# Supplementary material for: Inhibition of TBK1/IKKε mediated RIPK1 phosphorylation sensitizes tumors to immune cell killing
Source: Cell Death Discov. 2025 Nov 28;11:551. doi: 10.1038/s41420-025-02841-x (PMC12663160; doi:10.1038/s41420-025-02841-x)
Supplement: Supplementary file 3 — SI table 4 [file 41420_2025_2841_MOESM3_ESM.xlsx]

## Sheet: Sheet1
CYLD	GGATAACCCTATTGGCAACT	CYLD sgRNA 1
	AAGCTCCTTAAAGTACCGAA	CYLD sgRNA 2
	TATGGGGTAATCCGTTGGAT	CYLD sgRNA 3
TRAF2	CCTGCAGAAACGTCCTCCGC	TRAF2 sgRNA 1
	ATATATGCCCTCGTGAACAC	TRAF2 sgRNA 2
	ACCGAATGTCCCGCGTGCAA	TRAF2 sgRNA 3
	GCCTTTGCACGCGGGACATT	TRAF2 sgRNA 4
	GGGGACCCTGAAAGAATACG	TRAF2 sgRNA 5
	CCTGCAGAAACGTCCTCCGC	TRAF2 sgRNA 6
RNF31	CCCAACCCCTTACAGCCTCG	RNF31 sgRNA 1
	GGATCATGCTCACTAGCTGG	RNF31 sgRNA 2
TBK1	AATCAAGAACTTATCTACGA	sgTBK1-1F
	TCGTAGATAAGTTCTTGATT	sgTBK1-1R
	ACAGTGTATAAACTCCCACA	sgTBK1-2F
	TGTGGGAGTTTATACACTGT	sgTBK1-2R
	AGTTGATCTTTGGAGCATTG	sgTBK1-3R
	CAATGCTCCAAAGATCAACT	sgTBK1-3F
	TCCACGTTATGATTTAGACG	sgTBK1-4R
	CGTCTAAATCATAACGTGGA	sgTBK1-4F
IKKE	AGCATCCCGACATGTATGAG	sgIKBKE-1F
	CTCATACATGTCGGGATGCT	sgIKBKE-1R
	CGTGCACAAGCAGACCAGTG	sgIKBKE-2F
	CACTGGTCTGCTTGTGCACG	sgIKBKE-2R
	TCAACACTACCAGCTACCTG	sgIKBKE-3F
	CAGGTAGCTGGTAGTGTTGA	sgIKBKE-3R
	TGCATCGCGACATCAAGCCG	sgIKBKE-4F
	CGGCTTGATGTCGCGATGCA	sgIKBKE-4R
SgRNA Ctrl (Human non-targeting control SgRNA)	GGTTGCTGTGACGAACGGGG	SgRNA Ctrl 1
	GCACGAGGTGAACAGCCGCT	SgRNA Ctrl 2
