# Supplementary material for: Inhibition of TBK1/IKKε mediated RIPK1 phosphorylation sensitizes tumors to immune cell killing
Source: Cell Death Discov. 2025 Nov 28;11:551. doi: 10.1038/s41420-025-02841-x (PMC12663160; doi:10.1038/s41420-025-02841-x)
Supplement: Supplementary file 4 — SI table 2 [file 41420_2025_2841_MOESM4_ESM.xlsx]

## Sheet: Sheet1
Sub-Complex	Protein	Log2(SgTRAF2/SgCtrl)	STDDEV
Core	RIPK1	-0.0698401	0.129506
	TNFR1	0.433959	0.173865
	TRADD	-0.2462	0.126519
	TNF
TRAF2/ cIAP	TRAF2	-3.11243
	cIAP1	-0.461848	0.255387
	cIAP2	-0.510197
LUBAC	HOIP	0.0693599	0.0885266
	HOIL-1	-0.108494	0.0834045
	CYLD	-0.109563	0.164341
	SPATA2	-0.0488582	0.11438
	SHARPIN	-0.192234	0.0450049
A20	A20	0.336159	0.0612862
	TNIP1	0.0494536	0.152459
	TNIP2
IKK	NEMO	-0.0832169	0.0557682
	IKKb	-0.115922	0.117247
	IKKa	0.116302	0.207092
Non-canonical IKK	TBK1	-0.000188096	0.0461281
	IKKe	-0.151593
	OPTN	-0.563976	0.0641012
	TANK	-0.138685	0.0982977
	NAP1	-0.0862197	0.0438675
	NPD52	-0.225073	0.0700574
TAK/ Tab	TAB1	-0.00621169	0.060379
	TAK1	-0.0668239	0.0127074
	TAB2	-0.122925	0.052406
Other	TRAF1	0.328987	0.0304276
	*TRAF3	2.76803	0.120825
	TRAF6	-0.0516963	0.0101779
	DIABLO	-0.0872518	0.198431
	HTRA2	0.0680525	0.0888136
