# Supplementary material for: Inhibition of TBK1/IKKε mediated RIPK1 phosphorylation sensitizes tumors to immune cell killing
Source: Cell Death Discov. 2025 Nov 28;11:551. doi: 10.1038/s41420-025-02841-x (PMC12663160; doi:10.1038/s41420-025-02841-x)
Supplement: Supplementary file 6 — Data Set 1-4 [file 41420_2025_2841_MOESM6_ESM.zip]

Archive with 7 entries (7 files):
- Fig1_source data.xlsx
- Fig1F_source data.xlsx
- Fig2B,C_source data.xlsx
- Fig3D_source data.xlsx
- Fig4_source data.xlsx
- Fig_2D_SI_table_sgRNF31_AP_MQdata_BLM.xlsx
- Fig_2D_source data.xlsx
