# Supplementary material for: Inhibition of TBK1/IKKε mediated RIPK1 phosphorylation sensitizes tumors to immune cell killing
Source: Cell Death Discov. 2025 Nov 28;11:551. doi: 10.1038/s41420-025-02841-x (PMC12663160; doi:10.1038/s41420-025-02841-x)
Supplement: Supplementary file 6 — Data Set 1-4 [file 41420_2025_2841_MOESM6_ESM.zip › Fig1_source data.xlsx]

## Sheet: BLM_sgTRAF2_Proteome_T0norm.
MasterProtein Accession	Gene Symbol	Description	# Peptides	# PSMs	Protein FDR Confidence	sgRNA (T-cell 1.5hr/T0 ctrl)_BR3	sgRNA (T-cell 1.5hr+Birin/T0 ctrl)_BR1	sgRNA (T-cell 1.5hr/T0 ctrl)_BR2	sgRNA (T-cell 1.5hr+Birin/T0 ctrl)_BR3	sgRNA (T-cell 1.5hr/T0 ctrl)_BR1	sgRNA (T-cell 1.5hr+Birin/T0 ctrl)_BR2	sgRNA (T-cell 3hr/T0 ctrl)_BR3	sgRNA (T-cell 3hr+Birin/T0 ctrl)_BR1	sgRNA (T-cell 3hr/T0 ctrl)_BR2	sgRNA (T-cell 3hr+Birin/T0 ctrl)_BR3	sgRNA (T-cell 3hr/T0 ctrl)_BR1	sgRNA (T-cell 3hr+Birin/T0 ctrl)_BR2	sgRNA (T-cell 4.5hr/T0 ctrl)_BR3	sgRNA (T-cell 4.5hr+Birin/T0 ctrl)_BR1	sgRNA (T-cell 4.5hr/T0 ctrl)_BR2	sgRNA (T-cell 4.5hr+Birin/T0 ctrl)_BR3	sgRNA (T-cell 4.5hr/T0 ctrl)_BR1	sgRNA (T-cell 4.5hr+Birin/T0 ctrl)_BR2	sgRNA (T-cell 6hr/T0 ctrl)_BR3	sgRNA (T-cell 6hr+Birin/T0 ctrl)_BR1	sgRNA (T-cell 6hr/T0 ctrl)_BR2	sgRNA (T-cell 6hr+Birin/T0 ctrl)_BR3	sgRNA (T-cell 6hr/T0 ctrl)_BR1	sgRNA (T-cell 6hr+Birin/T0 ctrl)_BR2	sgTRAF2 (T-cell 1.5hr/T0 ctrl)_BR1	sgTRAF2 (T-cell 1.5hr+Birin/T0 ctrl)_BR3	sgTRAF2 (T-cell 1.5hr/T0 ctrl)_BR2	sgTRAF2 (T-cell 1.5hr+Birin/T0 ctrl)_BR1	sgTRAF2 (T-cell 1.5hr/T0 ctrl)_BR3	sgTRAF2 (T-cell 1.5hr+Birin/T0 ctrl)_BR2	sgTRAF2 (T-cell 3hr/T0 ctrl)_BR1	sgTRAF2 (T-cell 3hr+Birin/T0 ctrl)_BR3	sgTRAF2 (T-cell 3hr/T0 ctrl)_BR2	sgTRAF2 (T-cell 3hr+Birin/T0 ctrl)_BR1	sgTRAF2 (T-cell 3hr/T0 ctrl)_BR3	sgTRAF2 (T-cell 3hr+Birin/T0 ctrl)_BR2	sgTRAF2 (T-cell 4.5hr/T0 ctrl)_BR1	sgTRAF2 (T-cell 4.5hr+Birin/T0 ctrl)_BR3	sgTRAF2 (T-cell 4.5hr/T0 ctrl)_BR2	sgTRAF2 (T-cell 4.5hr+Birin/T0 ctrl)_BR1	sgTRAF2 (T-cell 4.5hr/T0 ctrl)_BR3	sgTRAF2 (T-cell 4.5hr+Birin/T0 ctrl)_BR2	sgTRAF2 (T-cell 6hr/T0 ctrl)_BR1	sgTRAF2 (T-cell 6hr+Birin/T0 ctrl)_BR3
Q15149-1	PLEC	plectin [OS=Homo sapiens]	431	9635	High	0.0322294	0.0420513	0.127406	-0.103812	-0.0424108	0.121693	-0.00658941	-0.110401	0.0950857	0.0633393	-0.00926974	0.0406504	0.0724697	-0.0550032	0.0346584	0.00749391	-0.0518989	0.026968	-0.0635042	0.0740557	0.0690432	-0.0716162	-0.110089	-0.0127172	0.0828944	0.066978	-0.0694952	-0.032053	0.0308877	-0.222362	0.00212483	0.0573182	-0.0404682	0.0790376	0.0347786	-0.117384	-0.0037985	0.060204	-0.0594091	-0.0603342	0.00854488	0.0203891	0.00222872	0.0475858
Q15149-4	PLEC	Isoform 4 of Plectin [OS=Homo sapiens]	421	9408	High	0.0791679	0.0414792	-0.0592766	0.0394297	-0.0607805	-0.133271	-0.0300946	-0.0515823	0.0600486	0.204689	0.0697708	-0.134976	0.206704	0.0524903	-0.0209074	0.158931	0.0429715	-0.119509	0.165053	0.0749016	-0.0283051	0.121987	0.0261322	0.00496107	0.0143691	0.0881157	-0.0598431	0.000101122	0.0834035	-0.153304	0.0316906	0.142927	-0.159347	-0.0119247	0.116193	-0.12877	0.0502758	0.260605	-0.112315	-0.0724659	0.000641868	-0.114013	0.117225	0.120736
Q15149-8	PLEC	Isoform 8 of Plectin [OS=Homo sapiens]	420	9393	High	-0.154891	0.0510702	0.0363269	-0.487424	0.0592289	0.0965247	-0.119025	0.010397	-0.0559902	-0.204518	0.000477861	0.0541774	-0.109813	0.00569342	0.0307341	0.016069	-0.0351972	0.0994796	-0.324626	0.0361939	0.157495	-0.04039	0.00457624	0.0100846	NaN	NaN	NaN	NaN	NaN	NaN	NaN	NaN	NaN	NaN	NaN	NaN	NaN	NaN	NaN	NaN	NaN	NaN	NaN	NaN
Q15149-6	PLEC	Isoform 6 of Plectin [OS=Homo sapiens]	420	9389	High	NaN	-0.211223	0.234931	NaN	-0.414391	-0.194608	NaN	-0.338665	-0.161207	NaN	-0.363077	0.319879	NaN	-0.259755	0.33062	NaN	-0.223401	0.182135	NaN	-0.146469	0.2074	NaN	-0.539147	-0.0484128	NaN	NaN	0.0553445	NaN	NaN	0.593147	NaN	NaN	0.164618	NaN	NaN	0.462942	NaN	NaN	0.104787	NaN	NaN	-0.392381	NaN	NaN
Q15149-3	PLEC	Isoform 3 of Plectin [OS=Homo sapiens]	418	9344	High	NaN	0.168983	-0.0408697	NaN	0.0235156	-0.055314	NaN	0.0789904	0.0363016	NaN	0.175908	-0.15822	NaN	0.0620532	-0.0923423	NaN	0.0196615	-0.0620193	NaN	0.241607	-0.0291753	NaN	0.266898	0.0901365	NaN	-0.0964832	0.0893373	NaN	0.0770621	-0.226077	NaN	-0.0204421	0.122792	NaN	0.0711684	0.023408	NaN	-0.0122428	0.0470375	NaN	-0.0657988	-0.0228281	NaN	-0.0305459
Q09666-1	AHNAK	Neuroblast differentiation-associated protein AHNAK [OS=Homo sapiens]	383	14577	High	-0.0631323	-0.104879	0.0516272	-0.0947494	-0.123792	0.0753164	-0.134954	-0.144967	0.0209345	-0.0944442	-0.161383	0.0374699	-0.0572386	-0.129546	-0.0478354	-0.177348	-0.216187	-0.110434	-0.246645	-0.155975	-0.156243	-0.234975	-0.232282	-0.217937	-0.0104094	0.0969805	-0.0333614	0.0286608	0.0583315	0.0714311	0.0244169	0.190311	-0.0980253	-0.200373	0.0639381	-0.175763	-0.0848685	0.116622	-0.0744591	-0.182745	-0.0583458	-0.121393	-0.0998716	-0.0471275
Q9UPN3	MACF1	Microtubule-actin cross-linking factor 1, isoforms 1/2/3/5 [OS=Homo sapiens]	372	3094	High	-0.0336457	0.0306176	0.0363608	0.00769134	0.0717211	0.0160989	-0.106029	0.0312423	0.0102392	-0.0989972	0.064455	-0.0866527	-0.0147695	0.0709315	-0.0632305	-0.08461	-0.00506112	-0.0385371	-0.038085	-0.0320291	-0.0768261	-0.0997181	0.0414463	-0.0926037	0.0285711	-0.0105644	0.0285673	0.0156975	-0.0554476	0.0383634	-0.0226641	-0.180021	-0.0116415	-0.105916	-0.0768232	-0.0313492	0.0446873	-0.0170111	0.0610076	0.054101	0.0298948	0.0591588	0.0567599	-0.00926948
Q9UPN3-3	MACF1	Isoform 3 of Microtubule-actin cross-linking factor 1, isoforms 1/2/3/5 [OS=Homo sapiens]	307	2794	High	1.05e-05	-0.0148993	0.001152	-0.0028038	0.00827986	0.0453157	-0.0895429	-0.0444355	-0.0049901	-0.0626297	-0.048069	-0.0193119	0.0440522	-0.0610704	-0.0506554	-0.0501079	-0.0418739	-0.0249414	-0.00809951	-0.0553313	-0.0630045	-0.0709848	-0.0845504	-0.133439	-0.0119476	0.0273976	0.0975437	0.0257082	-0.0548725	0.0493517	0.0110035	-0.0489306	-0.00805187	-0.103797	-0.0372391	-0.0291748	-0.0181084	0.0226379	0.0523291	0.0585566	-0.04846	0.0551439	0.0449219	0.0533365
Q14204	DYNC1H1	Cytoplasmic dynein 1 heavy chain 1 [OS=Homo sapiens]	305	6830	High	0.0150032	0.00631906	0.0122632	0.0702705	0.121297	0.0163069	0.019607	0.11012	0.0110889	-0.0685396	0.0503416	-0.0670891	-0.00091455	0.0425206	-0.0926046	0.0230675	0.0218668	-0.0114222	0.0494527	-0.139253	-0.0910291	0.0476628	0.106419	-0.0238485	0.007886	-0.129994	-0.0367299	0.0853319	-0.0174417	0.011447	-0.141278	-0.390467	-0.0876913	-0.0605583	-0.16474	-0.0845098	0.0314875	-0.136649	-0.0248699	0.0169524	-0.0764027	0.0395475	-0.0127325	-0.0691631
Q03001-7	DST	dystonin [OS=Homo sapiens]	297	2227	High	-0.0242538	0.161577	0.0154057	-0.0661516	0.250756	0.0576115	-0.100277	0.222283	0.0112749	-0.065896	0.279854	-0.143272	0.0241613	0.211179	-0.0814	0.0606479	0.166914	-0.0274887	-0.0644102	0.108421	-0.115242	-0.00716588	0.231342	-0.0130043	0.111842	-0.0679345	0.0377006	-0.0854463	0.0173226	-0.0190783	-0.140403	-0.296988	0.0306139	0.0977878	-0.0151272	-0.035861	0.115025	-0.117656	0.076293	0.141091	-0.0253257	0.0432525	0.0952272	-0.0528839
Q8WXH0-2	SYNE2	Isoform 2 of Nesprin-2 [OS=Homo sapiens]	285	1551	High	0.00364212	0.0643635	0.0139065	-0.0886259	-0.00606635	0.00210474	0.0147663	-0.0087471	0.00964498	0.0179004	0.0148219	-0.0285702	-0.00444796	0.0926438	0.0644741	-0.0722618	0.0317974	-0.0437069	-0.0407715	0.254853	0.0524158	-0.081953	-0.0170026	-0.0430736	0.0648947	0.0731979	0.0340329	-0.133199	0.0298586	-0.135675	-0.0148592	0.126712	0.03226	0.0357675	0.0384359	-0.0224524	0.0132837	0.0935865	-0.0281258	-0.0726442	-0.067441	-0.131883	0.0552329	0.0146306
Q03001-8	DST	Isoform 2 of Dystonin [OS=Homo sapiens]	284	2098	High	-0.204902	-0.0964341	0.105481	-0.117128	0.0641207	-0.0362215	-0.296295	0.0326967	-0.0545001	-0.354306	-0.0240822	0.057263	0.0597887	-0.062603	-0.0157175	-0.24957	0.0140547	0.014927	-0.409634	0.152324	-0.0432873	-0.113048	0.00282858	-0.227165	0.0360775	0.200729	-0.310296	0.309978	0.0977068	0.153586	0.140636	0.00716829	0.100403	-0.0965233	0.119606	-0.00331783	-0.0638771	0.0454851	0.0674544	-0.313187	-0.0130959	0.0808621	-0.290487	0.0302069
P78527	PRKDC	DNA-dependent protein kinase catalytic subunit [OS=Homo sapiens]	239	5173	High	-0.0663491	-0.0597115	-0.112111	0.00302029	-0.0608482	-0.0743799	-0.120065	-0.110532	-0.141663	-0.195184	-0.120797	-0.124712	-0.138572	-0.142536	-0.0460615	-0.137993	-0.0855675	-0.038312	-0.0311222	0.0642518	0.0847769	-0.0568495	-0.141951	-0.0190688	-0.129782	-0.0390553	-0.0534096	-0.0996208	-0.0124111	-0.00716113	0.0698634	0.149806	0.174544	0.0158501	0.0125446	0.058833	-0.111946	-0.0369964	-0.0481148	-0.151942	-0.0673647	-0.11944	-0.0959186	-0.0652625
Q8IVF2-1	AHNAK2	Protein AHNAK2 [OS=Homo sapiens]	210	2597	High	-0.00680253	-0.0630636	0.0128966	-0.0206509	-0.0999861	0.0468932	-0.102134	-0.135305	-0.0587296	-0.0560313	-0.113817	0.0520648	-0.0591345	-0.103173	-0.0323152	-0.124845	-0.155732	-0.0642138	-0.218982	-0.167894	-0.157024	-0.202501	-0.231439	-0.190744	-0.00673394	0.0664906	0.0390454	0.00677206	0.0401621	0.122282	-0.0565891	0.0871434	-0.0561266	-0.181298	0.0243474	-0.0852232	-0.090128	0.100531	-0.0303049	-0.0965471	-0.0125084	-0.0734563	-0.0946264	-0.0449664
P46013	MKI67	Proliferation marker protein Ki-67 [OS=Homo sapiens]	204	2194	High	-0.163932	-0.175956	-0.133994	-0.120165	-0.228114	-0.117812	0.0669494	-0.14874	0.0266376	0.120641	-0.075367	0.0904475	0.102925	0.0160045	0.207278	0.100316	0.0568876	0.125467	0.1662	0.312662	0.303982	0.162654	0.0302758	0.254218	-0.0412883	0.0801319	-0.0342656	-0.149286	0.00754455	-0.11571	0.0261803	0.292404	0.022356	0.0188666	0.117158	-0.00854588	-0.037425	0.179556	-0.00471969	-0.0155163	0.0861683	-0.0650258	0.0505696	0.129243
Q5T4S7-1	UBR4	e3 ubiquitin-protein ligase UBR4 [OS=Homo sapiens]	200	2146	High	0.0462789	0.0272483	0.0351286	0.135776	0.126763	-0.0333891	0.0419821	0.151659	-0.00314572	-0.0939274	0.0838481	-0.00557802	-0.0180225	0.0709	-0.0215091	-0.0161381	0.0598097	0.0253057	0.0399055	-0.0665884	-0.012722	-0.00821972	0.105389	0.000718193	-0.0204916	-0.159228	-0.0454712	0.074953	-0.0426998	0.0800142	-0.137297	-0.36719	-0.0537777	-0.0952483	-0.197221	-0.038784	0.0223065	-0.123845	-0.00841518	0.0391274	-0.0885362	-0.0035453	0.029069	-0.0966718
P35579-1	MYH9	Myosin-9 [OS=Homo sapiens]	196	7899	High	-0.103967	-0.0548897	0.149182	0.0352936	0.105836	0.116118	-0.14067	0.0149659	0.122013	-0.1943	-0.00841518	0.0345783	-0.0869322	-0.0107679	-0.133214	-0.143701	-0.0686789	-0.00678353	-0.118961	-0.205746	-0.152921	-0.0816775	0.0783277	-0.0984125	0.0657568	-0.0243325	-0.0759029	0.189221	0.101283	0.0243445	-0.0782995	-0.265589	-0.0908556	-0.0641518	-0.0582103	-0.1237	0.0861693	-0.0570035	-0.0169754	0.0959777	0.107779	0.210299	0.0392352	0.0153381
Q14789	GOLGB1	Golgin subfamily B member 1 [OS=Homo sapiens]	196	1543	High	0.00151231	0.095251	-0.00581267	-0.0903258	0.110708	-0.232206	-0.117501	0.483083	-0.456584	-0.193402	0.363992	-0.0208731	-0.205936	0.369133	0.0429712	0.384024	0.0700952	0.204869	0.480446	0.627833	0.0725765	-0.0703292	-0.0424833	-0.0822954	NaN	NaN	NaN	NaN	NaN	NaN	NaN	NaN	NaN	NaN	NaN	NaN	NaN	NaN	NaN	NaN	NaN	NaN	NaN	NaN
Q14789-2	GOLGB1	Isoform 2 of Golgin subfamily B member 1 [OS=Homo sapiens]	195	1539	High	NaN	NaN	NaN	NaN	NaN	NaN	NaN	NaN	NaN	NaN	NaN	NaN	NaN	NaN	NaN	NaN	NaN	NaN	NaN	NaN	NaN	NaN	NaN	NaN	NaN	NaN	0.0527211	NaN	NaN	-0.195792	NaN	NaN	-0.0343404	NaN	NaN	-0.000547869	NaN	NaN	0.254206	NaN	NaN	0.219672	NaN	NaN
Q14789-4	GOLGB1	Isoform 4 of Golgin subfamily B member 1 [OS=Homo sapiens]	194	1539	High	NaN	0.231505	0.0610371	NaN	-0.512211	-0.127012	NaN	-0.304736	-0.0684953	NaN	0.025363	0.381695	NaN	0.196651	0.355861	NaN	0.00854882	0.210646	NaN	0.300045	0.358816	NaN	-0.0281983	0.0872955	NaN	NaN	0.245071	NaN	NaN	0.317272	NaN	NaN	0.101459	NaN	NaN	0.364714	NaN	NaN	0.211954	NaN	NaN	-0.172385	NaN	NaN
Q13813	SPTAN1	Spectrin alpha chain, non-erythrocytic 1 [OS=Homo sapiens]	193	2636	High	-0.349004	-0.159329	-0.0333996	0.197494	-0.136345	-0.207417	-0.0508123	-0.0847778	-0.216636	-0.448157	-0.166219	0.0768433	-0.576466	0.226936	-0.325309	-0.496902	-0.233415	-0.056963	0.0071611	-0.0912056	-0.408447	-0.170663	-0.0745931	-0.391089	-0.111173	0.0561938	-0.0804768	0.0337696	0.418727	0.17139	-0.0412131	0.0319456	0.15314	-0.23806	-0.0921602	-0.171631	-0.0396843	-0.109075	-0.10824	-0.296659	0.295112	0.281746	-0.187572	0.234475
Q13813-3	SPTAN1	Isoform 3 of Spectrin alpha chain, non-erythrocytic 1 [OS=Homo sapiens]	191	2596	High	-0.231469	NaN	-0.0663871	0.145421	NaN	0.0583343	-0.0191589	NaN	-0.0177417	-0.33576	NaN	0.160934	-0.315545	NaN	-0.0132475	-0.200849	NaN	0.104872	0.116916	NaN	-0.0691128	0.0362873	NaN	0.00367643	-0.163781	NaN	NaN	-0.175048	NaN	NaN	-0.111427	NaN	NaN	-0.221913	NaN	NaN	0.0176272	NaN	NaN	-0.125865	NaN	NaN	-0.221109	NaN
P49792	RANBP2	E3 SUMO-protein ligase RanBP2 [OS=Homo sapiens]	182	2327	High	-0.0557441	-0.014678	-0.0160255	-0.0269899	-0.0774565	-0.015687	-0.0373482	-0.0863638	-0.0158229	-0.0749855	-0.0736236	0.0222044	-0.0576811	0.00258447	0.0300102	-0.150648	-0.038044	-0.0165968	-0.116478	0.144425	0.0362092	-0.199	-0.0928617	-0.0711689	0.00777054	0.0751062	-0.00217438	-0.102364	0.0756722	-0.0151873	0.020297	0.220909	0.0707427	-0.0392437	0.0787001	0.0205078	-0.0532122	0.0875172	-0.0277691	-0.0741148	-0.00225069	-0.0818362	-0.0180807	0.0108702
O75369-8	FLNB	Isoform 8 of Filamin-B [OS=Homo sapiens]	173	4898	High	-0.0407925	-0.0907231	0.0322275	0.0332709	0.0190469	0.0323648	-0.0737205	0.0322047	0.04775	-0.0907564	-0.00490571	0.0478764	0.0168	-0.0456476	-0.0706225	-0.054636	-0.0755225	-0.00644783	-0.106013	-0.24982	-0.131124	-0.0471468	0.038838	-0.067359	-0.0460958	-0.0993466	-0.0342865	0.0833264	-0.0398493	0.108501	-0.024292	-0.192523	-0.0845785	-0.17893	-0.104842	-0.122684	-0.0160265	-0.0634589	0.00517084	-0.000230819	-0.0521764	0.0455384	-0.00075718	-0.0623882
Q9Y490	TLN1	Talin-1 [OS=Homo sapiens]	171	4175	High	-0.0396347	-0.000398625	0.0782156	0.0745611	0.0783443	0.0734205	-0.0709281	0.0435477	0.0707774	-0.114311	0.0266762	0.0192661	-0.00203995	0.0144883	-0.0725546	-0.0722065	0.0147647	0.0047751	-0.106405	-0.175169	-0.125146	-0.0928001	0.0497955	-0.0403032	0.0166034	-0.0469889	0.00321387	0.106827	0.0191507	0.108775	-0.110687	-0.239143	-0.108361	-0.145796	-0.0954895	-0.0699072	-1.05e-05	-0.0630193	0.0128269	0.0708886	0.016386	0.0689931	-0.00510409	-0.0495727
P21333-2	FLNA	Isoform 2 of Filamin-A [OS=Homo sapiens]	171	5972	High	-0.0090694	-0.0620527	0.0337134	0.0763588	0.0576115	0.0411062	-0.0674843	0.0620022	0.0374407	-0.110675	0.00643446	0.0423679	0.00604147	-0.0240145	-0.101476	-0.0525475	-0.0385818	-0.0188189	-0.0944166	-0.235155	-0.160462	-0.0534411	0.0715594	-0.0632448	0.0064812	-0.0977397	-0.0491333	0.163727	-0.023283	0.125608	-0.00880619	-0.263707	-0.106227	-0.143681	-0.114826	-0.108144	0.0258541	-0.109416	0.0163593	0.0430375	-0.0403032	0.0798479	0.01612	-0.0837638
Q01082-1	SPTBN1	Spectrin beta chain, non-erythrocytic 1 [OS=Homo sapiens]	169	2233	High	-0.0815058	-0.00109861	0.0434247	-0.051158	0.0262308	0.110678	-0.123997	0.0128231	0.0704589	-0.15878	0.0543032	0.0718928	-0.0603857	0.0455847	0.0049525	-0.174586	-0.0403118	-0.0477247	-0.255293	-0.0735302	-0.0920077	-0.184508	0.00508927	-0.121099	0.0505209	-0.0101609	-0.00659848	0.0825738	0.0587521	0.125608	0.0163412	-0.0844798	0.0532856	-0.0936498	0.0513543	-0.00317666	0.0608625	0.102077	0.058054	0.00593288	0.0199862	-0.0262103	0.0301094	-0.0279577
P46939	UTRN	Utrophin [OS=Homo sapiens]	168	1412	High	-0.0786218	-0.0714007	0.0232677	-0.0860443	-0.112926	0.0244485	-0.0763564	-0.128724	-0.02492	-0.0890817	-0.0988798	0.0696554	-0.080328	-0.0402804	0.030902	-0.118781	-0.121988	-0.0250206	-0.183214	-0.0327101	-0.0586024	-0.151519	-0.178197	-0.0910978	-0.0208378	0.115487	0.0169801	-0.0632591	0.0657139	0.0444622	0.0192424	0.260649	-0.00129225	-0.126618	0.0583373	-0.0611525	-0.0661593	0.142715	-0.00903609	-0.0571327	0.0517768	-0.0428204	0.00331013	0.0560095
Q63HN8-4	RNF213	Isoform 2 of E3 ubiquitin-protein ligase RNF213 [OS=Homo sapiens]	164	842	High	0.0973005	0.0116721	-0.0200777	0.0661288	0.0418949	-0.0400095	0.0466428	0.0293073	-0.055942	-0.000723799	-0.000632261	-0.0592375	0.0163088	-0.0130682	-0.0149117	0.0491887	0.00936991	-0.00882246	0.0557127	-0.101853	-0.0222349	0.0596696	-0.0163817	-0.00253967	-0.0476255	-0.0932107	-0.0486822	0.0316753	-0.0423508	-0.00958636	0.0471106	-0.119431	0.104937	0.0624599	-0.0100184	0.0949116	0.032792	-0.0452514	0.0190105	0.0740786	-0.028718	-5.39e-05	0.0888796	-0.0645358
P49454	CENPF	Centromere protein F [OS=Homo sapiens]	163	914	High	-0.106977	-0.0975933	-0.0731878	-0.109309	-0.197993	-0.148036	0.0859389	-0.0360279	0.0365015	0.111163	0.0024176	0.196515	0.161842	0.185135	0.242193	0.223701	0.22958	0.218405	0.281663	0.437672	0.295591	0.261065	0.164339	0.268657	-0.000408173	0.0999036	0.0267782	-0.0958805	0.0300836	0.0166779	0.0703401	0.380081	0.0507813	0.0344067	0.12173	0.052167	0.0794135	0.318429	0.0986357	0.172976	0.243402	0.154566	0.186688	0.202247
Q92616	GCN1L1;GCN1	eIF-2-alpha kinase activator GCN1 [OS=Homo sapiens]	163	2010	High	-0.0191116	0.00929455	-0.0149622	0.0665751	0.0867968	-0.0155707	-0.0188947	0.0977697	-0.0423942	-0.102846	0.0253057	-0.0339775	-0.0141831	0.000710457	-0.0556717	-0.0279656	-0.0157232	-0.00080106	0.00535008	-0.187293	-0.0663586	0.0276126	0.0480218	0.00808628	-0.0343819	-0.137169	-0.0312433	0.0812616	-0.0315504	0.0497608	0.014061	-0.232137	0.0700883	-0.00228979	-0.0632572	0.0659724	-0.044941	-0.147845	-0.0232458	0.0133096	-0.0796528	0.0257401	-0.0510464	-0.0983961
Q9NU22	MDN1	Midasin [OS=Homo sapiens]	161	947	High	0.0441741	-0.0361138	-0.061964	-0.0903587	-0.104256	-0.118228	0.0939278	-0.025322	-0.0316377	0.0745278	0.0251245	-0.020813	0.000307128	0.00643258	0.0798274	0.0311661	0.0328722	0.0527249	0.0182523	0.124015	0.0979376	0.0234241	-0.0279994	0.0327359	-0.0739908	0.0121179	-0.0324602	-0.177993	-0.0674944	-0.0969191	0.000477861	0.198226	0.053051	0.0130301	0.0244312	0.0210152	-0.050745	0.0733437	-0.0556345	-0.0550146	-0.0253067	-0.133993	-0.0105038	-0.0134552
Q14980-1	NUMA1	nuclear mitotic apparatus protein 1 [OS=Homo sapiens]	159	2417	High	-0.267541	-0.0686555	-0.100721	-0.176649	-0.159905	-0.189581	-0.0773139	-0.181192	-0.108907	-0.268896	-0.03795	0.0588302	-0.138877	0.379522	-0.0475684	-0.365344	-0.184964	-0.0244274	-0.109012	0.217782	-0.128359	-0.172972	0.0638675	-0.142628	-0.194303	NaN	0.0407019	-0.297328	NaN	0.0121345	-0.160899	NaN	0.198495	-0.134071	NaN	0.0969506	-0.0791788	NaN	0.026411	-0.0808258	NaN	0.104528	-0.0307675	NaN
Q14980-2	NUMA1	Isoform 2 of Nuclear mitotic apparatus protein 1 [OS=Homo sapiens]	158	2410	High	NaN	0.0500326	0.000885439	NaN	-0.162197	0.0791001	NaN	0.109813	-0.137631	NaN	-0.101775	0.120216	NaN	0.03728	0.0182048	NaN	-0.0340404	-0.171938	NaN	0.13113	-0.0617017	NaN	-0.107726	-0.0549507	NaN	0.165623	0.0103635	NaN	0.0275455	-0.111558	NaN	0.324403	0.137199	NaN	0.15318	-0.074069	NaN	0.231907	-0.147395	NaN	0.0407496	-0.125941	NaN	0.100085
Q14315	FLNC	Filamin-C [OS=Homo sapiens]	156	2989	High	0.0379963	-0.0163088	-0.00919817	0.102508	0.0547247	0.0352649	0.0415206	0.0937452	0.0382532	0.00114822	0.0618563	-0.0168867	0.0289279	0.0254917	-0.0907298	0.0389004	-0.0062351	-0.0383606	0.000683813	-0.180966	-0.154251	0.0328761	0.0875506	-0.00226309	-0.0201598	-0.11717	-0.0173254	0.0880461	-0.0425491	0.0717221	-0.118329	-0.304913	-0.113347	-0.105257	-0.154024	-0.0663729	0.00361158	-0.100112	0.0231132	0.0788106	-0.0610619	0.0442318	0.0332546	-0.0374076
Q01082-2	SPTBN1	Isoform Short of Spectrin beta chain, non-erythrocytic 1 [OS=Homo sapiens]	155	2070	High	NaN	-0.243158	NaN	NaN	-0.303682	NaN	NaN	-0.0864019	NaN	NaN	-0.146479	NaN	NaN	-0.0842361	NaN	NaN	-0.247211	NaN	NaN	-0.273468	NaN	NaN	0.0395488	NaN	NaN	NaN	NaN	NaN	NaN	NaN	NaN	NaN	NaN	NaN	NaN	NaN	NaN	NaN	NaN	NaN	NaN	NaN	NaN	NaN
P12270	TPR	Nucleoprotein TPR [OS=Homo sapiens]	152	2318	High	-0.0966673	-0.0709267	-0.0286912	-0.127933	-0.17047	-0.0104866	-0.0608649	-0.15523	-0.0200391	-0.0238896	-0.128582	0.103527	-0.0588246	-0.0507584	0.0431929	-0.0874013	-0.108048	-0.0275526	-0.0999069	0.120807	0.0607959	-0.1098	-0.138398	-0.00869372	-0.0748873	0.108722	-0.0028038	-0.151273	0.0375882	0.0166845	0.0448647	0.420619	0.0391836	-0.0728741	0.144039	-0.00111677	-0.115463	0.156887	-0.0528889	-0.0693474	0.0495872	-0.0762858	-0.0129843	0.0395577
Q7Z6Z7	HUWE1	E3 ubiquitin-protein ligase HUWE1 [OS=Homo sapiens]	146	1228	High	0.0451661	-0.01328	-0.0089846	0.0982524	0.0543556	-0.0279998	0.0353532	0.0362615	-0.0274358	-0.02635	0.0261068	-0.0447722	-0.0511799	0.00180915	-0.0563107	-0.0148859	0.00463676	-0.05025	0.0139999	-0.0556955	-0.0365524	-0.0427408	-0.0467811	-0.111011	-0.0270157	-0.113414	0.0275755	0.0659476	-0.0784922	0.0764465	-0.0839367	-0.235607	0.0125475	-0.0530548	-0.144732	0.0224867	0.029089	-0.130894	0.0160275	0.00583165	-0.0595455	-0.0163789	-0.0136747	-0.138502
Q15643	TRIP11	Thyroid receptor-interacting protein 11 [OS=Homo sapiens]	134	1050	High	-0.107862	-0.0738058	0.00912674	-0.0869961	-0.160207	0.035943	-0.0755562	-0.149031	-0.0171924	-0.0947361	-0.124732	0.102012	-0.0749655	-0.0722809	0.02705	-0.102438	-0.113465	0.00766944	-0.118333	-0.0566063	-0.0356426	-0.143682	-0.171203	-0.052867	-0.0248747	0.107562	-0.0118742	-0.0598412	0.106366	0.0517473	0.0343627	0.314183	0.0236359	-0.0861998	0.0843038	-0.0107308	-0.0953149	0.136104	-0.0335503	-0.0799541	0.0692454	-0.0292373	-0.0486479	0.0404703
Q9NZM1	MYOF	Myoferlin [OS=Homo sapiens]	130	1789	High	-0.0723429	0.0460311	-0.0381451	-0.0423689	-0.0093775	0.0652856	-0.0355086	0.0317707	-0.0240054	-0.116873	-0.0137472	-0.0593338	-0.0766516	-0.0335417	0.122674	-0.153578	0.00793269	0.0672998	-0.188351	-0.146136	0.0190163	-0.11163	-0.150825	0.0177088	-0.00436403	0.0373826	0.0828447	0.0206538	0.0396547	0.119058	-0.0294762	0.0595669	0.0583457	-0.19516	-0.00272747	-0.0368271	-0.0847406	-0.0179754	0.0534096	-0.172319	0.00113292	0.0353475	-0.0836553	-0.021364
Q14152	EIF3A	Eukaryotic translation initiation factor 3 subunit A [OS=Homo sapiens]	130	2294	High	-0.0170851	-0.048378	0.0633059	-0.0156135	-0.00553797	0.0220699	-0.0319085	-0.0574178	0.0347284	-0.0690546	-0.0487213	-0.0359201	-0.0448456	-0.0282126	-0.00875472	-0.000246988	-0.0214863	-0.00551509	-0.00352194	-0.0491676	0.000323291	0.0390988	0.00398586	-0.00315098	-0.00222209	-0.0248599	-0.110971	-0.0086355	-0.0102119	-0.124548	-0.0731878	-0.106569	-0.016572	-0.00638106	-0.0334826	-0.0420695	-0.0366411	-0.027946	-0.0796032	0.00665566	-0.0256204	0.0125794	0.00614542	0.000550583
Q6P2Q9	PRPF8	Pre-mRNA-processing-splicing factor 8 [OS=Homo sapiens]	128	2091	High	-0.0149956	0.00319963	-0.215819	-0.00698666	-0.0319195	-0.056961	0.110961	-0.0243998	-0.166389	0.0313149	-0.0109205	-0.0835714	-0.0166645	-0.0504408	0.0785588	-0.00732041	0.0303297	0.00941467	0.0144568	0.094039	0.0981654	0.0205173	-0.11984	0.0188189	-0.112005	-0.027886	-0.0195388	-0.153192	-0.0439921	-0.05264	-0.017354	0.114349	0.0786238	-0.0396728	-0.0477162	-0.00736717	-0.156628	-0.0219617	-0.0442514	-0.197728	-0.0999222	-0.153057	-0.109439	-0.0531556
Q14008	CKAP5	Cytoskeleton-associated protein 5 [OS=Homo sapiens]	127	2154	High	-0.0184202	-0.0615244	0.021101	0.121952	0.020361	0.0200986	-0.0199151	-0.0192337	-0.00197744	-0.0688878	-0.0539885	-0.01927	0.0148163	-0.0453939	-0.0400495	0.00360781	0.00243288	0.0281172	0.0868368	0.00134462	0.0270596	0.10655	0.096972	0.0878982	-0.00835992	-0.0655913	-0.0188131	0.04566	-0.00522327	0.0286922	0.0431757	-0.00671052	0.0468234	0.038351	0.0133428	0.0804672	-0.0359812	-0.0810284	-0.0213251	0.0518971	0.0306415	0.0659366	0.0231027	-0.0188491
O75643-1	SNRNP200	U5 small nuclear ribonucleoprotein 200 kDa helicase [OS=Homo sapiens]	123	2244	High	0.00154787	-0.0109997	-0.0436945	-0.0719319	-0.0485792	-0.0619945	0.0179152	-0.0439949	-0.0250469	0.0109091	-0.00679493	0.00223164	-0.0169315	0.00272267	0.0424862	0.0107098	-0.000782045	-0.0105848	0.00153928	0.131333	0.115583	-0.00249479	-0.0321946	0.0407962	-0.0386228	-0.0116983	-0.00755024	-0.116911	-0.0269231	-0.0597802	0.00317766	0.112223	0.078515	0.0272265	0.0145436	0.0268888	-0.0568008	0.0243639	-0.0295429	-0.0876341	-0.0468607	-0.0937896	-0.0360632	-0.0234992
Q9BV73-1	CEP250	Centrosome-associated protein CEP250 [OS=Homo sapiens]	120	641	High	0.0107156	0.0110684	0.0990371	0.0394154	0.0468387	0.0480766	-0.0462461	0.00659283	0.0581556	-0.0380173	0.0072737	0.0480203	0.0100384	0.0227442	-0.0749359	-0.051569	-0.0711537	-0.031868	-0.102328	-0.162586	-0.141437	-0.0900745	-0.0675635	-0.131978	0.0283126	-0.0445218	0.0312566	0.0676584	0.015252	0.0549192	-0.0161724	-0.177209	-0.0639582	-0.0532885	-0.0660829	-0.0311193	0.041462	-0.038897	0.000319508	0.0383939	-0.0126991	0.0491175	-0.0126114	-0.0760305
P49327	FASN	Fatty acid synthase [OS=Homo sapiens]	119	2620	High	0.0585814	0.0578642	0.0526981	0.133958	0.191604	0.00532249	0.00424139	0.190787	0.00391812	-0.0960761	0.116069	-0.0248719	-0.0314665	0.0693016	-0.0772209	-0.00488569	0.0579205	-0.00773904	-0.000940364	-0.173743	-0.113185	-0.00619796	0.126747	-0.040391	0.00647538	-0.140182	-0.0151291	0.112478	-0.0194912	0.0843382	-0.180947	-0.456482	-0.0858039	-0.122319	-0.203387	-0.0629749	-0.0188827	-0.193787	-0.0379391	-0.0163727	-0.115661	0.00919578	-0.0827074	-0.167901
Q14683	SMC1A	structural maintenance of chromosomes protein 1a [OS=Homo sapiens]	118	1438	High	-0.0549822	-0.0334806	-0.0305004	0.0628795	-0.0782042	0.00331494	0.0315614	-0.143643	0.0310149	0.0378294	-0.0928964	0.00571911	-0.0628529	-0.0556888	0.0340414	-0.0599794	0.00882251	-0.0230761	-0.0500917	0.186361	0.0894738	-0.0515985	-0.0952124	0.0292835	-0.00242708	0.0523802	-0.000518793	-0.110096	-0.0237332	-0.0368758	0.0734596	0.235402	0.112928	0.0331049	0.0935668	0.0399866	-0.0344076	0.0591102	-0.0116281	-0.053298	0.0317296	-0.0349183	-0.0127602	0.0106346
P46821	MAP1B	microtubule-associated protein 1B [OS=Homo sapiens]	114	1542	High	-0.0160894	-0.0447617	0.0572471	0.0984516	0.0480232	0.0148621	-0.0542502	0.0481567	-0.013124	-0.113761	-0.00457571	0.0185452	-0.00138185	-0.0140839	-0.082386	-0.0658502	-0.0516805	-0.0320769	-0.064025	-0.237758	-0.147833	-0.0530091	-0.00522284	-0.0627298	-0.0366669	-0.0746608	0.00396254	0.119688	0.036027	0.143617	-0.0643454	-0.120589	-0.0550051	-0.0818691	-0.0764523	0.0429926	-0.0441513	-0.0688586	0.0123386	0.0311833	-0.0363893	0.0610643	-0.0409565	-0.0895803
Q07954	LRP1	prolow-density lipoprotein receptor-related protein 1 [OS=Homo sapiens]	114	629	High	0.0302888	-0.0223847	0.00956827	0.0272083	-0.0925416	-0.00613311	0.00796553	-0.106894	-0.0268302	-0.0430813	-0.0659847	0.0459519	-0.0397987	-0.0157624	0.00512988	-0.065608	-0.0777264	-0.0277128	-0.106003	-0.00388619	-0.0443592	-0.101505	-0.0838179	-0.0988054	0.00138002	0.0722061	0.0135774	-0.0808296	0.0324364	0.0130425	-0.0424814	0.159407	0.00683403	-0.107781	0.0276212	-0.0619202	-0.00800422	0.0870986	0.0189151	-0.0783062	0.0539398	0.03021	-0.0760403	-0.026962
Q9Y520-7	PRRC2C	Isoform 7 of Protein PRRC2C [OS=Homo sapiens]	112	1130	High	-0.048811	-0.115589	0.00454333	0.109827	-0.0731602	0.0220203	-0.0280252	-0.0938759	-0.015573	-0.0232153	-0.0923776	0.120747	-0.0702143	-0.00257774	0.0394717	-0.0763664	-0.071578	-0.00518418	0.0501213	-0.0119238	0.0296317	0.0341693	-0.0222593	0.0436983	-0.0559425	0.000794857	-0.0501433	0.0105018	0.0583839	0.0986862	0.0681171	0.116797	0.0370636	-0.0139208	0.0610666	0.0215683	-0.0373363	0.0486036	-0.0210934	-0.0309201	0.0649929	0.0436645	-0.0102777	0.0472434
Q15075	EEA1	Early endosome antigen 1 [OS=Homo sapiens]	111	1253	High	-0.139078	-0.0998984	-0.0173207	-0.0864515	-0.176556	-0.0156346	-0.0690589	-0.184638	-0.0342231	-0.0424995	-0.144687	0.0228529	-0.122784	-0.081974	-0.0250015	-0.0761051	-0.137367	-0.0418072	-0.126403	-0.0237083	-0.0447082	-0.120753	-0.211347	-0.0453396	-0.0817747	0.0394521	-0.151813	-0.118546	0.0479784	-0.115359	-0.021533	0.216995	-0.0572376	-0.0872097	0.0620947	-0.0622406	-0.134359	0.129451	-0.104116	-0.0960683	0.0463114	-0.0890307	-0.0535335	0.0459959
Q9P2E9-1	RRBP1	Ribosome-binding protein 1 [OS=Homo sapiens]	110	1839	High	-0.246443	-0.183641	-0.0704298	0.0327655	-0.18822	0.0774307	-0.109386	-0.185419	-0.0542245	-0.0772133	-0.131026	0.158524	-0.00129415	-0.1996	0.177169	-0.20851	-0.244328	0.0729217	-0.281433	-0.077756	0.0251179	-0.0948849	-0.156197	0.0469313	-0.0969638	0.0326972	0.0376291	-0.0583249	-0.0100822	0.170076	0.119737	0.530428	0.035081	-0.140185	0.0778484	-0.0177755	-0.225737	0.196453	0.00935367	-0.162413	-0.0768585	-0.0248961	-0.110081	-0.0972021
P46940	IQGAP1	Ras GTPase-activating-like protein IQGAP1 [OS=Homo sapiens]	110	2394	High	-0.0241251	-0.0114069	0.0278426	0.0400905	0.109821	0.0601121	-0.0485273	0.0848131	0.0230213	-0.130722	0.0392447	-0.0533533	-0.0291281	-0.00189968	-0.0801248	-0.0632152	-0.0295248	-0.0139894	-0.0615902	-0.229599	-0.141213	-0.0212879	0.0704656	-0.0468445	-0.00855064	-0.0813975	-0.0265589	0.0899686	0.0305786	0.0467262	-0.129421	-0.331039	-0.067132	-0.126092	-0.122108	-0.0967216	0.0189591	-0.085052	0.000874439	0.030388	-0.0106602	0.0968958	-0.00495049	-0.027271
Q5UIP0	RIF1	Telomere-associated protein RIF1 [OS=Homo sapiens]	108	816	High	-0.0280447	-0.00967596	-0.0404443	-0.0702143	-0.0602179	-0.0618448	0.0179544	-0.0451631	-0.0527339	0.0587272	0.00321301	0.168324	0.00811381	0.0633278	0.21101	-0.00188349	0.0473203	0.0265055	-0.00266932	0.274898	0.235107	-0.0665579	-0.0995574	0.104458	-0.00531579	0.120604	0.0563708	-0.121855	0.0684195	0.0136909	0.0237073	0.345314	0.119122	-0.0399351	0.104321	0.0588789	-0.0628529	0.16008	0.0206012	-0.105645	0.0243864	-0.108497	-0.0102205	0.0505384
Q9P2E9-2	RRBP1	Isoform 1 of Ribosome-binding protein 1 [OS=Homo sapiens]	108	1798	High	NaN	0.0167371	NaN	NaN	0.101229	NaN	NaN	0.128133	NaN	NaN	0.0588808	NaN	NaN	0.0590926	NaN	NaN	0.0842858	NaN	NaN	0.0719628	NaN	NaN	0.0679221	NaN	-0.177801	NaN	NaN	-0.0994783	NaN	NaN	0.114731	NaN	NaN	-0.0075588	NaN	NaN	-0.0212006	NaN	NaN	-0.0962968	NaN	NaN	0.16914	NaN
Q86UP2-1	KTN1	Kinectin [OS=Homo sapiens]	107	1620	High	-0.0977983	-0.0782728	-0.00695417	-0.114178	-0.175492	0.0298185	-0.102484	-0.185596	-0.0145278	-0.0886602	-0.157105	0.0738402	-0.0806246	-0.0767889	0.00440788	-0.158824	-0.158829	-0.0431099	-0.154584	0.0652314	0.000418717	-0.178586	-0.183981	-0.073823	-0.0243473	0.151182	0.00178425	-0.0940552	0.0855436	0.0130415	0.0393334	0.422233	0.0201559	-0.0895768	0.150991	-0.0369911	-0.127658	0.167415	-0.0636568	-0.139148	0.034049	-0.0869832	-0.110117	0.0341647
O14578-4	CIT	Isoform 4 of Citron Rho-interacting kinase [OS=Homo sapiens]	106	657	High	0.0644979	-0.0669489	-0.0272818	0.0489292	0.0240955	-0.0843191	0.139125	-0.0305242	0.00673817	0.147575	0.0253525	-0.0479574	-0.00408081	0.0114527	-0.0284567	0.0813256	0.116342	-0.020628	0.12402	0.159554	0.0278768	0.117729	0.150118	0.0245942	0.0113068	0.0144649	-0.056632	-0.0620308	-0.0351086	-0.138513	-0.0727816	-0.126551	-0.0498333	0.0736207	-0.0321398	-0.0209017	0.0963859	0.0357833	0.0148325	-0.0011654	-0.00259402	0.0502725	0.0498457	0.0854867
O75165	DNAJC13	DnaJ homolog subfamily C member 13 [OS=Homo sapiens]	104	941	High	0.0874424	0.0392198	-0.0779162	0.0621043	-0.000769656	0.0372182	0.0862785	-0.00483228	-0.11623	0.0557956	0.0241909	-0.0322342	0.0154981	-0.0447702	0.0378398	0.0866756	0.00822736	-0.000794435	0.0133314	-0.125184	-0.0508509	0.0467577	-0.105004	0.0421258	-0.091671	-0.106457	-0.00174806	-0.119394	-0.0333633	0.0335875	-0.185171	-0.183787	0.00287063	-0.133529	-0.110975	0.0108033	-0.133319	-0.0275225	-0.0357895	-0.0738725	-0.0431767	-0.0674653	-0.0753469	-0.100197
Q9BTC0	DIDO1	Death-inducer obliterator 1 [OS=Homo sapiens]	101	1145	High	-0.121902	-0.0810966	-0.0418415	-0.0587187	-0.13426	-0.0220136	-0.0343814	-0.123907	-0.0235715	0.0330238	-0.0781155	0.0122395	-0.063282	-0.0092449	0.0413951	-0.0956373	-0.0699835	-0.00206665	-0.0273209	0.138494	0.0534936	-0.052969	-0.157941	-0.0469227	-0.0492687	0.0511784	-0.00531864	-0.189539	0.0184184	-0.0613213	-0.0213852	0.244869	0.0852327	0.0133876	0.0918904	0.00900642	-0.0612154	0.108535	-0.0272322	-0.0134039	0.0917806	-0.0711589	0.0216025	0.0586101
P42704	LRPPRC	Leucine-rich PPR motif-containing protein, mitochondrial [OS=Homo sapiens]	101	2807	High	-0.0316162	-0.0322275	0.00912093	-0.0749225	-0.107153	-0.031024	-0.0879703	-0.116991	-0.00674871	-0.0350475	-0.0848456	-0.00358677	-0.0569792	-0.0329847	0.0299501	-0.0950575	-0.0578651	-0.0273791	-0.113213	0.127096	0.0667086	-0.139898	-0.107631	-0.0456857	0.0255967	0.138307	0.00793834	-0.0865888	0.0786457	-0.0549593	0.00952334	0.258612	0.0427408	-0.0328054	0.112022	-0.0199976	-0.0514507	0.0737653	-0.0680657	-0.0651779	0.000479752	-0.129928	-0.0105857	0.0321105
Q02224	CENPE	Centromere-associated protein E [OS=Homo sapiens]	99	467	High	-0.0629883	-0.0454349	-0.0143489	-0.030839	-0.00235077	-0.0496416	0.00655791	0.0740271	0.0352435	0.00109202	0.0395232	0.057868	0.207351	0.165997	0.155151	0.25455	0.18771	0.192806	0.370153	0.327188	0.270409	0.373502	0.367628	0.346576	0.071208	0.0183454	0.0416613	0.0961914	0.0212364	0.0440894	-0.00912479	-0.0631137	-0.0721283	0.0405464	-0.0334282	-0.0098963	0.112891	0.0821375	0.0800277	0.200678	0.110533	0.17849	0.300708	0.204262
Q14839-2	CHD4	Isoform 2 of Chromodomain-helicase-DNA-binding protein 4 [OS=Homo sapiens]	99	1412	High	-0.0320978	0.0114975	-0.109382	0.00510589	-0.0579758	-0.0608167	0.0406299	-0.0670529	-0.101986	0.00323961	-0.0549441	-0.0394268	-0.0303421	0.050312	0.0540094	-0.0328999	0.0189744	-0.0215083	0.0470285	0.270554	0.115506	-0.00595859	-0.0503201	0.0329122	-0.0842466	0.00851103	0.0273647	-0.155693	-0.0267324	0.0107985	0.0232105	0.263353	0.141682	0.0050106	0.0475816	0.0673218	-0.105178	0.0769067	-0.00533297	-0.0784331	-0.0305176	-0.094871	0.0243788	0.0453151
P18206	VCL	Vinculin [OS=Homo sapiens]	99	3431	High	-0.00229358	0.00961115	0.0837755	0.120295	0.0828218	0.0451059	-0.0636134	0.0925913	0.0295558	-0.0941982	0.0447406	0.0407352	0.00662621	0.0167847	-0.108436	-0.0509224	-0.0178785	-0.0149221	-0.0576992	-0.214627	-0.150771	-0.0457487	0.0741067	-0.0393458	0.004406	-0.0691085	-0.0160217	0.135479	-0.00639436	0.143151	-0.127775	-0.257145	-0.130265	-0.117911	-0.130561	-0.0778799	0.00898164	-0.0741849	-0.0188904	0.0823669	-0.0117206	0.0800615	-0.0027771	-0.0573709
Q02952-1	AKAP12	A-kinase anchor protein 12 [OS=Homo sapiens]	99	1029	High	0.0243293	-0.102854	0.0169363	0.269839	0.0661316	0.00368878	0.111812	0.0223428	0.0188708	0.0606242	0.00957767	0.1343	-0.00468156	-0.00062469	-0.0272941	-0.00814059	0.00807191	0.00889498	-0.125561	-0.242795	-0.227926	-0.037221	-0.0798431	-0.112786	0.0214729	-0.153507	-0.00488569	0.10605	-0.00559805	0.178628	-0.0125599	-0.1492	-0.087081	-0.153887	-0.246997	-0.046258	0.0185099	-0.08186	0.0325765	0.041461	0.0684529	0.0253005	0.0614948	-0.122557
Q96T58	SPEN	Msx2-interacting protein [OS=Homo sapiens]	99	506	High	0.0283137	0.047843	-0.0105657	-0.0618295	-0.0679302	0.0194321	0.128399	-0.0582905	0.0561518	0.0823126	-0.000565504	0.00165748	0.039937	0.095128	0.0692883	0.0500527	0.0608367	-0.0167513	0.0592776	0.252345	0.0792761	0.0168399	-0.044682	0.0160475	0.0150051	0.0892568	0.0237542	-0.142663	0.0165101	-0.0921889	0.0507602	0.32157	0.0480413	0.00284763	0.0885859	-0.00368694	-0.0156765	0.169398	-0.00405408	-0.0643158	0.0318947	-0.0926566	0.0255881	0.0504954
A5YKK6	CNOT1	CCR4-NOT transcription complex subunit 1 [OS=Homo sapiens]	98	922	High	0.0926562	0.0335616	-0.00169279	0.0602407	0.0676374	-0.0194664	0.0276943	0.0793782	-0.0628829	-0.0373306	0.0416107	-0.0677223	-0.00290677	0.00781638	-0.0169792	0.0616102	0.0480262	-0.00557897	0.09272	0.0137767	-0.00635817	0.104621	0.0634446	0.045023	-0.0587501	-0.105762	0.00490571	-0.0184546	-0.0308075	0.0253525	0.00306423	-0.115318	0.0668097	0.0114011	-0.0493927	0.0378532	-0.0355167	-0.063808	-0.0384331	-0.0172815	-0.0771256	-0.0462909	-0.00912383	-0.0626962
Q02880	TOP2B	DNA topoisomerase 2-beta [OS=Homo sapiens]	98	1347	High	NaN	NaN	0.229864	NaN	NaN	0.748957	NaN	NaN	0.134386	NaN	NaN	0.198755	NaN	NaN	1.91384	NaN	NaN	0.690366	NaN	NaN	0.504386	NaN	NaN	0.406545	0.302656	NaN	NaN	0.470043	NaN	NaN	0.142681	NaN	NaN	0.382733	NaN	NaN	0.0934129	NaN	NaN	-0.179277	NaN	NaN	-0.36577	NaN
Q02880-2	TOP2B	Isoform Beta-1 of DNA topoisomerase 2-beta [OS=Homo sapiens]	98	1351	High	NaN	-0.282547	-0.192924	NaN	-0.382366	-0.295058	NaN	-0.119678	-0.146219	NaN	-0.116989	-0.0420575	NaN	-0.0870185	0.0774059	NaN	-0.158072	-0.0319867	NaN	-0.18402	-0.0015869	NaN	-0.177385	-0.0766725	NaN	0.106136	-0.121533	NaN	0.0319529	-0.00848862	NaN	0.357263	0.108787	NaN	0.192038	-0.0424628	NaN	0.175922	-0.0612335	NaN	-0.0332541	-0.199127	NaN	-0.0706513
A6NHR9-1	SMCHD1	structural maintenance of chromosomes flexible hinge domain-containing protein 1 [OS=Homo sapiens]	97	718	High	-0.0790491	-0.00334834	-0.00840662	-0.122062	-0.0379115	-0.00717833	-0.028501	-0.0470066	0.0135283	-0.0272541	-0.0403175	-0.00496671	-0.0547066	-0.00585938	0.0428371	-0.0639601	-0.01021	0.00308413	-0.0335646	0.156403	0.0935183	-0.0518379	-0.0339503	0.0322637	0.0227919	0.0658393	-0.0392218	-0.0898647	0.0138236	-0.129102	0.0981894	0.281683	0.0733605	0.0813866	0.145096	0.0135612	-0.018816	0.0950828	-0.0336761	-0.0759878	0.0256404	-0.0772538	-0.00908377	0.0510161
Q9UQE7	SMC3	Structural maintenance of chromosomes protein 3 [OS=Homo sapiens]	97	1244	High	-0.0636043	-0.0439606	-0.0474901	-0.110755	-0.10517	-5.06e-05	-0.0450778	-0.113964	0.00149496	-0.00244233	-0.0720987	-0.0488138	-0.0544634	-0.0506038	-0.0230398	-0.0495186	-0.0716457	-0.0658407	-0.075388	0.0910092	0.0175924	-0.0601044	-0.0710635	-0.00759986	-0.0337324	0.0508562	-0.0476761	-0.0719709	0.00945944	-0.100787	0.0835925	0.2503	0.0567141	0.0188437	0.129253	-0.00465585	-0.065628	0.0732284	-0.0473776	-0.0548067	0.0185756	-0.0440707	-0.0356217	0.0390876
P11717	IGF2R	Cation-independent mannose-6-phosphate receptor [OS=Homo sapiens]	97	774	High	0.170898	-0.0186959	0.0784101	0.139601	-0.0274486	-0.0222111	0.0215344	-0.0378466	-0.00206234	-0.0592985	-0.0407867	0.153561	-0.0198726	-0.0737247	0.044032	-0.0195361	-0.0291453	0.0361204	-0.0509539	0.0196981	0.0534144	-0.0108099	-0.106917	-0.0697279	-0.0849648	-0.0637869	-0.0648661	-0.11639	-0.0712881	0.146375	0.0493078	0.0225072	0.113491	-0.265485	-0.112869	0.0426827	-0.19864	-0.00503203	-0.0246945	-0.193103	0.0174522	-0.0866074	-0.188354	-0.178298
O75691	UTP20	Small subunit processome component 20 homolog [OS=Homo sapiens]	95	733	High	-0.047554	-0.0949631	-0.145501	-0.0395956	-0.11707	-0.0948601	0.0709539	-0.11746	-0.122367	0.00354673	-0.0995894	-0.0406618	-0.00933171	-0.112357	0.0819053	-0.0277347	-0.0838194	0.0160695	-0.00869277	0.00697045	0.105971	-0.0243292	-0.242003	-0.0341645	-0.067811	-0.0257706	-0.00879953	-0.132187	-0.0152826	-0.0268803	-0.00711343	0.149589	0.0825595	-0.0898247	-0.019227	0.0106297	-0.173413	-0.019402	-0.0622272	-0.19012	-0.109183	-0.194416	-0.104717	-0.077625
Q00610-1	CLTC	Clathrin heavy chain 1 [OS=Homo sapiens]	95	2926	High	0.0534382	0.00941758	0.00976951	0.0972357	0.118945	-0.0103912	0.0374704	0.0975847	0.0174356	-0.0608187	0.0487489	-0.105341	-0.0164451	0.0537948	-0.079649	0.0131903	0.0429879	-0.0294237	0.00909051	-0.0766115	-0.0777569	0.0230789	0.119507	-0.0353708	-0.0250206	-0.156472	-0.0404358	0.00143345	-0.052411	-0.0090084	-0.196642	-0.429121	-0.074912	-0.124205	-0.204847	-0.0939741	0.0126095	-0.132088	-0.0167646	-0.0397358	-0.0978451	-0.0154738	-0.0191116	-0.106797
Q9NTJ3-1	SMC4	Structural maintenance of chromosomes protein 4 [OS=Homo sapiens]	94	1269	High	-0.0271683	0.0330859	-0.0119667	-0.0605812	0.106734	0.00607675	-0.0120626	0.109412	0.0456452	-0.0225754	0.0647135	-0.0904894	-0.0224867	0.134322	-0.0651474	0.00898078	0.0759516	-0.0306225	0.0560188	0.0725793	-0.00794127	0.0318307	0.181739	0.000620896	0.00704199	-0.116115	-0.0503711	0.0204754	-0.0357094	-0.078085	-0.120157	-0.276507	-0.0433674	0.0119619	-0.104675	-0.0523138	0.0360431	-0.110561	-0.00968358	0.0837126	-0.0257349	0.0533757	0.0335263	-0.0121143
P11388-4	TOP2A	Isoform 4 of DNA topoisomerase 2-alpha [OS=Homo sapiens]	93	1411	High	-0.145799	-0.122732	-0.147487	-0.158625	-0.131996	-0.120079	0.0764909	-0.034853	0.0221256	0.0757886	-0.0234222	0.0552321	0.0561237	0.050169	0.200557	0.126051	0.156483	0.158395	0.200564	0.365241	0.338907	0.205969	0.0998253	0.283004	-0.0277634	0.0452762	-0.0591869	-0.157162	-0.02355	-0.145484	-0.00851915	0.206151	0.0426635	0.0172996	0.0725422	-0.0314341	-0.0360269	0.0891776	-0.0162926	-0.01795	0.0566577	-0.0492768	0.051403	0.136831
P26358-1	DNMT1	DNA (cytosine-5)-methyltransferase 1 [OS=Homo sapiens]	93	986	High	-0.0672922	-0.408746	-0.235208	0.125756	-0.336315	-0.134231	-0.0933952	-0.490962	-0.266095	-0.221504	-0.501377	-0.198008	0.00243992	-0.586692	-0.271276	-0.0246606	-0.474825	-0.0873399	0.0606013	-0.596117	-0.0331731	-0.0152802	-0.548032	-0.16441	0.0765548	0.0859823	0.0939074	0.232509	0.0801892	0.129375	0.363548	0.507635	0.359106	0.254708	0.53416	0.2876	-0.0111813	-0.0478063	0.0813274	-0.303294	0.0112672	-0.00120309	-0.289804	-0.056896
Q14690	PDCD11	Protein RRP5 homolog [OS=Homo sapiens]	93	1119	High	-0.0246687	-0.0192461	-0.0374345	-0.0749054	-0.0453625	-0.037302	0.00119736	-0.0662307	-0.0423598	-0.0272083	-0.0530463	0.0355673	-0.0429935	-0.0467434	0.111917	-0.0758094	-0.00683502	0.0240145	-0.0739231	0.104194	0.11284	-0.0904064	-0.166522	0.00259203	0.00622265	0.0564656	0.0111017	-0.116376	0.029912	-0.032031	-0.0115013	0.193566	0.102183	-0.0326052	0.0650159	0.0271254	-0.121738	0.04005	-0.0592804	-0.148541	-0.0114508	-0.143366	-0.0802765	-0.0197093
Q13085-4	ACACA	Isoform 4 of Acetyl-CoA carboxylase 1 [OS=Homo sapiens]	93	727	High	0.0433264	0.0617076	-0.0258312	0.00677104	0.15271	-0.0270023	0.0326486	0.174398	-0.0323587	-0.0305214	0.116579	-0.0812196	-0.0102081	0.0818681	-0.0725155	0.0610837	0.0805511	-0.0145931	0.0764007	-0.0883818	-0.0920639	0.0704965	0.110618	-0.0231161	-0.0168543	-0.149145	-0.0154514	0.0255032	-0.0504685	-0.0321131	-0.201835	-0.408669	-0.122975	-0.0472955	-0.168008	-0.0764742	0.00582223	-0.132063	-0.0222139	0.0124474	-0.108242	0.000888361	-0.0393619	-0.095495
P30622-1	CLIP1	Isoform 2 of CAP-Gly domain-containing linker protein 1 [OS=Homo sapiens]	92	973	High	-0.0856476	0.0602016	0.00877618	-0.100399	0.0423212	0.000348051	-0.090405	0.103814	0.038744	-0.119525	0.0590668	0.0387869	-0.0173449	-0.0218392	-0.139561	0.0609741	0.0761785	-0.0746221	0.0747528	-0.0527182	-0.0194187	0.0866356	0.0219522	0.277468	NaN	0.11054	-0.163091	NaN	0.129232	-0.00583313	NaN	-0.111574	-0.348055	NaN	0.350708	-0.152261	NaN	0.289492	0.11131	NaN	0.314529	0.169197	NaN	0.28804
Q9Y4A5	TRRAP	Transformation/transcription domain-associated protein [OS=Homo sapiens]	92	440	High	0.0191926	0.0210915	-0.0896378	-0.0226717	-0.0354147	-0.0703593	0.0699697	-0.0426702	-0.104969	0.0506802	0.01618	0.00803001	0.0386839	-0.0279513	0.123661	0.0569649	0.0138493	0.0280885	0.0286721	0.107533	0.126473	0.0525904	-0.110988	0.0237341	-0.0382128	-0.00139855	0.0323868	-0.144223	-0.0265255	0.00257967	-0.00472547	0.112289	0.129234	-0.0157766	0.0221062	0.0793028	-0.0767832	0.0745769	0.00146764	-0.0961829	-0.0444727	-0.107142	-0.0157146	-0.078635
P26358-2	DNMT1	Isoform 2 of DNA (cytosine-5)-methyltransferase 1 [OS=Homo sapiens]	92	978	High	NaN	0.00955717	-0.0627112	NaN	-0.0386901	-0.0558495	NaN	-0.197382	-0.0999799	NaN	-0.0288687	-0.0646115	NaN	-0.081059	0.0348973	NaN	-0.0333109	0.0856099	NaN	0.0689988	0.0294675	NaN	-0.100917	-0.00590946	NaN	NaN	-0.00424579	NaN	NaN	-0.17829	NaN	NaN	0.0144615	NaN	NaN	0.0737519	NaN	NaN	-0.00726985	NaN	NaN	0.0726323	NaN	NaN
O95347-1	SMC2	structural maintenance of chromosomes protein 2 [OS=Homo sapiens]	91	1328	High	-0.0711269	-0.0306654	-0.0156288	-0.044054	0.0418673	0.00865738	-0.0409436	0.0288515	0.0210825	-0.0856839	0.00246241	-0.0792771	-0.0235186	0.0105276	-0.09202	-0.0255947	-0.0129156	-0.0362138	0.0234909	-0.0579395	-0.058403	0.00240524	0.103451	-0.0244255	-0.00919436	-0.0761952	-0.0540352	0.0790777	-0.0220366	-0.0410242	-0.0568056	-0.239295	-0.069519	-0.0105943	-0.0779352	-0.0670872	0.0135861	-0.0838437	-0.0275803	0.0185089	-0.041831	0.0258193	-0.0245285	-0.023668
P24928	POLR2A	DNA-directed RNA polymerase II subunit RPB1 [OS=Homo sapiens]	91	810	High	-0.0149431	0.075326	-0.0213118	-0.0758191	-0.0134096	-0.0309201	0.00823831	-0.0564222	-0.0656581	0.0482798	-0.0127506	-0.055522	-0.0339318	0.0542441	0.0247097	-0.0430984	-0.0388755	-0.0755863	0.034153	0.201284	0.0634612	-0.0934296	-0.147011	-0.115293	0.0351181	0.0740629	0.0208864	-0.118883	0.0599908	-0.110247	-0.048584	0.135853	0.022253	0.0303812	0.061387	-0.0131321	-0.0192042	0.0822663	-0.0334072	-0.0999622	-0.0441112	-0.123223	-0.0189228	-0.000216284
P07814	EPRS	Bifunctional glutamate/proline--tRNA ligase [OS=Homo sapiens]	90	1508	High	-0.0244265	-0.0995245	0.00803275	0.0741024	-0.0470562	0.000818233	-0.00187161	-0.12437	-0.0340056	-0.0919581	-0.153189	-0.0649204	-0.0272236	-0.172728	-0.0444727	-0.0146351	-0.0884294	0.008523	-0.0577449	-0.2442	-0.084898	0.06044	-0.0387568	0.0723505	-0.0268116	-0.128026	-0.101644	0.0768404	-0.0268764	0.0126695	-0.0372581	-0.166111	-0.0695715	-0.0229254	-0.102887	-0.00864121	-0.0699425	-0.135114	-0.0846977	-0.0133905	-0.0235882	0.00976712	-0.0760975	-0.113239
P30622-2	CLIP1	Isoform 3 of CAP-Gly domain-containing linker protein 1 [OS=Homo sapiens]	90	969	High	0.0616917	0.0799455	NaN	0.00233226	0.162653	NaN	-0.0942907	0.210024	NaN	-0.047627	0.140277	NaN	-0.00542403	0.065259	NaN	-0.0154233	0.143903	NaN	0.0938	0.0913634	NaN	-0.0303955	0.0055651	NaN	NaN	NaN	0.0389796	NaN	NaN	0.13249	NaN	NaN	-0.0816241	NaN	NaN	-0.0145684	NaN	NaN	0.0793858	NaN	NaN	0.0724989	NaN	NaN
Q93008-3	USP9X	Probable ubiquitin carboxyl-terminal hydrolase FAF-X [OS=Homo sapiens]	90	661	High	0.149767	0.0505018	0.00198744	0.218208	0.135239	-0.0114203	0.134343	0.232324	-0.00410513	0.0122061	0.134778	0.0170699	0.107552	0.0811587	0.0146636	0.116549	0.0857363	0.0176296	0.122585	-0.135335	-0.0104323	0.0797948	0.136923	0.0453224	-0.0460739	-0.157136	-0.00246903	0.0437718	-0.0741157	0.111006	-0.169571	-0.395757	-0.0536756	-0.0661907	-0.174768	0.0144959	0.0199643	-0.127573	0.0513163	0.0773344	-0.0924731	0.0554595	0.0350284	-0.1021
P46100	ATRX	transcriptional regulator ATRX [OS=Homo sapiens]	89	702	High	-0.075367	-0.0159416	-0.0316086	-0.125689	-0.120614	-0.0101433	-0.0221219	-0.11645	0.012259	-0.00938226	-0.052617	0.0111914	-0.0534716	0.00756936	0.0292825	-0.057725	-0.0468502	-0.0568676	-0.0563107	0.119549	0.0118933	-0.0775699	-0.100154	-0.0510741	-0.00432686	0.105592	-0.0226288	-0.146878	0.0716772	-0.13216	0.0143376	0.326088	0.0450659	0.0210304	0.141906	-0.0269565	-0.0393305	0.183751	-0.0553866	-0.0832491	0.0729046	-0.0808978	-0.0308419	0.0699819
Q12789-2	GTF3C1	General transcription factor 3C polypeptide 1 [OS=Homo sapiens]	89	628	High	-0.00906369	0.00937367	-0.0704594	-0.0950842	-0.00720598	-0.0516129	0.0333914	-0.0799437	-0.0093112	0.022831	-0.0610351	-0.0251875	-0.0305977	-0.0553636	0.0325718	0.00249863	0.0669718	-0.0370226	-0.00123313	0.142529	0.0361919	-0.0118732	-0.13435	-0.0371981	-0.0406046	-0.0607218	-0.0257826	-0.149692	-0.0970707	-0.111584	-0.0205412	0.0607838	0.0643892	-0.00932695	-0.0666723	0.00906368	-0.0794277	-0.0362649	-0.028018	-0.0895958	0.0317735	-0.0872254	-0.0338621	-0.0956686
Q9UIG0	BAZ1B	Tyrosine-protein kinase BAZ1B [OS=Homo sapiens]	88	773	High	-0.0684938	-0.0143051	-0.102978	-0.043622	-0.0830717	-0.0348053	0.0526939	-0.0953532	-0.0743356	0.0254574	-0.04601	-0.021163	-0.0172997	-0.0732613	0.118862	-0.030262	-0.0334491	0.0438367	-0.0416489	0.0679483	0.121253	-0.0698347	-0.193607	0.00312807	-0.0215244	0.0650716	-0.00652125	-0.0788031	0.0300159	-0.0701342	0.0231686	0.176662	0.0829907	-0.0459977	0.0598336	0.00647076	-0.124365	0.0477911	-0.0453434	-0.183813	-0.00777051	-0.0931144	-0.112389	0.0139706
Q92878-2	RAD50	Isoform 2 of DNA repair protein RAD50 [OS=Homo sapiens]	88	840	High	-0.0494108	0.0195132	-0.0532484	-0.128886	-0.03753	-0.0290785	-0.00510262	-0.0560541	-0.0265565	0.00167569	-0.0396623	-0.0751963	-0.0731315	0.0441771	-0.0366802	-0.0448876	-0.000954647	-0.0723629	-0.0476227	0.199484	0.0142335	-0.0303984	-0.0318179	-0.0422478	0.00335595	-0.00182486	-0.0642128	-0.159863	-0.0447674	-0.167214	-0.00216293	0.100142	0.0683565	0.0487747	0.0136823	0.000428173	-0.0313606	0.0331264	-0.063447	-0.0402555	0.0608005	-0.0725779	-0.0011425	0.0128329
P49750-4	YLPM1	Isoform 4 of YLP motif-containing protein 1 [OS=Homo sapiens]	88	909	High	-0.041789	-0.0734644	0.0245247	-0.0402708	-0.1309	0.0369453	0.0133329	-0.133988	0.0240837	-0.0012512	-0.106272	0.128451	-0.0266971	-0.0291786	0.0646535	-0.0713492	-0.11238	0.00203518	-0.0587225	0.0844899	0.0599431	-0.0869599	-0.170903	-0.0443097	0.00138191	0.214568	0.0198221	-0.0946474	0.137797	0.0606374	0.0930081	0.516743	0.0834904	-0.0513706	0.224811	0.0277909	-0.106166	0.209862	-0.0324259	-0.0829706	0.128612	-0.0688739	-0.0544615	0.121937
Q92614-1	MYO18A	Unconventional myosin-XVIIIa [OS=Homo sapiens]	88	477	High	0.0549918	-0.0203686	-0.0178776	0.00145441	0.0593776	0.0651494	-0.0360799	0.0562601	-0.0557447	-0.00190356	0.0165958	-0.0265188	0.0393523	0.0039092	-0.0145922	0.0093641	-0.0593366	-0.0130548	-0.0517311	-0.20359	-0.170553	-0.0449762	-0.0732455	-0.0943518	0.0237912	0.0143781	0.00991249	0.0677852	0.0116663	0.0322943	-0.0853005	-0.0810409	-0.0777359	-0.0847607	-0.0520315	-0.08146	0.074215	0.0989279	0.0211887	0.0719157	0.0340881	0.0337453	0.0681982	0.0302765
Q9H583	HEATR1	HEAT repeat-containing protein 1 [OS=Homo sapiens]	87	1022	High	0.0152835	0.00860882	-0.0580015	-0.0526266	-0.0312958	-0.0370503	0.0794941	0.00607486	-0.0276704	0.038333	0.00288384	0.00419714	-0.036335	0.0215854	0.0775261	0.0389557	0.0163756	0.0250091	0.0473108	0.163197	0.113348	0.00263786	-0.076014	0.0681897	-0.0621443	-0.0366387	-0.00647832	-0.16309	0.000468233	-0.0718918	-0.0612593	0.0797973	0.0511809	-0.0333471	-0.034174	-0.0208855	-0.112064	-0.0152278	-0.0735369	-0.167746	-0.0764513	-0.171576	-0.0606909	-0.0330217
P27708	CAD	CAD protein [OS=Homo sapiens]	87	1145	High	0.0223722	0.0423936	0.0349865	0.0658884	0.100785	-0.00236033	0.0196443	0.136687	0.0575891	-0.0535116	0.084714	-0.00906084	0.00960825	0.066019	-0.0515967	0.0449544	0.0515613	0.00793167	0.0422697	-0.0961685	-0.046771	0.0312787	0.122913	-0.00728134	0.0303201	-0.145633	-0.056839	0.0923186	-0.0177917	0.0285416	-0.136078	-0.417411	-0.0989332	-0.0406818	-0.177151	-0.0803423	0.0464248	-0.15196	-0.0318412	0.0505429	-0.0790405	0.0337186	0.0272893	-0.103844
Q08378	GOLGA3	Golgin subfamily A member 3 [OS=Homo sapiens]	86	596	High	-0.097804	-0.0604152	0.0205956	-0.0280743	-0.0339689	0.0226174	-0.108946	-0.0333681	-0.0122361	-0.111303	-0.0506716	0.0507488	-0.0824051	-0.0142298	-0.0730143	-0.101735	-0.0982266	-0.0185099	-0.0420237	-0.11766	-0.12178	-0.085824	-0.0611663	-0.0876837	-0.042593	-0.0174165	-0.0192318	0.0187673	0.0561619	0.0379849	-0.0106821	-0.0169225	-0.057065	-0.0821848	-0.0110007	-0.0545702	-0.0269508	0.00506356	-0.0196056	0.0217381	0.0201978	0.0470004	0.00886148	0.0190584
P48681	NES	Nestin [OS=Homo sapiens]	86	1119	High	-0.049223	-0.0469895	0.00668339	-0.0800839	-0.183573	-0.0154791	-0.0532698	-0.11363	-0.0267625	-0.03858	-0.123988	0.131663	-0.0390901	-0.0892716	0.0744056	-0.117211	-0.135662	0.0105085	-0.12407	0.0594816	0.0484142	-0.179913	-0.244177	-0.0725842	-0.0285769	0.119777	0.036398	-0.113869	0.0261555	0.0692072	0.0455962	0.384678	0.00881379	-0.0797805	0.106468	-0.010891	-0.115428	0.14141	-0.0521736	-0.134002	0.0177574	-0.125788	-0.0647469	-0.0135629
Q9Y618-5	NCOR2	Isoform 5 of Nuclear receptor corepressor 2 [OS=Homo sapiens]	86	575	High	NaN	NaN	NaN	NaN	NaN	NaN	NaN	NaN	NaN	NaN	NaN	NaN	NaN	NaN	NaN	NaN	NaN	NaN	NaN	NaN	NaN	NaN	NaN	NaN	NaN	NaN	-0.400149	NaN	NaN	0.322577	NaN	NaN	-0.124832	NaN	NaN	-0.580195	NaN	NaN	-0.606317	NaN	NaN	-0.905912	NaN	NaN
Q92576-1	PHF3	PHD finger protein 3 [OS=Homo sapiens]	85	533	High	-0.134119	-0.0397787	-0.0244513	-0.0716715	-0.145184	0.00753018	-0.103745	-0.11008	-0.0431619	-0.113852	-0.112881	0.0203723	-0.146726	-0.00183485	0.104918	-0.235575	-0.127954	0.0102863	-0.162161	0.0825166	0.0525999	-0.222058	-0.177792	-0.0560465	0.0216551	0.138759	-0.0380525	-0.0987215	0.127625	-0.057332	0.0326977	0.321184	0.0789538	-0.0339642	0.102556	-0.0468197	-0.0902948	0.149593	-0.0730162	-0.169225	0.064888	-0.0716738	-0.149186	0.0141632
Q8WWI1-3	LMO7	Isoform 3 of LIM domain only protein 7 [OS=Homo sapiens]	84	647	High	-0.0835638	-0.158518	-0.0174284	-0.106483	-0.172699	-0.0046015	-0.0988555	-0.156339	-0.0619998	-0.0619821	-0.116403	0.0507708	0.00701803	-0.0699015	0.0647487	-0.0594187	-0.169454	-0.0283079	-0.130054	-0.0493746	-0.00449178	-0.102997	-0.177238	-0.113914	-0.0151214	0.092691	0.0364495	-0.0889101	0.020092	0.0706978	0.0340482	0.207016	0.0283108	-0.0926638	0.035304	-0.0390644	-0.0522166	0.157516	0.0275335	-0.105672	0.0198155	-0.0587612	0.00995929	0.0270102
Q7KZ85	SUPT6H	transcription elongation factor spt6 [OS=Homo sapiens]	84	740	High	-0.0795965	-0.0333948	0.0373869	-0.070467	-0.11104	-0.0484772	-0.0470138	-0.0938854	0.0127606	-0.0343561	-0.0624457	0.0646058	-0.00648592	-0.0283976	0.0215502	-0.0735741	-0.0704985	-0.0323124	-0.0709238	0.104096	0.0344153	-0.0777617	-0.0516172	-0.0472851	-0.0220461	0.0865378	0.017784	-0.0502415	0.0304956	0.017643	0.0499954	0.24016	0.0280342	-0.00735472	0.12553	0.0259104	-0.0197353	0.11463	0.000363354	-0.0239821	0.0541058	-0.0324997	-0.0347223	0.0655358
Q8WYP5-2	AHCTF1	Isoform 2 of Protein ELYS [OS=Homo sapiens]	84	593	High	-0.0495405	-0.0955925	-0.193649	0.0869017	-0.112505	-0.116989	0.115466	-0.147065	-0.0661111	0.11092	-0.049591	0.0173226	0.0121623	-0.0635224	0.0880632	-0.0210257	0.0160428	-0.000129681	0.0116596	0.135164	0.111489	-0.0252562	-0.195624	0.0283518	-0.142689	0.026402	0.0302878	-0.140387	-0.0431509	0.0140019	0.0546942	0.235014	0.061388	-0.0803814	0.00419612	-0.0142737	-0.146783	0.065351	-0.0181007	-0.111301	0.0421162	-0.142988	-0.0664683	0.0179665
P53621-1	COPA	coatomer subunit alpha [OS=Homo sapiens]	84	1301	High	-0.00104715	0.0275964	-0.140899	0.113739	0.146853	-0.0411739	0.0831094	0.16331	-0.132657	-0.0971422	0.0940427	-0.122052	-0.0292254	0.0230321	-0.0305166	0.00334068	0.0799684	0.0319424	0.0438547	-0.196232	-0.0616293	0.0674962	0.048944	0.0154065	-0.110568	-0.206586	-0.0982142	0.0227175	-0.0659876	0.00670239	-0.163684	-0.385157	-0.0487518	-0.0624485	-0.195865	0.0248985	-0.0933104	-0.168541	-0.0530653	-0.0485001	-0.12292	0.00414141	-0.0657529	-0.125954
Q96N67-2	DOCK7	Isoform 2 of Dedicator of cytokinesis protein 7 [OS=Homo sapiens]	84	665	High	0.0906868	0.0313903	0.0046311	0.120531	0.137268	0.00686843	0.03651	0.0911979	-0.0192657	-0.0062218	0.0671778	-0.0381317	0.0147009	0.0737562	-0.0489521	0.0108956	0.047307	-0.0347252	0.0743618	-0.0618982	-0.0823927	0.0189228	0.0656028	-0.0763168	-0.0090694	-0.0974269	-0.0117874	0.0330581	-0.0214615	-0.00380514	-0.0706663	-0.282294	-0.0177917	-0.114321	-0.137925	-0.0635243	0.0172939	-0.101243	-0.0084324	-0.0371094	-0.0485487	0.0289397	-0.0378218	-0.0834968
O60841	EIF5B	Eukaryotic translation initiation factor 5B [OS=Homo sapiens]	83	1392	High	-0.0518341	-0.0203085	-0.0044546	0.0582208	0.0843478	0.0156869	-0.0670762	0.0646257	-0.0119653	-0.136337	0.0167923	-0.106366	-0.017519	0.0317211	-0.102316	-0.0442676	0.00517564	-0.0269813	0.0203952	0.00625604	-0.0431853	0.0280657	0.130756	0.0284081	-0.0330467	-0.058352	-0.0531903	0.0610285	0.015606	0.0280151	-0.0521431	-0.215635	-0.0201101	-0.0741205	-0.0474472	-0.0543661	-0.00619796	-0.0821776	-0.0454588	0.0693513	-0.0521936	0.0233512	0.011424	-0.07219
Q00341-1	HDLBP	Vigilin [OS=Homo sapiens]	83	1593	High	-0.000678029	0.0444498	0.0102691	0.00298116	0.0470715	0.0430717	-0.0977006	-0.0341463	-0.0495457	-0.0579052	-0.0334396	-0.123305	-0.0741339	-0.0049372	-0.10804	-0.0302791	0.0123978	-0.0883999	0.0160589	0.129982	-0.0414285	0.0148449	0.0680994	-0.00260927	0.00844948	0.0226789	-0.0385456	-0.0544157	0.00214664	-0.081297	0.114331	0.144198	0.0899735	0.113166	0.129219	0.0613394	-0.0309067	0.0247149	-0.0439997	0.0218125	0.0306101	0.00479652	0.0508346	0.0129273
O95602	POLR1A	DNA-directed RNA polymerase I subunit RPA1 [OS=Homo sapiens]	83	857	High	0.0185279	-0.0169916	-0.0326433	0.0056153	-0.0438814	-0.0409975	0.108542	-0.0209255	-0.000627959	0.0191078	-0.0223312	-0.0250864	-0.00999163	-0.022769	0.0327138	0.0017815	-0.00817968	-0.0130701	-0.026845	0.0377073	0.0446444	-0.011406	-0.102437	-0.0327644	-0.0342836	-0.00433591	-0.0174656	-0.103153	0.0186243	-0.0630446	-0.0386085	0.103203	0.0465555	-0.020567	0.0468397	-0.00875376	-0.0792608	0.0311799	-0.0415239	-0.137845	-0.0380592	-0.0942245	-0.0867806	-0.0662763
O14578-3	CIT	Isoform 3 of Citron Rho-interacting kinase [OS=Homo sapiens]	82	522	High	-0.189923	NaN	-0.0236998	0.0622339	NaN	0.037406	0.109363	NaN	0.0500441	0.0916881	NaN	-0.136138	0.0539593	NaN	0.147381	0.117465	NaN	-0.00754687	0.19189	NaN	0.147936	0.154891	NaN	0.167309	NaN	-0.0779981	NaN	NaN	-0.102221	NaN	NaN	0.0224596	NaN	NaN	0.0359101	NaN	NaN	0.168995	NaN	NaN	0.0441061	NaN	NaN	0.105095
P42345	MTOR	Serine/threonine-protein kinase mTOR [OS=Homo sapiens]	82	555	High	0.0133152	-0.0132913	-0.0517645	-0.0309906	-0.00959779	-0.0334606	0.0685124	0.00140184	-0.0855613	0.0398903	0.0055514	-0.00241563	-0.00852201	-0.0552501	0.0437898	0.0277643	-0.0103798	0.023099	0.0107871	-0.128104	-0.0436496	0.0152607	-0.0864606	0.0167952	-0.0523338	-0.0620189	-0.0177956	-0.0127268	-0.0188255	-0.0109548	-0.083003	-0.174161	-0.0294723	-0.0480242	-0.103959	-0.032507	-0.0338592	-0.0270276	-0.0177879	0.00689034	-0.0589046	-0.00879339	0.00251288	-0.0366933
Q5VYK3	KIAA0368	Proteasome-associated protein ECM29 homolog [OS=Homo sapiens]	81	1006	High	-0.0197944	0.000559867	0.0050154	0.0194521	0.0770083	0.0384473	-0.0607581	0.10251	0.0433469	-0.0817804	0.0266151	-0.0222101	-0.0112715	-0.0119963	-0.0539207	-0.00529767	-0.0142393	0.00504882	0.00653171	-0.126385	-0.0261526	0.0420628	0.101533	0.0283022	-0.0259838	-0.0709729	-0.0421209	0.119949	0.000932704	0.0272159	-0.0212059	-0.184573	-0.026515	-0.0396957	-0.0459366	-0.0243959	0.0200844	-0.0686479	-0.00555609	0.0313768	-0.00431349	0.0327507	-0.00139141	0.00258276
Q9C0C2	TNKS1BP1	182 kDa tankyrase-1-binding protein [OS=Homo sapiens]	81	668	High	-0.0113879	-0.110859	0.0406875	0.0673485	-0.085124	0.0301027	-0.0554719	-0.0629816	-0.0522818	-0.108973	-0.110724	0.0663395	0.00494479	-0.0762129	-0.0366497	-0.0698672	-0.114539	-0.00412177	-0.0582857	-0.241318	-0.116821	-0.0621787	-0.106247	-0.0758094	-0.0927687	-0.0322662	0.00955392	0.0407859	0.0266713	0.144471	-0.0640126	-0.045793	-0.032896	-0.145784	-0.0747928	0.0156813	-0.0625791	0.0317816	-0.00237557	0.0175399	0.0212469	0.0419402	-0.011652	-0.043102
Q13464	ROCK1	Rho-associated protein kinase 1 [OS=Homo sapiens]	81	529	High	0.0125323	-0.000479739	0.0249347	0.0082655	0.0834436	0.031559	-0.0219082	0.0720816	0.0113663	-0.0429497	0.0671415	-0.0249453	0.0344067	0.0820865	-0.0323028	-0.0212869	0.0110692	-0.0159159	0.0111941	-0.0997238	-0.0686893	-0.0161486	0.0354886	-0.0376939	0.0661592	-0.0620894	0.00829884	0.149121	-0.00767706	0.0429363	-0.0804262	-0.301114	-0.063838	-0.0440797	-0.161684	-0.0641641	0.0974035	-0.0713163	0.0265979	0.0534649	-0.00602629	0.0570502	0.017188	-0.0479753
Q99666	RGPD6;RGPD5	RANBP2-like and GRIP domain-containing protein 5/6 [OS=Homo sapiens]	80	781	High	-0.0478626	0.0319461	-0.0573969	0.0534273	-0.0292425	0.0192748	0.0476493	0.0279723	0.0519948	0.136272	0.0602561	-0.00589176	0.21739	0.051958	0.0633488	0.199026	0.0731344	0.00878336	0.0779066	0.152007	0.0846786	0.11997	-0.0294852	-0.0492897	0.0330791	0.193236	0.0245075	-0.11406	0.0170393	-0.148476	0.0096226	0.315318	-0.0243826	0.0549365	0.184022	-0.0474749	0.0581809	0.22756	0.0496188	-0.0553646	0.0784272	-0.0639148	0.0172806	0.115035
O43707	ACTN4	Alpha-actinin-4 [OS=Homo sapiens]	80	3427	High	0.0262041	-0.103193	0.0595313	0.0436563	-0.0499334	0.0935726	0.0228773	-0.00818158	0.0642114	0.0161991	-0.0326795	0.140858	0.0582562	-0.00522707	0.0126639	0.0821343	-0.0616351	0.0289211	-0.042161	-0.315476	-0.124479	-0.00637052	-0.0487141	-0.0247192	0.0565815	-0.0472445	-0.0971299	0.122132	0.0513439	0.0374528	-0.140193	-0.270474	-0.226256	-0.114154	-0.128868	-0.186168	0.0920362	0.0316139	-0.0437393	0.153402	-0.0181494	0.050942	0.193452	-0.00314305
O75962-1	TRIO	Triple functional domain protein [OS=Homo sapiens]	80	414	High	0.0902606	0.06396	0.0273961	0.0495348	0.189989	0.0298347	0.0717331	0.180131	0.0170456	0.0163555	0.163469	-0.0259084	0.0593766	0.139455	-0.00890448	0.0833331	0.148689	-0.00164036	0.0864763	0.0106201	-0.00968262	0.0900793	0.200735	0.0373107	0.0853776	-0.121897	0.00614165	0.0336524	-0.0472441	-0.0618611	-0.101002	-0.390996	-0.0693063	0.00491239	-0.132777	-0.0286264	0.127836	-0.0348811	0.0442962	0.0575858	-0.00115774	0.0548538	0.0435715	0.0134604
Q9NR09	BIRC6	Baculoviral IAP repeat-containing protein 6 [OS=Homo sapiens]	79	356	High	0.00503734	7.45e-05	0.0371399	0.0360946	0.0768882	0.00460522	-0.0155024	0.0996417	0.00279854	-0.0503883	0.0439796	0.00946337	-0.0436993	0.0709009	-0.0137996	-0.0292139	0.0176087	-0.00674534	0.0439378	-0.141239	-0.0600176	-0.048789	-0.0187478	-0.074049	0.00645741	-0.059257	0.0326577	0.052062	-0.0292587	0.0758953	-0.116406	-0.335112	-0.0205326	-0.0441342	-0.137125	-0.00329301	0.0358037	-0.0886092	0.061489	0.0560322	-0.0808391	0.0357757	0.0226316	-0.0670154
O75116	ROCK2	Rho-associated protein kinase 2 [OS=Homo sapiens]	79	520	High	0.0444985	0.052988	0.0766344	0.0480947	0.153236	0.050559	0.017529	0.147905	0.07204	-0.00907036	0.127041	-0.0337935	0.0272731	0.118687	-0.048768	0.0374432	0.0677662	-0.0173474	-0.00902553	-0.0588484	-0.0487862	0.0137767	0.143918	-0.0256377	0.0304489	-0.0659976	-0.0385971	0.075551	0.0239553	-0.054657	-0.110129	-0.345818	-0.0561552	0.00578215	-0.118496	-0.068676	0.097908	-0.0751434	0.0326281	0.095006	0.012824	0.0916743	0.037962	0.00794432
Q8N3C0	ASCC3	Activating signal cointegrator 1 complex subunit 3 [OS=Homo sapiens]	79	477	High	0.0619115	0.00233467	-0.0469446	0.031229	0.0354291	-0.029149	0.0738301	0.0512333	-0.0353351	-0.0538531	-0.00655934	-0.0902405	0.0142173	-0.0127564	0.0128327	0.0876007	-0.0144396	0.0212279	0.107233	-0.0843868	0.0103818	0.126339	-0.00240753	0.078516	-0.0144797	-0.122277	-0.04494	0.0318585	-0.0569344	-0.0367031	0.0247841	-0.189089	0.0516462	0.0478259	-0.108685	0.0387631	-0.00722499	-0.0963693	-0.0255203	-0.00538536	-0.0489864	-0.0285239	-0.00532623	-0.0718391
Q9UPU5	USP24	Ubiquitin carboxyl-terminal hydrolase 24 [OS=Homo sapiens]	79	492	High	0.0897398	0.0642643	0.036417	0.13074	0.165391	0.00956622	0.0410428	0.171181	-0.0239119	-0.0147781	0.124166	0.0329896	0.0123396	0.0736456	-0.0104551	0.0241519	0.11349	0.0226775	0.0706949	-0.0864515	-0.0181856	0.027131	0.0607649	0.0464554	-0.0125914	-0.141312	0.0129022	0.0317735	-0.0617409	0.0680961	-0.175639	-0.409971	-0.0857687	-0.103374	-0.232698	-0.0544157	0.00312704	-0.149359	0.0014563	0.0539761	-0.0707331	0.0413766	0.0366145	-0.11827
Q6KC79	NIPBL	Nipped-B-like protein [OS=Homo sapiens]	78	323	High	-0.0276508	0.0160436	-0.0528001	-0.0362577	-0.0823936	0.0463971	0.0671753	-0.119212	0.0347066	0.0995255	-0.039567	-0.0149489	-0.00473884	0.0197687	0.0266867	-0.00457571	-0.0199184	-0.042306	0.0388832	0.160131	0.0092573	-0.0112553	-0.112273	-0.0385828	0.05159	0.0298438	-0.0523072	-0.0840721	-0.0361185	-0.182451	0.0815259	0.111612	0.00447852	0.0201826	-0.0079603	-0.067421	-0.0778999	0.03054	-0.0695047	-0.1264	0.151956	-0.0924802	-0.145248	-0.0173547
O75533-1	SF3B1	splicing factor 3B subunit 1 [OS=Homo sapiens]	77	1417	High	-0.116933	-0.0329857	-0.108503	-0.133311	-0.0993576	-0.0360575	-0.0672965	-0.0969439	-0.0709519	-0.0827999	-0.062068	-0.0449514	-0.0822038	-0.0761538	0.0635768	-0.105967	-0.056158	0.0159339	-0.111818	0.0696058	0.0886183	-0.133338	-0.12742	0.0167371	-0.0357752	0.0128054	-0.0387878	-0.103757	-0.00533107	-0.0749016	0.021469	0.154468	0.0723973	0.00239184	0.0558625	0.0147438	-0.0757637	0.0596051	-0.0373754	-0.160627	-0.0249147	-0.0956006	-0.0692768	0.00282892
Q8NFC6	BOD1L1	Biorientation of chromosomes in cell division protein 1-like 1 [OS=Homo sapiens]	77	370	High	-0.0760965	-0.0706911	-0.0302648	-0.0100327	-0.197042	-0.0229778	-0.0313573	-0.204279	-0.0598721	-0.0374079	-0.136271	0.0618735	-0.137357	-0.0337915	0.0216722	-0.164783	-0.13995	-0.0607939	-0.0649032	0.0715131	0.0105066	-0.125095	-0.22192	-0.0765076	-0.0973396	0.0596747	-0.0306149	-0.13911	0.000454822	0.00927729	0.10131	0.371853	0.080986	-0.0317707	0.0266467	0.0151176	-0.108229	0.115443	-0.0597048	-0.0587206	0.02767	-0.0724483	-0.0450201	0.00982691
O43432-3	EIF4G3	Isoform 3 of Eukaryotic translation initiation factor 4 gamma 3 [OS=Homo sapiens]	77	788	High	-0.0157423	-0.0432424	-0.00714592	0.0416775	0.0275011	0.000204129	-0.114996	0.028574	-0.0527272	-0.115542	0.00707142	-0.0232982	-0.031929	-0.00918484	-0.0909157	-0.0752277	-0.0681457	-0.0407505	-0.0439939	-0.166664	-0.129935	-0.0685959	0.0109352	-0.0922327	-0.0436382	-0.0802359	-0.014781	0.052308	-0.0128412	0.0854139	0.0181399	-0.0714612	0.0122643	-0.0321093	-0.0463524	0.0165415	-0.0333023	-0.0489945	-0.011774	0.0917091	-0.0585518	0.0317254	0.0310106	-0.0643327
Q04637	EIF4G1	eukaryotic translation initiation factor 4 gamma 1 [OS=Homo sapiens]	77	2160	High	0.0741768	NaN	0.0502768	0.0797654	NaN	0.0148688	-0.00932262	NaN	-0.041264	-0.0288534	NaN	0.0250015	0.0285015	NaN	-0.000515008	-0.026372	NaN	-0.0152932	-0.0173397	NaN	-0.0245066	0.0092954	NaN	0.0257959	NaN	-0.0690561	0.107017	NaN	-0.0446959	0.10651	NaN	-0.182923	0.106764	NaN	-0.055872	0.0988316	NaN	-0.110486	0.142682	NaN	-0.0382652	0.0680046	NaN	-0.0166404
Q04637-8	EIF4G1	Isoform 8 of Eukaryotic translation initiation factor 4 gamma 1 [OS=Homo sapiens]	77	2157	High	0.176445	-0.0800443	-0.0233064	0.494306	-0.0812192	0.0334749	0.168418	-0.00449324	-0.10801	0.320529	0.00388518	0.0772538	0.130539	-0.0506864	0.119516	-0.0783501	-0.21873	0.150036	0.302621	-0.149144	0.279484	0.250933	-0.054635	0.249047	0.094315	NaN	-0.00828458	0.297065	NaN	0.051186	-0.0434088	NaN	-0.145792	0.00767423	NaN	-0.0763335	0.019435	NaN	-0.0624099	0.15682	NaN	0.0674048	0.0855178	NaN
Q5JRA6-1	MIA3	Melanoma inhibitory activity protein 3 [OS=Homo sapiens]	76	570	High	-0.0830736	-0.0626688	0.0513143	-0.0769635	-0.160516	0.0218753	-0.0482144	-0.158237	0.0188298	-0.0188532	-0.0902023	0.121091	-0.0942736	-0.0351553	0.042882	-0.135656	-0.104347	-0.00397586	-0.14437	0.0860128	-0.000546492	-0.111351	-0.17086	-0.083044	-0.00970366	0.12119	0.0567541	-0.0782137	0.0544014	0.0519257	0.0712003	0.4089	0.0881367	-0.09587	0.115882	-0.00810911	-0.103218	0.154037	-0.0419722	-0.105201	0.0545674	-0.0640349	-0.0599689	0.0102751
P33176	KIF5B	Kinesin-1 heavy chain [OS=Homo sapiens]	76	1466	High	-0.0700398	-0.0647116	0.0819768	0.0778207	0.0740251	0.0382529	-0.0705123	0.0400477	0.0580573	-0.157603	-0.00859926	0.0958271	-0.0317936	-0.00678059	-0.0382748	-0.111981	0.0157956	0.0442008	-0.0796547	-0.183011	-0.0795613	-0.0690098	0.0490031	-0.0157785	0.0636892	-0.0280004	-0.0216312	0.158943	0.0873403	0.120661	0.0145102	-0.200619	-0.03683	-0.106675	-0.0839215	-0.0424299	0.0408345	-0.0684285	0.00271323	0.0530863	0.0611144	0.118996	0.0016013	-0.00404433
Q9UQ35	SRRM2	serine/arginine repetitive matrix protein 2 [OS=Homo sapiens]	76	1130	High	-0.0582199	-0.0871525	-0.012969	0.0499133	-0.129956	-0.0277347	0.0848317	-0.18176	0.0221981	0.0899324	-0.123037	0.129699	0.00507453	-0.0187159	0.0966119	-0.0280762	0.00313665	-0.0198994	-0.0624513	0.179679	0.0840616	-0.0473194	-0.140332	0.00223061	-0.0111552	0.0268101	0.00740716	-0.127258	-0.0437488	-0.00717547	0.091895	0.28083	0.0421734	-0.0169935	0.0178365	0.0217647	-0.06596	0.0894227	-0.0211687	-0.063158	0.176681	-0.0618939	-0.0570154	-0.0227583
O95071	UBR5	E3 ubiquitin-protein ligase UBR5 [OS=Homo sapiens]	76	389	High	-0.0226583	-0.0650472	-0.0456629	-0.154773	-0.100563	-0.0361004	0.0264497	-0.0948362	0.00847291	-0.0320959	-0.106467	-0.0435314	-0.0823517	-0.0434781	-0.00058744	-0.0389452	-0.0414505	-0.0570965	-0.0846128	0.0323982	0.0325289	-0.0602159	-0.0595231	-0.0241165	-0.0536642	-0.0748448	-0.0451097	0.0244684	-0.082282	-0.113651	0.0705519	0.0145908	0.0279598	0.119221	-0.0700865	0.0177545	0.0830584	0.012342	0.0111686	0.017888	-0.0184412	-0.0209841	-0.00603673	0.0177385
Q86V48-1	LUZP1	Leucine zipper protein 1 [OS=Homo sapiens]	76	711	High	-0.00491813	-0.0752163	0.0614309	0.0332403	-0.0452967	0.0458526	-0.0748505	-0.0183029	0.00526577	-0.0898447	-0.0415315	0.0607757	0.0323868	-0.018178	-0.0206566	-0.0448675	-0.102054	-0.0182772	-0.0849371	-0.173226	-0.17478	-0.0626106	-0.0742392	-0.105667	-0.0595808	0.0452227	0.0456457	0.0142907	-0.0191946	0.06464	-0.0334959	0.0567994	-0.0916004	-0.105217	-0.0883064	-0.0323753	-0.0806799	0.00652555	-0.025629	-0.011219	-0.0278825	0.0187554	-0.027049	-0.068012
O75179-1	ANKRD17	Ankyrin repeat domain-containing protein 17 [OS=Homo sapiens]	76	618	High	0.0144024	0.0607967	0.0856352	0.0760164	0.0873651	0.0789347	-0.0337939	0.0647049	0.0525574	-0.00685688	0.0829287	-0.0686121	0.0708914	0.0495395	-0.0937185	0.0040121	0.0325336	0.00925166	0.0164509	0.0199013	-0.0612183	0.0108195	0.161595	-0.0200433	0.0590363	-0.0544848	0.00275614	0.0169477	-0.00628277	-0.0588274	-0.0764552	-0.215872	-0.0165682	0.0774164	-0.0436144	-0.00438025	0.0471973	-0.0346618	-0.0273294	0.131012	-0.017271	0.0680413	0.0585347	-0.0379922
Q9NQW6	ANLN	Anillin [OS=Homo sapiens]	75	951	High	-0.277646	-0.306541	-0.172649	-0.115061	-0.135992	-0.193539	-0.205043	-0.0504084	-0.0628428	-0.213317	-0.0547552	-0.0469837	-0.0672102	-0.0252581	-0.0646649	-0.0684147	0.0173149	0.136152	0.161515	0.0749408	0.138815	0.174568	0.235733	0.148189	-0.0731011	-0.0861955	-0.0229768	0.0761023	-0.0796652	0.0291863	0.242756	0.14352	0.228763	0.250398	0.0765181	0.208996	0.0905667	-0.146942	0.0480127	0.135709	0.0959711	0.236905	0.144605	0.0956853
Q12888-2	TP53BP1	Isoform 2 of TP53-binding protein 1 [OS=Homo sapiens]	75	632	High	-0.0674229	-0.0694351	0.0107965	-0.100455	-0.137289	0.042591	-0.0461192	-0.14332	-0.00260117	-0.0115252	-0.125524	0.0750493	-0.0528631	-0.044404	0.051815	-0.0842275	-0.126398	0.00959116	-0.0559349	0.0543708	0.0391197	-0.100426	-0.174664	-0.0412312	-0.0597897	0.0761113	0.0259447	-0.127517	0.0414782	0.00987918	0.000941298	0.322779	0.0564651	-0.0507612	0.109566	0.0274219	-0.08955	0.173955	0.0119209	-0.0792513	0.0673638	-0.0401778	-0.0248184	0.0543597
Q9Y5S2	CDC42BPB	Serine/threonine-protein kinase MRCK beta [OS=Homo sapiens]	75	394	High	0.0330667	-0.0117597	-0.0205851	0.127119	0.0115985	0.030508	0.0831209	0.0224	0.00636341	0.0103446	0.0154647	-0.0320873	0.0151596	0.0359973	-0.0333986	0.0394974	-0.00940035	-0.0118084	0.0396366	-0.103903	-0.0751829	0.0711031	-0.00942086	-0.0355111	-0.00880619	-0.0354304	-0.0590515	0.0077991	-0.00401881	-0.0277233	-0.0239754	-0.136253	-0.0240211	-0.0427599	0.0367278	-0.00230882	0.0237388	-0.0184703	-0.0220661	0.0457602	0.00898745	0.0283599	0.00565727	-0.00744228
Q9UM54-2	MYO6	Isoform 2 of Unconventional myosin-VI [OS=Homo sapiens]	75	486	High	NaN	0.142925	NaN	NaN	0.186614	NaN	NaN	0.141255	NaN	NaN	0.290116	NaN	NaN	0.0657796	NaN	NaN	0.096847	NaN	NaN	-0.206098	NaN	NaN	0.0347963	NaN	NaN	-0.0642943	-0.0937481	NaN	0.0174132	0.0326949	NaN	-0.48353	-0.169058	NaN	-0.15105	-0.131511	NaN	-0.0637813	-0.0723562	NaN	0.046092	0.067573	NaN	0.0130198
Q9UM54-6	MYO6	Isoform 6 of Unconventional myosin-VI [OS=Homo sapiens]	75	483	High	NaN	0.246964	0.11376	NaN	0.203074	-0.10428	NaN	0.197904	-0.171305	NaN	0.154071	-0.075344	NaN	0.289353	-0.153208	NaN	0.0733362	0.0304247	NaN	0.0989885	-0.121459	NaN	-0.10349	-0.216253	NaN	NaN	-0.202124	NaN	NaN	-0.158265	NaN	NaN	-0.167913	NaN	NaN	-0.149174	NaN	NaN	-0.170784	NaN	NaN	0.0853086	NaN	NaN
P08670	VIM	Vimentin [OS=Homo sapiens]	74	8483	High	-0.125062	0.00887686	0.133111	-0.309185	-0.245124	0.0879259	-0.0223079	-0.0584154	0.248157	-0.16857	-0.203865	0.0761014	-0.127891	-0.0934763	0.020587	-0.189	-0.20464	-0.031579	-0.263838	0.0107842	0.00874422	-0.277173	-0.195699	-0.081769	0.184857	0.321855	0.0393773	-0.0535174	0.160289	-0.100329	0.346457	0.61268	0.140553	0.0317936	0.261486	-0.0667486	0.0129823	0.207632	-0.029028	-0.115765	0.126766	-0.00788836	-0.052905	0.152932
O95239-1	KIF4A	Chromosome-associated kinesin KIF4A [OS=Homo sapiens]	74	818	High	-0.10111	-0.127977	-0.0565147	0.0456439	-0.103253	-0.106423	-0.0935702	-0.123122	-0.0548072	-0.105672	-0.0845384	-0.0160647	-0.150102	-0.07446	-0.0861406	-0.0929413	-0.0611896	0.0268164	0.0358104	0.131917	0.0436468	0.0604334	0.0808406	0.0603419	-0.0395574	-0.0442014	-0.0192432	-0.0219669	-0.0583696	0.0165892	0.210787	0.279615	0.232877	0.199194	0.0567865	0.193338	0.0225143	-0.0467324	0.0134297	0.0104991	0.0721951	0.0570302	-0.0540495	-0.0113056
Q9BZF9	UACA	Uveal autoantigen with coiled-coil domains and ankyrin repeats [OS=Homo sapiens]	74	347	High	-0.0332928	-0.0606918	0.0185155	0.0102691	0.011815	0.0532055	-0.108063	0.0137319	-0.0170217	-0.126741	-0.0212488	0.0129356	0.00254053	-0.00536732	-0.0355959	-0.0980482	-0.077549	-0.0418844	-0.101287	-0.0779724	-0.0778618	-0.0632324	0.0287146	-0.0753002	-0.0181418	-0.00839373	0.0173121	0.0623054	-0.0114384	0.112324	0.187771	0.0569081	0.0845251	-0.0145454	0.0842323	0.043972	0.0526113	0.0889812	0.055828	0.0702563	-0.0101337	0.0765194	0.108256	0.0162146
Q7L014	DDX46	probable ATP-dependent RNA helicase DDX46 [OS=Homo sapiens]	74	977	High	-0.0222788	-0.0118665	-0.0274887	-0.106541	0.0365343	0.00119977	-0.0759301	-0.0197258	0.0128569	-0.0824872	-0.0547705	-0.124463	-0.0942669	0.00303368	-0.0642156	-0.0301047	-0.035162	-0.027998	-0.00433635	0.0526019	-0.00516985	0.0153084	0.0304466	-0.0261211	0.0232144	-0.0194459	-0.0425291	-0.00173566	-0.0554037	-0.0965176	0.075305	0.065988	0.0469255	0.16433	-0.0116415	0.0405722	0.0482407	-0.0227046	-0.0167685	0.0110274	0.0235691	0.0195156	0.0186997	0.0177424
Q86VI3	IQGAP3	Ras GTPase-activating-like protein IQGAP3 [OS=Homo sapiens]	74	658	High	-0.0208369	0.0366363	-0.0688924	0.0379991	0.0942201	-0.0188856	0.0229859	0.106915	-0.0998206	-0.0406981	0.0716429	-0.0699863	-0.0320492	0.0274115	-0.0095024	0.0020199	0.0377902	0.027131	0.0902367	-0.0697413	0.00602913	0.0750751	0.0655665	0.0220642	-0.0401439	-0.134681	-0.0362301	0.0688973	-0.0218573	-0.051856	-0.0788088	-0.308175	-0.0350771	-0.0310983	-0.170749	-0.0685177	0.0443039	-0.12901	0.0183639	0.0220499	-0.0626812	0.0632815	0.0242415	-0.035382
Q8IWZ3-6	ANKHD1-EIF4EBP3;ANKHD1	Isoform 6 of Ankyrin repeat and KH domain-containing protein 1 [OS=Homo sapiens]	74	590	High	-0.0203238	0.0595273	0.0179262	-0.0336532	0.10137	0.0206089	-0.0349268	0.116254	-0.0285354	-0.0179043	0.0388145	-0.06849	-0.0124264	0.114422	-0.0728311	0.00685406	0.0365496	-0.0644769	0.00788309	0.0160989	-0.0724191	-0.0369444	0.084907	-0.0521632	0.0611648	-0.0155949	0.00728516	0.0677672	0.0435944	-0.0269213	-0.00324535	-0.120617	-0.00332257	0.0802564	0.013423	0.00810338	0.0436039	-0.0119109	-0.041028	0.104568	-0.00245284	0.00729235	0.0642347	-0.0385348
Q14573	ITPR3	Inositol 1,4,5-trisphosphate receptor type 3 [OS=Homo sapiens]	74	428	High	-0.0122938	0.00762171	0.0355806	-0.0479794	-0.0358382	-0.0209112	0.0536112	0.00909136	0.0168032	0.0425902	0.0134639	0.0728912	0.0124989	0.0616617	0.0931749	-0.00537491	0.0286703	0.0127019	0.0401402	0.194357	0.0911341	0.0237388	-0.0215563	0.0525798	-0.0148	0.0807071	-0.0290432	-0.101592	-0.0397253	-0.165145	0.0321312	0.192024	0.0181637	-0.0349236	0.0247154	-0.0829916	0.0209455	0.0925594	-0.0411787	-0.0245437	0.0517188	-0.0713353	0.0588226	0.0225155
O60264	SMARCA5	SWI/SNF-related matrix-associated actin-dependent regulator of chromatin subfamily A member 5 [OS=Homo sapiens]	73	911	High	-0.124552	-0.0408096	-0.087369	-0.191011	-0.0835247	-0.0205297	-0.0359425	-0.098999	-0.0349669	-0.0406981	-0.0834312	-0.0418024	-0.0692739	-0.058425	0.0654383	-0.0558491	-0.0528078	0.00696651	-0.041296	0.0963735	0.112435	-0.0478487	-0.152419	0.0028363	-0.000644649	0.0297914	-0.0401077	-0.123064	-0.0026178	-0.108042	0.0419692	0.151193	0.0690546	0.00681588	0.0314397	-0.040761	-0.0808725	0.0230584	-0.058094	-0.166506	-0.0408735	-0.110202	-0.0809603	0.0291244
Q15652	JMJD1C	probable JmjC domain-containing histone demethylation protein 2C [OS=Homo sapiens]	73	417	High	-0.098156	-0.02841	-0.0660544	-0.134123	-0.0953913	-0.0580082	-0.0903869	-0.130636	-0.0469851	-0.0833883	-0.0755978	-0.112524	-0.126302	-0.0470372	-0.0335846	-0.145057	-0.0258455	-0.0827742	-0.181939	0.122603	-0.0246554	-0.191307	-0.130323	-0.0971708	-0.0345964	0.00832518	-0.0220518	-0.173176	-0.0182161	-0.0942993	0.00859446	0.203509	0.0842076	-0.00696186	0.0260639	0.0390864	-0.0966005	0.0140385	-0.0369597	-0.0876437	-0.0810976	-0.0701308	-0.119584	-0.110755
Q14669-3	TRIP12	Isoform 3 of E3 ubiquitin-protein ligase TRIP12 [OS=Homo sapiens]	73	673	High	-0.0662741	-0.0771632	-0.317946	-0.327279	-0.144516	-0.0142327	-0.0138979	-0.110604	-0.144373	0.122689	-0.00327448	-0.0650901	0.0562449	-0.186891	0.151708	0.0779318	0.00572494	0.0790702	-0.0647507	0.0778922	0.0901509	-0.0649633	-0.150471	0.126555	-0.120635	0.140395	-0.0292673	-0.121686	-0.134644	-0.133487	-0.0735764	0.42399	-0.0494194	0.100707	0.18644	-0.0999622	-0.00160411	0.0745964	0.025835	0.00502397	0.0652166	-0.139871	0.0917001	0.121133
P12814-1	ACTN1	Alpha-actinin-1 [OS=Homo sapiens]	73	3474	High	-0.0662222	-0.0456629	0.0656214	0.0590029	-0.00386903	0.0466661	-0.0447526	0.0295058	0.080008	-0.0592031	0.0235481	0.0971022	0.0104829	0.0595341	-0.0199328	-0.0100994	0.000999389	0.0066976	-0.05966	-0.183809	-0.112664	-0.0729161	0.0758271	-0.00397397	-0.00221253	-0.0705895	-0.0589304	0.10549	0.0426005	0.0903921	-0.139049	-0.271951	-0.201734	-0.141857	-0.127713	-0.128143	0.0327845	-0.0553269	0.00750725	0.0747928	-0.0441456	0.0630955	0.0666723	-0.0381353
P27816-1	MAP4	Microtubule-associated protein 4 [OS=Homo sapiens]	73	2737	High	-0.0505352	-0.0440807	0.0384788	0.0485058	0.036931	0.0726298	-0.0813632	0.055768	0.0341859	-0.115345	-0.00894644	0.00270653	-0.00824074	-0.0151139	-0.0880204	-0.0741682	-0.0550909	-0.0111304	-0.107873	-0.267006	-0.150078	0.00992017	0.0611834	-0.00548557	-0.0321589	-0.108972	-0.0381889	0.134771	0.00176724	0.0996799	0.121481	0.0437474	0.0168391	0.0441017	0.0038634	0.114445	-0.00973128	-0.0925984	-0.0166349	0.0382661	-0.0568237	0.0773349	-0.0444403	-0.129797
P55072	VCP	Transitional endoplasmic reticulum ATPase [OS=Homo sapiens]	73	2726	High	-0.0396023	-0.068243	0.0292111	0.0311508	-0.0801372	-0.0186824	-0.0890774	-0.0868521	0.0186104	-0.0814228	-0.0753374	0.0253219	-0.0513458	-0.0630322	-0.0631437	-0.077589	-0.0835219	-0.0188608	-0.0380287	-0.0374593	-0.0269032	-0.053338	-0.00229409	-0.0218553	-0.0762701	-0.0322251	-0.0462065	0.00258928	-0.0299301	0.0328969	0.0163756	0.0829062	-0.0305185	-0.0251016	0.0273961	0.00166315	-0.0238008	-0.000752965	-0.0252667	-0.00380135	0.0155115	0.0290093	-0.0443496	-0.00221417
Q14669-2	TRIP12	Isoform 2 of E3 ubiquitin-protein ligase TRIP12 [OS=Homo sapiens]	73	683	High	-0.0292287	0.0498248	-0.0362368	-0.113464	-0.169891	0.0915794	0.0488081	0.0113087	-0.0822005	0.106459	0.0416393	0.105112	0.0855279	-0.093163	0.0522004	0.0897484	0.119502	0.145793	0.195069	-0.0292854	0.0782585	0.159781	0.0543533	0.176902	0.127605	0.0286416	0.0564957	0.135513	-0.094562	-0.114526	0.260185	0.0334482	-0.100287	0.221463	0.0546384	-0.0763426	0.243059	-0.0462203	-0.0497942	0.283194	0.047833	-0.117547	-0.00253915	-0.00565028
Q14203-4	DCTN1	Isoform 4 of Dynactin subunit 1 [OS=Homo sapiens]	73	840	High	0.0259313	0.00389187	0.0752869	0.153937	0.124667	0.0419921	0.0286431	0.0788145	0.0459637	-0.0474872	0.0594016	0.0157204	-0.0813666	0.0331554	-0.0724831	-0.0553313	0.0551366	-0.00628467	-0.0353622	-0.143341	-0.102663	-0.0132265	0.0513281	-0.0491438	0.0588588	-0.068379	-0.00562092	0.111819	-0.0132866	0.0511875	-0.0449533	-0.305671	-0.069871	-0.0837355	-0.161162	-0.0494737	0.0379382	-0.149723	-0.000141119	0.0811052	-0.0100422	0.0862594	0.00167362	-0.103436
Q7Z460-1	CLASP1	CLIP-associating protein 1 [OS=Homo sapiens]	72	560	High	-0.166875	NaN	0.00106762	-0.355554	NaN	0.0223045	0.00147194	NaN	0.0500217	-0.457965	NaN	-0.290238	-0.222724	NaN	-0.217129	-0.37009	NaN	-0.202234	0.32096	NaN	0.210623	-0.302161	NaN	0.00343041	0.0246958	0.0748648	0.145826	0.0865603	0.0788645	0.182412	0.396559	0.147378	0.468048	0.023231	0.242524	0.276991	-0.0195618	-0.180466	0.134351	-0.35192	-0.298958	-0.237969	-0.15284	0.192537
P09874	PARP1	Poly [ADP-ribose] polymerase 1 [OS=Homo sapiens]	72	1343	High	-0.0756188	-0.112471	-0.119841	0.0397568	-0.0296936	-0.041625	-0.193154	-0.200659	-0.165773	-0.266408	-0.226522	-0.251482	-0.178609	-0.291412	-0.204536	-0.159579	-0.147585	-0.0762463	-0.00511074	0.0952549	0.0577565	0.0212755	-0.0758128	0.0392819	-0.114436	-0.0535054	-0.0200844	-0.0126934	-0.0569429	0.0404158	0.227314	0.307837	0.248139	0.141491	0.130685	0.177342	-0.0933447	-0.0834565	-0.0202198	-0.0508413	-0.00482555	-0.0328698	-0.0831585	-0.0490024
Q8IWJ2	GCC2	GRIP and coiled-coil domain-containing protein 2 [OS=Homo sapiens]	72	425	High	-0.0639849	-0.031127	0.0116625	-0.0670595	-0.106219	0.00230977	-0.0738054	-0.131465	0.000821671	-0.112889	-0.0707197	0.045041	-0.0932254	-0.0563955	-0.0485172	-0.122659	-0.133989	-0.0676603	-0.121909	-0.0610304	-0.0808172	-0.126466	-0.115319	-0.105541	-0.0799675	0.01162	-0.0193939	-0.0436163	0.00523562	0.0637598	0.0267115	0.134762	0.0510549	-0.010766	0.044218	-0.00196366	-0.0528975	0.0406651	-0.0134144	-0.0433626	-0.00808049	-0.00563189	-0.0236998	0.00954555
Q29RF7-1	PDS5A	Sister chromatid cohesion protein PDS5 homolog A [OS=Homo sapiens]	72	712	High	-0.0605774	-0.103993	-0.0788174	-0.0249605	-0.0946779	-0.0206986	-0.064631	-0.152849	-0.084824	-0.0953636	-0.16141	-0.0956726	-0.104192	-0.191099	-0.029313	-0.129359	-0.104647	-0.00626084	-0.0382815	0.010705	0.0924549	-0.0482312	-0.176988	0.0451394	-0.0247832	0.000649948	-0.0300255	-0.0513754	-0.0333004	-0.0192499	0.176277	0.215694	0.178644	0.124078	0.121574	0.102515	-0.047409	-0.0205636	-0.00861552	-0.0914077	0.0608062	-0.0116649	-0.105255	0.0323394
P48634-1	PRRC2A	Protein PRRC2A [OS=Homo sapiens]	72	601	High	-0.0591927	-0.115111	-0.0107203	0.0048656	-0.072278	0.0109262	-0.0642734	-0.0943918	-0.00941419	-0.0196181	-0.0774278	0.0595961	0.00642676	-0.0081463	0.00247288	-0.0611219	-0.077156	-0.0351172	-0.084959	-0.0196629	-0.0385895	-0.0997848	-0.112905	-0.0529032	-0.0647402	-0.007092	-0.0563936	-0.0166855	0.07895	0.0503035	0.0361567	0.0984406	0.0114689	-0.0479459	0.0235366	-0.00331404	-0.0518293	0.0631938	-0.0312843	-0.0355845	0.0209989	-0.0175261	-0.00899507	0.0486452
Q14966-1	ZNF638	Zinc finger protein 638 [OS=Homo sapiens]	72	495	High	-0.0474615	0.000927033	-0.019413	-0.137056	-0.1024	0.00921543	-0.0434088	-0.0898704	-0.00831745	0.0143691	-0.054738	-0.047492	0.00492765	-0.0416098	0.0231171	-0.0801278	-0.0699291	-0.0415325	-0.139623	0.0850219	0.0154629	-0.120321	-0.132208	-0.0596113	0.0480967	0.11195	-0.0206928	-0.131461	0.0359859	-0.132709	0.00132469	0.265657	0.0228043	0.0453921	0.125718	-0.0289659	-0.0167971	0.137629	-0.033699	-0.0277805	0.0136203	-0.0735631	0.0348873	0.0237095
P52948-1	NUP98	nuclear pore complex protein Nup98-Nup96 [OS=Homo sapiens]	72	916	High	-0.0445747	-0.0123596	-0.0472812	-0.0471668	-0.0260849	-0.00877859	-0.00543067	-0.0183373	-0.0151372	-0.00761602	-0.0145368	0.0423556	0.00386717	-0.00835992	0.0388765	-0.0624055	0.0575076	-0.000782991	-0.0449495	0.126987	0.0602808	-0.0728435	-0.0411839	0.0192872	-0.0189076	0.0502839	0.00190551	-0.0823517	0.0159064	-0.0240879	0.0280151	0.233156	0.0514737	-0.0501213	0.0573101	0.0143738	-0.0633144	0.0798383	-0.025898	-0.0721054	-0.0036497	-0.0602545	-0.0500536	0.010052
Q99996	AKAP9	A-kinase anchor protein 9 [OS=Homo sapiens]	72	231	High	0.00786599	-0.0544825	-0.00312237	-0.0259084	-0.036952	0.0226403	-0.043201	-0.0547209	-0.0198035	-0.0766583	-0.0526066	-0.012455	0.0323572	-0.0723162	-0.0397511	-0.0731525	-0.0981178	-0.0567284	-0.0706635	-0.13907	-0.0806675	0.00550651	-0.08672	-0.0930844	-0.0206957	-0.0582556	-0.0337448	0.0524407	0.000838344	-0.121595	0.0239964	-0.128228	-0.0506001	-0.00873378	0.0159463	-0.0198231	-0.0191355	0.020803	0.0226335	0.183022	0.0533714	-0.0186057	0.101543	-0.0315807
P55265-4	ADAR	Isoform 4 of Double-stranded RNA-specific adenosine deaminase [OS=Homo sapiens]	72	1343	High	0.283614	0.0520915	-0.123584	0.678328	0.114381	-0.0604773	0.691323	-0.15003	-0.0427156	0.60943	0.0300274	-0.122707	-0.0544224	0.0396519	0.00708477	0.108254	0.21307	-0.06563	0.254764	0.278859	0.0624513	0.328172	-0.00712345	0.00701717	0.067277	-0.204267	0.00652692	-0.189082	-0.182822	-0.0737982	0.0582762	-0.205328	0.0561895	0.0592708	-0.332027	0.0213852	0.0192327	-0.135241	0.0431004	-0.0866403	0.126924	-0.0959153	-0.104198	-0.0359705
Q7Z460-4	CLASP1	Isoform 4 of CLIP-associating protein 1 [OS=Homo sapiens]	72	552	High	NaN	NaN	NaN	NaN	NaN	NaN	NaN	NaN	NaN	NaN	NaN	NaN	NaN	NaN	NaN	NaN	NaN	NaN	NaN	NaN	NaN	NaN	NaN	NaN	0.204223	NaN	NaN	-0.0891647	NaN	NaN	0.912292	NaN	NaN	0.0636286	NaN	NaN	-0.0386677	NaN	NaN	-0.358863	NaN	NaN	0.470753	NaN
Q9BQG0-2	MYBBP1A	Isoform 2 of Myb-binding protein 1A [OS=Homo sapiens]	71	1109	High	-0.116425	-0.00696661	-0.200457	-0.131099	-0.066844	-0.0269422	0.0106797	-0.0465336	-0.167697	-0.0106859	-0.0384894	-0.100781	-0.0627737	-0.112025	0.10434	-0.074688	-0.0330219	0.0246353	-0.0457335	0.00837613	0.0963764	-0.0387278	-0.190697	0.0496453	-0.0864935	0.0374999	-0.0258255	-0.146555	0.0379514	-0.0286188	-0.0413017	0.196288	0.0928602	-0.0577287	0.0682124	0.01435	-0.186954	-0.0144248	-0.0244789	-0.185129	-0.0596972	-0.122302	-0.091157	-0.015949
P52701	MSH6	DNA mismatch repair protein MSH6 [OS=Homo sapiens]	71	925	High	-0.11229	-0.0982456	-0.110643	0.0226088	0.0402374	-0.102062	-0.105599	0.0196018	-0.0884462	-0.123625	-0.0434532	-0.165639	-0.154594	-0.136182	-0.195138	-0.109169	-0.0938997	-0.0429888	0.0166808	-0.23305	-0.0929756	0.0333681	0.0328117	-0.0710773	-0.0849915	-0.170316	-0.00173859	0.114907	-0.119975	0.0392695	0.130532	-0.14115	0.112968	0.163311	-0.106623	0.113051	0.0565977	-0.268836	0.0544043	-0.0118036	-0.0285272	0.0719229	-0.108013	-0.100378
O14646	CHD1	Chromodomain-helicase-DNA-binding protein 1 [OS=Homo sapiens]	71	506	High	-0.0848522	-0.0327673	-0.0929184	-0.108278	-0.0465841	-0.0462169	-0.0373835	-0.056551	-0.0619397	-0.000380476	-0.045043	-0.0538149	-0.00971604	-0.0535421	0.0260888	-0.0375367	0.0063944	-0.0288248	-0.048007	0.0879068	0.0419397	-0.0350446	-0.0664868	0.0145627	-0.0556565	0.0233283	-0.0504284	-0.0771256	-0.00261401	-0.0838918	-0.0294313	0.163237	0.00314334	0.0100394	0.073412	0.00420195	-0.0518303	0.0603547	-0.0588121	-0.0741224	-0.0466967	-0.0795741	-0.0228501	0.0471146
Q7L2E3-2	DHX30	Isoform 2 of Putative ATP-dependent RNA helicase DHX30 [OS=Homo sapiens]	71	968	High	-0.0597372	-0.0429297	-0.15703	-0.104479	-0.088151	-0.0455036	-0.0455079	-0.0754242	-0.128183	-0.0246973	-0.0619335	-0.0991363	-0.0301313	-0.07932	0.0342865	-0.0191488	-0.0626536	-0.020772	-0.0201159	-0.00954723	0.0303211	-0.0761509	-0.160382	-0.0123558	-0.0485887	0.0415673	-0.0194654	-0.087616	0.0190324	-0.00555894	0.00687408	0.117479	0.0511112	-0.0438843	0.0162324	-0.00532718	-0.108545	-0.0237231	-0.0448217	-0.0902157	-0.055707	-0.108441	-0.0408497	-0.00371143
Q15021	NCAPD2	condensin complex subunit 1 [OS=Homo sapiens]	71	1087	High	-0.0455389	-0.000862149	-0.0891761	0.0910043	0.101716	-0.0642586	0.0306639	0.123124	-0.0846124	-0.0427952	0.0738526	-0.0143891	0.00508395	0.0731944	-0.00346471	0.00963968	0.102681	0.0283927	0.0522032	-0.0492449	-0.0320873	0.0228195	0.0696959	0.0191937	-0.0354633	-0.145892	-0.0103874	0.0930777	-0.0532875	0.0802336	-0.0737552	-0.314498	0.0116968	-0.0716505	-0.141922	0.0144729	-0.0163813	-0.161367	0.0165672	-0.0181809	-0.0617266	0.0590835	-0.0855608	-0.123573
Q5SW79-1	CEP170	Centrosomal protein of 170 kDa [OS=Homo sapiens]	71	508	High	-0.0207567	-0.0901088	0.0291052	0.09276	-0.0314693	-0.0281144	-0.0467563	-0.0310755	-0.0740485	-0.0396109	-0.0572471	0.107587	0.0807896	0.0264578	-0.0666914	0.00138569	-0.0858698	0.00146111	0.0215102	-0.115479	-0.0956402	-0.0135928	-0.025166	-0.131385	-0.178173	-0.108727	-0.0333052	-0.0336818	-0.10742	0.121678	-0.0963964	-0.043386	-0.0349999	-0.111663	-0.173722	0.038969	-0.0613413	-0.0849652	0.0296783	-0.0154428	-0.136484	0.0466837	-0.0234852	-0.108433
P02545	LMNA	Prelamin-A/C [OS=Homo sapiens]	71	3548	High	0.00176518	-0.0494557	0.000512073	0.0162115	-0.0390062	0.0806151	-0.0127539	-0.108658	0.0599179	0.00526235	-0.0879355	0.109441	0.0151367	-0.0474205	0.0673438	-0.031828	-0.0528841	-0.0171557	-0.116343	0.0490026	-0.00340083	-0.21887	-0.209631	-0.0817414	0.0223693	0.0993152	0.0343132	0.0134363	0.09729	0.246371	0.256966	0.530226	0.236131	0.0785761	0.213835	0.172536	0.0366153	0.266175	0.090393	0.0264779	0.0756988	0.0086808	0.106256	0.0744326
Q08211	DHX9	Atp-dependent rna helicase a [OS=Homo sapiens]	71	1950	High	0.00510126	0.0102634	0.00226203	-0.0475569	-0.0630979	0.0144816	0.0465255	-0.0709295	0.021133	-0.0179367	-0.0593987	-0.0125923	-0.0400429	-0.0205269	0.0493441	-0.0555734	-0.0418949	0.00158601	-0.0469093	0.127554	0.0876856	-0.0479374	-0.0701967	-0.0149403	-0.0531445	0.0226369	-0.0159282	-0.17419	0.00626375	-0.0857038	-0.0466595	0.171102	0.0693493	-0.0601644	0.0271806	-0.0294133	-0.142202	0.0552382	-0.0701809	-0.165895	-0.0460243	-0.109888	-0.105275	-0.0168464
Q9Y5B9	SUPT16H	FACT complex subunit SPT16 [OS=Homo sapiens]	70	1157	High	-0.0136461	-0.0274963	-0.0787125	-0.0616169	-0.0141287	-0.0445719	-0.0426917	-0.0420742	-0.0446716	-0.0230303	-0.0672913	-0.0880537	-0.0750609	-0.0352106	-0.0317192	0.0391779	-0.0210514	-0.0315142	0.0328779	0.0568189	0.029087	0.0579251	-0.00675251	0.0355625	0.0156155	-0.0408578	0.0108919	-0.00143531	-0.07551	-0.0472403	0.0935459	0.089765	0.0709858	0.130491	-0.00764749	0.073638	0.00178906	-0.0726314	-0.00931838	-0.0455217	-0.0507002	-0.0347123	-0.0711116	-0.0305106
Q9NYU2-1	UGGT1	UDP-glucose:glycoprotein glucosyltransferase 1 [OS=Homo sapiens]	70	988	High	-0.000525503	-0.0129051	-0.0256176	-0.114379	-0.0871124	-0.00378609	-0.0162568	-0.104495	0.002091	0.0011874	-0.0838061	-0.0249663	-0.0368967	-0.0554742	0.0244169	-0.0319844	-0.0502749	-0.0258283	-0.0817137	0.093773	0.0482377	-0.0553217	-0.0597329	-0.00614451	0.00980761	0.0856738	-0.0240965	-0.101006	-0.013175	-0.11512	-0.00209903	0.148685	-0.0213032	-0.0429659	0.0397529	-0.0579462	-0.0597849	0.0918994	-0.0458336	-0.140918	-0.00588701	-0.0809407	-0.0728416	0.0326885
Q92621	NUP205	Nuclear pore complex protein Nup205 [OS=Homo sapiens]	70	801	High	0.0916767	0.0197268	-0.102172	0.127163	0.0677652	-0.0889273	0.154198	0.0276642	-0.0664143	0.0534888	0.0553284	-0.00267698	-0.0307074	0.0221405	0.0975408	0.029911	0.152155	0.0222149	0.0767259	0.172121	0.120852	0.0466013	-0.0527243	0.0523491	-0.0667276	-0.0761924	0.00127984	-0.156883	-0.0327139	-0.0356055	-0.0666428	0.0104108	0.0933723	-0.051714	-0.109558	0.00816631	-0.108973	-0.0438962	-0.0467682	-0.151273	-0.102253	-0.142388	-0.0667486	-0.0432384
P07900-2	HSP90AA1	Isoform 2 of Heat shock protein HSP 90-alpha [OS=Homo sapiens]	69	3589	High	-0.0602751	-0.0621453	0.0639848	0.0143757	-0.00324345	0.035799	-0.0894552	0.0280065	0.0739131	-0.0860529	-0.022419	-0.0127402	0.0121249	-0.0163489	-0.115613	0.0266695	-0.047678	0.034175	-0.0402422	-0.14972	-0.062685	0.120263	0.210988	0.0867061	-0.0220012	-0.063437	-0.0349179	0.0962142	-0.000412903	0.108099	-0.102243	-0.268071	-0.0879383	-0.0736971	-0.0423727	-0.0438805	0.0337935	-0.128406	0.0171404	0.0883656	-0.0105572	0.108953	0.0277194	-0.0561645
O60313-2	OPA1	Isoform 2 of Dynamin-like 120 kDa protein, mitochondrial [OS=Homo sapiens]	69	888	High	-0.0568714	-0.0424414	-0.0237017	-0.136151	-0.158726	0.0111484	-0.0814805	-0.159435	0.0155729	0.000977562	-0.0914688	0.0313653	-0.0579309	-0.0462837	0.037528	-0.0915241	-0.107195	-0.0448227	-0.122053	0.0824499	0.0430346	-0.166838	-0.150357	-0.052515	0.0188943	0.162291	0.00518609	-0.0712623	0.0755377	-0.0703325	0.0529947	0.329483	0.0143405	-0.025878	0.171789	-0.0622969	-0.0530968	0.104988	-0.0741892	-0.101364	0.00934786	-0.108212	-0.0531797	0.0325519
P26038	MSN	Moesin [OS=Homo sapiens]	69	2860	High	-0.0412388	0.0466786	0.029192	-0.0235052	0.118242	0.0671578	-0.0674481	0.0842133	0.0472264	-0.105307	0.0421219	-0.0983028	-0.0271025	0.0528173	-0.0955047	0.00100231	0.0260801	-0.0266877	-0.0429945	-0.0385246	-0.116447	0.0393572	0.172093	0.028514	0.0228519	-0.0762562	-0.113209	0.0722932	0.0201597	-0.066925	-0.151135	-0.254614	-0.172083	-0.0343809	-0.124277	-0.119283	-0.00224784	-0.115197	-0.0867491	0.0375518	-0.00792882	0.113532	-0.00764369	-0.0259979
Q9P2J5	LARS	Leucine--tRNA ligase, cytoplasmic [OS=Homo sapiens]	69	1169	High	-0.0311823	-0.0516701	-0.0322914	0.0959911	-0.0427056	-0.0122738	0.031157	-0.0616636	-0.012629	-0.0638713	-0.125375	-0.120329	-0.0273486	-0.10951	-0.0735646	0.0179176	-0.0989867	-0.0036316	-8.77e-05	-0.264859	-0.0999641	0.0985365	-0.0388398	0.0702505	-0.0837173	-0.129008	-0.0724125	-0.00680927	-0.048563	-0.0437994	-0.108301	-0.224271	-0.0708074	-0.0443125	-0.0911856	-0.0279789	-0.0889874	-0.129867	-0.0688095	-0.0333061	-0.0769758	0.0280023	-0.072794	-0.089421
P55265-2	ADAR	Isoform 2 of Double-stranded RNA-specific adenosine deaminase [OS=Homo sapiens]	69	1245	High	NaN	NaN	NaN	NaN	NaN	NaN	NaN	NaN	NaN	NaN	NaN	NaN	NaN	NaN	NaN	NaN	NaN	NaN	NaN	NaN	NaN	NaN	NaN	NaN	-0.00756165	NaN	NaN	0.0451622	NaN	NaN	0.193986	NaN	NaN	0.332595	NaN	NaN	0.43071	NaN	NaN	0.0144888	NaN	NaN	-0.217487	NaN
Q07157-2	TJP1	Isoform Short of Tight junction protein ZO-1 [OS=Homo sapiens]	68	519	High	-0.160351	-0.104897	0.0790768	-0.0149278	0.108062	0.123756	-0.151921	0.119609	0.0856413	-0.169686	-0.0372057	0.101497	-0.0538569	0.0435715	0.027399	-0.16236	-0.131753	-0.144029	-0.192984	-0.303771	-0.23872	-0.203432	-0.0362801	-0.213963	-0.0748653	0.0335006	-0.180877	0.232351	0.109302	-0.0692825	-0.0238242	-0.0395689	-0.130243	-0.330196	0.105844	-0.132666	-0.00417093	0.180049	0.0191726	-0.1574	0.143981	0.145193	-0.135935	0.00165301
Q9NR30-1	DDX21	Nucleolar RNA helicase 2 [OS=Homo sapiens]	68	1951	High	-0.095685	-0.0422392	-0.0819712	-0.0400839	-0.076951	0.0123168	0.00235991	-0.0774737	-0.0286507	0.000115396	-0.0538388	-0.0283527	0.0176087	-0.0829429	0.128422	-0.0557194	-0.000575053	0.0388708	-0.0731334	0.110368	0.162409	-0.0741806	-0.118782	0.088562	-0.00688747	0.0388656	-0.0364885	-0.058033	0.0427876	-0.0434208	0.0641804	0.1904	0.0919523	-0.0243979	0.0820512	-0.000246988	-0.0659656	0.0680098	-0.0535956	-0.145219	0.00776951	-0.153615	-0.067957	0.0200798
Q7Z6E9	RBBP6	E3 ubiquitin-protein ligase RBBP6 [OS=Homo sapiens]	68	459	High	-0.0917387	-0.0343237	-0.0970869	0.0575514	-0.125602	-0.0538788	0.0552583	-0.135686	-0.0193315	0.101963	-0.0415411	0.0933742	0.0079279	-0.000192633	0.103381	-0.0503053	0.0142041	-0.0250712	-0.0944014	0.176215	0.094142	-0.0591688	-0.0478682	0.0555353	-0.0184288	0.0812107	-0.0426092	-0.134307	0.011918	-0.0689525	0.142729	0.393205	0.0289087	-0.0408469	0.0959711	-0.0274973	-0.0568495	0.161877	-0.0444965	-0.0776854	0.104212	-0.0461421	-0.0458536	0.0608409
P34932	HSPA4	Heat shock 70 kDa protein 4 [OS=Homo sapiens]	68	1874	High	-0.0910196	-0.0216417	0.00755311	0.043559	0.0851803	-0.00480459	-0.101844	0.0585546	0.0033822	-0.168529	0.0235051	-0.0676728	-0.10236	-0.00172042	-0.122145	-0.118108	-0.0091343	-0.00971604	-0.063345	-0.105851	-0.0762291	-0.0487394	0.109569	-0.00952153	-0.0422936	-0.0971837	-0.0304728	0.101054	-0.0106611	0.0881462	-0.0922355	-0.292597	-0.0522652	-0.0728483	-0.103128	-0.0238715	0.00105576	-0.148701	-0.0132532	0.0474892	-0.0228224	0.0522314	0.0300932	-0.0570943
P13639	EEF2	Elongation factor 2 [OS=Homo sapiens]	68	3194	High	-0.0426283	0.00536721	0.0687837	0.177323	0.148318	0.0558673	-0.0141787	0.12341	0.0704436	-0.125088	0.0598079	-0.0290489	-0.0237617	0.00460247	-0.0764246	-0.07271	0.0551081	0.0270414	-0.0251751	-0.184574	-0.0679597	0.00763608	0.179204	0.0428991	0.0389185	-0.127577	-0.0816631	0.16989	0.00658136	0.0868787	-0.107122	-0.431636	-0.105924	-0.0965671	-0.149763	-0.055234	0.00380234	-0.175076	-0.0182381	0.0651674	-0.0540714	0.0834336	-0.00435351	-0.110625
Q10570	CPSF1	Cleavage and polyadenylation specificity factor subunit 1 [OS=Homo sapiens]	68	573	High	0.0117608	0.0621862	-0.0546904	-0.0541877	0.0271072	-0.0286092	0.0585827	0.0272532	0.00749254	0.0415773	0.0308065	-0.0209503	-0.038393	0.053174	0.0244464	0.0596905	0.0660401	-0.0285311	0.0148373	0.179561	0.0635253	0.0396356	0.00485086	0.00819402	-0.027482	-0.0494752	-0.00126549	-0.106356	-0.0602284	-0.123271	0.00638772	0.0808902	0.0612669	0.0288896	-0.0635309	-0.0106849	-0.0532208	-0.00939325	-0.0528202	-0.114061	-0.0988302	-0.0850158	-0.0619707	-0.0462873
P18583-5	SON	Isoform D of Protein SON [OS=Homo sapiens]	68	818	High	0.0122643	-0.0853739	-0.0495224	0.0329132	-0.188166	-0.0580282	0.0824494	-0.0600166	-0.0245338	-0.00772383	-0.0657263	0.115425	0.0448762	0.00373835	0.055585	-0.00327301	-0.0958338	-0.0491724	0.0290241	0.0766887	0.0388937	-0.042408	-0.160006	-0.0928507	-0.155641	0.175102	0.0418185	-0.202507	0.133382	0.0992165	0.0261288	0.44967	0.0480242	-0.203758	0.178203	0.0528488	-0.185626	0.216198	-0.00480079	-0.201725	0.153888	-0.110544	-0.143761	0.029896
O60271-4	SPAG9	Isoform 4 of C-Jun-amino-terminal kinase-interacting protein 4 [OS=Homo sapiens]	68	550	High	0.0240287	0.0337152	0.022955	0.100582	0.0974874	0.033967	-0.00965639	0.121511	0.0264468	-0.0536585	0.0660849	-0.0259695	0.0141744	0.0756884	-0.0621585	0.048707	0.0203562	-0.00340747	0.0033846	-0.10215	-0.0974675	-0.00314141	0.109592	0.0141821	-0.0152368	-0.107359	0.00894062	0.0473395	0.0063057	0.0688019	-0.154808	-0.266711	-0.118901	-0.114172	-0.159153	-0.0850859	0.0106821	-0.0692925	-0.00368306	0.0514078	0.0118875	0.0583997	-0.00121979	-0.0302456
P02545-2	LMNA	Isoform C of Prelamin-A/C [OS=Homo sapiens]	68	3412	High	0.0486317	-0.134551	-0.010323	0.305329	-0.125119	-0.0617638	0.120936	-0.152009	-0.0179119	-0.0985794	-0.120959	0.0684657	0.2716	-0.069643	-0.155911	0.181308	-0.0726509	0.053422	0.0512456	0.106326	0.023921	-0.0176239	-0.184084	-0.187935	0.00660807	0.0194326	-0.0789633	-0.107673	-0.150212	-0.142527	0.103544	0.0755859	-0.0870295	0.0874224	0.261553	-0.0695858	-0.0321436	0.132543	-0.0119867	-0.0346555	0.200197	0.0345587	2.85e-05	0.153071
Q9NS87	KIF15	Kinesin-like protein KIF15 [OS=Homo sapiens]	68	416	High	0.0497141	0.0719777	0.0304594	0.107759	0.128322	-0.0151596	0.0580849	0.160475	-0.00595047	0.0513019	0.103414	-0.0114832	0.111744	0.159003	-0.0415115	0.098341	0.10611	-0.00645448	0.137405	0.0214414	-0.0484534	0.138341	0.161293	0.0086784	0.0425196	-0.0887218	0.00174715	0.0911254	-0.032526	0.0300771	-0.157914	-0.364281	-0.110562	-0.0328245	-0.182589	-0.091691	0.0604745	-0.0832563	-0.00415989	0.11762	-0.0697832	0.0374131	0.0467224	-0.0566089
Q07157	TJP1	Tight junction protein ZO-1 [OS=Homo sapiens]	68	512	High	NaN	NaN	0.233907	NaN	NaN	0.203652	NaN	NaN	0.187369	NaN	NaN	0.106439	NaN	NaN	-0.0787735	NaN	NaN	0.0236444	NaN	NaN	-0.360408	NaN	NaN	-0.213549	NaN	NaN	-0.184736	NaN	NaN	-0.331017	NaN	NaN	-0.199046	NaN	NaN	-0.149403	NaN	NaN	-0.0232296	NaN	NaN	0.0867161	NaN	NaN
Q9ULW0	TPX2	Targeting protein for Xklp2 [OS=Homo sapiens]	67	1072	High	-0.225952	-0.222299	-0.0742188	-0.26513	-0.283586	-0.0843039	-0.0738912	-0.134012	0.0732217	0.0144692	-0.0922689	0.186456	0.122519	0.067544	0.202544	0.146844	0.12163	0.220123	0.137958	0.396123	0.349213	0.205643	0.15519	0.315686	-0.00768951	0.147501	-0.0739431	-0.067998	0.026946	-0.0702648	0.0884018	0.50885	0.0278836	0.0381135	0.240408	-0.000736274	0.0169878	0.348092	0.0585241	0.11478	0.259091	0.156804	0.14722	0.267788
Q6Y7W6-1	GIGYF2	GRB10-interacting GYF protein 2 [OS=Homo sapiens]	67	630	High	-0.0359802	-0.0912533	0.0684014	0.0539971	-0.0888719	0.0822725	-0.0866046	-0.179924	-0.033071	-0.0818834	-0.174068	0.0672331	-0.084898	-0.122201	0.00931164	-0.0906486	-0.137656	-0.0300007	-0.0421829	-0.065114	-0.00637052	-0.0918474	-0.170085	-0.0244704	-0.0156078	0.0393291	-0.0269604	0.0551061	0.0657834	0.0996724	0.0793066	0.120451	-0.000370068	-0.0321932	0.0504922	0.00424567	-0.053525	-0.0189814	-0.0634833	-0.080429	0.0286598	-0.00583218	-0.0882654	-0.0620229
Q86U86-1	PBRM1	Protein polybromo-1 [OS=Homo sapiens]	67	451	High	-0.0256757	0.00167088	-0.0411844	-0.11794	-0.0688105	-0.000422451	0.021154	-0.0600423	-0.0110841	0.0414934	-0.0529566	-0.00680538	0.0178404	-0.050498	0.0867338	-0.0073109	-0.0307284	0.0164242	-0.0599403	0.0909643	0.0853806	-0.049263	-0.131642	0.00860506	0.00369839	0.0876823	-0.00119784	-0.103284	0.0486823	-0.0511713	0.0532398	0.274641	0.081872	0.0353212	0.108211	0.0181093	-0.0165701	0.121438	-0.0157718	-0.0463057	0.0247202	-0.0931249	0.0408307	0.0414688
P11047	LAMC1	Laminin subunit gamma-1 [OS=Homo sapiens]	67	542	High	-0.0184727	-0.0704822	-0.0092983	0.0294972	-0.159273	0.0276241	-0.0545706	-0.206182	-0.0635429	-0.0841245	-0.16626	0.116901	-0.0617647	-0.0883894	0.0393018	-0.169214	-0.152157	-0.0468006	-0.166791	0.0347023	0.0127621	-0.214434	-0.237293	-0.0815458	-0.070735	0.0582739	-0.0102186	-0.132622	-0.00452231	0.0755663	0.0337305	0.295733	0.0456229	-0.119679	0.0542441	-0.00787643	-0.123852	0.131865	-0.00259402	-0.152471	-0.0125045	-0.0997014	-0.0254345	0.000794685
P41252	IARS	isoleucine--tRNA ligase, cytoplasmic [OS=Homo sapiens]	67	1297	High	-0.0156298	-0.0450611	-0.0202933	0.00277708	-0.0235252	-0.000650413	-0.012919	-0.0237264	0.00535162	-0.11027	-0.0773143	-0.106773	0.0156441	-0.0759182	-0.0757609	0.0455161	-0.0505457	-0.0176115	0.0182161	-0.193347	-0.0940742	0.123465	0.0345102	0.090372	-0.0362015	-0.121728	-0.115822	0.0111266	-0.0301266	-0.0878144	-0.131828	-0.23957	-0.0958863	0.0338096	-0.0621843	-0.0454493	-0.0341596	-0.0816731	-0.0888166	-0.0148477	-0.0498581	0.00468202	-0.0487805	-0.0758312
O75150	RNF40	E3 ubiquitin-protein ligase BRE1B [OS=Homo sapiens]	67	623	High	-0.0140104	-0.0527344	0.0070591	0.0976715	-0.103773	-0.0653619	0.0329117	-0.180363	-0.0303417	0.0226269	-0.126147	0.0286893	-0.0677013	-0.117472	-0.0512028	-0.0622387	0.0173139	-0.0492239	-0.0904274	0.0949211	0.0581055	-0.0681	-0.176509	-0.0438147	0.00313956	0.0257764	0.00290684	-0.00411418	-0.0284643	0.0238323	0.203724	0.253065	0.126167	0.133193	0.0918093	0.0995331	0.00221928	0.0295243	0.00259014	0.0277081	0.0759878	0.012652	-0.0154428	0.000197595
Q9BQS8-4	FYCO1	Isoform 4 of FYVE and coiled-coil domain-containing protein 1 [OS=Homo sapiens]	67	384	High	-0.0137883	-0.0874453	0.0415535	-0.0746421	-0.103397	0.0438318	-0.0226216	-0.0694256	0.0697666	-0.06209	-0.0555906	-0.00851249	-0.0454759	-0.0794516	-0.0515833	-0.0619726	-0.112213	-0.0467891	-0.0751763	-0.0818042	-0.048172	-0.0823107	-0.0773606	-0.0132504	0.0107249	0.062325	-0.0489397	-0.00631905	0.0511293	-0.0877314	0.0492478	0.151322	-0.0192127	0.0615854	0.129836	0.0603209	-0.01231	0.0620608	-0.0281429	0.0446434	0.0451994	0.00320769	0.0549431	0.0504831
O15027-5	SEC16A	Isoform 5 of Protein transport protein Sec16A [OS=Homo sapiens]	67	624	High	0.0205288	-0.0311346	0.113861	0.0477352	0.00304415	0.0819292	-0.0702214	-0.0193977	0.0581708	-0.0571042	-0.0151548	0.0916996	0.0101222	-0.0259877	0.00146489	-0.0490274	-0.0916948	0.0204028	-0.0782605	-0.220754	-0.109455	-0.100051	-0.110409	-0.093028	0.0420962	0.00260027	0.0875702	0.0826302	0.0169468	0.0661326	-0.0885754	-0.180423	-0.0697689	-0.1049	-0.0971184	-0.0291118	-0.00148773	-0.00820208	-0.0116367	0.0552043	0.0175829	0.0502238	-0.0280743	-0.104763
Q96Q15-1	SMG1	Serine/threonine-protein kinase SMG1 [OS=Homo sapiens]	67	280	High	0.0280409	0.0330228	-0.0256414	0.0573587	0.0717373	-0.000580816	0.00855497	0.054185	0.000913111	0.0787401	0.00953769	-0.0411558	0.0793925	-0.03055	-0.0213308	0.0901318	0.0133372	-0.00155832	0.133814	-0.0788737	0.0258656	0.136127	0.0485587	0.0895843	-0.0202894	-0.102828	-0.014677	-0.0327664	-0.0863648	-0.0181503	-0.0537185	-0.253641	0.0237713	0.0350103	-0.0841102	0.00206369	0.052166	-0.0642419	0.0286064	0.066105	-0.0270891	0.0233826	0.0878916	0.00941296
Q9ULT8	HECTD1	E3 ubiquitin-protein ligase hectd1 [OS=Homo sapiens]	67	325	High	0.0571889	0.0702258	0.035739	0.0589027	0.131034	-0.0118484	0.030889	0.166967	0.0237994	-0.0665894	0.126344	-0.00654699	0.0820837	0.116632	-0.02878	0.0280942	0.0872545	-0.0120735	0.0197935	-0.053338	-0.0316362	-0.0712414	0.0946059	-0.0658789	0.0324774	-0.103656	0.0449085	0.146248	-0.0297832	0.0451317	-0.121635	-0.384246	-0.0582066	-0.0349732	-0.135005	-0.0300321	0.0535317	-0.0968298	0.0176945	0.0111122	-0.117825	-0.0219398	0.0267257	-0.0755975
Q8IUD2-1	ERC1	ELKS/Rab6-interacting/CAST family member 1 [OS=Homo sapiens]	66	536	High	-0.0576124	-0.0901556	0.00857258	-0.0125055	-0.012907	0.0340157	-0.049295	-0.00340178	-0.0125842	-0.0750809	-0.0353718	0.0425969	-0.0198965	-0.0312529	-0.0446634	-0.0655423	-0.0701609	-0.000748663	-0.0639048	-0.203479	-0.107419	-0.0570927	-0.0231604	-0.0595246	-0.0500116	-0.0176206	0.0213509	0.0759965	0.00993247	0.145643	0.0557518	-0.0880981	-0.00840472	-0.152834	-0.149012	-0.0424404	-0.0210715	-0.0684686	0.00904744	0.0241595	-0.0807543	0.0361857	0.078743	-0.050657
Q5VTR2	RNF20	E3 ubiquitin-protein ligase BRE1A [OS=Homo sapiens]	66	624	High	-0.0415259	-0.113152	0.00147434	-0.0475549	-0.0994987	-0.0474329	-0.00796177	-0.172639	-0.0272937	0.101333	-0.144966	0.0366727	-0.0891466	-0.140538	-0.0673647	-0.0200777	-0.0684442	-0.0152635	-0.0669899	0.0168829	-0.0209999	0.0285244	-0.106693	-0.0301514	-0.0320454	0.064364	-0.0132236	0.0306434	-0.0123129	0.0171299	0.169197	0.254847	0.0911417	0.112824	0.187662	0.0893422	0.0129481	0.0546547	0.0223197	-2.29e-05	0.0839453	0.0053888	-0.0132332	0.095195
P08238	HSP90AB1	Heat shock protein HSP 90-beta [OS=Homo sapiens]	66	3520	High	-0.0233145	-0.0849924	0.140221	0.155216	-0.0144806	-0.0235147	-0.0558019	0.0239306	0.0715604	-0.129872	-0.0547351	0.0629159	-0.00918484	-0.0772314	-0.0407734	-0.0559368	-0.111114	0.077632	-0.0556498	-0.225133	0.0153341	-0.0457344	0.121668	-0.0313044	-0.00889782	-0.0763393	0.031313	0.127501	0.0559673	0.243419	-0.0691538	-0.331183	0.00717924	-0.100311	-0.0845785	0.0654336	0.0467845	-0.15057	0.0293283	-0.0232087	-0.0209684	0.078134	-0.0857162	-0.114048
O60610-1	DIAPH1	Protein diaphanous homolog 1 [OS=Homo sapiens]	66	1113	High	-0.0157461	-0.00631905	0.0427647	0.0637588	0.0807266	0.0394363	-0.0379615	0.0622749	-0.0175414	-0.0880833	0.0264998	0.0535947	0.00833133	0.0214443	-0.042265	-0.00934599	-0.0181112	0.0472298	0.00993059	-0.152438	-0.069047	-0.0208321	0.0714421	0.000342377	0.0196686	-0.061193	0.0283147	0.136159	0.0320472	0.153801	-0.107246	-0.249694	-0.0393782	-0.0979042	-0.0987844	-0.0179558	0.0271015	-0.072105	0.0222874	0.0764103	-0.0127039	0.0599466	0.019063	-0.0587118
Q68DQ2	CRYBG3	very large A-kinase anchor protein [OS=Homo sapiens]	66	228	High	-0.00602059	-0.0104427	0.0572205	0.04218	0.0527544	-0.002573	-0.0198483	-0.00154213	0.0276541	0.0381241	0.0337943	0.0349808	-0.00168702	0.0150165	-1.24e-05	0.0191708	0.0133809	-0.0116539	0.0484418	-0.147817	-0.0648431	0.0134258	-0.0401463	-0.0813875	0.0598031	-0.110923	0.0356245	0.0936479	-0.0857067	-0.0180139	-0.0629291	-0.268221	-0.0917597	-0.0105629	-0.167519	-0.000342372	0.0879631	-0.0274902	0.0383892	0.0832233	0.0230111	0.0417915	0.0375414	-0.0652244
Q96K76-4	USP47	Isoform 4 of Ubiquitin carboxyl-terminal hydrolase 47 [OS=Homo sapiens]	66	482	High	0.109975	0.11387	0.0179901	0.135019	0.259481	0.0167466	0.14852	0.234531	0.0131564	0.129477	0.163692	-0.0490436	0.127146	0.149023	-0.0921822	0.171987	0.170963	-0.00577926	0.167128	-0.0201101	-0.0961895	0.172504	0.198283	-0.000695235	0.0718116	-0.164283	-0.0170927	0.0636396	-0.0599451	-0.00339222	-0.133534	-0.416028	-0.122405	0.00885481	-0.224869	-0.0838766	0.0909013	-0.159058	-0.00531484	0.0895901	-0.0557384	0.0401302	0.0423145	-0.0806987
Q5SW79-3	CEP170	Isoform 3 of Centrosomal protein of 170 kDa [OS=Homo sapiens]	66	460	High	NaN	-0.139767	NaN	NaN	-0.112312	NaN	NaN	-0.0132175	NaN	NaN	0.148005	NaN	NaN	0.178936	NaN	NaN	0.00551799	NaN	NaN	-0.115736	NaN	NaN	0.0374427	NaN	NaN	NaN	NaN	NaN	NaN	NaN	NaN	NaN	NaN	NaN	NaN	NaN	NaN	NaN	NaN	NaN	NaN	NaN	NaN	NaN
Q8NI27-1	THOC2	THO complex subunit 2 [OS=Homo sapiens]	65	557	High	-0.0760364	-0.0279045	-0.0929031	-0.126141	-0.0530224	-0.0546217	0.00949617	-0.0890761	-0.0489631	-0.0449486	-0.0633469	-0.0550938	-0.101207	-0.0567932	0.0692062	-0.102225	0.00466059	-0.0179758	-0.0735988	0.0810691	0.052248	-0.101753	-0.17734	-0.0249395	-0.0535536	0.0552192	-0.0438461	-0.17371	0.049552	-0.111053	-0.0368042	0.205391	0.0775481	-0.0449123	0.0396318	-0.0311203	-0.108892	0.0417599	-0.0820875	-0.121227	0.00605003	-0.128656	-0.106378	0.0165303
Q5JSZ5-1	PRRC2B	Protein PRRC2B [OS=Homo sapiens]	65	373	High	-0.0657654	-0.0794888	0.0179853	-0.0458813	-0.108999	0.00532523	-0.0730653	-0.0800066	-0.0561032	-0.0733471	-0.08183	0.0583972	0.0297203	-0.0192165	0.0408945	0.00442126	-0.0639077	0.00236042	-0.0573721	-0.0059528	-0.00900649	-0.0205832	-0.059959	-0.0276776	-0.0285368	0.00362153	-0.016222	0.0367679	-0.000528341	0.076149	0.0861902	0.0994353	-0.0202551	-0.0296021	0.0404692	0.0175571	-0.0238103	0.0322471	-0.00942043	-0.00784305	-0.00262831	-0.00986149	0.0177231	-0.0477607
P30876	POLR2B	DNA-directed RNA polymerase II subunit RPB2 [OS=Homo sapiens]	65	536	High	-0.0386772	0.0107231	-0.0815077	-0.0896311	-0.0429058	-0.0479269	0.0204073	-0.0063162	-0.0607887	0.0013771	-0.0167666	-0.0281009	-0.00244905	0.00392532	0.0443936	-0.00304317	-0.00277046	-0.0150719	-0.0103626	0.119027	0.0551729	-0.0267896	-0.0643439	-0.0179558	-0.0143499	-0.0312838	-0.0243321	-0.108543	-0.0167322	-0.0488548	-0.0293704	0.102617	0.074543	-0.0109778	0.0333615	-0.000463482	-0.0604047	0.0669742	-0.0232887	-0.070941	-0.0269327	-0.0784669	-0.0214205	-0.00855514
O14974	PPP1R12A	Protein phosphatase 1 regulatory subunit 12A [OS=Homo sapiens]	65	496	High	-0.0322504	-0.0893059	0.0122701	0.0591421	-0.00120929	0.00415222	-0.0892282	-0.0181866	-0.0650983	-0.141748	-0.0681067	0.00961013	-0.0463515	-0.0272474	-0.0922156	-0.135655	-0.131372	-0.0850515	-0.105551	-0.229121	-0.156502	-0.176143	-0.0834698	-0.152212	-0.030796	-0.0502362	0.0044108	0.100275	0.0141898	0.208265	-0.0218896	-0.143966	-0.0663643	-0.163835	-0.142432	-0.0507707	-0.0557012	-0.0292125	-0.0180206	-0.0583782	-0.0798006	-0.0357098	-0.0656548	-0.0857485
P78332	RBM6	RNA-binding protein 6 [OS=Homo sapiens]	65	523	High	-0.0196581	-0.045415	0.0245208	-0.0393276	-0.139889	-0.00342178	-0.00179911	-0.153634	-0.00367884	0.0210438	-0.0836534	0.0499801	-0.0669193	-0.0547447	0.0363435	-0.0724268	-0.0669679	-0.0387812	-0.0883074	0.109498	0.0180302	-0.111238	-0.172199	-0.0617638	0.00431735	0.0814691	-0.0147086	-0.102463	0.0379857	-0.0758524	0.0582972	0.336497	0.026349	0.0114917	0.0729466	-0.015274	-0.0724602	0.100344	-0.0476303	-0.0194635	0.0569573	-0.0690541	0.0203762	0.0188143
P55196-5	MLLT4;AFDN	Isoform 5 of Afadin [OS=Homo sapiens]	65	431	High	-0.0166101	-0.106761	-0.0932779	0.05517	-0.0515747	-0.0691748	0.0220933	-0.0181437	-0.18041	0.0881019	-0.0696602	-0.050394	0.00264542	0.12402	-0.141929	-0.0566955	-0.176384	-0.169599	-0.0226546	-0.0851211	-0.306213	-0.132289	-0.103853	-0.244493	0.0225807	0.109483	0.0163011	0.129096	0.135737	0.0380841	-0.0616622	-0.0715881	-0.093893	-0.0568871	-0.0304852	-0.0182314	0.0687842	0.108157	0.0773001	0.07027	0.105288	0.0560985	0.114471	0.0701486
Q9Y6D5	ARFGEF2	Brefeldin A-inhibited guanine nucleotide-exchange protein 2 [OS=Homo sapiens]	65	407	High	0.0415592	-0.0249853	-0.0652113	0.0210925	0.0818959	-0.0510826	0.014234	0.0606164	-0.0842595	-0.0277662	0.0428523	-0.0684938	-0.0483218	0.0366306	-0.0468254	0.00147915	0.0194787	-0.0730076	0.0263691	-0.120982	-0.043005	0.0211725	0.0160537	-0.00721169	-0.044548	-0.153204	-0.0897474	-0.0840025	-0.103243	-0.1041	-0.123212	-0.215934	-0.0294514	-0.0112648	-0.0609341	-0.026248	-0.0312843	-0.041697	-0.054657	0.0631093	-0.0932111	-0.0435109	0.0350932	-0.0677154
Q96BY6-1	DOCK10	Dedicator of cytokinesis protein 10 [OS=Homo sapiens]	65	366	High	0.0784702	0.0184488	0.0533905	-0.00613121	0.053567	0.0173454	0.0955854	0.0546866	-0.0171457	0.0523911	0.0101137	-0.0319614	0.0614243	0.0600604	0.0141802	0.112851	0.0343637	-0.0482092	0.0566329	-0.0129318	-0.0404176	0.0648917	-0.0414091	-0.00459193	0.011424	-0.0371461	-0.020688	0.0274888	0.0421104	-0.0542955	-0.0637951	-0.102601	0.00699714	0.004198	-0.0634537	0.0158538	0.014533	-0.00620409	-0.000306162	0.0646505	-0.0435819	0.0252604	0.10445	0.00609421
Q8TEQ6	GEMIN5	gem-associated protein 5 [OS=Homo sapiens]	65	660	High	0.0965271	0.0137386	-0.0129499	0.0518684	0.0981969	-0.0391074	0.0488648	0.066537	-0.0138059	-0.0761261	0.0175124	-0.124275	-0.0256586	0.046772	-0.0681372	0.0623132	0.0296937	-0.0480776	0.0776357	-0.00756355	-0.0476589	0.104156	0.0690465	0.0276671	-0.0075779	-0.113533	-0.0130043	-0.00486378	-0.0513267	0.0220489	-0.0879546	-0.228225	-0.0172014	-0.00889877	-0.132491	0.0270643	-0.0213136	-0.104359	-0.0425682	-0.0253868	-0.0948191	-0.0660272	-0.0155039	-0.102409
Q13428-4	TCOF1	Isoform 4 of Treacle protein [OS=Homo sapiens]	65	1107	High	NaN	0.157443	NaN	NaN	0.3195	NaN	NaN	0.157325	NaN	NaN	-0.0628581	NaN	NaN	-0.0581632	NaN	NaN	-0.258074	NaN	NaN	0.115019	NaN	NaN	-0.447584	NaN	-0.0185199	NaN	NaN	0.123592	NaN	NaN	0.0160418	NaN	NaN	0.130652	NaN	NaN	0.260644	NaN	NaN	-0.0344634	NaN	NaN	-0.270685	NaN
P19338	NCL	Nucleolin [OS=Homo sapiens]	64	2438	High	-0.124184	-0.184891	0.0416002	-0.0709133	-0.256635	0.00471493	-0.111472	-0.317162	0.0467029	-0.08393	-0.269127	0.148687	-0.128221	-0.235654	0.0199041	-0.183278	-0.204836	-0.0669423	-0.251859	-0.0687352	0.0591726	-0.175674	-0.229801	0.0108509	0.0296173	0.134817	-0.0756836	-0.0583963	0.0335121	-0.0387583	0.132072	0.433535	-0.0277681	-0.0307484	0.092865	-0.0460462	-0.0812979	0.0870518	-0.114326	-0.191999	0.0334978	-0.0563426	-0.185969	-0.0237768
O00159-3	MYO1C	Isoform 3 of Unconventional myosin-Ic [OS=Homo sapiens]	64	1006	High	-0.109385	-0.0456334	-0.246446	-0.0218153	-0.00472073	0.0151167	-0.00114302	-0.0109768	-0.271638	-0.151677	-0.0706196	-0.182905	-0.0583686	-0.158458	0.122141	-0.0883818	-0.0342273	0.0693465	-0.135445	-0.284218	-0.0171376	-0.0133018	-0.252509	0.00496193	-0.0674572	-0.147178	0.033906	0.0260487	-0.0736303	0.124613	-0.0589819	-0.303238	0.0649873	-0.200666	-0.238573	-0.0404463	-0.0974321	-0.183988	0.0799647	-0.142487	-0.0287485	0.0686965	-0.0953598	-0.135258
Q6PKG0-1	LARP1	La-related protein 1 [OS=Homo sapiens]	64	796	High	-0.0507231	-0.0400391	0.024106	-0.0924044	-0.0204096	0.0235366	-0.0771547	-0.0490561	-0.00838327	-0.0372782	-0.0510092	-0.00214484	-0.0555038	-0.00885006	-0.0625029	-0.00973033	-0.0633268	-0.0550137	-0.0740423	-0.079628	-0.102347	-0.026349	0.00774522	-0.0265856	-0.00630955	-0.0115896	-0.0601272	0.0331059	0.0391865	-0.0730085	-0.0642319	-0.112708	-0.098588	-0.0673018	-0.0478363	-0.0907125	-0.0565529	-0.040339	-0.0996762	0.00388999	-0.0313168	0.00038966	-0.00723744	-0.00272437
Q9NTI5	PDS5B	Sister chromatid cohesion protein PDS5 homolog B [OS=Homo sapiens]	64	647	High	-0.0479078	-0.0782586	-0.161069	-0.0993223	-0.139153	-0.0262623	-0.041616	-0.140216	-0.0812364	-0.0304546	-0.119202	-0.0634889	-0.0890932	-0.123865	0.0380983	-0.0476646	-0.111142	0.0102892	-0.055893	0.0124655	0.0703431	-0.0463858	-0.172424	0.0371389	-0.0649548	0.0823807	-0.0658998	-0.0724487	0.042244	-0.119186	0.132696	0.343627	0.0912199	0.0328598	0.176194	-0.015975	-0.0872449	0.0661073	-0.0488405	-0.121348	0.0593978	-0.116236	-0.0927534	0.055158
Q92922	SMARCC1	SWI/SNF complex subunit SMARCC1 [OS=Homo sapiens]	64	905	High	-0.0461502	-0.0078459	0.0453939	-0.03261	-0.0779619	-0.0193148	-0.0149389	-0.0974865	0.0317598	0.00515644	-0.0551262	0.100029	-0.0837478	-0.0346298	0.0271064	-0.0707131	0.00471407	-0.0402298	-0.0610676	0.179169	0.0742846	-0.0839805	-0.0729337	-0.0478859	-0.0710192	0.0442624	-0.0381737	-0.119126	0.0187483	-0.0199795	0.0802278	0.359516	0.0902606	-0.0136118	0.100524	0.0314332	-0.092164	0.101286	-0.0476684	-0.0372076	0.0457802	-0.0533614	0.00612076	1.74e-05
Q7Z478	DHX29	ATP-dependent RNA helicase Dhx29 [OS=Homo sapiens]	64	421	High	-0.0454769	-0.0137158	-0.061389	0.0571375	0.0136471	-0.0323363	0.0504985	-0.00748826	-0.0919222	-0.0597601	-0.057434	-0.122446	-0.0890675	-0.036231	-0.0493831	-0.0353098	-0.0168629	-0.0252266	0.0594387	-0.110849	-0.0686541	0.0400743	-0.0630126	-0.0196361	-0.0457983	-0.143171	-0.0233335	-0.0119591	-0.0450687	0.0197868	-0.0910139	-0.28302	-0.0300751	-0.0913906	-0.194196	-0.0361881	-0.0618048	-0.123827	-0.0283022	-0.0589428	-0.133972	-0.0554633	-0.0271368	-0.105838
P43243	MATR3	Matrin-3 [OS=Homo sapiens]	64	1402	High	-0.0241842	0.0210647	0.0112858	-0.062272	-0.0429011	0.0670099	0.0372329	-0.0963201	0.113464	0.0802507	-0.0440187	-0.0349922	-0.031272	-0.00809191	0.0520411	-0.0497617	-0.00493815	-0.0276794	-0.0960255	0.198837	0.109824	-0.117723	-0.0798211	-0.0060015	0.0862542	0.11755	-0.0612726	-0.088171	0.0399552	-0.154144	0.0648566	0.271234	0.0273571	0.0565663	0.164384	-0.0470896	0.0157404	0.137833	-0.0478402	-0.11796	0.0618095	-0.0608325	-0.0790911	0.0592091
Q96L91	EP400	E1A-binding protein p400 [OS=Homo sapiens]	64	375	High	-0.0162448	0.000671436	-0.0720119	-0.155549	-0.0667553	0.0578938	-0.00871232	-0.0519019	0.0251908	0.0454482	0.0132046	-0.0241185	0.0166187	-0.00832273	0.0553569	-0.0118036	0.0150032	-0.0216551	-0.00440121	0.140542	0.0416135	-0.0881052	-0.04466	-0.0414229	0.0390921	0.0914493	-0.0191583	-0.0704947	0.0116883	-0.150542	0.0630683	0.210465	0.0200654	0.0958319	0.0960474	-0.0256357	0.0254774	0.056891	-0.0250015	-0.0288096	0.0169925	-0.0536609	-0.0221663	0.0357096
O43166-2	SIPA1L1	Isoform 2 of Signal-induced proliferation-associated 1-like protein 1 [OS=Homo sapiens]	64	316	High	-0.00155832	-0.0686026	-0.00621506	-0.0202942	-0.0507803	0.0194855	-0.0369773	-0.0421715	0.0145192	0.0257769	-0.0121212	0.0107164	0.0179272	-0.00344755	0.0718995	-0.0383654	-0.0461902	-0.0686931	-0.0735531	-0.0330887	-0.025343	-0.190761	-0.191027	-0.121733	-0.0191145	0.102537	0.064516	-0.0765105	0.0378819	-0.0216618	-0.0288849	0.108886	0.028986	-0.181039	-0.00117589	-0.0646372	-0.049201	0.0960984	0.00314814	-0.113131	-0.0110207	-0.120783	0.000127777	0.0109247
P50748	KNTC1	Kinetochore-associated protein 1 [OS=Homo sapiens]	64	362	High	0.0993433	0.0073815	-0.0475769	0.138376	0.112505	-0.0356207	0.0993676	0.121121	-0.00689265	0.0615882	0.0953455	-0.0393076	0.0950947	0.0587024	0.00649542	0.150028	0.0816975	0.0334396	0.134225	-0.110866	0.0332222	0.160471	0.0934005	0.0831603	-0.0459471	-0.231683	-0.0494347	0.0475283	-0.13849	0.00600345	-0.18103	-0.492945	-0.111431	-0.0882358	-0.259654	-0.0710735	-0.0268622	-0.125917	-0.0323324	0.0277434	-0.148018	0.009872	0.0503454	-0.114831
Q92896-2	GLG1	Isoform 2 of Golgi apparatus protein 1 [OS=Homo sapiens]	64	728	High	0.300724	-0.042408	0.0214033	0.2841	-0.136775	-0.0931005	0.0359426	-0.115525	-0.101354	-0.10505	-0.134661	0.105528	-0.0711928	-0.0795498	0.0885401	-0.146444	-0.0912914	0.0513459	-0.0915413	0.0339575	0.0670424	-0.159191	-0.211791	-0.128391	-0.162501	0.0265955	-0.0479231	-0.155797	-0.0317554	0.207412	0.0807505	0.246449	0.166193	-0.2687	-0.0220833	0.0934801	-0.216086	0.0390583	-0.0222616	-0.147561	-0.0505151	-0.0886169	-0.0793848	-0.120109
P53396-1	ACLY	ATP-citrate synthase [OS=Homo sapiens]	63	1876	High	-0.0921993	0.100881	0.0353843	-0.0882568	0.212501	0.0126095	0.021607	0.148186	0.269026	0.0968618	0.0991916	-0.211628	0.168724	0.0511532	-0.0933685	0.186776	0.0826321	-0.134329	0.139816	-0.0424414	-0.256957	0.217726	0.212978	0.0371685	-0.0396442	0.0964456	-0.358297	-0.0836964	0.103896	-0.762093	-0.0768757	-0.150613	-0.314267	0.150535	0.238289	-0.376121	0.258132	0.0737671	0.146704	0.104425	0.200624	0.353404	-0.0289211	0.269136
O43491-1	EPB41L2	band 4.1-like protein 2 [OS=Homo sapiens]	63	903	High	-0.0775566	-0.0196276	0.027131	-0.121432	-0.0798368	0.0342274	-0.0132651	-0.0826407	-0.041369	-0.00757695	-0.0762787	0.0972262	-0.0263834	-0.081788	0.0901441	0.00533963	-0.0925321	0.0103837	-0.118306	-0.0848599	-0.0287419	-0.0916166	-0.0933528	-0.0532112	-0.00666525	0.0969921	-0.00478362	0.00324441	0.117243	0.020237	-0.104719	0.0685944	-0.0651979	-0.172342	-0.0294829	-0.0712824	-0.0409689	0.166402	0.0409184	-0.0338955	0.135022	0.0429684	0.0416622	0.0422691
Q9Y4I1-1	MYO5A	Unconventional myosin-Va [OS=Homo sapiens]	63	271	High	-0.0748939	0.0866089	-0.231845	-0.052454	0.0106191	0.0712471	-0.0744557	0.0500155	-0.254804	-0.126917	0.0181341	-0.276161	-0.105006	-0.087616	0.0576515	-0.121976	-0.00205993	0.0661211	-0.0834083	-0.208286	-0.0143872	-0.0447397	-0.0969453	0.100063	-0.0199718	0.0896105	0.0330706	0.0255862	0.00640673	1.03e-06	-0.04426	0.0496287	0.000985124	-0.0699702	0.0261698	0.0110998	-0.103143	-0.0538354	0.0382501	-0.0112038	-0.00830941	0.113416	-0.0203428	0.0131628
Q16891-4	IMMT	Isoform 4 of MICOS complex subunit MIC60 [OS=Homo sapiens]	63	1416	High	-0.0734143	0.0679678	-0.03473	0.0546212	-0.12337	-0.00297734	-0.0961657	0.0915427	0.0297351	-0.0426669	0.0486217	0.0193539	0.107585	0.092989	-0.00294873	-0.116178	0.130038	0.00525755	-0.102655	0.359403	-0.047391	-0.00118923	0.0637045	-0.0414476	-0.118066	0.0246791	-0.0632258	-0.162616	-0.0247717	-0.0497122	-0.107054	0.514845	0.0702705	-0.183802	0.00445606	-0.0208492	-0.0769796	0.184344	-0.0427484	-0.0148039	-0.0349932	-0.00286153	0.0965194	-0.0598362
P10586-1	PTPRF	Receptor-type tyrosine-protein phosphatase F [OS=Homo sapiens]	63	391	High	-0.0437374	0.031086	0.0519447	-0.0999641	-0.104126	0.06081	-0.00691555	-0.0120754	0.0382037	0.0383587	-0.0242758	0.0600251	-0.0262051	-0.0453472	0.0320282	-0.046979	-0.10209	-0.0325852	-0.0880766	0.0301896	-0.0019312	-0.114143	-0.113046	-0.116411	0.0272799	0.122146	0.0637741	-0.0200243	0.0460339	-0.00255965	0.0181017	0.126323	-0.0538692	-0.0944033	0.0460081	-0.156644	-0.0493441	0.0851541	-0.0389166	-0.139669	-0.0155554	-0.12679	-0.108376	-0.0216062
Q92900	UPF1	Regulator of nonsense transcripts 1 [OS=Homo sapiens]	63	907	High	-0.0368023	0.0171365	0.00448606	0.0056792	0.0669174	0.0093412	-0.0278754	0.0286818	-0.0290713	-0.07619	0.00643155	-0.0344277	-0.0759897	0.0392742	-0.0370788	-0.053092	0.00552467	-0.025177	-0.00450704	0.0301732	-0.0460291	-0.0140543	0.0884033	-0.0199251	-0.0179529	-0.0641189	-0.0221233	0.00305753	0.0276737	-0.00888155	-0.0641661	-0.159795	-0.00842954	-0.0332261	-0.0733805	-0.01056	-0.0379935	-0.0538335	-0.0404415	-0.0477142	-0.0648174	-0.0180545	-0.0235901	-0.0249107
Q9BXJ9	NAA15	N-alpha-acetyltransferase 15, NatA auxiliary subunit [OS=Homo sapiens]	63	726	High	-0.0364418	0.000213587	-0.0451097	0.0939826	0.107641	0.0494719	-0.00372263	0.139166	-0.00808672	-0.137003	0.0514335	-0.0352249	-0.0130148	-0.0353117	-0.0119409	-0.0247059	0.0397292	0.0443001	-0.0353022	-0.201991	-0.00179954	0.041789	0.0749584	0.106486	-0.0406618	-0.131196	-0.0546723	0.115766	-0.0333576	0.05939	-0.035448	-0.328104	-0.0303335	-0.0730353	-0.0888624	-0.014924	-0.0325489	-0.167872	-0.0575075	0.0235051	-0.0640459	0.0312876	-0.0324698	-0.0906599
P53396-2	ACLY	Isoform 2 of ATP-citrate synthase [OS=Homo sapiens]	63	1866	High	-0.0232343	-0.14937	-0.0754738	0.166547	0.0412845	0.118329	0.0916313	0.158198	0.465677	0.00150011	-0.0663104	-0.502394	0.0180407	-0.0491042	-0.292508	-0.124172	-0.138381	-0.425025	0.0141458	-0.377774	-0.326181	0.0693226	0.00776712	-0.00714013	0.0791864	NaN	-0.356752	0.202353	NaN	-0.593469	0.0214382	NaN	-0.3236	-0.0150528	NaN	-0.425886	-0.00174143	NaN	-0.0936956	0.00562095	NaN	0.174109	-0.102037	NaN
Q16891-2	IMMT	Isoform 2 of MICOS complex subunit MIC60 [OS=Homo sapiens]	63	1438	High	-0.0193949	-0.0187473	-0.00953962	0.0979844	-0.00635627	0.0168314	0.0984644	0.0401773	0.035376	0.11135	0.0186109	0.110586	0.033041	0.2008	-0.0246382	-0.0219584	-0.00066564	-0.0250712	0.123022	0.378118	0.0533552	0.0490838	-0.00820874	-0.00720598	-0.04395	0.139245	-0.0155821	-0.129757	0.195949	-0.115022	-0.0202379	0.409215	-0.0257568	-0.0689478	0.011179	-0.0874872	-0.0331926	0.215957	-0.0270138	0.0751933	0.065814	-0.0562148	0.121288	0.123029
Q9H2G2-2	SLK	Isoform 2 of STE20-like serine/threonine-protein kinase [OS=Homo sapiens]	63	477	High	-0.0154715	0.0187731	0.0137396	0.119844	0.111516	0.020733	0.0295147	0.108282	-0.0168519	-0.0147095	0.0859948	-0.021987	-0.066802	0.0805178	-0.0789051	-0.00408176	0.000246086	-0.00717928	0.0833712	-0.127105	-0.118444	0.0538492	0.11554	0.00467499	0.0408783	-0.0974937	0.0070591	0.138948	0.020382	0.0894107	-0.110272	-0.319326	-0.0887327	-0.0826483	-0.186286	-0.0469599	0.0787812	-0.0797238	0.0296669	0.121881	0.0157128	0.123836	0.0561771	-0.0347907
P42285	SKIV2L2	Superkiller viralicidic activity 2-like 2 [OS=Homo sapiens]	63	1050	High	-0.00703617	-0.0391826	-0.0246038	-0.0243177	-0.102577	-0.0492649	0.0410971	-0.121923	-0.0247874	0.0512257	-0.0457487	0.0509349	-0.050065	-0.00804806	0.0562095	-0.00809	-0.0146856	-0.00163648	-0.0175009	0.126412	0.0884065	0.00777054	-0.0749878	0.00338838	-0.00727175	-0.00617646	-0.0460787	-0.14323	-0.00624088	-0.0931731	0.0253535	0.168007	0.0497723	-0.00542256	0.0172482	-0.0113096	-0.110868	0.0301052	-0.0757875	-0.215477	0.00968837	-0.103246	-0.141462	-0.0262926
Q02218	OGDH	2-oxoglutarate dehydrogenase, mitochondrial [OS=Homo sapiens]	63	869	High	-0.00642779	-0.0319872	0.0111914	-0.0408554	-0.0837154	-0.007267	-0.0515476	-0.0912514	0.000781621	-0.0608635	-0.0657682	-0.0138769	-0.0345211	-0.0388279	0.0491285	-0.118468	-0.0358067	-0.00109956	-0.137968	0.0921964	0.0583191	-0.141617	-0.05368	-0.00349427	0.018815	0.146459	-0.00865462	-0.055152	0.114404	0.0052471	0.0372763	0.271726	0.102495	-0.0120315	0.16365	0.0246049	-0.0499725	0.0924763	-0.068161	-0.116711	0.0435839	-0.0573879	-0.0403566	0.0655634
Q07864	POLE	DNA polymerase epsilon catalytic subunit A [OS=Homo sapiens]	63	280	High	-0.00628467	-0.0445394	-0.0406341	-0.0708704	-0.0380221	-0.109564	0.0129314	-0.00659087	0.0406479	0.0236797	0.000867907	-0.0236836	0.0535078	-0.00145915	0.0675755	0.0655069	0.0102033	0.0269538	0.0635137	0.0376644	0.112012	0.0540637	0.0241694	0.0268746	-0.101116	-0.0186429	-0.0497971	-0.0386152	-0.123648	-0.110843	0.0476084	0.065846	0.0457382	0.0675163	0.0505819	0.0274648	0.0403738	-0.0121712	0.000212727	-0.0236597	-0.0315161	-0.0372395	-0.0265169	-0.014302
Q8NG31-1	CASC5;KNL1	kinetochore scaffold 1 [OS=Homo sapiens]	63	223	High	-0.002573	-0.0264025	-0.0357438	-0.086235	-0.147686	-0.035141	0.00768415	-0.0500431	0.0411506	0.135784	0.050458	0.0372228	0.149582	0.056077	0.130515	0.17595	0.0520763	0.0692301	0.197318	0.242767	0.15338	0.208865	0.179974	0.0998345	-0.0202065	0.0271307	0.0451851	-0.0010185	-0.063138	-0.0344124	-0.0380964	0.118621	0.0286732	-0.0150299	0.0329342	0.0702066	-0.0339833	0.12765	0.0740795	0.251373	0.051591	0.0308442	0.239052	0.078808
Q93009	USP7	Ubiquitin carboxyl-terminal hydrolase 7 [OS=Homo sapiens]	63	739	High	0.0136985	-0.00899602	-0.0397053	-0.0292101	-0.0235262	-0.0382585	-0.030272	-0.0572043	-0.0596996	-0.0152836	-0.0275049	-0.0489874	-0.0779629	-0.0211582	-0.00369737	-0.0332327	0.00204085	-0.0352335	-0.0130272	0.126349	0.0484371	0.0209437	-0.00138805	0.0242824	-0.0516911	-0.00640343	-0.00195221	-0.0665055	-0.0614433	-0.0157881	0.00103857	0.0614066	0.0511142	0.00708768	-0.001894	0.0286484	-0.0433607	-0.0189481	-0.0221558	-0.0171232	-0.0414324	-0.0551257	0.00774573	-0.0118406
P49790	NUP153	Nuclear pore complex protein Nup153 [OS=Homo sapiens]	62	721	High	-0.146038	-0.139474	-0.00382902	0.00920672	-0.20228	-0.030654	-0.0844846	-0.165099	-0.0360237	-0.118164	-0.129778	0.168847	-0.10581	-0.0451593	0.0930224	-0.191053	-0.143175	0.00505825	-0.135622	0.134808	0.0862513	-0.195349	-0.181227	-0.0507183	-0.0817852	0.146112	-0.00772478	-0.0993786	0.139142	0.0993777	0.0508432	0.473374	0.0972585	-0.124804	0.171204	0.0160037	-0.167573	0.198038	-0.0109348	-0.160074	0.0570068	-0.0541005	-0.103607	0.06687
P14625	HSP90B1	Endoplasmin [OS=Homo sapiens]	62	2567	High	-0.127437	-0.110459	0.0489598	-0.187277	-0.211034	0.0556154	-0.148222	-0.2678	0.0479664	-0.0844708	-0.230229	0.0654908	-0.0831871	-0.157155	0.00853634	-0.156293	-0.189981	-0.0581388	-0.270396	-0.00254725	0.0144787	-0.194301	-0.203305	-0.0418015	0.0317278	0.174116	-0.0276833	-0.0565157	0.0629159	-0.0587492	0.0868826	0.397586	-0.0370321	-0.0600605	0.169385	-0.0766401	-0.0733938	0.144763	-0.0741291	-0.151731	0.0328255	-0.0821701	-0.0901146	0.0361931
O94906-1	PRPF6	Pre-mRNA-processing factor 6 [OS=Homo sapiens]	62	807	High	-0.0870361	-0.0517473	-0.0967875	-0.107465	-0.128745	-0.0250311	-0.0492425	-0.117191	-0.0859275	-0.0383807	-0.0981693	-0.0554095	-0.0719347	-0.14552	0.0699433	-0.0978165	-0.0548992	0.0210599	-0.0962763	0.0203476	0.106442	-0.109014	-0.193914	0.00485326	-0.0508213	0.0552382	-0.0457058	-0.0964947	-0.0357743	-0.0700064	0.0397424	0.209803	0.0720892	-0.0155602	0.0933657	0.0067873	-0.119838	0.0731959	-0.0415792	-0.08535	-0.0360813	-0.0867105	-0.0305128	0.000833703
Q03252	LMNB2	Lamin-B2 [OS=Homo sapiens]	62	1138	High	-0.0862055	-0.0981264	0.0504017	0.134783	-0.139647	-0.0407905	0.0772261	-0.193272	0.0348048	0.00857925	-0.156593	0.114612	-0.106679	-0.0750236	0.048873	-0.149985	-0.052905	-0.0230408	-0.0921545	0.133813	0.0704594	-0.116556	-0.166718	-0.0352192	0.0719413	0.192665	-0.0237054	-0.0733728	0.117775	-0.0818653	0.138947	0.429781	0.0186014	-0.0173273	0.205261	-0.0951271	-0.0349979	0.126136	-0.0821676	-0.119844	0.135989	-0.0550675	-0.087081	0.0469
Q14676	MDC1	Mediator of DNA damage checkpoint protein 1 [OS=Homo sapiens]	62	485	High	-0.0598478	0.00589845	-0.0497112	0.104465	-0.0263061	-0.0466814	0.073257	-0.0875167	-0.0133357	0.0873376	0.0437918	0.0862608	0.0265435	0.0848723	0.11709	-0.035017	0.13201	0.0259677	-0.00117968	0.270561	0.0909548	-0.034296	0.0344262	0.0598583	-0.047801	0.137135	-0.00800803	-0.087347	0.0518007	-0.0159082	0.0245352	0.358425	0.0546742	-0.000561719	0.13704	0.0295181	-0.0253906	0.139834	0.00986773	0.0301628	0.145542	-0.0492701	0.0499391	0.0533602
Q92620	DHX38	Pre-mRNA-splicing factor ATP-dependent RNA helicase PRP16 [OS=Homo sapiens]	62	542	High	-0.0207166	-0.0250406	-0.098278	0.102524	-0.000122113	-0.0610104	-0.0275445	-0.0838986	-0.120683	-0.0212774	-0.0254965	-0.141419	-0.0377721	-0.083498	-0.0789919	-0.0476541	-0.000599828	-0.0512801	0.0420018	0.0415927	0.016244	0.0329447	-0.0266461	-0.0107193	-0.0393324	-0.0641036	-0.00744435	0.0194645	-0.054161	0.0303058	0.0769787	0.0678573	0.0913392	0.0939074	-0.00454233	0.0980234	-0.00261875	-0.0308814	-0.000279413	0.00934974	-0.0065298	-0.0309777	-0.0174846	-0.0119655
P19367-3	HK1	Isoform 3 of Hexokinase-1 [OS=Homo sapiens]	62	1536	High	-0.00416851	0.00627334	-0.0613814	-0.06637	-0.0296316	-0.0155621	0.0144753	-0.0637169	-0.00821159	0.0279369	-0.0516405	-0.0483579	-0.0690813	-0.0255012	0.0419484	-0.0337353	-0.00725075	-0.0118217	-0.0357284	0.130457	0.0952291	-0.0563736	-0.0540337	0.0421132	-0.00716683	0.0272307	-0.0656796	-0.126065	0.00797648	-0.144987	-0.0196495	0.131951	0.0153991	-0.00592897	0.050273	-0.0456648	-0.0548611	0.049665	-0.087842	-0.0840969	-0.00626947	-0.10981	-0.00304412	0.0511601
Q92538	GBF1	Golgi-specific brefeldin A-resistance guanine nucleotide exchange factor 1 [OS=Homo sapiens]	62	559	High	0.0826883	0.0109129	0.0300693	0.0841646	0.0296744	0.0468188	0.0634208	0.00646117	0.0118288	0.0398444	0.0672797	0.0968514	0.0198279	0.0173015	0.0411939	0.0290841	0.00767423	-0.00805282	-0.0244455	-0.106823	-0.00167273	-0.0399055	-0.0174146	-0.00188065	-0.00926213	-0.090034	0.0231179	0.0278377	-0.0297718	0.0191803	-0.144671	-0.264795	-0.0372266	-0.0663729	-0.186229	-0.0532465	-0.0365591	-0.0732779	-0.0209007	0.0375319	-0.0259667	-0.0355935	0.00584895	-0.0989883
P51532-4	SMARCA4	Isoform 4 of Transcription activator BRG1 [OS=Homo sapiens]	62	657	High	NaN	NaN	-0.16785	NaN	NaN	-0.0348048	NaN	NaN	0.52801	NaN	NaN	0.13154	NaN	NaN	-0.815439	NaN	NaN	0.150117	NaN	NaN	-0.376871	NaN	NaN	0.318755	NaN	NaN	0.152769	NaN	NaN	0.41542	NaN	NaN	-0.476671	NaN	NaN	0.227512	NaN	NaN	0.208888	NaN	NaN	0.42391	NaN	NaN
P51532-1	SMARCA4	Transcription activator BRG1 [OS=Homo sapiens]	62	659	High	NaN	NaN	0.0977306	NaN	NaN	-0.202834	NaN	NaN	-0.119589	NaN	NaN	-0.0331693	NaN	NaN	0.0982771	NaN	NaN	-0.0634136	NaN	NaN	0.0976954	NaN	NaN	-0.12713	NaN	NaN	-0.0432897	NaN	NaN	-0.109655	NaN	NaN	-0.0145197	NaN	NaN	-0.125323	NaN	NaN	0.124414	NaN	NaN	-0.0571613	NaN	NaN
P15311	EZR	Ezrin [OS=Homo sapiens]	61	1964	High	-0.107594	-0.0392599	0.124653	0.183899	0.113006	0.0963783	0.0457397	-0.00270653	0.126271	-0.110655	-0.0348778	-0.00561997	-0.112594	-0.0589437	-0.0726022	-0.113029	0.00777156	0.0331573	-0.0739031	-0.0698814	-0.0640983	0.0102778	0.131952	0.00338083	0.0995713	-0.0827422	-0.1282	0.144312	0.00839237	-0.0908098	0.00131799	-0.287959	-0.117562	-0.0490427	-0.123391	-0.145663	0.0254669	-0.156503	-0.0828657	-0.0540905	0.0344925	0.151114	-0.108628	-0.0445879
P33991	MCM4	DNA replication licensing factor MCM4 [OS=Homo sapiens]	61	1054	High	-0.106131	-0.132201	-0.0913458	-0.0334215	-0.0606079	-0.0596027	-0.128422	-0.143465	-0.0597796	-0.0609322	-0.108447	-0.0687218	-0.0871411	-0.17823	-0.151255	-0.118414	-0.0733652	-0.0644293	-0.0886964	-0.115811	-0.046588	-0.0883675	-0.0811687	-0.0756416	-0.0362435	-0.0286736	0.0268402	0.0652991	-0.0918551	0.0848799	0.0835408	0.014976	0.0189352	0.0191898	-0.00661662	0.0354415	0.0224609	-0.0694012	0.040431	-0.0257521	0.0323839	0.0312467	-0.0823001	-0.0222614
P38646	HSPA9	Stress-70 protein, mitochondrial [OS=Homo sapiens]	61	3067	High	-0.0989017	-0.120132	0.0812788	-0.16227	-0.217473	0.0818977	-0.120794	-0.238781	0.141313	-0.0266971	-0.199162	0.097599	-0.0549412	-0.127032	-0.0107432	-0.0880985	-0.196575	-0.0672721	-0.156391	0.0539799	0.0333032	-0.161167	-0.154406	-0.0631437	0.0527211	0.215505	-0.0828552	-0.0445252	0.118041	-0.0979433	0.109345	0.484154	-0.0296507	0.00282188	0.238144	-0.0977602	-0.0425262	0.160783	-0.0968895	-0.153214	0.077507	-0.0503039	-0.100118	0.101635
P20700	LMNB1	Lamin-B1 [OS=Homo sapiens]	61	1597	High	-0.0862809	-0.0737896	-0.024436	-0.142251	-0.175974	0.0247707	-0.0905309	-0.165204	0.0251203	-0.0417624	-0.132097	0.053234	-0.0754156	-0.0284491	0.00404263	-0.132199	-0.130324	-0.0543957	-0.136952	0.123061	-0.0150585	-0.188977	-0.149935	-0.0838871	-0.00265881	0.162669	-0.03973	-0.122468	0.122725	-0.0999222	0.0541812	0.409399	-0.00952343	-0.035388	0.141519	-0.099124	-0.082695	0.150685	-0.0927362	-0.118071	0.0678797	-0.0718541	-0.0998907	0.0766462
Q03164-3	KMT2A;MLL	Isoform 3 of Histone-lysine N-methyltransferase 2A [OS=Homo sapiens]	61	266	High	-0.070939	-0.0136185	-0.156323	-0.163632	-0.0785379	0.0546189	-0.0136905	-0.152594	-0.0835614	0.041873	-0.0621443	-0.0837384	0.0415201	-0.0716219	0.0996961	-0.00981335	-0.00500969	0.00507161	-0.0368461	0.110266	0.115123	0.0158577	-0.194793	0.034937	-0.00308135	0.0356564	-0.0204487	-0.12602	-0.0286779	-0.123435	-0.0256681	0.112742	0.0515098	-0.0289507	0.00528617	-0.028408	-0.0923223	0.0285659	-0.038332	-0.134978	0.059392	-0.0799766	-0.0565643	0.0509885
P11586	MTHFD1	C-1-tetrahydrofolate synthase, cytoplasmic [OS=Homo sapiens]	61	1595	High	-0.0401469	0.053586	0.0716944	0.0118399	0.0947324	0.0438528	-0.0457368	0.0884866	0.0692686	-0.0922937	0.0273658	-0.0573197	-0.0397063	-0.0297728	-0.116001	-0.0226345	-0.0283823	0.00848009	-0.0266885	-0.224666	-0.0947094	0.0230045	0.122491	-0.00174143	0.0374823	-0.076715	-0.0811109	0.197709	0.0198545	0.00234411	0.049859	-0.279821	0.0086584	0.0372743	-0.0115938	-0.00923729	0.00898745	-0.169513	-0.0507059	0.0281448	-0.060256	0.0858645	-0.0317011	-0.053067
Q7LBC6-1	KDM3B	Lysine-specific demethylase 3B [OS=Homo sapiens]	61	411	High	-0.0382776	-0.110231	0.000921189	-0.019928	-0.0689573	0.00639543	-0.126039	-0.0873051	-0.00164079	-0.0691719	-0.0920601	-0.0618744	-0.0867843	-0.176134	-0.119806	-0.111203	-0.111802	-0.039896	-0.123686	-0.160848	-0.0614872	-0.0715961	-0.0773673	-0.0753575	0.00361913	-0.0126491	0.0314818	0.0535116	-0.0858984	0.0573235	0.131578	0.0301013	0.0665255	0.11039	0.0139752	0.0806178	0.0437784	-0.0771346	0.067134	0.0309601	-0.0125961	0.0531641	-0.0425548	-0.0542858
Q14151	SAFB2	scaffold attachment factor B2 [OS=Homo sapiens]	61	825	High	-0.0321465	-0.0918073	-0.0317735	0.0181283	-0.118072	-0.00723364	0.0360426	-0.133389	-0.0163589	0.0668898	-0.0919466	0.0823203	0.0206804	-0.0492363	0.0491647	-0.0542317	-0.0777188	-0.0286474	-0.00536827	0.127078	0.0284739	-0.0970373	-0.193837	-0.0655994	0.0103683	0.151532	0.0845432	-0.0701771	0.112003	0.120245	0.074501	0.43451	0.101383	-0.0258722	0.170497	0.0717344	-0.0733318	0.184026	0.0100956	-0.118514	0.0620499	-0.0624719	-0.0288105	0.0932209
Q15746-1	MYLK	Myosin light chain kinase, smooth muscle [OS=Homo sapiens]	61	389	High	-0.0157365	-0.161224	0.00172327	-0.00664616	0.331522	-0.121019	-0.00748731	0.116827	-0.188968	-0.212375	-0.0162473	-0.145315	0.117571	-0.00933838	-0.0411758	-0.0843143	-0.00255681	-0.0470414	0.291268	0.00856591	-0.0761056	0.124977	0.262656	-0.21976	NaN	0.00927644	0.201353	NaN	0.129594	-0.209459	NaN	-0.136241	-0.462221	NaN	0.0952211	-0.128068	NaN	0.126188	0.290476	NaN	0.282532	-0.330248	NaN	0.266005
P25205-2	MCM3	Isoform 2 of DNA replication licensing factor MCM3 [OS=Homo sapiens]	61	1051	High	-0.0150347	-0.0539437	-0.027751	0.00920484	-0.0413342	-0.0656871	-0.0966448	-0.0712824	-0.00417662	-0.0215397	-0.035903	-0.0765924	-0.0601959	-0.062519	-0.117105	-0.111987	-0.0740862	-0.056344	-0.0707903	-0.0245628	-0.0146151	-0.048193	0.0367236	-0.050745	-0.015729	-0.0406661	0.032239	0.0083751	-0.116847	0.0327663	0.0733919	-0.0348935	0.0426969	-0.00386429	-0.0336218	0.0156536	0.00129703	-0.0858607	0.00532626	-0.0147619	-0.0398244	-0.0119844	-0.0831938	-0.077977
O60287	URB1	nucleolar pre-ribosomal-associated protein 1 [OS=Homo sapiens]	61	475	High	0.00110061	0.0343295	-0.0797158	-0.0485001	-0.0434542	-0.0948458	0.0421186	-0.000546492	-0.0877166	0.0394258	-0.0162716	-0.0104256	-0.0019665	-0.0232277	0.073575	0.00483235	-0.00475118	-0.0252571	-0.038207	0.113796	0.0769663	-0.0592489	-0.0682511	-0.0182829	-0.0432558	-0.0106588	-0.0103092	-0.105695	-0.0503569	-0.102047	-0.0298672	0.0865197	0.0590563	-0.019308	-0.0237236	-0.0104284	-0.107895	-0.0163589	-0.0640135	-0.128256	-0.0994606	-0.154827	-0.0751782	-0.0542705
O60306	AQR	Intron-binding protein aquarius [OS=Homo sapiens]	61	411	High	0.00920484	0.0360488	-0.126096	-0.000586494	-0.0255585	-0.087471	0.0955681	-0.00626662	-0.0801348	0.0178109	-0.00903894	-0.0532551	0.0180568	0.0412579	0.0607719	0.059987	0.00253297	0.00718694	0.0605459	0.165465	0.126913	0.0847683	-0.0192666	0.0153512	-0.0744629	0.0184931	-0.0328407	-0.196074	0.00518232	-0.107689	-0.0667582	0.118559	0.0858421	0.00425442	0.0131749	0.00516604	-0.0819769	0.0469804	-0.0378666	-0.147366	-0.0198832	-0.126535	-0.0850973	0.0509551
Q96RL7	VPS13A	Vacuolar protein sorting-associated protein 13a [OS=Homo sapiens]	61	260	High	0.039525	0.0790368	-0.0666962	-0.0728187	0.0107087	-0.0309201	-0.0331731	-0.0259848	-0.0336414	0.0211564	0.0332593	-0.037673	-0.0759239	0.0630636	0.0181436	-0.0265579	0.00524144	-0.03022	0.0491828	0.162374	0.0220747	0.0331306	-0.00785204	0.0333509	0.00137813	0.0240512	-0.0193186	-0.13891	-0.00960255	-0.104555	-0.0582781	0.0944123	0.0453654	0.132575	0.059206	-0.0218468	0.0348377	0.152852	-0.0138226	-0.022088	0.0303469	-0.0413003	0.0544901	0.0377896
O00468-6	AGRN	Isoform 6 of Agrin [OS=Homo sapiens]	61	341	High	0.101874	-0.03965	0.0159894	0.0515575	-0.112446	0.0565891	0.0267949	-0.116904	0.0134721	-0.0260306	-0.105416	0.102562	0.0192242	-0.0622587	0.111413	-0.0881338	-0.0938702	-0.0141096	-0.064785	0.155442	0.200281	-0.136182	-0.106262	0.0253143	-0.138916	0.0416359	-0.0632363	-0.208059	-0.073658	0.0349779	-0.00143436	0.200482	0.0821953	-0.127662	0.0572835	0.0502844	-0.148747	0.0865817	0.0147857	-0.0936546	-0.042779	-0.0652823	-0.00876138	0.0145027
P08133-1	ANXA6	annexin A6 [OS=Homo sapiens]	61	2198	High	0.193011	0.224207	0.0883485	0.0560999	0.124849	0.102851	-0.0273261	0.0387258	0.0630565	0.132581	0.0902606	-0.0764065	-0.0231419	-0.0629826	-0.110743	0.0940447	0.0707026	0.00277039	0.0650254	0.134328	-0.0767641	0.158859	0.230072	0.112642	0.0245876	-0.0296436	0.0417079	-0.156969	-0.188129	-0.135979	-0.20366	-0.148257	-0.127324	-0.0819264	-0.148969	-0.216264	-0.129859	-0.0437751	-0.162855	-0.0600443	-0.0949125	-0.0643258	-0.095931	-0.127703
P02751	FN1	fibronectin [OS=Homo sapiens]	61	464	High	0.344055	0.160757	0.153546	0.358109	0.283025	0.248741	0.202752	0.0650405	0.344431	0.309443	0.14714	0.14005	0.157967	0.158789	0.308684	0.266744	0.338785	0.346503	0.0537118	0.442605	0.214587	0.103784	0.0315814	0.355146	-0.13756	0.125641	-0.0136519	-0.352607	0.276523	0.0250892	0.0862312	0.502209	0.476322	-0.0844431	-0.0123014	0.174469	-0.0252332	0.113092	-0.110044	0.128906	0.123981	-0.119953	0.772678	0.108356
O75717	WDHD1	WD repeat and HMG-box DNA-binding protein 1 [OS=Homo sapiens]	60	493	High	-0.155601	-0.124481	-0.0220337	-0.170076	-0.0132208	-0.049592	-0.171536	-0.0471726	0.00437685	-0.105025	-0.0850668	-0.0851211	-0.154037	-0.118024	-0.166883	-0.153551	-0.0921316	-0.0679416	-0.171225	-0.125421	-0.0485363	-0.0884456	-0.0063491	-0.0962734	-0.0201196	-0.0495754	-0.00720978	0.140443	-0.0865879	0.0543147	0.145122	-0.0438981	0.0547724	0.0929613	-0.0267143	0.0475473	0.0652866	-0.145901	0.0137977	-0.0254698	-0.01865	0.042317	-0.0914421	-0.0854585
Q13435	SF3B2	Splicing factor 3b subunit 2 [OS=Homo sapiens]	60	1514	High	-0.116262	-0.0860234	-0.0150442	-0.111166	-0.160707	0.00949566	-0.0722098	-0.152435	0.00414707	-0.0504694	-0.0882101	0.0843163	-0.0742588	-0.0482035	0.0294657	-0.104355	-0.0901556	-0.0370646	-0.116138	0.113753	0.0305348	-0.113973	-0.0883507	-0.0252352	-0.0754633	0.0785917	-0.00457951	-0.0939722	0.0348673	0.0235625	0.0550567	0.39404	0.0329761	-0.0601663	0.111334	0.0123072	-0.12303	0.12987	-0.0439119	-0.124222	0.0286055	-0.0875621	-0.105866	0.00551439
P52272	HNRNPM	Heterogeneous nuclear ribonucleoprotein M [OS=Homo sapiens]	60	2437	High	-0.0411033	-0.0408449	-0.0375833	-0.102617	-0.0836096	-0.0148506	-0.0727877	-0.105952	-0.0272564	-0.0721531	-0.112917	-0.107149	-0.0403051	-0.0498743	-0.0543995	-0.0568094	-0.0911618	-0.0679369	-0.0476427	0.1397	0.0332422	-0.0527086	-0.0399413	-0.0469437	0.0148163	0.0965342	-0.0164671	-0.0660028	0.0223675	-0.106008	0.0995379	0.27425	0.0548305	0.0809193	0.148067	-0.00160601	0.00510503	0.0965572	-0.0349464	-0.113289	0.026557	-0.0607257	-0.0468435	0.0588991
Q14160	SCRIB	protein scribble homolog [OS=Homo sapiens]	60	443	High	-0.0217657	-0.0285978	0.0258408	-0.0599718	-0.0811901	0.0094767	-0.0229745	-0.0437956	0.00998644	0.0324164	-0.0197639	0.0831785	0.0180273	0.00951377	0.0380536	-0.0144339	-0.058197	-0.0167303	-0.0767774	-0.0170107	-0.0566292	-0.0494766	-0.0589022	-0.0766735	0.00426196	0.00684498	0.0259761	-0.0275926	-0.0252046	0.0302505	-0.0442467	0.0312161	-0.083929	-0.121997	-0.0696258	-0.11641	-0.00866414	0.0805163	-0.0176554	0.00468065	-0.00695227	-0.0230174	0.0249195	0.00457316
Q5JTH9-1	RRP12	RRP12-like protein [OS=Homo sapiens]	60	685	High	-0.0051374	-0.0245743	-0.250258	0.0157155	-0.0105915	-0.0693874	0.057652	-0.0497188	-0.245779	0.00661286	-0.0103111	-0.128831	0.0100317	-0.118733	0.124072	0.00464053	-0.0179644	0.029437	-0.00729846	-0.0184737	0.105787	-0.0605774	-0.205994	0.0321694	-0.108049	-0.0350604	0.0117913	-0.13273	-0.0369358	0.0171061	-0.0155153	0.0620799	0.125575	-0.0882216	-0.0259132	0.0484581	-0.199779	-0.053658	-0.0083914	-0.190023	-0.117077	-0.137766	-0.117158	-0.0702551
Q8N3D4	EHBP1L1	EH domain-binding protein 1-like protein 1 [OS=Homo sapiens]	60	400	High	0.00549691	-0.0313616	0.0143328	0.0165863	0.0185337	0.0213423	-0.0690388	0.00697421	-0.0387425	-0.142865	0.017231	-0.0207081	-0.0311089	-0.0116062	-0.0246573	-0.113857	-0.0842609	-0.0124188	-0.181872	-0.145028	-0.104788	-0.150688	-0.129198	-0.0878744	0.00215814	0.0236144	-0.00531864	0.0376673	0.0836486	0.0180988	-0.0732832	-0.0573936	-0.0586548	-0.121884	-0.0587979	-0.0373955	-0.0156041	0.0497698	-0.0141506	-0.0111618	-0.0140457	-0.0607457	0.0330649	0.0140249
Q9Y678	COPG1	Coatomer subunit gamma-1 [OS=Homo sapiens]	60	874	High	0.0212345	0.00857549	0.0500869	0.182317	0.111507	-0.03337	0.0187907	0.102392	-0.00327732	-0.0914917	0.0641737	-0.00880048	0.0132799	0.0564976	-0.0441084	-0.0369396	0.0573015	0.00981529	0.0326224	-0.132623	-0.0587864	-0.000950775	0.0833011	-0.0042219	-0.0807514	-0.144867	-0.0193443	0.0428849	0.00181774	0.132925	-0.174644	-0.308971	0.045681	-0.0973778	-0.156786	0.11589	-0.0486231	-0.13532	-0.0194282	0.0182447	-0.0716562	0.0212845	-0.0148774	-0.117431
O95714	HERC2	E3 ubiquitin-protein ligase HERC2 [OS=Homo sapiens]	60	166	High	0.0593062	0.0622921	0.00209615	-0.0445643	0.0238305	-0.00895882	0.0213885	0.0662203	0.000175928	-0.0471601	0.0441027	-0.00083539	-0.00293632	0.0299149	0.00826652	0.0603275	-0.02528	-0.000600774	-0.0752334	-0.0954246	-0.0278025	-0.0211973	-0.0541616	-0.0628242	0.013897	-0.0492158	-0.0171395	0.0408392	-0.090128	-0.0766955	-0.042635	-0.244388	-0.0916452	-0.0103998	-0.150459	-0.142239	0.0455455	-0.0810113	-0.0326596	-0.0844336	-0.0778408	-0.0495487	-0.00144004	-0.132004
P0DJD1	RGPD2	RANBP2-like and GRIP domain-containing protein 2 [OS=Homo sapiens]	60	660	High	NaN	0.0900932	NaN	NaN	0.141364	NaN	NaN	0.265795	NaN	NaN	0.19749	NaN	NaN	0.278182	NaN	NaN	0.322716	NaN	NaN	0.369422	NaN	NaN	0.152902	NaN	NaN	NaN	NaN	NaN	NaN	NaN	NaN	NaN	NaN	NaN	NaN	NaN	NaN	NaN	NaN	NaN	NaN	NaN	NaN	NaN
Q15746-2	MYLK	Isoform 2 of Myosin light chain kinase, smooth muscle [OS=Homo sapiens]	60	385	High	NaN	NaN	0.175298	NaN	NaN	0.193265	NaN	NaN	0.014873	NaN	NaN	0.580298	NaN	NaN	0.208014	NaN	NaN	0.444775	NaN	NaN	0.327726	NaN	NaN	0.304181	NaN	NaN	NaN	NaN	NaN	NaN	NaN	NaN	NaN	NaN	NaN	NaN	NaN	NaN	NaN	NaN	NaN	NaN	NaN	NaN
P35658-1	NUP214	Nuclear pore complex protein Nup214 [OS=Homo sapiens]	60	697	High	NaN	NaN	0.0523586	NaN	NaN	0.103698	NaN	NaN	0.0702081	NaN	NaN	0.125725	NaN	NaN	0.101876	NaN	NaN	0.0159884	NaN	NaN	0.0632486	NaN	NaN	0.0466413	NaN	NaN	NaN	NaN	NaN	NaN	NaN	NaN	NaN	NaN	NaN	NaN	NaN	NaN	NaN	NaN	NaN	NaN	NaN	NaN
Q9UDY2	TJP2	Tight junction protein ZO-2 [OS=Homo sapiens]	60	621	High	NaN	-0.174982	0.0476922	NaN	-0.0465431	0.097581	NaN	-0.0185003	0.0565438	NaN	-0.0286846	0.162568	NaN	0.147604	0.192365	NaN	0.088231	0.0722303	NaN	-0.0278239	0.134481	NaN	0.156316	0.148069	-0.20064	-0.0147109	0.116373	-0.0342832	-0.0643859	0.298802	-0.195676	-0.300136	0.0147666	-0.280005	-0.24461	0.0379429	-0.17437	-0.128182	0.0357913	-0.244523	-0.328924	-0.0362573	-0.0551744	0.0223277
Q13428-7	TCOF1	Isoform 7 of Treacle protein [OS=Homo sapiens]	60	1063	High	NaN	0.188921	NaN	NaN	0.310205	NaN	NaN	0.183936	NaN	NaN	0.288921	NaN	NaN	0.315686	NaN	NaN	-0.00252864	NaN	NaN	0.200242	NaN	NaN	-0.0896759	NaN	-0.469221	NaN	NaN	-0.539989	NaN	NaN	0.0601292	NaN	NaN	-0.389449	NaN	NaN	-0.566971	NaN	NaN	-0.306771	NaN	NaN	-0.505763	NaN
P35658-3	NUP214	Isoform 3 of Nuclear pore complex protein Nup214 [OS=Homo sapiens]	60	694	High	NaN	NaN	0.109742	NaN	NaN	-0.191407	NaN	NaN	0.422253	NaN	NaN	-0.219833	NaN	NaN	-0.0481109	NaN	NaN	-0.108688	NaN	NaN	-0.124599	NaN	NaN	-0.232556	NaN	NaN	-0.0453276	NaN	NaN	0.104014	NaN	NaN	0.0546884	NaN	NaN	0.0394727	NaN	NaN	-0.154517	NaN	NaN	-0.205858	NaN	NaN
P35241-5	RDX	Isoform 5 of Radixin [OS=Homo sapiens]	59	1614	High	-0.213287	-0.0846357	-0.0147848	0.0627651	0.0555315	0.0580606	-0.115162	-0.0497026	-0.0540386	-0.198828	-0.0422516	-0.0747747	-0.111855	0.00663084	-0.126336	-0.169059	-0.0348282	-0.00426864	-0.13048	-0.0646162	-0.155185	-0.0428047	0.0812058	-0.10886	-0.0390482	-0.0435653	-0.0942154	0.0608282	0.094676	0.0250807	-0.0646925	-0.10749	-0.0532265	-0.0926523	-0.0302153	-0.0780639	-0.0337057	-0.0831685	-0.0612535	-0.0294218	0.0576849	0.0978722	-0.0638943	0.000102326
P11021	HSPA5	78 kDa glucose-regulated protein [OS=Homo sapiens]	59	3620	High	-0.112333	-0.0998383	0.0493708	-0.181595	-0.189784	0.0784979	-0.106564	-0.219545	0.109075	-0.0526505	-0.18283	0.096716	-0.0987883	-0.145685	0.0176172	-0.142166	-0.157506	-0.0466404	-0.259139	-0.0114622	0.0130033	-0.158897	-0.172699	-0.0600767	0.0381536	0.146341	-0.0771885	-0.0333595	0.0605211	-0.0963621	0.109737	0.37815	-0.0631037	-0.0229788	0.17005	-0.099124	-0.041338	0.152879	-0.0881215	-0.13944	0.0360193	-0.0625186	-0.103926	0.0335342
P28340	POLD1	DNA polymerase delta catalytic subunit [OS=Homo sapiens]	59	536	High	-0.0536013	-0.0922136	-0.104412	-0.0208578	-0.0211125	-0.0821543	-0.121034	-0.0374623	-0.098329	-0.157514	-0.0697174	-0.139944	-0.0923672	-0.165318	-0.0971012	-0.10237	-0.0622034	0.0144692	0.00565521	-0.130211	0.00901223	0.0360279	-0.0275254	-0.0273275	-0.0875778	-0.160972	0.00968068	0.0373536	-0.20497	0.0914964	0.100194	-0.178596	0.101734	0.00882729	-0.120374	0.0534906	-0.0361118	-0.215373	0.0429602	-0.0286131	-0.127322	0.0152898	-0.0707664	-0.120922
O15067	PFAS	Phosphoribosylformylglycinamidine synthase [OS=Homo sapiens]	59	613	High	-0.0231829	0.0138941	0.08856	0.0575991	0.109587	0.0358619	-0.059669	0.12211	0.0891365	-0.0665512	0.062644	0.0359202	-0.0331688	0.031518	-0.0878944	-0.0427046	0.0341206	0.0190935	-0.00554176	-0.136933	-0.0583801	0.0355749	0.117506	-0.0144424	0.0163994	-0.0749278	0.00724888	0.170691	-0.0376883	0.110134	-0.0614634	-0.334068	-0.10586	-0.0897245	-0.131466	-0.0524988	0.0142345	-0.154763	0.0135326	0.0684614	-0.0420781	0.063105	-0.00842098	-0.0714605
Q12830-1	BPTF	Nucleosome-remodeling factor subunit BPTF [OS=Homo sapiens]	59	246	High	-0.00933838	-0.0236512	-0.0160046	-0.0266122	-0.081068	-0.0260067	0.0417609	-0.0629559	-0.0412478	0.10116	-0.0683823	0.0614671	0.0856553	0.00413712	0.0987826	0.0170039	-0.0331993	0.023594	0.0112162	0.113302	0.0870505	0.095128	-0.143351	-0.0169286	-0.0583696	0.0788302	-0.0145922	-0.143803	0.0689878	-0.06639	0.0501175	0.276083	0.0686617	-0.0391074	0.0754795	0.027687	-0.110493	0.12649	0.0289441	-0.108771	0.0863982	-0.0303044	-0.036438	0.0576527
P07942	LAMB1	Laminin subunit beta-1 [OS=Homo sapiens]	59	521	High	0.0123853	-0.0640554	-0.0290108	0.0439252	-0.14134	-0.0169888	0.0564227	-0.220467	-0.0387931	0.0964794	-0.143053	0.0422278	-0.0224819	-0.0753431	0.0123253	-0.0229568	-0.0785332	-0.0399875	-0.079011	0.123231	0.0223273	-0.0614739	-0.108516	-0.0927248	-0.0180655	0.0641026	-0.00813004	-0.184171	0.005001	-0.0393973	0.016037	0.273473	0.0236711	-0.0936651	0.0505095	-0.040247	-0.110631	0.132364	-0.0196514	-0.108157	0.046896	-0.0489498	-0.0251608	0.050936
P29144	TPP2	Tripeptidyl-peptidase 2 [OS=Homo sapiens]	59	621	High	0.0146589	0.0568227	0.0407676	-0.010437	0.112337	0.000227859	-0.026134	0.0745039	-0.0220304	-0.174563	-0.015418	-0.138791	0.0193157	0.0778217	0.00894267	-0.0213003	0.0459061	-0.011096	0.0157022	0.0422382	0.0595187	0.000423359	0.122753	0.0148458	0.0205851	-0.0317721	-0.0527353	0.0344477	0.000339454	-0.0106745	-0.177067	-0.353696	-0.136966	-0.169593	-0.109323	-0.147108	0.00772675	-0.0460182	0.00754267	-0.0883399	-0.0919828	-0.0296483	-0.0487432	-0.0513027
Q15424-3	SAFB	Isoform 3 of Scaffold attachment factor B1 [OS=Homo sapiens]	59	1017	High	0.0179471	-0.0973339	0.0306186	0.212023	-0.167305	0.0326281	0.179394	-0.219436	0.0318752	0.135799	-0.144539	0.159856	-0.0969457	-0.0835313	0.0929384	-0.0866813	-0.088708	-0.000805878	-0.11998	0.127264	0.0906172	-0.0819435	-0.229212	0.0138559	-0.00319579	0.053926	-0.0609427	-0.127598	0.0434008	-0.0372057	0.0550957	0.324502	0.020172	-0.0831966	-0.0817252	-0.0331259	-0.119751	0.0886016	-0.0925303	-0.18456	0.0895633	-0.0826297	-0.151864	-0.0420626
Q7KZF4	SND1	staphylococcal nuclease domain-containing protein 1 [OS=Homo sapiens]	59	1299	High	0.0237055	0.025319	-0.0179835	-0.0205745	0.00315278	-0.00671674	-0.0356259	-0.0287094	-0.026053	-0.0730486	-0.0636692	-0.148733	-0.0427188	-0.0173168	-0.0708551	0.0272292	-0.00903038	-0.0721226	0.0250072	0.0216656	-0.0285778	0.0507737	0.0615945	0.0650626	-0.0249462	-0.0821567	-0.0531168	-0.0799055	-0.0676164	-0.0835285	-0.00026892	-0.0455432	0.0866041	0.0863724	-0.0328274	0.049983	-0.0503979	-0.0811057	-0.0856524	-0.0311098	-0.0927039	-0.0532155	-0.0100689	-0.0789431
Q92974	ARHGEF2	Rho guanine nucleotide exchange factor 2 [OS=Homo sapiens]	59	590	High	0.049467	0.0616426	0.00626272	0.0641165	0.0992489	0.0239563	-0.0140738	0.0824356	-0.0290999	-0.0722685	0.0463124	-0.085556	0.0456667	-0.0277033	-0.0544586	0.0323734	-0.00203418	-0.00753304	0.0161734	-0.209954	-0.0483379	-0.0175314	0.0139346	-0.0264044	0.00842469	-0.0541215	-0.00646977	0.0618105	0.0389433	0.0200072	-0.0833272	-0.270466	-0.0439167	0.0205249	-0.0866967	-0.00377462	-0.0231142	-0.130792	-0.0120811	0.0363616	-0.034422	0.0888429	-0.0125103	-0.0663249
Q7L576-1	CYFIP1	cytoplasmic FMR1-interacting protein 1 [OS=Homo sapiens]	59	611	High	0.110287	0.00037281	-0.10018	0.133452	0.0910292	-0.0956192	0.138418	0.117255	-0.210366	-0.0405322	0.0469952	-0.0710811	0.0403118	-0.0214262	-0.00774095	0.101459	0.0207309	0.0514994	0.082407	-0.197351	-0.0529595	0.146835	0.0271001	0.00946337	-0.076087	-0.235585	0.026578	0.0455389	-0.0602903	0.0876397	-0.194285	-0.503766	-0.0738258	-0.159384	-0.310969	-0.0510654	-0.0651474	-0.20842	-0.0575962	-0.0419302	-0.149184	-0.0744653	-0.0701513	-0.236155
Q13045-1	FLII	protein flightless-1 homolog [OS=Homo sapiens]	59	774	High	0.198588	0.492023	0.0275029	-0.329513	0.234535	0.225823	0.0836001	0.396312	0.0726009	0.914383	0.629636	0.207539	0.307011	0.419866	0.0930653	0.591891	0.491944	0.202845	0.559725	0.142606	0.0897694	0.812785	0.685797	0.323313	0.151303	-0.0670695	-0.0480995	0.349828	-0.0615797	-0.0611224	0.304948	0.177613	-0.0934109	0.192629	0.0120883	-0.00246335	0.220036	0.149814	0.102275	0.145264	0.349495	0.154648	0.0372515	0.514706
Q5SRE5	NUP188	Nucleoporin NUP188 homolog [OS=Homo sapiens]	58	474	High	-0.0591574	-0.0723992	-0.0762729	0.0525561	-0.0130377	-0.0842352	0.0578828	0.0674944	-0.0713258	-0.125411	0.0539121	0.0387286	-0.0606966	0.052103	0.0757189	-0.0535936	0.0155925	0.0553599	0.0532322	-0.00207517	0.0587855	-0.00535489	-0.0208116	0.00956434	-0.0789909	-0.0861678	-0.0131368	-0.0707054	0.0391589	0.0234508	-0.0511265	-0.0489402	0.0862846	-0.042531	-0.0575819	0.0513963	-0.0519208	-0.0645471	-0.0124378	-0.114533	-0.0434064	-0.0488076	-0.0792703	-0.0651481
Q76FK4	NOL8	nucleolar protein 8 [OS=Homo sapiens]	58	387	High	-0.056119	-0.0899772	-0.0324154	-0.0991478	-0.162189	-0.0192175	-0.00715586	-0.141414	-0.0250401	0.00773239	-0.105096	0.107953	-0.00825881	-0.0379057	0.0551805	-0.0549822	-0.0978709	-0.0173159	-0.0262661	0.136822	0.0501614	-0.0761242	-0.173222	-0.0364351	-0.00409892	0.0928941	0.0157824	-0.122838	0.0335465	0.0365447	0.0068645	0.333427	0.0480252	-0.0559712	0.104056	0.0206338	-0.119547	0.143385	-0.0145216	-0.0898419	0.0138474	-0.107969	-0.0519495	0.0229446
Q99459	CDC5L	Cell division cycle 5-like protein [OS=Homo sapiens]	58	811	High	-0.0548172	-0.0605583	0.0638638	-0.106234	-0.17664	0.0580396	-0.0513367	-0.170414	0.0532528	-0.00249961	-0.132501	0.0837259	-0.00985145	-0.066885	0.0428266	-0.05651	-0.105384	0.0040121	-0.131858	0.119852	0.0648089	-0.0811862	-0.0883155	-0.047741	0.0152274	0.150678	-0.0249834	-0.0790491	0.0555143	-0.0748606	0.0549411	0.372584	0.0173968	0.0130452	0.191939	-0.0368566	-0.0285435	0.159966	-0.0639477	-0.0597249	0.0418216	-0.0392184	-0.0110721	0.0620634
P78344-1	EIF4G2	Eukaryotic translation initiation factor 4 gamma 2 [OS=Homo sapiens]	58	1480	High	-0.0403815	-0.0900764	0.0349531	0.0172825	-0.0217867	0.155266	-0.118387	-0.0814572	0.0283285	-0.084445	-0.139523	0.0162038	0.0545979	-0.106967	-0.0174017	-0.0400305	-0.101119	0.0236415	-0.0204858	-0.0977068	-0.047122	0.00893788	0.119743	0.0446272	-0.113658	-0.0257316	-0.0261526	0.104976	0.102704	0.172246	0.0792561	-0.0858302	0.00499638	-0.157305	0.0712738	-0.00134467	-0.134619	0.0277324	-0.00978184	-0.0611715	0.0333623	0.0322252	-0.11825	0.0667297
Q15029	EFTUD2	116 kDa U5 small nuclear ribonucleoprotein component [OS=Homo sapiens]	58	1135	High	-0.0184431	-0.0064182	0.0295868	-0.0784187	-0.0904436	0.00724598	-0.0060344	-0.0923319	0.0497213	0.0148325	-0.0575409	-0.00716683	-0.0268983	-0.0189705	0.0255328	-0.0116033	-0.0272189	-0.00655839	-0.0710325	0.120271	0.0576048	-0.0363255	-0.0268302	-0.000687578	0.0102158	0.0343422	-0.0445442	-0.0828256	-0.0211973	-0.144409	0.00722972	0.110057	-0.0343361	0.00404263	0.0319604	-0.0644112	-0.0343475	0.0718141	-0.0542231	-0.0976181	0.0157118	-0.0621323	-0.053875	0.0268547
Q8WUM4	PDCD6IP	Programmed cell death 6-interacting protein [OS=Homo sapiens]	58	1278	High	-0.00731756	0.032134	0.0246372	0.0322408	0.134861	0.0525284	-0.0672507	0.142011	0.0313734	-0.0932789	0.0754909	-0.0988073	-0.00689127	0.0390263	-0.130219	-0.0372772	0.0050555	-0.0321493	-0.0162763	-0.164299	-0.141479	-0.0300103	0.13101	-0.0251646	0.0339155	-0.0995002	-0.0277796	0.102334	-0.00992106	0.0411653	-0.133921	-0.338746	-0.0985088	-0.0521364	-0.110785	-0.0884486	0.0555754	-0.107276	-0.0327311	0.135888	-0.0405216	0.0759597	0.0400743	-0.0622547
Q13535	ATR	serine/threonine-protein kinase ATR [OS=Homo sapiens]	58	230	High	0.0287381	-0.0628157	-0.0856505	0.0277071	-0.148654	-0.0846749	0.0578017	-0.0759897	-0.0297141	0.00930309	-0.0434485	0.0426693	-0.050025	-0.156267	0.0689163	0.0258952	-0.0754776	0.0495902	0.0496711	-0.0435009	0.0994721	0.0384569	-0.136184	0.0848035	-0.0996056	-0.107341	-0.0153198	-0.0198374	-0.0881491	-0.0827675	0.152395	0.0445027	0.138277	0.0969133	0.0803939	0.154235	-0.00986192	-0.0928207	0.0246925	-0.0433301	-0.0498276	-0.00250288	-0.0499764	-0.0961616
A2RRP1-1	NBAS	neuroblastoma-amplified sequence [OS=Homo sapiens]	58	331	High	0.0513716	0.0416012	-0.014164	-0.14732	-0.0154209	-0.0198517	0.0385776	-0.0169726	0.0026298	0.0774966	0.0322437	-0.0252046	0.057785	0.0412121	0.0468827	0.078497	0.0301618	-0.0231914	-0.00973509	0.186965	0.0539512	0.0634642	0.00763745	0.00125974	-0.0221472	0.0686869	-0.0396462	-0.131614	-0.0333243	-0.177008	-0.0359841	0.128656	0.00605585	0.00396339	0.0721627	0.0202036	-0.00254346	0.133845	-0.0314684	0.0128269	0.0273982	-0.106365	0.0880585	0.039592
O75153	CLUH;KIAA0664	Clustered mitochondria protein homolog [OS=Homo sapiens]	58	726	High	0.052474	-0.0122271	0.00975995	0.0944634	0.0559243	-0.0128231	0.00859874	0.0875645	-0.0184846	-0.0469418	0.0168142	-0.0463352	0.0187169	-0.0336094	-0.0773143	0.0445834	0.00340553	0.0142793	0.0288171	-0.155568	-0.0614663	0.063468	0.0975146	0.0273342	-0.0396032	-0.0977463	-0.0247707	0.0995483	-0.0683746	-0.000193579	-0.0710239	-0.281244	-0.066925	-0.102484	-0.103459	-0.00121781	-0.0974264	-0.149326	-0.0662031	0.014946	-0.0867138	-0.0236249	-0.0555067	-0.119406
Q16531	DDB1	DNA damage-binding protein 1 [OS=Homo sapiens]	58	1230	High	0.0584096	0.0284796	-0.0122433	0.102073	0.120862	-0.0347671	0.0640931	0.138058	0.00206129	-0.0407496	0.0560656	-0.0778294	-0.00572202	0.0489483	-0.0933914	0.0406999	0.071454	-0.0368318	0.0875415	0.0139675	-0.0248928	0.131102	0.121837	-0.0208788	-0.0237303	-0.131133	-0.0209017	0.00521368	-0.0905743	-0.0235462	-0.0439177	-0.169393	0.024601	0.0628976	-0.108735	0.00143809	0.0354032	-0.127618	-0.0119448	-0.0381145	-0.085949	-0.0198197	-0.0357218	-0.0982502
Q8NCM8-2	DYNC2H1	Isoform 2 of Cytoplasmic dynein 2 heavy chain 1 [OS=Homo sapiens]	58	168	High	0.0820379	0.0123625	-0.0110788	-0.035223	0.00621032	-0.0180684	-0.0315204	0.0737381	0.0802512	0.0678758	0.102927	-0.0728941	0.0618468	0.0364943	-0.0404663	0.154676	0.0220194	0.00111969	0.108542	-0.13285	-0.0332861	0.0658045	0.0244852	0.0190811	0.0265599	-0.192495	-0.0455695	-0.00566961	-0.209013	-0.123931	-0.0622063	-0.415437	-0.0997238	0.0345192	-0.158579	-0.00452706	0.123084	-0.050384	0.0358057	0.105486	-0.0543833	0.0614084	0.0697164	-0.0367048
O94915-1	FRYL	protein furry homolog-like [OS=Homo sapiens]	58	322	High	0.100233	0.0239068	0.0329171	0.190442	0.168175	0.00485703	0.10008	0.14025	-0.024096	0.0360126	0.105141	-0.0283403	0.0234642	0.124074	-0.0409002	0.0141763	0.0851612	-0.00212951	0.0460129	-0.121255	-0.0578137	0.0488671	0.0910421	-0.0287313	-0.038764	-0.139631	0.0224305	0.0212106	-0.0492764	0.0491124	-0.2041	-0.386177	-0.0451565	-0.0917425	-0.150652	-3.34e-05	-0.00958255	-0.141037	0.00833885	0.0443373	-0.126272	0.00644063	0.0324793	-0.123477
P50570-4	DNM2	Isoform 4 of Dynamin-2 [OS=Homo sapiens]	58	664	High	NaN	NaN	NaN	NaN	NaN	NaN	NaN	NaN	NaN	NaN	NaN	NaN	NaN	NaN	NaN	NaN	NaN	NaN	NaN	NaN	NaN	NaN	NaN	NaN	0.332121	0.0670238	NaN	0.33495	-0.0512276	NaN	-0.078722	-0.215132	NaN	0.0883884	0.483815	NaN	0.18524	0.100879	NaN	0.335211	0.524469	NaN	0.21432	0.499751
P28370-1	SMARCA1	Probable global transcription activator SNF2L1 [OS=Homo sapiens]	58	525	High	NaN	0.00152399	-0.0455384	NaN	0.00929113	-0.0591874	NaN	-0.234078	0.00519329	NaN	-0.136454	-0.0162916	NaN	-0.0449037	0.0262943	NaN	0.0843434	0.0660539	NaN	0.194054	0.0762958	NaN	-0.03621	0.0238652	NaN	NaN	-0.173066	NaN	NaN	-0.221846	NaN	NaN	-0.103161	NaN	NaN	-0.323691	NaN	NaN	-0.0871119	NaN	NaN	-0.206066	NaN	NaN
Q01780	EXOSC10	exosome component 10 [OS=Homo sapiens]	57	769	High	-0.0949574	-0.0512428	-0.0870829	-0.0924177	-0.0992651	-0.00150873	0.0260511	-0.127304	-0.061543	-0.000350027	-0.101675	-0.0678978	-0.0618668	-0.09412	0.048521	-0.0514707	-0.0381708	0.00675769	-0.0538445	0.0367526	0.0834542	-0.0471583	-0.184909	-0.00391007	-0.0248165	0.0292736	-0.0130063	-0.111093	0.025485	-0.0599107	0.0653992	0.172143	0.0734386	-0.0190525	0.0371905	-0.000565504	-0.0925817	0.0090042	-0.0348683	-0.172398	-0.0119066	-0.0927119	-0.128385	-0.0160529
O14497	ARID1A	AT-rich interactive domain-containing protein 1A [OS=Homo sapiens]	57	448	High	-0.0910111	-0.104254	-0.0347766	-0.168218	-0.172954	-0.0190458	-0.120577	-0.192839	-0.0718026	-0.0641155	-0.168784	0.0858031	-0.05929	-0.0964794	0.0614338	-0.12385	-0.153957	0.00662998	-0.155846	0.0205851	0.0825767	-0.122475	-0.179196	-0.0140314	-0.0128069	0.144116	0.0105095	-0.0811568	0.0753946	0.0425835	0.124851	0.436707	0.0604839	-0.0323334	0.22951	0.0379353	-0.0882874	0.157445	-0.0444393	-0.0383701	0.0716601	-0.0921035	0.0183077	0.0656636
O43795	MYO1B	Unconventional myosin-Ib [OS=Homo sapiens]	57	899	High	-0.080738	-0.0330801	-0.254934	0.0967817	-0.00102805	-0.0253687	0.0734811	0.038455	-0.235037	-0.093462	-0.0447035	-0.189353	-0.0426912	-0.07586	0.0790282	-0.0622654	-0.0468139	0.0216474	-0.117848	-0.19083	-0.0298185	-0.021986	-0.163682	-0.00574205	-0.0967045	-0.0727392	-0.0207863	-0.0140867	0.00159546	0.0469569	-0.125273	-0.266629	0.00429917	-0.222924	-0.190946	-0.0863848	-0.111804	-0.0928045	0.0327177	-0.195632	-0.078208	0.0172286	-0.102421	-0.0807779
P31948-2	STIP1	Isoform 2 of Stress-induced-phosphoprotein 1 [OS=Homo sapiens]	57	2055	High	-0.0578967	-0.0724974	0.0882702	0.0328655	-0.0124359	0.0529356	-0.127671	-0.0382881	0.0704703	-0.129881	-0.0843306	0.0193367	-0.0418043	-0.0964709	-0.139952	-0.0923185	-0.104864	-0.0412874	-0.132308	-0.196198	-0.113993	-0.0647831	0.0155549	-0.0264225	-0.0291862	-0.0619159	-0.0273152	0.1406	-0.00636957	0.173066	-0.0431481	-0.141362	-0.0520144	-0.11545	-0.0504856	-0.0385141	-0.0458861	-0.106904	-0.0352115	0.0233889	-0.0548534	0.0480371	-0.0374536	-0.0929172
P26640	VARS;VARS2	Valine--tRNA ligase [OS=Homo sapiens]	57	717	High	-0.0381717	-0.0360803	-0.0246077	0.028802	0.0582924	0.0105829	-0.00705389	0.0574588	-0.0136647	-0.0281696	0.0435867	-0.0801849	0.0136147	-0.0613975	-0.065031	0.0342284	0.014843	-0.00497155	0.0509701	-0.259666	-0.0731926	0.071311	0.0415759	0.0326996	-0.0267391	-0.146774	-0.0487833	0.064845	0.00316239	0.0505628	-0.0155477	-0.190255	0.0256166	0.113164	-0.0567846	0.13965	-0.0262365	-0.143579	-0.0282383	0.0577125	-0.0629587	0.0158096	-0.00182632	-0.08197
P63010-2	AP2B1	Isoform 2 of AP-2 complex subunit beta [OS=Homo sapiens]	57	1125	High	-0.0304747	0.0099849	0.0210457	-0.0211096	0.0420188	0.0094022	0.0930448	0.0903102	-0.00562429	-0.0219431	0.03728	0.00413232	-0.0999756	0.134695	0.00672721	-0.0229836	0.0302019	-0.0197277	0.0260516	-0.0210848	-0.0704584	0.0227786	0.021316	0.000554022	-0.0844345	-0.0536666	-0.0256128	-0.150114	0.0280533	-0.067337	-0.217051	-0.23174	-0.060461	-0.178764	-0.224788	-0.122634	-0.0763054	-0.00306842	-0.00429538	-0.00703142	-0.0762319	-0.0374913	0.0875807	-0.0194194
Q14566	MCM6	DNA replication licensing factor MCM6 [OS=Homo sapiens]	57	933	High	-0.0304747	-0.0181398	-0.0213794	-0.103137	0.00962926	-0.0401611	-0.0530943	0.011218	0.0487599	-0.0254774	0.0034323	-0.0876112	-0.0572691	-0.0483323	-0.112016	-0.0327463	-0.0362339	-0.0478773	-0.0179463	0.0100966	0.000932704	0.0280161	0.0556035	-0.0504732	-0.0105333	-0.0456395	-0.00376609	0.0211125	-0.095541	-0.0476532	0.0216895	-0.0929398	0.00772948	0.0791626	-0.00816057	-0.00679208	0.0701675	-0.0936455	0.0132647	-0.0375385	-0.0422526	0.0254894	-0.068203	-0.0366466
Q9BXP5-3	SRRT	Isoform 3 of Serrate RNA effector molecule homolog [OS=Homo sapiens]	57	859	High	-0.0130405	-0.117175	0.0327492	0.0726748	-0.21428	-0.0636502	-0.122242	-0.216158	-0.0698572	-0.0978937	-0.186663	0.0868816	-0.0516186	-0.184368	0.00463007	-0.156995	-0.182392	-0.0173435	-0.113432	0.0145559	0.0276995	-0.12613	-0.163727	-0.0445805	-0.0399427	0.0854812	0.0302763	-0.0416641	0.0143079	0.111672	0.132214	0.401397	0.12694	0.000730569	0.129251	0.116464	-0.063241	0.0774169	-0.0112257	-0.0426436	0.0504445	-0.0328136	-0.0266247	-0.0184543
P11216	PYGB	Glycogen phosphorylase, brain form [OS=Homo sapiens]	57	629	High	-0.00770092	0.0692864	0.0227242	0.0044432	0.178526	0.0112066	-0.0042758	0.182828	0.0331378	-0.0594788	0.113019	-0.107837	-0.00263408	0.04494	-0.106688	0.0191679	0.0881691	-0.0152817	-0.0414658	-0.17425	-0.0965614	0.0289431	0.114525	-0.0328483	0.00785452	-0.166797	-0.0734844	0.119343	-0.0601969	-0.00808715	-0.161367	-0.455658	-0.169086	-0.101769	-0.205911	-0.103767	0.00105095	-0.171453	-0.0485649	0.0375833	-0.120137	0.0162025	-0.000786777	-0.124464
P50570-1	DNM2	Dynamin-2 [OS=Homo sapiens]	57	662	High	0.041943	NaN	0.0837044	0.122127	NaN	-0.19555	0.0378085	NaN	-0.00850679	-0.145278	NaN	-0.0611171	0.0786261	NaN	-0.131602	-0.0814781	NaN	-0.397135	-0.138976	NaN	-0.267165	-0.0506549	NaN	-0.217502	0.165074	-0.138219	-0.421303	-0.0478315	0.0541754	-0.140346	-0.143837	-0.471449	0.0737448	0.0785002	-0.111797	0.190642	0.136745	-0.00737858	-0.187687	-0.0122424	-0.00558613	-0.15252	-0.0321102	0.119349
Q86VP6-1	CAND1	cullin-associated nedd8-dissociated protein 1 [OS=Homo sapiens]	57	1135	High	0.0548277	-0.0147362	-0.050971	0.148298	0.130883	-0.0567693	-0.0357566	0.138454	-0.0924974	-0.132624	0.061489	-0.139893	-0.0601635	-0.00259497	-0.16767	-0.058958	0.0141191	-0.0366888	0.00419337	-0.220847	-0.134677	0.0351439	0.0989146	-0.0597782	-0.0811109	-0.197017	0.0591621	0.121946	-0.138747	0.205664	-0.0247373	-0.397262	0.0435305	-0.0537692	-0.217741	0.0802287	0.00154598	-0.252931	0.0388966	0.0207043	-0.128705	0.0187946	-0.0438938	-0.179489
Q15393-1	SF3B3	Splicing factor 3B subunit 3 [OS=Homo sapiens]	57	1361	High	0.0580434	0.00987918	-0.0159493	-0.0448037	-0.0127821	-0.0282306	0.0831123	-0.0286398	-0.0261359	0.0570125	-0.0141058	-0.0298052	0.00971605	0.0361786	0.0015812	0.073124	0.0250512	-0.0253906	0.0434208	0.18017	0.0693416	0.0357188	0.00637762	-0.0169668	-0.0187798	-0.0369287	-0.0295705	-0.127208	-0.0376177	-0.113918	-0.0337639	0.0848966	0.0223856	0.0325822	-0.0284405	-0.012496	-0.0455265	0.0320038	-0.0590487	-0.115479	-0.0567693	-0.0874849	-0.0421438	-0.0393093
Q13045-2	FLII	Isoform 2 of Protein flightless-1 homolog [OS=Homo sapiens]	57	753	High	0.0627494	0.0229172	0.30304	-0.026854	0.127089	0.0148196	0.0530195	0.154674	0.0287328	0.0260763	0.15179	0.283426	0.190644	0.0275245	-0.0551796	0.18319	-0.0768094	-0.353778	0.228331	-0.041266	-0.142776	0.127112	0.149624	0.101369	-0.101558	-0.0587335	NaN	-0.326876	-0.00920155	NaN	-0.262588	-0.0316472	NaN	0.024405	-0.013381	NaN	-0.0504489	0.0381499	NaN	-0.00595237	0.0890017	NaN	-0.0227595	0.0411464
Q12802-2	AKAP13	Isoform 2 of A-kinase anchor protein 13 [OS=Homo sapiens]	57	168	High	0.0751724	0.0447435	0.063961	0.0341758	0.0727339	0.0211696	-0.059382	0.0333262	0.0461058	0.0150718	0.0475655	-0.0601054	0.0743847	0.0422602	-0.0282889	-0.0411329	-0.122867	-0.15567	-0.0326967	-0.139586	-0.107272	-0.134771	-0.11494	-0.218804	0.082324	-0.0229058	0.00968547	0.052247	0.0744791	0.00582703	-0.0975876	-0.148327	-0.0926848	-0.00459383	0.0239362	-0.116303	0.067151	0.0372252	-0.0193109	-0.116017	-0.0653563	-0.279343	0.0111819	-0.00423311
P55196-2	MLLT4;AFDN	Isoform 1 of Afadin [OS=Homo sapiens]	57	396	High	0.137834	0.126563	0.0641737	0.0330568	0.124783	-0.0706396	0.00329967	0.0599247	-0.0547047	0.243087	0.087882	0.00683026	0.309571	-0.0465884	0.124105	0.199416	0.091906	0.0655226	0.236974	-0.0676412	0.126974	-0.0994592	0.0190329	-0.0919328	-0.00654077	-0.170101	-0.0509119	-0.0483937	0.166131	0.0314278	-0.105411	-0.228071	0.00181585	-0.178447	-0.0825582	-0.103848	-0.0374799	-0.18092	0.0286551	-0.227177	-0.0447688	0.11675	0.152601	-0.0388368
Q9C0D5	TANC1	Protein TANC1 [OS=Homo sapiens]	57	296	High	0.166402	0.0635024	-0.0029402	0.0339595	0.124863	-0.0119362	0.12357	0.128742	0.00341085	0.0488663	0.0878725	-0.0866623	0.085927	0.0648842	-0.0101128	0.0798073	0.0646686	-0.0141211	0.202652	-0.00209808	0.0414476	0.125191	0.0840287	0.0320501	0.00604438	-0.0234446	0.00687973	-0.00845817	-0.0113535	-0.016182	0.00660327	-0.0897966	0.0948562	0.059494	-0.0341635	0.040144	0.0324001	0.00107329	0.00696086	0.0259352	-0.0479536	-0.00931881	0.0550927	0.0220701
Q9UDY2-6	TJP2	Isoform 6 of Tight junction protein ZO-2 [OS=Homo sapiens]	57	601	High	NaN	-0.34536	NaN	NaN	-0.369244	NaN	NaN	0.0511394	NaN	NaN	-0.229909	NaN	NaN	-0.158072	NaN	NaN	-0.250712	NaN	NaN	-0.162839	NaN	NaN	-0.00754021	NaN	NaN	NaN	NaN	NaN	NaN	NaN	NaN	NaN	NaN	NaN	NaN	NaN	NaN	NaN	NaN	NaN	NaN	NaN	NaN	NaN
P78344-2	EIF4G2	Isoform 2 of Eukaryotic translation initiation factor 4 gamma 2 [OS=Homo sapiens]	56	1406	High	-0.137319	-0.146887	-0.0463533	0.204932	0.00242515	-0.0846796	-0.0663796	-0.0801096	-0.381021	-0.416657	-0.110067	-0.0597973	0.145563	-0.0720167	-0.340907	-0.167395	-0.0550356	-0.112864	-0.162715	-0.156291	-0.472531	-0.0683417	0.0710579	-0.353282	NaN	0.124016	0.0392814	NaN	0.24206	0.326473	NaN	0.136621	0.0965672	NaN	0.0735035	0.102975	NaN	0.0739341	0.0703259	NaN	0.0552555	0.0952515	NaN	0.0334338
P13010	XRCC5	X-ray repair cross-complementing protein 5 [OS=Homo sapiens]	56	1730	High	-0.133051	-0.0844059	-0.0177908	-0.0941782	0.0105877	0.00536259	-0.217201	-0.0703249	0.00292727	-0.289671	-0.0999832	-0.167291	-0.187483	-0.0992794	-0.193187	-0.234941	-0.120575	-0.100935	-0.112464	-0.00273419	-0.0168027	-0.138659	0.077911	-0.109867	-0.027544	-0.0896935	-0.0106249	0.0154658	-0.0468177	-0.024724	0.129532	0.0419345	0.167231	0.224464	0.0471163	0.101132	0.0561781	-0.166643	-0.0250149	-0.124528	-0.0682525	-0.00912427	-0.129358	-0.134833
O14776-1	TCERG1	Transcription elongation regulator 1 [OS=Homo sapiens]	56	747	High	-0.122079	-0.16878	-0.0363378	-0.0676136	-0.180947	-0.0676613	-0.203865	-0.207778	-0.0890822	-0.201972	-0.201955	0.0348359	-0.162528	-0.205364	-0.0637712	-0.186129	-0.206446	-0.0189295	-0.129091	0.0249271	0.0262136	-0.0618753	-0.126669	-0.0136967	-0.108218	0.0755849	0.00341411	0.0180874	-0.000680008	0.118265	0.272053	0.498354	0.212591	0.141538	0.219052	0.166337	-0.0372915	0.0252117	-0.0045557	-0.0185585	-0.000517847	-0.0135159	-0.0195579	0.00106074
Q9H307	PNN	Pinin [OS=Homo sapiens]	56	924	High	-0.0988741	-0.13076	-0.0262575	-0.186247	-0.185446	0.00200169	-0.0928941	-0.19201	0.0128332	-0.0464468	-0.144708	0.0417004	-0.029151	-0.0733805	0.0101118	-0.0906992	-0.115705	-0.0452633	-0.139672	0.0839433	0.029645	-0.122501	-0.192005	-0.0624666	0.0102206	0.0885968	-0.0447855	-0.04776	0.0298138	-0.0225869	0.0933771	0.382626	0.0218201	0.00661748	0.141945	-0.0222015	-0.0593243	0.172482	-0.0556974	-0.106166	0.0282307	-0.0721746	-0.079629	0.0364287
P52732	KIF11	Kinesin-like protein KIF11 [OS=Homo sapiens]	56	416	High	-0.0894298	-0.0197506	-0.12384	-0.0131922	0.0310069	-0.132222	0.076427	0.18533	-0.0122218	0.0776023	0.164842	0.00557812	0.224689	0.233907	0.0780544	0.245944	0.294416	0.160834	0.372211	0.282378	0.167511	0.285563	0.363872	0.241201	-0.0129547	-0.114151	0.0207177	0.0836459	-0.0630111	0.0754499	-0.152984	-0.358113	-0.0769567	-0.0364447	-0.125098	-0.00521852	0.114433	-0.0134683	0.0970479	0.203534	0.0859194	0.163283	0.23398	0.151138
Q7Z333-4	SETX	Isoform 4 of Probable helicase senataxin [OS=Homo sapiens]	56	156	High	-0.0635652	-0.118765	-0.0501938	-0.157315	-0.141357	0.00535111	-0.122756	-0.117871	0.00802368	-0.0271139	-0.143277	-0.0764961	-0.0605765	-0.107431	-0.019744	-0.097478	-0.11885	-0.0487928	-0.104421	-0.0473862	0.0239458	-0.167284	-0.27339	-0.0737152	-0.0100174	-0.0823884	-0.045928	-0.020297	-0.0576973	-0.168465	0.182462	0.191188	0.0320607	0.0894843	-0.0157576	-0.00778867	-0.0223436	-0.0332131	-0.0270242	0.0362987	0.0192862	-0.0583319	0.0759858	-0.00598786
O15042	U2SURP	U2 snRNP-associated SURP motif-containing protein [OS=Homo sapiens]	56	680	High	-0.0366897	-0.00553417	-0.0100289	-0.119474	-0.115681	-0.00360582	-0.0096841	-0.0942955	0.00970597	0.0512438	-0.0764465	-0.00657749	0.00121884	0.0100804	0.0343533	-0.039834	-0.037715	-0.0728473	-0.0739574	0.189554	0.0346403	-0.113504	-0.15065	-0.113013	-0.0283918	0.0753961	-0.0375595	-0.155392	-0.0156393	-0.112997	-0.0127249	0.296394	0.0252572	-0.029686	0.0563678	-0.0197372	-0.122939	0.123709	-0.0688048	-0.0771799	-0.0106554	-0.152583	-0.0479011	-0.00602508
P78347	GTF2I	General transcription factor II-I [OS=Homo sapiens]	56	732	High	-0.0314455	0.0338	0.00193969	-0.0699921	-0.0215912	0.00534631	-0.0539374	-0.0518198	0.0117935	-0.0629206	-0.0709687	-0.0866928	-0.0781193	0.0237836	-0.0388632	-0.123585	-0.0425291	-0.0558272	-0.0886497	0.15934	0.0243474	-0.0825567	-0.0593505	-0.0618848	-0.0420695	0.029591	-0.0576124	-0.138917	0.0265846	-0.0944147	0.00835612	0.214131	0.0898723	0.0497083	0.103578	0.0130987	-0.0514383	0.0740552	-0.0519781	-0.0871783	0.027278	-0.0529132	-0.0170126	0.0233977
O95613	PCNT	Pericentrin [OS=Homo sapiens]	56	168	High	-0.0301647	-0.00461867	0.00498866	0.109551	-0.0772953	-0.0255451	0.055985	-0.00998401	-0.0105176	0.166183	-0.0233898	0.0235366	0.148815	0.0487624	0.0552664	0.102876	0.0389329	0.00204377	0.0742988	0.0907001	0.0770292	0.129768	0.0659003	0.10298	0.000704785	-0.123055	0.0212135	-0.0630836	-0.0239525	-0.0549574	0.0202302	-0.0273728	0.0694285	0.176064	-0.0467835	0.042591	0.107348	0.00262121	0.043417	0.106403	0.0117053	0.0291905	0.172533	-0.0100553
Q8N1F7-1	NUP93	Nuclear pore complex protein Nup93 [OS=Homo sapiens]	56	1224	High	-0.0268926	0.00387661	-0.0392236	-0.0473299	-0.0165415	-0.0363321	-0.0206809	-0.00275995	-0.00460383	-0.00719068	-0.016697	-0.0476675	-0.0131359	0.0267688	-0.0347576	-0.00560858	0.00563534	-0.0280275	-0.00343324	0.111873	-0.00590609	-0.0381365	0.0155052	-0.00980565	-0.0232859	-0.00721315	-0.0187979	-0.0911875	0.0268613	-0.0668249	-0.101964	-0.0365377	-0.0157194	-0.0334329	-0.0424471	-0.0570631	-0.0276747	-0.00484704	-0.0627117	-0.00322725	-0.0279208	-0.0447898	0.010232	0.00868917
Q9H3S7	PTPN23	Tyrosine-protein phosphatase non-receptor type 23 [OS=Homo sapiens]	56	413	High	-0.00572107	0.0767155	-0.000137335	-0.0462455	0.160867	0.0369101	-0.0164046	0.167408	0.0184398	-0.0416775	0.146094	-0.109212	0.0111827	0.122714	-0.101292	0.00439931	0.0710993	-0.026041	0.0191249	-0.0620461	-0.112984	0.0155774	0.157422	-0.0263892	0.0180064	-0.0755381	-0.0338039	0.013751	-0.0148582	-0.0525798	-0.174025	-0.404525	-0.0984115	0.00193402	-0.127899	-0.0708904	0.0516949	-0.0985237	-0.0246525	0.120073	-0.0524645	0.0198561	0.0702343	-0.0232017
Q2NKX8	ERCC6L	Dna excision repair protein ercc-6-like [OS=Homo sapiens]	56	361	High	-0.000156427	0.020382	0.054286	0.0483475	0.106095	0.00809295	0.0167585	0.14387	0.0662446	-0.0553751	0.143433	-0.0102444	0.0547209	0.0941877	-0.0208102	0.00920962	0.061595	0.0219373	0.0791407	-0.0579519	-0.0401001	0.0260258	0.134303	-0.00396828	0.000425422	-0.0592723	-0.00366401	0.0856533	0.0600957	-0.000444386	-0.097064	-0.345923	-0.048006	-0.0604925	-0.0821228	-0.0660849	0.0507879	-0.063004	0.0145082	0.0409965	-0.0315179	0.0831113	-0.0220566	-0.0658005
P05023	ATP1A1	Sodium/potassium-transporting ATPase subunit alpha-1 [OS=Homo sapiens]	56	1176	High	0.0013161	-0.0237732	0.0228767	-0.045826	-0.0287276	0.0332165	-0.0151248	-0.0238552	0.0442967	-0.0106325	-0.0252495	0.0351057	-0.0241346	0.00476653	0.0170984	-0.0291433	-0.0572119	-0.0293073	-0.122304	0.00639251	-0.0678425	-0.0464763	-0.0427832	-0.0965843	-0.0395737	0.028647	-0.00585938	-0.0229159	-0.0016661	0.0107326	-0.040596	0.0135016	-0.0416069	-0.189066	-0.0542535	-0.17342	-0.0283145	0.0684227	-0.0151806	-0.0771675	-0.00963787	-0.0195136	-0.0284662	0.00089283
P00533-1	EGFR	epidermal growth factor receptor [OS=Homo sapiens]	56	721	High	0.0292721	-0.127541	0.00836655	0.0143309	-0.0901222	-0.0460319	-0.0189624	-0.11357	-0.0073848	-0.0628671	-0.0962114	0.0476856	-0.0477276	-0.0780077	0.0216446	-0.083807	-0.03895	-0.0264797	-0.10478	-0.000279413	-0.0051966	-0.106247	-0.0940633	-0.0789252	-0.0124407	0.0222306	-0.00546554	-0.0452385	-0.00962255	0.0558232	-0.00458623	0.00835185	-0.0289726	-0.192708	-0.0678244	-0.0952835	-0.0686912	0.0450215	-0.000638025	-0.107567	0.0194158	-0.0320201	-0.0683623	-0.00323078
P20810-6	CAST	Isoform 6 of Calpastatin [OS=Homo sapiens]	56	1025	High	0.0385694	-0.0290499	0.0740748	0.0774079	-0.0155287	0.0775776	-0.0480676	-0.0171843	0.00443223	-0.0762587	-0.0582161	-0.0520868	-0.0462608	-0.105337	-0.203789	-0.0306234	-0.113204	-0.0736999	-0.088584	-0.345654	-0.24389	-0.153482	0.0153679	-0.0824423	-0.0112143	-0.131457	-0.124964	0.172655	-0.0346499	0.107816	-0.0281038	-0.295954	-0.182922	-0.132766	-0.174545	-0.135971	0.00114443	-0.130046	-0.121736	0.123115	-0.0669078	0.0275846	0.0143127	-0.143808
Q13620	CUL4B	Cullin-4B [OS=Homo sapiens]	56	567	High	0.054572	0.0453987	-0.0426254	0.0728379	0.106861	-0.011426	-0.00331163	0.0915366	-0.0581098	-0.0323867	0.0591507	-0.11938	-0.0404405	0.0202952	-0.157644	-0.0214853	0.0254879	-0.0849676	-0.0351419	-0.043066	-0.1033	-0.0170755	0.0355	-0.0702381	-0.0822573	-0.152975	0.00582035	-0.0359268	-0.127917	0.00248147	-0.046092	-0.12997	0.0520811	-0.011076	-0.134512	0.0129232	-0.0180893	-0.132274	-0.0239591	0.0325565	-0.120045	-0.0398526	-0.0478306	-0.151538
O75534-3	CSDE1	Isoform 3 of Cold shock domain-containing protein E1 [OS=Homo sapiens]	56	891	High	0.0730743	0.054492	-0.0299568	0.0538397	0.134287	-0.00360013	0.0547356	0.139271	0.0129295	-0.0172863	0.0849276	-0.152355	0.0041848	0.0797958	-0.0750942	0.0937825	0.0860606	-0.0543451	0.085928	-0.0415287	-0.0488052	0.116612	0.129439	0.0146808	-0.0265274	-0.219769	-0.0888185	-0.00106144	-0.0808096	-0.0578051	-0.0912304	-0.352685	0.0347815	0.0518455	-0.150465	0.0543365	0.0126839	-0.124055	-0.0396338	0.058978	-0.116216	-0.0176435	0.0442849	-0.116251
P53618	COPB1	Coatomer subunit beta [OS=Homo sapiens]	56	1353	High	0.0863322	0.0101261	0.0169172	0.195076	0.103897	-0.012105	0.0600647	0.121849	-0.0166011	-0.038784	0.0587368	0.051158	0.0384445	0.0135965	-0.00964358	0.0493316	0.0214214	0.0564394	0.0710564	-0.165553	-0.0172167	0.0219449	0.0987858	0.0365229	-0.0165033	-0.0933328	-0.0367755	0.0941276	0.0130901	0.0825014	-0.106601	-0.249203	-0.0476532	-0.00950716	-0.0639791	0.0760173	0.00370971	-0.0732875	-0.00617214	0.0176486	-0.0153694	0.0160203	-0.0241385	-0.0439489
Q14C86-6	GAPVD1	Isoform 6 of GTPase-activating protein and VPS9 domain-containing protein 1 [OS=Homo sapiens]	56	523	High	0.092617	0.0541124	0.0262041	0.0939093	0.17959	-0.0134325	0.0368992	0.186258	0.00118018	-0.0181312	0.146327	-0.0863628	0.0485564	0.103189	-0.0834961	0.0529212	0.107851	-0.0287542	0.072094	-0.0360641	-0.0942459	0.0466967	0.144576	-0.0353165	0.0240641	-0.198187	-0.0271139	0.0709038	-0.0700369	-0.0120726	-0.185554	-0.566122	-0.0918808	-0.0886688	-0.286305	-0.0926123	0.0456114	-0.165524	-0.0249052	0.104197	-0.114424	0.0100256	0.0355225	-0.142148
P28370-2	SMARCA1	Isoform 2 of Probable global transcription activator SNF2L1 [OS=Homo sapiens]	56	513	High	NaN	NaN	NaN	NaN	NaN	NaN	NaN	NaN	NaN	NaN	NaN	NaN	NaN	NaN	NaN	NaN	NaN	NaN	NaN	NaN	NaN	NaN	NaN	NaN	NaN	NaN	-0.0472493	NaN	NaN	-0.320442	NaN	NaN	-0.112707	NaN	NaN	-0.150387	NaN	NaN	-0.256164	NaN	NaN	-0.35007	NaN	NaN
O00267-2	SUPT5H	Isoform 2 of Transcription elongation factor SPT5 [OS=Homo sapiens]	56	661	High	NaN	0.0255556	NaN	NaN	0.014863	NaN	NaN	-0.127466	NaN	NaN	0.122809	NaN	NaN	0.0928812	NaN	NaN	0.275384	NaN	NaN	0.159473	NaN	NaN	0.103999	NaN	NaN	NaN	-0.171647	NaN	NaN	0.0579878	NaN	NaN	-0.0429783	NaN	NaN	0.010476	NaN	NaN	-0.0873141	NaN	NaN	0.199789	NaN	NaN
O00267	SUPT5H	Transcription elongation factor Spt5 [OS=Homo sapiens]	56	676	High	NaN	0.0843205	-0.0928726	NaN	0.0727201	-0.093916	NaN	-0.0894151	-0.177262	NaN	0.0387554	0.0162902	NaN	0.0927434	-0.044868	NaN	0.0650992	-0.00474454	NaN	0.354906	0.0894809	NaN	0.0200786	0.0727548	-0.0289788	-0.250055	0.286618	-0.110322	-0.0909128	0.330079	-0.185428	-0.159396	0.171767	-0.209499	-0.163761	0.259238	-0.186566	-0.0125952	0.203845	0.402194	-0.0636344	0.0945383	0.376222	0.0775073
P17844	DDX5	probable ATP-dependent RNA helicase DDX5 [OS=Homo sapiens]	55	1498	High	-0.191329	-0.0853987	-0.0981969	-0.173397	-0.172779	0.0189467	-0.154646	-0.200483	-0.079783	-0.165115	-0.179546	-0.075922	-0.0958033	-0.140134	0.0977917	-0.159933	-0.0931807	0.0713291	-0.0990257	0.0316649	0.143789	-0.0888872	-0.13869	0.0903493	-0.0214853	0.118835	-0.0873547	-0.0756884	0.0530902	-0.08393	0.102939	0.3023	0.116993	0.0527859	0.216133	0.046753	-0.0546331	0.096067	-0.0294514	-0.112418	0.013195	-0.00178956	-0.045207	0.0713579
P11387	TOP1	DNA topoisomerase 1 [OS=Homo sapiens]	55	1154	High	-0.115428	-0.0288229	-0.128922	-0.00362685	-0.08673	-0.0212021	-0.0248838	-0.121246	-0.112704	-0.0541496	-0.107645	-0.0587635	-0.0901118	-0.0775128	0.0867119	-0.145374	-0.0876837	0.0158176	-0.107896	0.0370502	0.111218	-0.106085	-0.193025	0.0177259	-0.0598259	0.0634142	-0.0630245	-0.11311	0.0512753	-0.0537977	0.0140886	0.177757	0.112573	-0.0736189	0.0591888	0.00486663	-0.165131	0.00765473	-0.0482292	-0.191622	-0.00860791	-0.0800233	-0.126071	0.0191166
P49321	NASP	Nuclear autoantigenic sperm protein [OS=Homo sapiens]	55	721	High	-0.0902672	-0.179806	-0.0680275	0.150168	-0.00195221	-0.100669	-0.112821	-0.121209	-0.073626	-0.135413	-0.136488	-0.0573549	-0.12592	-0.204476	-0.200726	-0.171855	-0.0682764	-0.0453949	-0.0574093	-0.222969	-0.106383	-0.00491425	-0.00963735	-0.0405368	-0.071063	-0.120698	0.0722409	0.119279	-0.11792	0.236147	0.015626	-0.262054	-0.0505762	-0.118195	-0.133497	-0.0125484	-0.00153731	-0.206193	0.0664578	-0.00112916	0.044447	0.104227	-0.0645885	-0.0970752
Q9Y4W6	AFG3L2	AFG3-like protein 2 [OS=Homo sapiens]	55	650	High	-0.0550422	-0.00141241	-0.0218172	-0.101357	-0.116523	-0.0559798	-0.0716691	-0.124421	-0.068647	-0.0367737	-0.0657892	-0.00564095	-0.0778732	-0.0170212	-0.00486283	-0.0905114	-0.0681095	-0.0519399	-0.0618391	0.14315	0.0242701	-0.130801	-0.0834899	-0.0560636	0.0464143	0.150906	0.0248174	-0.0957289	0.102129	-0.0486745	0.0274726	0.325402	0.0906696	0.0315466	0.104017	-0.00233363	-0.00842003	0.0761208	-0.0491838	-0.0346861	0.0339079	-0.0879321	0.012703	0.066025
Q9UKV3-5	ACIN1	Isoform 4 of Apoptotic chromatin condensation inducer in the nucleus [OS=Homo sapiens]	55	758	High	-0.0437236	NaN	-0.035305	-0.0844369	NaN	0.0504427	-0.0148258	NaN	-0.0613194	0.0616293	NaN	-0.0634356	0.0292124	NaN	0.037014	-0.0673132	NaN	-0.127024	-0.160256	NaN	-0.0653739	-0.226336	NaN	-0.122045	NaN	NaN	-0.0605592	NaN	NaN	-0.0558229	NaN	NaN	-0.0483442	NaN	NaN	-0.0832196	NaN	NaN	0.0264816	NaN	NaN	-0.075552	NaN	NaN
Q9UKV3-1	ACIN1	Apoptotic chromatin condensation inducer in the nucleus [OS=Homo sapiens]	55	767	High	-0.034729	-0.132686	-0.145053	-0.208419	-0.233031	0.0934039	-0.0453591	-0.301187	-0.0283208	0.0356551	-0.231728	-0.0264759	-0.00574878	-0.0543213	0.0237618	-0.0779648	-0.188211	-0.234544	-0.128951	0.0439386	0.115103	-0.168012	-0.204368	0.00755875	-0.0596218	0.0988192	-0.0519161	-0.0829506	-0.0114317	-0.118258	-0.0884438	0.392094	-0.0614815	-0.0818338	0.096035	-0.147205	-0.282045	0.132514	-0.201879	-0.156911	-0.0320539	-0.226576	-0.218575	-0.0598409
Q27J81	INF2	Inverted formin-2 [OS=Homo sapiens]	55	748	High	-0.0305786	0.0103837	-0.00967024	-0.0329762	0.00224108	-0.0223742	-0.0660758	-0.0187559	-0.0280442	-0.096755	-0.0464029	-0.0639906	-0.0878	0.00789267	-0.048562	-0.175223	-0.128794	-0.132431	-0.0923967	-0.011365	-0.0614558	-0.291901	-0.20853	-0.244482	0.0371447	0.0435901	-0.0221634	-0.00458054	0.0411444	-0.0255375	-0.00668046	0.00665052	0.00580031	-0.0545663	-0.0419274	-0.0821171	-0.0375566	-0.0567345	-0.0880022	-0.226553	-0.174055	-0.170345	-0.078744	-0.117411
P23229-1	ITGA6	integrin alpha-6 [OS=Homo sapiens]	55	1059	High	-0.0128708	0.0816297	0.0965691	-0.140849	-0.00865843	0.042573	-0.0779629	0.0212384	0.164237	-0.0848079	-0.00457666	0.106139	-0.0759912	-0.0147629	0.0275478	-0.160213	-0.0336485	0.0330706	-0.186974	0.146647	0.0659323	-0.1023	-0.0809531	-0.0489902	-0.0221587	0.51381	0.06281	-0.0553885	0.326386	0.0171938	-0.0613184	0.459805	-0.0556059	-0.248287	0.420989	-0.170527	-0.132104	0.144569	0.055563	-0.214821	0.0964165	-0.0535035	-0.170198	0.113183
Q10567	AP1B1	AP-1 complex subunit beta-1 [OS=Homo sapiens]	55	843	High	-0.0005803	NaN	0.0736331	0.1991	NaN	0.114531	0.117435	NaN	0.133971	-0.0344043	NaN	-0.00316141	0.107426	NaN	0.0777531	-0.234823	NaN	0.112993	-0.0152115	NaN	0.0495958	-0.0713434	NaN	0.0757894	0.0764485	-0.0868101	0.0903606	0.000872548	-0.0495291	0.187132	-0.253844	-0.268689	0.115588	-0.110598	-0.02282	0.142566	0.0362253	0.0320397	0.0746174	0.0138716	-0.0209102	0.12536	0.088861	0.0291445
Q8TEW0	PARD3	Partitioning defective 3 homolog [OS=Homo sapiens]	55	286	High	0.00422818	-0.0731511	0.0195809	0.115241	-0.0116653	0.111453	0.0162258	-0.0221376	-0.0483989	-0.0368004	-0.00866509	0.164664	0.229046	0.102979	-0.0114536	0.133894	-0.0484514	0.0567693	0.0173635	-0.0699044	0.0198355	-0.0109677	0.0473351	-0.300651	0.154128	NaN	0.117004	0.31667	NaN	0.038806	0.142749	NaN	-0.0417056	0.421091	NaN	-0.032001	0.519164	NaN	0.0851101	0.407917	NaN	0.0912037	0.39691	NaN
P16615	ATP2A2	Sarcoplasmic/endoplasmic reticulum calcium ATPase 2 [OS=Homo sapiens]	55	1307	High	0.0111808	0.0215187	-0.0434408	-0.0359641	-0.0455056	-0.0633583	-0.041493	-0.0525026	-0.0760055	-0.0513935	-0.0426912	-0.0125274	-0.0742941	-0.0256195	0.0300513	-0.0863733	-0.0286455	-0.0319081	-0.116529	0.0942498	0.0947485	-0.149158	-0.0865789	-0.0072651	-0.013155	0.0498414	-0.0142116	-0.118087	-0.007246	-0.0074625	0.0250873	0.217644	0.0884437	-0.0524359	0.0307865	0.00277519	-0.0716534	0.0667291	-0.0420781	-0.101439	-0.035594	-0.134037	-0.0151319	-0.00188039
P49588	AARS	Alanine--tRNA ligase, cytoplasmic [OS=Homo sapiens]	55	1201	High	0.0216293	0.0491458	0.0573225	0.138515	0.146715	0.0367526	1.77e-05	0.135194	0.00983767	-0.0256586	0.0734539	0.0901223	0.0315952	0.0513182	-0.0587702	0.0210467	0.0673085	0.021306	0.029296	-0.12595	-0.0552673	0.0361272	0.146291	0.0391207	0.0191107	-0.107996	-0.0226221	0.14545	0.00885003	0.0898867	-0.137561	-0.389059	-0.126311	-0.120389	-0.165746	-0.0712481	0.000702894	-0.17597	-0.0226345	0.053297	-0.0389376	0.101831	-0.0455474	-0.101823
O95782	AP2A1	AP-2 complex subunit alpha-1 [OS=Homo sapiens]	55	966	High	0.0282422	0.0339012	-0.0219078	0.0319653	0.0497294	-0.0618925	0.071836	0.0923652	-0.0454726	-0.0653534	0.0420923	-0.0367089	-0.0468598	0.0556689	0.0352792	-0.0063238	0.0382194	-0.00816437	-0.0342569	-0.0753661	-0.0230799	-0.0316581	0.00690986	-0.0457201	-0.0445328	-0.0780797	-0.0280733	-0.0523777	-0.0530453	-0.0126791	-0.121685	-0.277936	-0.05159	-0.174353	-0.191475	-0.0918503	-0.0401058	-0.0555291	-0.00791075	-0.0496636	-0.0960188	-0.0550665	0.0342274	-0.0828368
P22102-1	GART	trifunctional purine biosynthetic protein adenosine-3 [OS=Homo sapiens]	55	970	High	0.0407066	0.057517	0.054101	0.114998	0.204575	0.0312509	0.0332331	0.207678	0.0710435	-0.0581884	0.129706	-0.0444298	0.0406504	0.0767326	-0.069315	0.0248899	0.0859776	0.00668904	0.0318156	-0.123028	-0.0619584	0.0571641	0.170953	0.0190172	0.0397292	-0.117593	-0.0484647	0.144849	-0.0132255	0.0536775	-0.154695	-0.410238	-0.0894509	-0.0680886	-0.151644	-0.0520868	0.038621	-0.129369	-0.0226546	0.0720816	-0.0886307	0.00411552	0.0126218	-0.106282
O95163	IKBKAP;ELP1	Elongator complex protein 1 [OS=Homo sapiens]	55	613	High	0.077959	0.0560913	0.010663	0.124316	0.186516	-0.00360013	0.0556455	0.214311	0.00855018	-0.0596542	0.118157	-0.0530481	0.0430812	0.114619	-0.0450316	0.0307446	0.125386	0.00387283	0.086237	-0.0735531	-0.0533619	0.059823	0.210246	-0.00569724	0.0335989	-0.168656	-0.0377102	0.0894823	-0.0317698	0.00832552	-0.13188	-0.405	-0.0580397	-0.0418481	-0.164487	-0.0408792	0.0439539	-0.132168	-0.00667381	0.0521632	-0.0715351	0.03334	0.00833885	-0.0808609
Q10567-3	AP1B1	Isoform C of AP-1 complex subunit beta-1 [OS=Homo sapiens]	55	850	High	0.0832901	0.201671	0.0340814	0.14748	0.404087	0.0681972	0.264388	0.388021	0.0922303	-0.0407319	0.280043	-0.0600882	0.129819	0.144788	-0.0717993	0.00198658	0.19718	0.00016303	0.124215	0.122789	-0.0103674	0.0528188	0.343283	-0.026495	0.0321216	-0.159472	-0.0677805	0.125739	0.0722967	0.154573	-0.140103	-0.32659	0.169774	-0.0288821	0.0434003	0.15585	0.0872616	0.0344076	0.169149	0.0653548	0.152564	0.110785	0.115569	0.180744
P33992	MCM5	DNA replication licensing factor mcm5 [OS=Homo sapiens]	54	1019	High	-0.131699	-0.119388	-0.0275678	-0.0475722	-0.0819235	-0.0450087	-0.1255	-0.108209	-0.0147214	-0.134227	-0.124962	-0.0558014	-0.157898	-0.150281	-0.0962925	-0.148493	-0.135411	-0.00175667	-0.0657244	-0.137139	0.0100517	-0.047163	-0.0372214	-0.0535202	-0.0705767	-0.0558229	-0.0283194	0.0133476	-0.0274754	0.0293101	0.0127067	-0.095696	0.0634165	0.0429612	-0.0460586	-0.000465374	0.0152207	-0.113318	0.00133225	-0.0545521	-0.0314159	0.030971	-0.0600481	-0.0200107
P12956	XRCC6	X-ray repair cross-complementing protein 6 [OS=Homo sapiens]	54	1774	High	-0.12964	-0.115523	-0.044486	-0.19546	-0.044816	-0.00612162	-0.234645	-0.104681	0.0056081	-0.228053	-0.113262	-0.141593	-0.157356	-0.19421	-0.15015	-0.13998	-0.173183	-0.0553179	-0.109865	-0.100772	0.0126305	-0.0220165	0.0297523	0.0214911	-0.0395355	-0.0411915	-0.0114279	0.0527631	-0.0447989	-0.0229196	0.189237	0.12701	0.146768	0.193461	0.160089	0.104004	0.0237694	-0.0897146	0.00866319	-0.11554	-0.0158434	0.0252651	-0.126132	-0.0287855
Q9Y4L1	HYOU1	Hypoxia up-regulated protein 1 [OS=Homo sapiens]	54	1215	High	-0.0834408	-0.0135431	0.02919	-0.126805	-0.130686	0.0382976	-0.0776963	-0.156905	0.0569958	-0.0593576	-0.118536	0.0114984	-0.10053	-0.0689487	-0.00251959	-0.125894	-0.114694	-0.0461932	-0.16156	0.0749693	0.0119895	-0.122165	-0.114234	-0.0421409	0.0341874	0.146113	-0.0487852	-0.0767641	0.0461921	-0.114246	0.0470648	0.265577	-0.0295286	-0.0406179	0.151599	-0.0857801	-0.0665369	0.15306	-0.0624657	-0.0924177	0.0134658	-0.0697169	-0.0333338	0.0479205
O94964-2	SOGA1	Isoform 2 of Protein SOGA1 [OS=Homo sapiens]	54	232	High	-0.0524616	-0.0185032	0.0394039	0.113015	-0.00659943	0.040413	-0.019939	-0.0283317	0.00279373	-0.100315	-0.0311098	-0.0197563	-0.061945	0.0103121	-0.06458	-0.112018	-0.0974064	-0.0632534	-0.00368022	-0.136333	-0.102094	-0.0956793	-0.0369372	-0.106827	0.0257225	0.0204005	0.00693313	0.0698442	0.0775414	0.0181779	-0.0789738	-0.164667	-0.08498	-0.0698471	-0.0939197	-0.0879011	-0.0630884	-0.0944476	-0.0589962	0.0323925	-0.041111	0.0194039	-0.0845976	-0.0576322
P23229-6	ITGA6	Isoform Alpha-6X1X2A of Integrin alpha-6 [OS=Homo sapiens]	54	1064	High	-0.0487719	-0.00185628	0.000178335	-0.202152	-0.136661	0.046317	-0.0539522	-0.0851803	0.0704237	0.125538	-0.0454164	0.146287	0.0535731	-0.013587	-0.000595097	0.0196314	-0.110026	-0.0398674	-0.131652	-0.0355483	0.0153846	-0.0814996	-0.0752659	-0.0552988	0.0235376	-0.157393	0.00718591	0.0856114	0.229016	0.052639	0.117311	-0.147596	-0.0168838	-0.0308637	0.260036	-0.0917763	0.0984802	0.231174	0.00787642	0.0469142	0.232023	0.107579	0.0255299	0.077358
O75592-1	MYCBP2	E3 ubiquitin-protein ligase MYCBP2 [OS=Homo sapiens]	54	196	High	-0.0339813	-0.0067043	-0.0290127	-0.106959	0.012165	0.00442794	-0.0564523	0.0200949	-0.0540166	-0.121643	-0.0197077	-0.0459013	0.0201541	-0.0176868	0.0320425	-0.0685901	-0.0293036	-0.0128307	-0.0508575	-0.0679264	0.0299159	-0.0551481	-0.0369401	0.00695128	-0.0846462	-0.0731015	-0.0685873	-0.0421648	-0.0233622	-0.0385856	-0.0684052	-0.220019	-0.080307	-0.13665	-0.0539398	-0.030881	-0.0573922	0.00343281	-0.035078	-0.0556545	-0.0376473	-0.054668	-0.0193128	0.00137933
P35573-1	AGL	glycogen debranching enzyme [OS=Homo sapiens]	54	308	High	-0.0271234	0.0828905	-0.0184737	0.0724782	0.160394	-0.0547428	0.0180803	0.155333	-0.10018	-0.0484352	0.124304	-0.107182	0.0235691	0.0255137	-0.0590124	0.0288106	0.0945196	-0.0122881	-0.0167522	-0.164965	-0.0902958	0.00425442	0.0584197	-0.0203648	-0.0487805	-0.222165	-0.0257921	0.0670299	-0.0857401	0.014265	-0.191237	-0.506071	-0.0654612	-0.114293	-0.250796	-0.0555906	-0.00524804	-0.207097	-0.00573635	0.0623197	-0.145884	0.0604052	0.0832128	-0.154124
Q8TD16-2	BICD2	Isoform 2 of Protein bicaudal D homolog 2 [OS=Homo sapiens]	54	667	High	-0.0139513	-0.0129366	0.0655041	0.0336675	-0.0300503	0.0292768	-0.0424409	0.00171949	0.0212379	-0.0158396	-0.0176325	0.135533	0.0456047	0.00541587	-0.0219764	0.0275259	-0.0593491	0.0277395	-0.0232506	-0.145263	-0.0647545	0.012084	-0.00257352	0.0419522	-0.0235882	-0.0233254	-0.024559	0.0783577	0.0252143	0.115728	-0.082078	-0.0423417	-0.102257	-0.034709	-0.0720997	0.00602246	-0.0267668	0.0234141	-0.0337229	0.0762224	0.0258207	0.0326723	0.0263186	0.0340655
P51610-4	HCFC1	Isoform 4 of Host cell factor 1 [OS=Homo sapiens]	54	818	High	-0.00289824	0.515807	0.235036	-0.0689058	0.0773831	0.0309692	0.0970239	0.253409	0.515712	0.170647	-0.0110331	0.220494	0.24141	0.147933	0.112904	0.156157	0.775259	0.250848	0.0819625	0.828701	0.237881	0.0235468	-0.472354	0.172135	0.271904	0.521913	-0.00506405	-0.365878	0.317164	-0.198177	0.344659	0.897824	0.116137	-0.294914	0.409687	-0.208773	-0.0950627	0.393797	-0.0167785	-0.0627885	0.361419	0.140449	-0.0837436	0.20236
Q99715-1	COL12A1	Collagen alpha-1(XII) chain [OS=Homo sapiens]	54	163	High	0.000528406	-0.0150804	-0.0205793	-0.0459643	-0.132006	0.0107517	0.00539925	-0.129658	0.0576338	0.0854874	-0.0687008	0.0727463	0.0250148	-0.00169942	0.0790892	0.0333901	-0.0156679	-0.025402	-0.0337562	0.0823164	0.0794592	-0.0472679	-0.0874944	-0.0490846	0.017147	0.11711	0.0318413	-0.168205	0.0481996	-0.125102	-0.0173378	0.428757	-0.0746651	0.0324774	0.202698	-0.0211764	0.0177098	0.265273	0.0445862	-0.0281258	0.122645	0.0739712	0.049365	0.160879
Q8NF91	SYNE1	Nesprin-1 [OS=Homo sapiens]	54	125	High	0.00991249	0.0224228	0.0528602	-0.116449	-0.0235129	0.0424499	0.0313877	-0.0384073	0.118329	0.0986204	-0.0181398	0.0925931	0.0433541	0.0850153	0.079794	0.0562077	0.0357905	-0.0044527	0.0197678	0.182824	0.0744972	0.0356846	0.018787	0.0434684	0.115534	0.0801788	0.0124769	0.154409	0.134457	0.00979907	0.0839573	0.0860552	0.0762834	0.209298	-0.0396471	0.0280571	0.268283	0.0350556	0.0486069	0.27029	-0.0136433	0.0548015	0.306242	0.285961
Q9UHB6	LIMA1	LIM domain and actin-binding protein 1 [OS=Homo sapiens]	54	917	High	0.0520897	-0.149694	0.18518	-0.0268383	0.0157909	0.18737	-0.0477882	-0.00339506	0.102079	-0.128426	-0.00184535	0.0808315	-0.122621	0.0321655	-0.0782757	-0.0890961	-0.0650758	0.00198847	-0.0652209	-0.15823	-0.125694	-0.16013	-0.131845	-0.396054	0.0782318	0.0995364	-0.100925	0.179089	0.127197	-0.0221949	0.0669956	0.0212531	-0.189527	-0.162415	0.0632953	-0.36822	0.082674	0.0606212	-0.0344143	0.0925331	0.0266384	0.088181	0.0832339	0.0465672
Q9Y2L1-1	DIS3	exosome complex exonuclease RRP44 [OS=Homo sapiens]	54	519	High	0.0536252	0.0373611	-0.0961295	0.267113	0.201634	-0.0755482	0.124031	0.173344	-0.0304455	0.0332728	0.105636	-0.142006	0.0216617	0.0629654	-0.0983638	0.0553913	0.209138	-0.0241823	0.131371	0.0298424	-0.0263758	0.163073	0.184866	0.064642	-0.0357818	-0.253298	0.00929934	-0.00947478	-0.167802	0.00590804	0.0260734	-0.265029	0.105763	0.143517	-0.17698	0.173068	0.0543594	-0.196909	0.066225	0.0343446	0.05585	0.0496601	0.021244	-0.124125
Q9BSJ8	ESYT1	Extended synaptotagmin-1 [OS=Homo sapiens]	54	952	High	0.0626463	-0.0238476	-0.091917	0.0835098	-0.150291	-0.000882111	-0.00507544	-0.182497	-0.041635	0.014176	-0.0990066	-0.070097	-0.198004	-0.0210963	-0.0746785	-0.0579248	-0.123325	-0.0727291	-0.159679	0.0679216	-0.0671883	-0.0950532	-0.210443	-0.098032	0.163268	0.268526	0.0822191	0.0362206	0.16883	-0.0229549	0.125466	0.335078	-0.0357132	0.172235	0.252869	-0.0916614	-0.00298932	0.253099	-0.0665807	-0.142532	0.115103	-0.180881	0.0132351	0.142808
O75122-3	CLASP2	Isoform 3 of CLIP-associating protein 2 [OS=Homo sapiens]	54	302	High	0.0823173	0.0446024	-0.172357	0.14236	0.312873	-0.203846	-0.00795511	0.226576	-0.123546	-0.123147	0.153061	-0.358643	-0.0659499	0.125379	-0.228065	0.0448293	0.0926896	-0.0922365	0.184727	-0.0298128	-0.182502	0.0479373	0.132374	-0.118436	0.0546913	NaN	0.0984888	-0.150274	NaN	-0.0257817	-0.348604	NaN	0.0403805	-0.0846353	NaN	0.023531	0.0132741	NaN	0.0773544	0.111788	NaN	-0.0947132	-0.0214657	NaN
Q9Y4E8	USP15	ubiquitin carboxyl-terminal hydrolase 15 [OS=Homo sapiens]	54	693	High	NaN	-0.176728	NaN	NaN	0.219456	NaN	NaN	0.0967087	NaN	NaN	0.0819497	NaN	NaN	0.131903	NaN	NaN	0.0804892	NaN	NaN	-0.0395632	NaN	NaN	-0.013936	NaN	-0.0573744	-0.127416	0.0242554	0.156766	-0.196176	-0.113403	0.226745	-0.10444	-0.303039	0.128342	-0.223058	-0.0363679	0.173553	-0.0277533	-0.00244095	0.175036	-0.110143	-0.040742	0.166797	-0.096893
Q9UHB6-4	LIMA1	Isoform 4 of LIM domain and actin-binding protein 1 [OS=Homo sapiens]	53	905	High	-0.285515	-0.0875425	0.0420952	-0.193748	0.0347624	-0.0578832	-0.236011	0.137302	-0.0974708	-0.153817	-0.0639973	0.0649462	-0.121461	0.0627575	-0.032278	-0.157102	-0.0238305	0.0673333	-0.102335	-0.105838	-0.0440922	-0.210379	0.0540251	-0.309249	-0.01822	0.131859	0.164282	0.141845	0.122712	0.261449	0.111102	-0.157581	0.0132465	-0.290085	-0.0162935	-0.041152	0.18836	0.118529	0.124499	0.159582	0.0317545	0.103844	0.186227	0.160759
Q08J23	NSUN2	tRNA (Cytosine(34)-C(5))-methyltransferase [OS=Homo sapiens]	53	696	High	-0.107829	-0.0965347	-0.021164	0.00511069	-0.0236178	-0.0522518	-0.176377	-0.0812158	-0.0386052	-0.156688	-0.0860729	-0.0550165	-0.102849	-0.166488	-0.146488	-0.126924	-0.100422	0.00376409	-0.0640573	-0.220673	-0.0945959	-0.0183897	0.0131783	-0.0441856	-0.0180264	-0.0742688	0.0587835	0.0963812	-0.0862989	0.152144	0.0211993	-0.113768	0.00812527	0.00953	-0.128041	0.0722847	0.0353537	-0.15312	0.0465842	0.0287733	-0.0832339	0.0689931	-0.0413265	-0.100171
Q96KR1	ZFR	Zinc finger RNA-binding protein [OS=Homo sapiens]	53	580	High	-0.107265	-0.109506	0.0122614	-0.044075	-0.141715	-0.02948	-0.0600047	-0.18086	-0.0259824	-0.118341	-0.167282	0.136502	-0.12451	-0.0963392	0.131633	-0.200088	-0.139821	0.00393767	-0.124179	0.0264044	0.141821	-0.215252	-0.2301	0.00767902	0.0280905	0.0931221	-0.02703	-0.0548773	0.0474548	0.00482361	0.0888109	0.297474	0.134613	-0.0487909	0.105405	0.0102081	-0.109265	0.0838904	-0.0563669	-0.170271	0.00194639	-0.0722289	-0.103181	0.0105737
Q9Y2W1	THRAP3	Thyroid hormone receptor-associated protein 3 [OS=Homo sapiens]	53	1049	High	-0.103201	-0.0830421	-0.0246887	-0.0706377	-0.180734	-0.0213375	-0.0251575	-0.178832	-0.0358939	0.0250463	-0.11944	0.147716	0.0279666	-0.0365219	0.0853891	-0.0642195	-0.0812683	-0.0111017	-0.096035	0.162455	0.0795173	-0.0574455	-0.154844	-0.00069145	-0.0644417	0.0968708	0.00104149	-0.118689	0.0219488	0.0311594	0.0417652	0.419796	0.0533389	-0.0588455	0.0904197	0.0121642	-0.104154	0.210196	-0.0183421	-0.10324	0.100281	-0.0672507	-0.0759039	0.0419027
Q9H0D6-1	XRN2	5'-3' exoribonuclease 2 [OS=Homo sapiens]	53	791	High	-0.0970736	-0.0955944	-0.183465	-0.0965481	-0.118896	-0.03016	-0.0699992	-0.107358	-0.170682	-0.0545396	-0.0909424	-0.142753	-0.0753613	-0.158215	0.0337476	-0.0842342	-0.0876437	-0.0104351	-0.048028	-0.0277062	0.0383244	-0.062418	-0.190749	0.00468253	-0.126768	0.00516553	-0.046381	-0.0724067	-0.00180247	-0.00559995	0.0856914	0.202962	0.101921	-0.0248861	0.0689316	0.0619049	-0.114325	0.00794928	-0.00577926	-0.125652	-0.0392437	-0.0750499	-0.0640135	-0.0132873
Q9Y4E8-3	USP15	Isoform 3 of Ubiquitin carboxyl-terminal hydrolase 15 [OS=Homo sapiens]	53	699	High	-0.0784178	-0.0424662	0.0105534	-0.0460186	-0.108492	0.0306873	-0.0550971	-0.0688896	0.0391107	0.115148	-0.0512714	-0.0233631	0.0267735	-0.112117	-0.0490666	0.0837698	-0.0473137	-0.00927355	-0.0162506	-0.224177	-0.144852	0.184557	-0.111968	-0.0308066	-0.0298872	0.0176911	-0.177552	0.10042	0.173458	-0.169079	-0.0957336	-0.23467	-0.301152	-0.116815	-0.106465	-0.254211	0.0263548	-0.121592	-0.0962562	0.141396	0.075471	-0.0182691	0.0186853	-0.0120165
O95757	HSPA4L	Heat shock 70 kDa protein 4L [OS=Homo sapiens]	53	436	High	-0.0750676	0.000477861	-0.00179386	0.0277776	0.0959187	-0.039258	-0.0561862	0.0366544	-0.00334024	-0.0626488	0.0421486	-0.0400925	0.0430088	0.0367451	-0.0279932	-0.0448838	0.0687676	-0.0226278	-0.0288611	-0.0745096	-0.052124	0.00188439	0.117869	0.0223483	0.0443564	-0.110606	0.0544576	0.121203	-0.0395966	0.108225	-0.034544	-0.256702	0.00105954	-0.016303	-0.113274	0.0263032	0.0568971	-0.14548	0.0710697	0.0290051	0.0343894	0.0516992	0.00142675	-0.0861318
Q9NVI1-3	FANCI	Fanconi anemia group I protein [OS=Homo sapiens]	53	357	High	-0.063241	-0.0572329	-0.13946	-0.0465555	-0.0364313	-0.172361	0.0226455	0.0541868	-0.065207	-0.0317383	0.0383005	-0.0864163	-0.0033655	0.0566883	-0.0417175	0.0499296	0.0440989	0.0037718	0.186643	0.136122	0.0778313	0.113861	0.0987192	0.0638685	-0.013936	-0.0642257	0.00365824	-0.0136728	-0.0456943	-0.0532198	0.119466	0.103744	0.123407	0.156089	0.0243293	0.108841	0.0622596	-0.0260587	0.0210018	0.0496311	0.00499912	-0.00164173	0.067997	0.0438253
Q92598	HSPH1	Heat shock protein 105 kDa [OS=Homo sapiens]	53	1235	High	-0.0533552	-0.0370741	0.0595437	-0.00736328	0.0615149	0.0315466	-0.0918755	0.029375	0.0432878	-0.113103	0.00174148	-0.0126143	-0.0583792	0.024436	-0.0789966	-0.0735169	-0.0614595	0.00542067	-0.0924521	-0.139143	-0.0495481	-0.0715351	0.102806	-0.0201034	-0.000813449	-0.0282063	-0.0253305	0.10069	0.0283556	0.0630321	-0.107983	-0.215127	-0.0751677	-0.0806561	-0.0266028	-0.0257502	-0.0184831	-0.0670476	-0.0150748	-0.00615884	-0.0100918	0.0535597	-0.0635891	-0.0478923
Q8TAQ2	SMARCC2	SWI/SNF complex subunit SMARCC2 [OS=Homo sapiens]	53	567	High	-0.0510025	-0.0496292	-0.014718	-0.127479	-0.162965	-0.00580593	-0.0602765	-0.139799	-0.000401979	-0.0301657	-0.107434	0.0907697	-0.0440979	-0.0496741	0.0984983	-0.0976897	-0.0929337	-0.0167293	-0.0803538	0.102984	0.056037	-0.124176	-0.134306	-0.0185165	-0.0697622	0.0785422	0.0143384	-0.123344	0.0251465	0.00139428	0.0390214	0.387104	0.0896569	-0.0541944	0.13456	0.0397424	-0.122444	0.136962	-0.0162068	-0.0595293	0.0259943	-0.0609775	-0.0443001	-0.0318401
Q99460	PSMD1	26S proteasome non-ATPase regulatory subunit 1 [OS=Homo sapiens]	53	1226	High	-0.0380916	-0.01058	0.0200214	0.0518819	0.0383559	-0.0176087	0.0299068	0.0414401	0.0141548	-0.0336809	0.0108318	-0.0274486	-0.0305042	0.0935011	-0.0816641	-0.0118408	0.0176792	-0.0378208	0.0426673	-0.00248436	-0.0530062	0.0116482	0.0636439	-0.0440015	-0.0442305	-0.128565	-0.0576029	0.0185089	-0.0431595	0.00242137	-0.0831451	-0.226776	-0.034709	-0.065878	-0.112309	-0.0399284	-0.0102863	-0.0633169	-0.0256414	0.0285158	-0.0621843	0.0184197	0.0199414	-0.0624797
Q15020	SART3	Squamous cell carcinoma antigen recognized by T-cells 3 [OS=Homo sapiens]	53	642	High	-0.0314693	-0.0560007	-0.0163956	0.0316877	-0.0464659	-0.0837602	-0.0571161	-0.117671	-0.0716548	-0.103718	-0.0925674	-0.0624037	-0.125552	-0.0874309	-0.0474396	-0.165729	-0.0336752	-0.039135	-0.148891	0.0371122	0.0128746	-0.119937	-0.0730996	-0.0616646	-0.0229292	-0.00922915	0.00189967	-0.0727854	-0.0487633	0.0380345	-0.00893208	0.0129208	0.0627527	-0.00096222	-0.0151538	0.0366363	-0.0393524	-0.0456967	-0.0268507	-0.105897	-0.0291843	-0.051907	-0.0675497	-0.0561874
O43143	DHX15	Pre-mRNA-splicing factor ATP-dependent RNA helicase DHX15 [OS=Homo sapiens]	53	1362	High	-0.0206671	0.0214711	-0.0697088	-0.00565528	0.0407676	-0.030407	-0.00932834	0.0178136	-0.0242028	-0.0699777	-0.0133486	-0.110905	0.0214309	-0.0557584	-0.001132	-0.0232296	-0.00621506	0.0135699	-0.00451567	0.00408173	0.0651837	0.0450067	0.0193649	0.0227852	-0.0120811	-0.0702262	-0.0171003	0.0123187	-0.0521612	-0.0125303	-0.0142088	-0.109597	0.0306291	-0.0154705	-0.0520849	-0.0237083	-0.0283203	-0.0787091	-0.0055933	-0.0888996	-0.06781	-0.0273861	-0.0673542	-0.0675352
Q9HCK8-1	CHD8	Chromodomain-helicase-dna-binding protein 8 [OS=Homo sapiens]	53	222	High	-0.0199633	-0.0347118	-0.016428	-0.0622148	-0.0770426	0.043191	-0.0191664	-0.116252	-0.0404734	0.0600862	-0.0562601	0.207089	0.0607566	-0.0765009	0.175119	0.0678253	-0.0282497	-0.0165921	0.0784272	0.0237275	0.336611	0.0337382	-0.118478	0.268634	-0.0316573	0.0551533	0.067955	-0.0476408	-0.016716	0.0713872	0.11706	0.211371	0.29559	0.151305	0.133042	0.317977	-0.021718	0.0529275	0.144131	0.0328351	0.00847342	0.0797802	0.0164882	0.129785
P51610-1	HCFC1	Host cell factor 1 [OS=Homo sapiens]	53	840	High	-0.0181494	-0.128843	0.0715651	-0.123812	-0.195542	0.205515	0.00680972	-0.214097	0.232435	0.209128	-0.249326	0.0210018	0.165435	0.0507798	0.173502	0.0856833	-0.161716	0.0864163	0.0950346	-0.31918	0.285543	0.173294	-0.190887	0.0312467	0.225695	0.0157028	-0.0771528	0.188602	-0.17064	-0.1711	0.181548	-0.00958299	-0.229954	0.476594	0.0571299	0.00865276	0.386848	0.234144	0.141897	0.390379	0.0723224	0.0720783	0.372391	0.104233
O00203-1	AP3B1	AP-3 complex subunit beta-1 [OS=Homo sapiens]	53	569	High	-0.0147562	0.0262242	-0.0451984	0.119919	0.135933	-0.0447054	0.00671335	0.12408	-0.0745187	-0.0741396	0.0704803	-0.132257	-0.0281144	0.0388785	-0.0994844	-0.00654319	0.0411663	-0.0477047	0.00154117	-0.170245	-0.126319	0.0317946	0.110859	-0.0226259	0.0234823	-0.113894	-0.00637242	0.0420304	0.0318937	0.00649268	-0.14742	-0.362606	-0.07516	-0.0296679	-0.131002	-0.0279417	0.0393113	-0.0972066	-0.0159388	0.0677051	-0.0307064	0.0302701	-0.011364	-0.0451829
A0AVT1-1	UBA6	Ubiquitin-like modifier-activating enzyme 6 [OS=Homo sapiens]	53	866	High	-0.00132754	-0.00870324	0.0517493	0.171912	0.160689	-0.00147155	-0.00391051	0.157191	0.00549177	-0.0806895	0.109555	0.00529867	-0.0159979	0.0349455	-0.0649862	-0.022932	0.0577459	0.055048	0.0377427	-0.153964	-0.0441274	0.0263377	0.144004	0.00786496	-0.0236063	-0.152281	-0.0119753	0.146525	-0.0319634	0.157577	-0.129505	-0.426184	-0.0661354	-0.126614	-0.171125	-0.0306063	-0.0103607	-0.132338	0.0120678	0.0777778	-0.0371675	0.0920406	0.0297899	-0.0880964
P27816-4	MAP4	Isoform 4 of Microtubule-associated protein 4 [OS=Homo sapiens]	53	1132	High	0.00740528	-0.0213003	0.0181637	0.0863065	-0.0878382	0.0270385	-0.0754675	-0.0550565	0.0305723	-0.0192432	-0.0951843	0.0342359	0.00140098	-0.0839873	-0.0481911	0.0724287	-0.0657473	0.0181723	0.0870513	-0.174772	0.0344648	-0.00763133	-0.0476851	0.023098	-0.0903359	-0.0576634	0.0209655	-0.042243	-0.0922336	0.106002	0.056428	0.0919357	0.0281086	0.0560264	0.042078	0.228067	-0.0598784	-0.0158505	0.0686702	0.184717	0.0137844	0.0409074	0.105359	-0.0298326
Q9HAU5	UPF2	Regulator of nonsense transcripts 2 [OS=Homo sapiens]	53	362	High	0.00769903	0.00212483	-0.0597171	0.0014953	0.0446473	-0.0106725	-0.00924447	0.0486831	-0.0674386	-0.0443163	0.00197696	-0.120549	-0.00194359	0.0108033	-0.0410776	0.0227891	0.0109243	-0.0251894	0.0263406	-0.120357	-0.0588045	0.0615044	0.00719019	0.0132884	-0.0257921	-0.118957	-0.0298729	0.0109052	-0.0579252	0.0330991	-0.0875397	-0.193291	-0.0516405	0.0244331	-0.0993194	0.027358	-0.0593157	-0.0923686	-0.0145588	-0.0120172	-0.0743246	-0.00605254	-0.0369902	-0.0789125
P49915	GMPS	GMP synthase [glutamine-hydrolyzing] [OS=Homo sapiens]	53	1108	High	0.0152311	0.00682359	0.0120487	0.142525	0.199175	0.00413798	0.00893259	0.149582	0.0811762	-0.056942	0.110571	-0.0739965	-0.00822162	0.0252075	-0.117523	0.000328965	0.0958071	-0.00954533	0.035202	-0.130112	-0.0984182	0.0632848	0.174843	-0.00358772	0.0388498	-0.191882	-0.0163326	0.16158	-0.0989227	0.0589896	-0.0716448	-0.456191	-0.0992794	-0.0220671	-0.21364	-0.0735655	0.0739088	-0.212825	-0.00832368	0.0453997	-0.0424376	0.0710245	-0.0334787	-0.132254
P07996	THBS1	thrombospondin-1 [OS=Homo sapiens]	53	599	High	0.0415554	-0.0888758	-0.179556	0.0213031	-0.183502	-0.150605	0.220935	0.0111675	0.0435749	0.0742521	0.00554951	0.0488148	-0.0629501	0.110456	0.0428952	-0.0622825	-0.0603361	-0.0929975	-0.224387	-0.110805	-0.169809	-0.284948	-0.272368	-0.291155	-0.159991	-0.116216	-0.158605	-0.40206	-0.159429	-0.228485	0.0475531	0.272496	0.194755	0.0920516	0.0962878	0.0921974	0.0985041	0.221562	0.0657778	0.10584	0.114168	0.0119863	0.00205425	-0.0573175
O00507-1	USP9Y	Probable ubiquitin carboxyl-terminal hydrolase FAF-Y [OS=Homo sapiens]	53	418	High	0.0475598	NaN	0.0987262	0.018796	NaN	-0.00709917	-0.00366065	NaN	0.121514	0.0130486	NaN	0.22216	0.379026	NaN	0.17508	0.194363	NaN	0.154357	-0.0638748	NaN	0.122006	0.101816	NaN	0.0369129	NaN	NaN	NaN	NaN	NaN	NaN	NaN	NaN	NaN	NaN	NaN	NaN	NaN	NaN	NaN	NaN	NaN	NaN	NaN	NaN
Q01970-1	PLCB3	1-phosphatidylinositol 4,5-bisphosphate phosphodiesterase beta-3 [OS=Homo sapiens]	53	389	High	0.0492239	0.0183916	-0.00418378	0.00367643	0.0504045	0.0217352	0.000329481	0.0832748	-0.0365892	-0.045105	0.0410186	-0.0725842	0.00233364	0.042388	-0.0860958	0.0444793	-0.0176801	-0.00844952	0.0212355	-0.0983925	-0.0894975	0.0581541	0.0684027	0.00359734	-0.0256605	-0.105867	-0.00770757	0.0133591	-0.0655594	0.0187759	-0.0160942	-0.226922	-0.024869	0.0209408	-0.123764	0.0440112	0.0195475	-0.119679	0.00560382	0.0380077	-0.0674953	0.0336661	0.0310964	-0.0468957
Q7RTP6	MICAL3	[F-actin]-methionine sulfoxide oxidase MICAL3 [OS=Homo sapiens]	53	247	High	0.0570497	-0.0111552	0.0208559	0.0472346	0.0506221	-0.0159597	0.0370298	0.059823	-0.0297055	-0.00414945	0.0366869	-0.0626478	-0.0104026	0.0413923	-0.0648785	-0.0290346	0.0206338	-0.0115404	-0.000240366	-0.0980683	-0.0984574	-0.0604181	0.0277295	-0.0244856	0.0304289	-0.0421996	-0.0334329	0.0391674	0.00956725	-0.0766668	-0.028121	-0.164102	-0.0925607	0.0169144	-0.0237369	-0.0634651	0.108548	-0.0313401	-0.0484562	0.0504646	0.0598516	0.0927549	0.122228	0.0190165
P55060-1	CSE1L	Exportin-2 [OS=Homo sapiens]	53	1705	High	0.0974464	0.0504389	0.00199225	0.178747	0.158608	-0.0500689	0.0712753	0.197774	-0.0341649	-0.0354395	0.14483	-0.0318975	0.0206518	0.0966082	-0.027523	0.0597486	0.107306	0.0194358	0.104087	-0.10111	-0.0492744	0.0767564	0.180394	0.0333644	-0.0351286	-0.193737	-0.00346755	0.040039	-0.0675392	0.104526	-0.262705	-0.525219	-0.0945577	-0.131708	-0.257104	-0.0183506	-0.0132055	-0.179582	-0.0113497	0.0350341	-0.130322	-0.0165658	-0.0265493	-0.125311
O43491-4	EPB41L2	Isoform 4 of Band 4.1-like protein 2 [OS=Homo sapiens]	53	776	High	NaN	NaN	NaN	NaN	NaN	NaN	NaN	NaN	NaN	NaN	NaN	NaN	NaN	NaN	NaN	NaN	NaN	NaN	NaN	NaN	NaN	NaN	NaN	NaN	NaN	NaN	0.104221	NaN	NaN	0.149446	NaN	NaN	0.283267	NaN	NaN	0.317985	NaN	NaN	0.27261	NaN	NaN	0.263557	NaN	NaN
Q9BSJ8-2	ESYT1	Isoform 2 of Extended synaptotagmin-1 [OS=Homo sapiens]	53	946	High	NaN	0.280897	0.296464	NaN	0.230679	-0.131541	NaN	-0.141504	-0.168622	NaN	0.238851	0.257661	NaN	-0.209487	0.17318	NaN	0.200211	0.407651	NaN	0.330169	-0.0348034	NaN	-0.0913897	-0.23806	NaN	NaN	NaN	NaN	NaN	NaN	NaN	NaN	NaN	NaN	NaN	NaN	NaN	NaN	NaN	NaN	NaN	NaN	NaN	NaN
Q14697-2	GANAB	Isoform 2 of Neutral alpha-glucosidase AB [OS=Homo sapiens]	52	1466	High	-0.402428	-0.119753	-0.139881	-0.113693	-0.189761	-0.00685118	-0.0921597	-0.0225906	-0.184585	-0.383266	-0.100753	-0.0148268	-0.355761	0.377015	0.0399523	-0.459843	-0.266169	0.00106813	-0.110673	-0.075407	-0.0467835	-0.203717	-0.0729699	-0.105239	-0.134677	0.197397	-0.0652819	-0.170567	0.468637	-0.0131073	-0.100873	0.33028	0.156069	-0.0978756	0.0803613	-0.06849	-0.0931864	0.0331588	-0.00265123	-0.355075	0.139312	0.0498519	-0.244538	0.232696
Q07065	CKAP4	Cytoskeleton-associated protein 4 [OS=Homo sapiens]	52	1283	High	-0.115441	-0.0847969	-0.0120478	-0.139	-0.190968	-0.0112324	-0.0643792	-0.171428	-0.0116601	-0.0262947	-0.155036	0.0895892	-0.0760317	-0.0180407	0.0133971	-0.104875	-0.143758	-0.0308266	-0.116025	0.115177	0.0223008	-0.0994597	-0.123698	-0.0493564	-0.0250463	0.175741	-0.0543947	-0.0994349	0.152041	-0.0419522	0.0462274	0.428223	0.00221533	-0.0607634	0.163857	-0.0848054	-0.0670567	0.178653	-0.0693092	-0.130229	0.0879259	-0.0341849	-0.062501	0.129957
Q02241-1	KIF23	Kinesin-like protein KIF23 [OS=Homo sapiens]	52	411	High	-0.10991	-0.112207	-0.192617	-0.22923	-0.0145331	-0.0925293	0.0120511	-0.0870361	-0.0097537	0.0710754	-0.0245743	-0.048439	0.0220709	-0.0085926	0.142315	0.139284	0.227479	0.135938	0.171484	0.221431	0.274261	0.19907	0.0847001	0.31409	0.0162763	0.0743422	-0.135161	-0.153657	-0.0365171	-0.358556	0.052968	0.0600715	0.0558032	0.190961	0.132483	0.0346183	0.133286	0.0537506	0.0456859	0.0824395	0.121588	0.0666986	0.0962266	0.221103
Q9H0A0	NAT10	RNA cytidine acetyltransferase [OS=Homo sapiens]	52	976	High	-0.0680161	-0.00107572	-0.17465	-0.0460462	-0.0544014	-0.0331459	0.00210611	-0.0277787	-0.0875049	-0.0779619	-0.0165185	-0.054369	-0.0907154	-0.0279216	0.0916852	-0.0870447	-0.00874234	0.0260286	-0.0894852	0.0605383	0.1	-0.132715	-0.127518	0.0252552	-0.0418425	0.0142626	-0.00375367	-0.110486	0.00788497	-0.0261497	0.00700861	0.158957	0.0904903	-0.0430384	-0.00162503	0.00210662	-0.154095	-0.0193925	-0.0570097	-0.196305	-0.0963383	-0.159226	-0.156743	-0.0706899
Q13616	CUL1	Cullin-1 [OS=Homo sapiens]	52	401	High	-0.0604839	0.0302391	-0.121791	0.0637417	0.0872221	-0.0572272	0.00414707	0.0933274	-0.117202	-0.134097	0.0540781	-0.132492	-0.147351	0.00829593	-0.11136	-0.0654592	0.016983	-0.0530396	0.0474233	-0.064806	-0.0226106	0.0805168	0.0818277	0.0531158	-0.0903568	-0.206388	0.0523758	-0.00537586	-0.0998812	0.136249	-0.0519648	-0.245577	0.175367	0.0607757	-0.162995	0.16168	-0.00518038	-0.20552	0.028736	0.0846281	-0.0895748	0.0275664	0.00745114	-0.113191
P22314	UBA1	Ubiquitin-like modifier-activating enzyme 1 [OS=Homo sapiens]	52	1345	High	-0.0454407	0.0625181	0.0251827	0.0857887	0.18934	-0.0153722	-0.067739	0.157391	-0.0287251	-0.160541	0.0945159	-0.0750332	-0.0750131	0.0709257	-0.178581	-0.117379	0.0202065	-0.0156488	-0.013835	-0.178409	-0.187994	0.0329618	0.195122	-0.063283	0.0443744	-0.140573	0.0228701	0.169888	-0.0235681	0.0938558	-0.0818033	-0.455239	-0.0948429	-0.0313387	-0.21828	-0.0806322	0.0812674	-0.212951	0.0130805	0.0779514	-0.0359201	0.122643	-0.0118847	-0.0829466
Q15154-1	PCM1	Pericentriolar material 1 protein [OS=Homo sapiens]	52	270	High	-0.0339498	-0.0558758	-0.0248042	0.145154	-0.0422106	-0.0170069	0.070128	-0.0778427	-0.0311484	0.00279716	-0.0296898	0.0858993	-0.103759	0.0167389	0.0466633	-0.00553702	-0.0247297	0.0290718	0.0706292	0.0311928	0.0235271	0.0416241	-0.0279317	-0.0386276	-0.1076	0.0485235	-0.00157734	-0.058321	0.0454931	0.0846519	0.0187006	0.0840345	0.0378656	-0.106157	-0.0220432	-0.0215721	-0.0512438	0.0545268	0.0152063	-0.0600986	0.0939646	0.0198064	-0.00114724	0.0326331
O94804	STK10	Serine/threonine-protein kinase 10 [OS=Homo sapiens]	52	404	High	-0.0174246	0.0198917	0.0146456	0.133759	0.123817	0.0369168	0.00303797	0.108521	0.00108102	-0.134364	0.0212087	-0.00887965	-0.0751133	0.134189	-0.070673	-0.114129	-0.00318054	0.00985817	0.0211077	-0.0980511	-0.099842	-0.0221977	0.129753	-0.00172808	0.0264177	-0.0623336	0.023674	0.0942668	0.0770713	0.104468	-0.063077	-0.240825	-0.0187034	-0.0970221	-0.134164	-0.0188532	0.0189504	-0.0778642	0.0217991	0.105789	0.0496234	0.0968213	0.059493	0.00197061
P35221-2	CTNNA1	Isoform 2 of Catenin alpha-1 [OS=Homo sapiens]	52	557	High	-0.0102119	-0.00219445	0.0290536	0.0735217	0.0984668	0.0490665	-0.0674319	0.0663443	-0.0149655	-0.11664	0.0375547	0.0558663	-0.033946	0.0212498	-0.0557337	-0.0526152	-0.0189543	-0.0205861	-0.0597611	-0.136555	-0.105384	-0.091218	0.0139184	-0.0714064	-0.0297699	-0.0132289	0.0610933	0.0993557	0.0397377	0.170195	-0.0312423	-0.122609	0.0150022	-0.123632	-0.0191583	0.0445976	-0.0161801	-0.057405	0.0489197	0.0827188	0.0142393	0.0560517	-0.0203552	-0.0416544
Q6WCQ1-2	MPRIP	Isoform 2 of Myosin phosphatase Rho-interacting protein [OS=Homo sapiens]	52	258	High	0.00407316	-0.123139	0.012454	0.0211477	0.0118389	-0.00591274	-0.114221	-0.0671854	-0.0743671	-0.165401	-0.0805054	-0.0131178	-0.0556154	0.0180016	-0.0860253	-0.168579	-0.093997	-0.0960103	-0.139238	-0.0016413	-0.0786381	-0.157842	-0.0671506	-0.235659	-0.0370703	0.0808406	0.0587292	0.0251617	-0.0194206	0.0771122	0.110761	0.156286	0.0106305	-0.134662	-0.00584885	-0.0707007	-0.00474928	0.00556716	0.0237807	-0.157124	-0.0357971	-0.0395589	-0.012311	0.00869208
O14980	XPO1	Exportin-1 [OS=Homo sapiens]	52	1142	High	0.0181341	0.0447893	-0.0415783	0.100226	0.121379	-0.0575952	0.0739722	0.121078	-0.0527139	-0.054203	0.0959711	-0.0801278	-0.0621605	0.150332	-0.0662241	0.0113878	0.088337	-0.0380974	0.10706	0.00126266	-0.0873203	0.0776778	0.124596	-0.00695607	-0.0524711	-0.190641	-0.0173321	-0.0555792	-0.0528278	0.0229064	-0.168163	-0.375055	0.0175486	-0.00328543	-0.293347	0.0294761	0.0114593	-0.173138	-0.0342474	0.016549	-0.115697	-0.0357566	0.00818256	-0.105912
O60716-3	CTNND1	Isoform 1AC of Catenin delta-1 [OS=Homo sapiens]	52	680	High	0.0194798	-0.0188036	0.0881051	0.0986109	-0.000919368	0.0410919	0.020391	-0.00039097	-0.00640153	-0.0340433	-0.0456085	-0.00733562	0.00698379	-0.022563	-0.0402089	-0.128857	-0.227163	-0.133143	-0.0123615	-0.186792	-0.0885067	-0.180901	-0.261445	-0.224184	-0.0263968	-0.0431485	0.0401936	0.0898486	0.0418167	0.18492	0.0312995	-0.0582547	0.0188598	-0.128097	-0.0785246	-0.00231554	-0.076683	-0.140352	-0.023983	-0.235325	-0.228796	-0.239083	-0.07864	-0.137114
Q7Z5K2-3	WAPAL;WAPL	Isoform 3 of Wings apart-like protein homolog [OS=Homo sapiens]	52	347	High	0.0446081	-0.118074	-0.0232582	0.103622	-0.0925416	-0.0276241	0.00847581	-0.181756	-0.0539946	0.0495147	-0.147071	-0.0139284	-0.102923	-0.1223	-0.0383797	-0.0675745	-0.0941162	-0.0352097	-0.000349081	0.0856943	0.0341664	0.0198459	-0.0947957	-0.00895787	-0.0682096	-0.0340476	0.046628	-0.0691567	-0.0470219	0.0447703	0.170357	0.306299	0.185725	0.0972529	0.0655489	0.149606	-0.0725851	0.0237364	0.0394784	0.00332643	0.0790062	-0.0406317	-0.0466423	0.00393887
O00443	PIK3C2A	phosphatidylinositol 4-phosphate 3-kinase C2 domain-containing subunit alpha [OS=Homo sapiens]	52	258	High	0.0461502	0.0322037	-0.0526581	-0.00107478	0.0734949	0.00602913	-0.0211215	0.0717296	-0.0347304	-0.0668153	0.0683822	-0.0953722	-0.00614546	0.0209779	-0.0232496	-0.042181	0.141422	-0.0124941	-0.0191527	-0.0413437	-0.0218172	-0.0104981	0.0687156	-0.0421371	-0.0380993	-0.0540156	-0.00945375	0.020461	-0.0454397	-0.0376969	-0.0878077	-0.223538	-0.0540991	-0.0672112	-0.0775919	-0.0670843	0.0193615	-0.0169492	0.0308848	0.0529748	0.00324441	0.0644956	0.0187245	0.00696873
Q9C0C9	UBE2O	(E3-independent) E2 ubiquitin-conjugating enzyme [OS=Homo sapiens]	52	370	High	0.0712461	0.0656776	0.117077	0.0955	0.139221	0.0276194	-0.00513697	0.15094	0.0180774	-0.0642309	0.121459	0.00297447	-0.0161047	0.123356	-0.0892105	3.53e-05	0.0513505	-0.00941471	0.0359631	-0.0445252	-0.115709	-0.00386334	0.191085	-0.0649109	0.00353438	-0.0835586	0.0242672	0.0896378	0.0382909	0.0787668	-0.16591	-0.37255	-0.0863933	-0.135386	-0.154694	-0.0494899	-0.00946613	-0.125646	-0.0241022	0.0327473	-0.0586281	0.00845188	-0.0532369	-0.0931689
Q7Z3U7-1	MON2	Protein MON2 homolog [OS=Homo sapiens]	52	294	High	0.0751181	0.070633	-0.00615694	0.153466	0.169074	-0.00298122	0.044992	0.189763	-0.00824212	-0.0529556	0.108806	-0.0880766	0.0168686	0.087102	-0.0765228	0.0286197	0.0466241	-0.030346	0.0353155	-0.140179	-0.107345	-0.00837704	0.0648857	-0.0468969	-0.0256901	-0.178183	-0.0359049	0.044714	-0.0537472	-0.00354858	-0.237612	-0.444776	-0.142886	-0.110499	-0.166041	-0.0529585	-0.000562665	-0.164188	-0.0366488	0.0348215	-0.122398	0.0076756	-0.0528183	-0.130938
O15230	LAMA5	Laminin subunit alpha-5 [OS=Homo sapiens]	52	221	High	0.107511	0.0134373	-0.0259266	-0.0182733	-0.0951166	0.0294618	0.0171418	-0.13376	-0.0465627	0.0340041	-0.0614634	-0.0485192	-0.0193968	-0.0476713	-0.0248318	-0.0860882	-0.0427103	-0.128415	-0.114955	0.0688791	-0.0517444	-0.0871563	-0.129536	-0.136385	-0.00960255	0.0934329	-0.0238218	-0.127318	-0.0285864	-0.0515442	0.0443182	0.209178	-0.0424309	-0.00648117	0.0147562	-0.0458002	-0.0250082	0.0726915	-0.0349693	-0.0707283	-0.0287533	-0.0963244	-0.00966548	-0.0350349
O60333-3	KIF1B	Isoform 3 of Kinesin-like protein KIF1B [OS=Homo sapiens]	52	313	High	0.160994	0.0444478	0.0223599	0.192747	0.110097	-0.0857964	0.192131	0.104829	-0.118216	0.209146	0.0434314	0.00478744	0.114293	0.0761815	0.0514098	0.0930558	-0.0484924	0.0269183	0.259792	-0.121497	-0.063693	0.207532	0.0692239	0.0786877	-0.0942078	-0.0209441	-0.258699	0.0378256	0.0113315	-0.14097	-0.107758	-0.374491	-0.231144	-0.0918875	-0.0801935	-0.327901	-0.0275354	-0.0973297	-0.360746	0.00384711	-0.0367622	-0.321582	0.0831022	-0.0468681
Q05193-2	DNM1	Isoform 2 of Dynamin-1 [OS=Homo sapiens]	52	615	High	0.309202	NaN	NaN	0.388388	NaN	NaN	0.156324	NaN	NaN	-0.0257163	NaN	NaN	-0.100642	NaN	NaN	0.212721	NaN	NaN	-0.0206628	NaN	NaN	0.162668	NaN	NaN	NaN	NaN	NaN	NaN	NaN	NaN	NaN	NaN	NaN	NaN	NaN	NaN	NaN	NaN	NaN	NaN	NaN	NaN	NaN	NaN
Q12873-3	CHD3	Isoform 3 of Chromodomain-helicase-DNA-binding protein 3 [OS=Homo sapiens]	52	457	High	NaN	-0.158897	0.210234	NaN	-0.00147344	0.0778984	NaN	-0.0649543	0.232747	NaN	-0.0406299	0.351367	NaN	-0.0557475	0.223704	NaN	-0.0256057	0.0997191	NaN	-0.0850001	0.222939	NaN	-0.172469	0.22488	NaN	NaN	0.0939035	NaN	NaN	-0.190922	NaN	NaN	-0.021132	NaN	NaN	-0.00560901	NaN	NaN	0.120257	NaN	NaN	0.234893	NaN	NaN
Q96T23	RSF1	remodeling and spacing factor 1 [OS=Homo sapiens]	51	307	High	-0.152507	-0.150907	0.000320368	-0.196623	-0.26388	-0.0143661	-0.100418	-0.184817	0.0423445	-0.120891	-0.183908	0.114858	-0.0341807	-0.154208	0.0642166	-0.127448	-0.217283	-0.0288296	-0.181778	-0.00413514	0.0656653	-0.150136	-0.213838	-0.0366544	0.0137062	0.0695815	-0.0472679	-0.090805	0.0235567	-0.0405817	0.151129	0.390754	0.0549765	0.0110636	0.106083	-0.0175696	-0.0114594	0.146433	-0.0130854	-0.11317	0.0198708	-0.0682598	-0.0556765	0.0412962
Q14697-1	GANAB	Neutral alpha-glucosidase AB [OS=Homo sapiens]	51	1477	High	-0.123823	-0.119866	-0.143485	-0.196861	-0.138942	0.0744237	-0.0847888	-0.0895453	-0.0522704	-0.0388079	-0.0206633	-0.116005	0.00832466	0.0396776	-0.0768833	-0.0809431	-0.0844536	-0.184347	-0.210754	0.00724991	-0.0963335	-0.108783	-0.133934	-0.080286	0.058713	0.112763	-0.235508	0.0336332	0.109918	-0.287285	0.161099	0.199706	-0.0993805	0.0661927	0.0902024	-0.155266	-0.000768623	0.142227	-0.0333653	-0.096241	-0.0159645	-0.0749164	0.00781433	0.150169
Q9NRL2	BAZ1A	Bromodomain adjacent to zinc finger domain protein 1A [OS=Homo sapiens]	51	311	High	-0.0922022	0.0242347	-0.129033	-0.121274	-0.0662984	-0.0441818	0.0132624	0.00130837	-0.0581431	0.0192804	-0.00410271	-0.0586853	-0.0165415	0.00739382	0.166169	0.0298262	0.0594407	0.0817557	0.14359	0.245032	0.28535	0.080163	0.0387082	0.191295	-0.0239754	0.0281234	-0.00696851	-0.090148	-0.0123844	-0.0588599	0.00545974	0.168271	0.0792618	-0.00836943	0.0717326	0.00775822	-0.0636998	0.0611414	0.00120544	0.0231696	0.0311689	-0.0856357	0.131258	0.105916
P33993-1	MCM7	DNA replication licensing factor MCM7 [OS=Homo sapiens]	51	841	High	-0.0830078	-0.0524225	-0.0716991	-0.151924	-0.0181913	-0.0493145	-0.0884862	-0.0229407	-0.0199037	-0.0161495	-0.038188	-0.103665	-0.0520925	-0.0783424	-0.125477	-0.0117397	-0.0315447	-0.0466137	0.0453214	-0.0298691	0.00966258	0.0745773	0.0245232	-0.026311	-0.0215387	-0.043201	-0.0112962	0.0408011	-0.0912609	-0.099865	0.0354566	-0.105477	-0.0283518	0.105211	-0.0171137	-0.0343113	0.116382	-0.0786824	0.0300826	0.0367374	-0.0137673	0.0287337	0.0125419	0.00823232
Q9NWH9-1	SLTM	SAFB-like transcription modulator [OS=Homo sapiens]	51	475	High	-0.0792436	0.0156459	-0.137515	-0.150052	-0.0815858	0.00225637	-0.022346	-0.0718108	-0.0731502	0.00838092	0.00129325	0.000826828	-0.0438786	-0.013278	0.151668	-0.0503816	0.00349424	0.00111677	-0.105366	0.101511	0.170027	-0.110568	-0.120122	0.116066	-0.0514059	0.112273	-0.0271597	-0.123938	0.0564374	-0.0905218	0.0281039	0.27151	0.0872126	-0.0215836	0.127077	-0.0165425	-0.102873	0.0960289	-0.0271044	-0.0751066	-0.00191785	-0.0747313	0.0173263	0.0570843
Q8N201	INTS1	integrator complex subunit 1 [OS=Homo sapiens]	51	229	High	-0.0480776	0.00567252	-0.0543594	-0.105929	-0.0531397	-0.0323867	-0.0410562	-0.062129	-0.0553289	-0.00282095	-0.0238381	-0.018795	-0.0522499	-0.00104233	0.0289287	-0.0378303	0.0122852	-0.025197	-0.0238008	0.105908	0.0286074	-0.0988474	-0.161873	-0.0480413	-0.0176601	0.00745729	-0.0422792	-0.128978	-0.0567159	-0.174135	-0.00733277	0.159477	0.0465727	0.0994672	0.0776147	-0.0233459	-0.0111876	0.0234723	-0.0022078	-0.0396681	-0.0570326	0.0326305	0.0557956	-0.0130765
P47897	QARS	glutamine--tRNA ligase [OS=Homo sapiens]	51	981	High	-0.0327234	-0.0234537	-0.0185203	-0.0628118	-0.0150776	-0.0102568	-0.0443883	-0.0210943	-0.042316	-0.132279	-0.0591374	-0.08354	-0.0535469	-0.0904131	-0.0356589	0.0387887	-0.00660608	-0.0335369	-0.0297556	-0.122664	-0.0822544	0.0665302	0.0136447	0.102179	-0.025341	-0.12233	-0.105262	0.00788121	-0.0480538	-0.121065	-0.115878	-0.217255	-0.0989981	0.0527649	-0.0515585	-0.0530863	-0.00376221	-0.0837102	-0.0641603	0.0374089	-0.0564585	0.0222383	-0.000456772	-0.0536573
P35251-1	RFC1	Replication factor C subunit 1 [OS=Homo sapiens]	51	361	High	-0.0196772	0.00702008	-0.241809	-0.0208855	-0.0483331	-0.0485334	0.0278373	-0.0571298	-0.165998	0.0304174	-0.0346251	-0.156925	-0.019064	-0.0597249	0.0765286	-0.0104828	0.0185843	-0.0182228	0.0731277	0.122984	0.067336	0.0128155	-0.133435	0.0725679	-0.0579367	0.00153963	0.0458098	-0.115385	-0.0401354	0.00966651	0.0609274	0.193968	0.151657	0.0739575	0.0520411	0.0961056	-0.0962658	0.00520374	0.0177241	-0.0986051	-0.0973854	-0.111701	-0.0645409	-0.027272
O94979	SEC31A	Protein transport protein Sec31A [OS=Homo sapiens]	51	826	High	-0.019474	0.00885875	-0.0794392	0.0254478	0.111889	-0.00340558	-0.0217805	0.079793	-0.0774913	-0.0606403	-0.0407743	-0.27084	-0.0829611	-0.110314	-0.209374	-0.0250358	-0.126251	-0.0838527	-0.0375262	-0.199388	-0.20768	-0.150564	-0.0903382	-0.164413	-0.00974937	-0.170156	-0.135322	0.0315141	-0.0796709	-0.160499	-0.362494	-0.564695	-0.182968	-0.0945034	-0.179283	-0.115373	0.00487229	-0.189334	-0.113144	0.224205	-0.186991	-0.030088	0.111143	-0.106414
P11142-1	HSPA8	Heat shock cognate 71 kDa protein [OS=Homo sapiens]	51	4937	High	-0.0178738	-0.0273628	0.141665	0.0294714	-0.06777	0.0696459	0.0240769	0.0480366	0.205974	-0.0424585	-0.0960035	0.0581016	-0.0378428	-0.113514	-0.079979	-0.0390043	-0.136834	-0.022294	-0.104395	-0.205212	-0.0960035	-0.0354128	-0.0362944	-0.045785	0.118103	0.0347857	-0.00675968	0.141356	0.0198374	0.0182085	0.126144	0.0179133	0.00243099	-0.0156346	-0.0108003	-0.0976572	0.0197058	-0.0541358	-0.0457534	0.0105638	0.00499535	0.0370259	-0.0367632	-0.052551
Q7Z2K8-1	GPRIN1	G protein-regulated inducer of neurite outgrowth 1 [OS=Homo sapiens]	51	256	High	-0.00528429	-0.037014	-0.00156977	0.0576495	-0.0473967	-0.0100431	0.0949646	-0.00899031	-0.0284705	0.118305	-0.00234224	0.0903701	0.0264844	0.0922566	0.0799932	0.061287	0.0273906	0.0109759	-0.00897309	0.0343684	-0.0225086	0.0256958	-0.0236869	0.0114489	0.0664939	-0.045074	0.0444375	0.0472497	-0.0309267	0.0695781	-0.0140886	-0.00288436	-0.0462904	-0.085515	-0.151049	-0.0409365	0.0334635	0.0630288	0.0504475	0.0860338	0.0380631	0.022203	0.0769501	0.0234415
Q8TCS8	PNPT1	Polyribonucleotide nucleotidyltransferase 1, mitochondrial [OS=Homo sapiens]	51	625	High	-0.00268551	-0.00238892	-0.0504703	-0.142631	-0.0389347	0.0143185	0.0112395	-0.060503	0.0231948	0.0907306	-0.0525617	-0.071434	0.0216771	-0.0113736	0.0380154	0.0278073	-0.00581552	-0.00865652	-0.00724219	0.171689	0.0814324	0.0168686	-0.0321517	0.0391197	0.0597039	0.122017	-0.00490666	-0.117612	0.0307751	-0.126945	0.00430878	0.224488	0.0133629	0.0377494	0.106662	-0.0337915	-0.00458434	0.0941644	-0.0523663	-0.0417872	0.0360956	-0.098949	0.0303888	0.0860865
Q92499	DDX1	ATP-dependent RNA helicase DDX1 [OS=Homo sapiens]	51	999	High	0.0141334	-0.0147609	-0.0525465	0.0135556	0.0465184	-0.0336905	-0.0789867	-0.0077457	-0.0798135	-0.104157	-0.0222664	-0.130239	-0.050541	-0.0631084	-0.088027	-0.0663824	0.00247391	-0.0637274	-0.0346222	-0.0606709	-0.0432901	0.0257312	0.0535665	0.0261659	-0.0630551	-0.0819688	0.00576211	-0.0370168	-0.109596	0.0194331	0.00975038	-0.0438638	0.116192	0.0532503	-0.00374988	0.143486	-0.0398168	-0.0538001	-0.00752163	0.0295248	-0.075099	-0.012423	0.012579	-0.0601394
Q9UK61	FAM208A	Protein TASOR [OS=Homo sapiens]	51	225	High	0.0217161	0.0489845	-0.0484467	-0.102584	-0.0762491	-0.0452318	0.0508037	-0.0136738	-0.00855592	0.0741091	0.0231953	-0.0607662	0.00207228	0.0482006	0.0237579	0.0298177	0.011692	-0.0446482	-0.0129528	0.186962	0.0511313	-0.0674238	-0.0608048	-0.050272	0.000767698	0.0093588	0.0207959	-0.150871	-0.0632	-0.0466824	0.0053081	0.105859	0.0670892	0.0679283	0.0236855	0.0110788	0.00514788	0.0584169	-0.0133219	-0.00622655	-0.0459528	-0.0809226	0.0550557	-0.0331686
Q9UIW2	PLXNA1	Plexin-A1 [OS=Homo sapiens]	51	286	High	0.0259753	0.0212965	0.116269	0.00054938	-0.0293855	0.0151777	-0.0051103	-0.0313816	-0.0301385	-0.0083895	-0.00464628	0.0413037	0.0119743	0.00823301	0.0104943	-0.031805	-0.0513125	0.00884917	-0.0112495	0.0241566	-0.0377207	-0.0134087	0.0163732	-0.0723486	-0.0103702	0.0758434	0.0617761	0.00979035	0.0535831	0.0670786	-0.0526438	0.0450636	-0.030613	-0.132495	-0.017189	-0.115306	0.0166787	0.114623	0.0243644	-0.0440464	0.0342608	-0.0252462	0.0810242	0.0579341
Q8WVM7	STAG1	Cohesin subunit SA-1 [OS=Homo sapiens]	51	449	High	0.0268527	0.0426665	-0.0638562	-0.107493	-0.0501871	-0.0616703	0.0479807	-0.0136519	-0.0790591	0.0250902	-0.0131254	-0.039134	0.00437068	0.0603915	0.014801	0.0275688	0.0363988	-0.0276747	-0.0103474	0.219127	0.0887499	0.00493433	-0.0587973	-0.0192604	-0.061161	0.0592047	0.0255069	-0.1833	0.00181963	-0.163866	-0.0641088	0.187171	0.0434599	-0.0187578	0.0590592	-0.0230455	-0.109654	0.0857806	-0.0620861	-0.0963288	-0.0288515	-0.139689	0.00678353	0.00860421
Q13618	CUL3	Cullin-3 [OS=Homo sapiens]	51	526	High	0.0289746	-0.0199346	-0.0805559	0.183513	0.142167	-0.0421677	0.039001	0.0441369	-0.0627275	0.056838	0.0174113	-0.0588379	0.0199509	-0.0323248	-0.044406	0.0595265	0.16233	-0.0266848	0.111105	-0.0545989	0.0047283	0.0658416	0.0343967	0.0512647	-0.000973664	-0.137302	0.0784235	-0.00337222	-0.122811	0.0742816	0.0143871	-0.260447	0.0652256	0.0361939	-0.137914	0.0914431	0.0166082	-0.177801	0.0441818	0.00675871	0.0263757	0.0329452	-0.0554943	-0.0747592
Q9Y2A7-2	NCKAP1	Isoform 2 of Nck-associated protein 1 [OS=Homo sapiens]	51	631	High	0.0356303	0.0368786	-0.0764694	0.10095	0.153182	-0.0194597	0.0729051	0.15683	-0.0895505	-0.0528479	0.0942001	-0.108863	0.0189953	0.0369778	-0.0477285	0.00869088	0.0856018	0.00477321	0.0311565	-0.155306	-0.0694818	0.0432663	0.0900302	0.0248728	-0.0791626	-0.230487	-0.0516119	0.0581903	-0.0992384	0.0400372	-0.15774	-0.459092	-0.0918655	-0.146793	-0.311159	-0.0941591	-0.0566253	-0.227523	-0.0544138	0.00654404	-0.146196	-0.0391469	0.0020314	-0.148684
O00410-3	IPO5	Isoform 3 of Importin-5 [OS=Homo sapiens]	51	1654	High	0.0365067	-0.0408068	0.0863418	0.154253	0.0539951	0.0193328	-0.0136943	0.0488263	0.0404648	-0.0458469	0.0302916	0.0924081	0.0342826	0.00719926	-0.0396538	0.00975807	-0.00114345	0.05128	0.0216398	-0.124205	-0.0399342	0.00518798	0.091887	0.0117026	0.022604	-0.0892949	0.00938033	0.148041	0.0233506	0.197245	-0.0859451	-0.249706	-0.0822764	-0.0985003	-0.115807	-0.0139741	0.0286836	-0.100624	0.00785247	0.0772677	0.00281141	0.0589948	0.00612829	-0.0708349
Q96ST3	SIN3A	Paired amphipathic helix protein Sin3a [OS=Homo sapiens]	51	333	High	0.0429335	0.0390129	-0.0833893	-0.0109539	-0.0246182	0.0197516	0.0807242	-0.056511	-0.0380797	0.0485802	-0.0216628	-0.0851469	0.0092221	0.0137406	0.0694742	-0.0129099	0.0104438	-0.00751878	0.0564164	0.165363	0.0950985	-0.0102358	-0.0909228	0.0112066	-0.00503635	0.0503049	0.00350951	-0.16319	-0.0169411	-0.111249	-0.0402308	0.106437	0.107291	0.020855	0.0285988	0.015356	-0.0705452	0.0884538	-0.0312863	-0.0778789	-0.0072517	-0.0851264	-0.0118446	0.0256245
Q9H2M9	RAB3GAP2	Rab3 GTPase-activating protein non-catalytic subunit [OS=Homo sapiens]	51	461	High	0.0470658	0.000238348	0.0077134	0.0242405	0.0578118	0.0382718	-0.000430623	0.0539971	-0.0264144	0.0065918	0.064063	-0.0228758	0.0131961	0.0109987	-0.0813961	0.0708228	0.00327976	-0.036293	0.00632094	-0.116418	-0.102514	0.0581245	0.0662178	-0.00683787	-0.0097389	-0.128954	-0.0325442	0.0428094	0.00274653	0.00267117	-0.109308	-0.250296	-0.0727062	0.0482921	-0.0819206	0.0481291	0.0341253	-0.0753512	0.0129757	0.0851688	-0.0565443	0.0423913	0.0156565	-0.0817344
P11498	PC	pyruvate carboxylase, mitochondrial [OS=Homo sapiens]	51	444	High	0.0473814	0.0296525	-0.0170774	-0.0036478	-0.0313406	-0.000783938	0.0165315	-0.0728674	-0.0340534	0.0752288	-0.0204993	-0.0139198	0.0383624	-0.00216387	0.0381613	0.00635621	0.00655363	-0.0307159	0.00595378	0.140751	0.0398416	-0.0620527	-0.0551104	-0.0367069	0.0113488	0.0945621	0.0575266	-0.102107	0.0187912	-0.0598478	-0.0265312	0.172486	0.0422659	0.042017	0.0698432	0.0287418	-0.0221672	0.116727	0.0149516	-0.0384874	-0.00398544	-0.0371346	-0.0332393	0.0618278
O60333-2	KIF1B	Isoform 2 of Kinesin-like protein KIF1B [OS=Homo sapiens]	51	311	High	0.0527639	0.135377	0.0559301	0.0831871	0.164405	0.0618296	0.00900215	0.251902	0.133903	0.0101166	0.205236	-0.106368	0.101441	-0.0197106	-0.0562372	0.0520859	-0.0882278	-0.00635437	0.0824041	0.0657874	-0.0766372	-0.0099802	0.368033	0.0340194	-0.0167913	-0.154241	0.0134745	-0.0248861	-0.0455856	-0.0213385	-0.189202	-0.501072	-0.0729275	-0.0845346	-0.247879	-0.0438442	-0.0197697	-0.155156	0.0402079	0.146133	-0.143396	0.101718	0.378665	-0.105076
P50851-1	LRBA	Lipopolysaccharide-responsive and beige-like anchor protein [OS=Homo sapiens]	51	212	High	0.101132	-0.0157986	-0.0678664	0.0444498	0.0517569	-0.0100069	0.0303932	0.0391731	-0.0742021	-0.0160103	0.0398111	-0.064558	0.057496	-0.00615409	-0.0335378	0.0875846	0.0294323	-0.0218057	0.0258274	-0.147888	-0.0642147	0.0157041	-0.0173621	-0.0364618	-0.00956628	-0.129404	0.012991	0.028802	-0.07582	-0.0450239	-0.197494	-0.291402	-0.11386	-0.0600509	-0.230779	-0.0262432	-0.00908567	-0.0325627	0.00651356	0.0697403	-0.0306654	0.0225815	0.035697	-0.0417593
Q12873-2	CHD3	Isoform 2 of Chromodomain-helicase-DNA-binding protein 3 [OS=Homo sapiens]	51	455	High	NaN	-0.465462	NaN	NaN	-0.149439	NaN	NaN	-0.644103	NaN	NaN	-0.291194	NaN	NaN	-0.305405	NaN	NaN	-0.295073	NaN	NaN	-0.411405	NaN	NaN	-0.271394	NaN	NaN	NaN	NaN	NaN	NaN	NaN	NaN	NaN	NaN	NaN	NaN	NaN	NaN	NaN	NaN	NaN	NaN	NaN	NaN	NaN
P18583-6	SON	Isoform E of Protein SON [OS=Homo sapiens]	51	690	High	NaN	-0.20016	0.221424	NaN	-0.273893	-0.00333214	NaN	-0.359993	0.251785	NaN	-0.377584	-0.179824	NaN	-0.152015	-0.240377	NaN	-0.174881	-0.416277	NaN	0.129005	-0.182745	NaN	-0.499	-0.186656	0.0658373	0.241326	NaN	-0.180121	-0.121345	NaN	-0.044403	0.130563	NaN	0.00165662	0.221717	NaN	-0.0428863	0.0598894	NaN	-0.0415759	0.271081	NaN	-0.129954	-0.161217
P10809	HSPD1	60 kDa heat shock protein, mitochondrial [OS=Homo sapiens]	50	4077	High	-0.227164	-0.111634	0.120874	-0.258705	-0.259057	0.0541182	-0.266008	-0.254514	0.145162	-0.153702	-0.245503	0.101864	-0.122119	-0.132232	-0.00533391	-0.21234	-0.220838	-0.0556612	-0.32819	0.0415535	0.0180064	-0.311502	-0.179643	-0.0940981	0.100817	0.23926	-0.0767956	-0.0120592	0.128426	-0.0682421	0.15681	0.484072	-0.0180426	0.0155726	0.279226	-0.0947008	-0.0159292	0.163986	-0.102076	-0.123242	0.110855	-0.0267425	-0.0797739	0.110436
P40222	TXLNA	alpha-taxilin [OS=Homo sapiens]	50	819	High	-0.169214	-0.110782	-0.0118255	0.110385	-0.0330686	-0.0244627	-0.11326	-0.0490094	-0.0534177	-0.205589	-0.0917292	0.0634298	-0.130241	-0.0304337	-0.103512	-0.167112	-0.077527	-0.0146875	-0.0153494	-0.13127	-0.073185	0.00652503	0.0764222	0.0355749	-0.0171585	-0.0619417	-0.049737	0.0753536	0.0703383	0.115961	0.167048	0.0585236	0.138517	0.102894	0.0505628	0.141353	-0.0280724	-0.157363	-0.0316467	0.0798464	0.0437669	0.111213	0.0341587	-0.0389364
O94913	PCF11	Pre-mRNA cleavage complex 2 protein Pcf11 [OS=Homo sapiens]	50	328	High	-0.135604	-0.162005	-0.0734778	-0.00168418	-0.189711	-0.0682516	-0.00500347	-0.18491	-0.0786224	-0.00895215	-0.161716	0.108321	-0.119515	-0.0626259	0.0642747	-0.120886	-0.114175	-0.00655744	0.0129672	0.14051	0.112939	-0.0323487	-0.131486	0.0360728	-0.0650511	0.0380539	-0.0116234	-0.088955	0.0152808	-0.0475492	0.119717	0.344429	0.0927839	0.0969305	0.143602	0.0530005	-0.033412	0.0392747	-0.0414658	0.00298597	0.0328941	-0.00690319	0.0344229	0.0556128
O75122	CLASP2	CLIP-associating protein 2 [OS=Homo sapiens]	50	293	High	-0.119681	-0.0586638	0.375725	-0.215413	-0.139635	0.282208	-0.216255	-0.189478	0.272045	-0.245837	-0.0475597	0.221013	-0.265026	-0.29417	0.292576	-0.338626	-0.191028	0.369925	-0.220871	-0.290528	0.178314	-0.400769	0.0335527	0.210051	0.0699892	0.0862694	0.00615501	0.108994	0.126668	0.00771101	0.0158826	-0.0147228	0.0254441	0.0209245	0.255994	-0.0686722	0.248546	0.136322	-0.00392577	-0.0422788	0.0642194	-0.0240188	0.0537204	0.319198
Q9GZR7	DDX24	ATP-dependent RNA helicase DDX24 [OS=Homo sapiens]	50	763	High	-0.094574	-0.0987587	-0.21756	-0.0402183	-0.137045	-0.0153609	0.0415559	-0.10793	-0.133988	0.0268841	-0.126311	-0.0351686	0.0244771	-0.173921	0.178117	-0.0538769	-0.0940504	0.0753993	-0.0142955	-0.0485344	0.183115	-0.0172797	-0.287044	0.0665979	-0.0505533	0.0654903	-0.0276632	-0.0951862	0.0303221	-0.0144891	0.0513706	0.23721	0.120571	-0.0443573	0.0667954	0.0113621	-0.136231	-0.0121426	-0.00279424	-0.1834	-0.0610943	-0.136762	-0.0848961	-0.0167301
Q13200	PSMD2	26S proteasome non-ATPase regulatory subunit 2 [OS=Homo sapiens]	50	1463	High	-0.0626173	0.00250052	0.00734522	0.00442023	0.0660591	0.00346284	-0.00548125	0.0655728	0.0574603	-0.0701075	0.0365486	-0.00952629	-0.0478735	0.0573159	-0.0402575	-0.0223618	0.00877567	-0.0120125	-0.0087433	-0.0358429	-0.0282889	0.0322198	0.112237	0.0316115	0.00562472	-0.116678	-0.0620384	0.10303	-0.022913	-0.0148268	-0.0733308	-0.282266	-0.094637	-0.020524	-0.130854	-0.0723734	0.0288343	-0.105512	-0.0165692	0.0360022	-0.0814553	0.0273185	0.0112496	-0.0760248
Q9H4A3-7	WNK1	Isoform 6 of Serine/threonine-protein kinase WNK1 [OS=Homo sapiens]	50	407	High	-0.0103903	-0.0150099	0.0181046	0.00992393	0.0451784	0.0292063	-0.0660825	0.060503	-0.00241425	-0.0924177	0.0255661	0.0369052	-0.0201855	0.0163841	-0.00950811	-0.0116157	-0.0267916	-0.0126743	-0.0689946	-0.167761	-0.0553007	-0.0158338	0.048777	0.015338	0.0119571	-0.078279	-0.0470314	0.0875778	-0.00578211	-0.00073722	-0.144851	-0.284738	-0.133481	-0.127643	-0.102909	-0.0838175	0.0057878	-0.0115848	-0.0231514	0.0642119	-0.0266466	0.0533595	0.00675871	-0.0277346
Q9Y3P9	RABGAP1	Rab GTPase-activating protein 1 [OS=Homo sapiens]	50	326	High	-0.00650311	-0.00412746	0.0566969	0.117727	0.0861664	0.00940801	0.0157752	0.0627756	0.0420175	-0.0779581	0.017188	0.0230523	-0.0708771	0.0268631	-0.0840702	-0.101061	-0.0250292	-0.033207	-0.0833846	-0.14328	-0.138662	-0.0875044	0.00471253	-0.0601425	0.0278368	-0.0841679	-0.00997829	0.106693	0.0619812	0.0617094	-0.0965242	-0.281929	-0.0882521	-0.0761709	-0.131247	-0.0485392	0.0417233	-0.0770087	-0.0341768	0.0130805	-0.0142612	0.0261999	-0.064269	-0.0585211
Q96Q89-2	KIF20B	Isoform 2 of Kinesin-like protein KIF20B [OS=Homo sapiens]	50	136	High	-0.00387291	-0.0955276	-0.124544	-0.147871	-0.206882	-0.0192118	0.19206	-0.104745	0.15116	0.340554	0.0701065	0.0962057	0.257693	0.154248	0.215532	0.292096	0.196996	0.168964	0.268845	0.43212	0.291129	0.38449	0.119059	0.30375	0.0402785	0.075068	0.0230712	-0.0542297	-0.0232087	-0.162148	0.0521221	0.243593	-0.027834	0.16501	0.169666	-0.00465016	0.143528	0.286786	0.0503406	0.164876	0.16609	0.0648302	0.202914	0.264342
P52789	HK2	Hexokinase-2 [OS=Homo sapiens]	50	820	High	-0.00206759	0.000240412	-0.0166836	-0.0306273	0.0120774	-0.0281429	-0.0255732	-0.0209694	-0.0603195	0.00738714	0.0195904	0.000512073	-0.091239	-0.0350456	-0.00163932	-0.0182209	0.00785452	-0.0182934	-0.0816221	0.0615406	-0.00370979	-0.0676785	-0.0364623	-0.0222273	-0.019289	0.0244365	-0.00909805	-0.108652	-0.0203886	-0.0146408	-0.0993586	0.0478596	-0.0187826	-0.0522232	-0.0422535	-0.0128374	-0.138995	-0.0504069	-0.116547	-0.0657367	-0.0858202	-0.118412	-0.0800658	-0.103141
Q92797-1	SYMPK	Symplekin [OS=Homo sapiens]	50	430	High	-0.000166919	0.0292483	-0.0341367	0.0155134	-0.017785	-0.0461292	0.0332284	-0.0290346	-0.0230059	0.00502397	9.92e-05	-0.0145988	-0.0621796	0.0262823	0.0199527	-0.0357523	0.0165443	-0.0172167	-0.00645543	0.181068	0.0638361	-0.0750427	-0.0721793	-0.0533876	-0.0170717	0.0385585	0.0188389	-0.109989	-0.0242052	-0.0279446	0.041215	0.173468	0.110209	0.0190182	0.0272064	0.0379687	-0.0322227	0.0560069	-0.0309401	-0.0659285	0.000396709	-0.0775551	-0.00785256	0.0227178
O15061-1	SYNM	Synemin [OS=Homo sapiens]	50	203	High	0.00329486	-0.00150012	-0.00752543	-0.128836	-0.137311	-0.051035	0.0222125	-0.116073	-0.00622128	0.0381269	-0.0700226	0.0359955	-0.00858974	-0.0496369	0.0303469	-0.0566282	-0.0760612	-0.0991525	-0.0991078	0.0814381	-0.0203256	-0.139599	-0.221086	-0.121349	0.0165196	0.0628886	0.0144435	-0.170543	-0.0342684	-0.0383234	0.0161935	0.216247	0.0195522	-0.0505037	-0.0354013	-0.0187559	-0.0487595	0.0679002	-0.0266705	-0.0485554	0.0630912	-0.111472	-0.0213194	-0.0293577
Q8TDM6-1	DLG5	disks large homolog 5 [OS=Homo sapiens]	50	205	High	0.016818	-0.0183267	0.0138196	-0.0404072	0.00509938	0.0335655	-0.0522599	-0.0152673	0.00696137	-0.086525	-0.0117778	0.0250779	0.0111017	0.0566445	0.0140438	-0.0440216	-0.0595827	-0.0286541	-0.148513	-0.0816937	-0.100551	-0.0962515	-0.100404	-0.0850048	-0.0163355	0.0800347	0.0134363	-0.0404186	0.0122117	-0.0465898	-0.0461188	-0.0803552	-0.0592251	-0.0743494	0.0485602	-0.0633382	0.0629569	0.071219	0.00387009	0.105153	0.0569697	0.0342346	0.0845098	0.0368321
Q9Y4B5	SOGA2;MTCL1	Microtubule cross-linking factor 1 [OS=Homo sapiens]	49	206	High	-0.0955973	-0.0155582	0.0374498	-0.0397969	-0.00593087	0.0606318	-0.0340467	0.0319862	0.0047727	-0.10475	0.0565301	0.0493374	-0.0791007	0.0258513	-0.052515	-0.0898971	-0.0380049	-0.0301971	-0.102744	-0.224652	-0.13923	-0.119995	-0.0497222	-0.0878802	-0.000974697	0.0119071	0.0400972	0.0593166	0.0306062	0.00961491	-0.0144711	-0.0729547	-0.0487118	-0.073185	0.003808	-0.0104685	0.0167484	0.0495657	-0.0366249	0.0605307	0.0118495	0.0471014	0.0157451	-0.00557301
Q13315	ATM	Serine-protein kinase ATM [OS=Homo sapiens]	49	189	High	-0.0762319	-0.0496578	-0.0967532	-0.0248795	-0.0915565	-0.0924435	-0.130676	-0.0768165	-0.095099	-0.154167	-0.0304479	-0.0810928	-0.151182	-0.11568	-0.0877142	-0.0980997	-0.0629978	-0.0125675	-0.0301342	-0.0975217	-0.000414882	0.0198535	-0.00220349	0.0167189	-0.0568065	-0.111159	0.0161591	-0.00982288	-0.192087	-0.000334717	0.250721	0.0920921	0.215084	0.215003	0.0329342	0.175413	0.0979185	-0.124945	0.0419265	0.0296888	-0.0421181	0.0739913	0.023942	-0.0602606
P54577	YARS	Tyrosine--tRNA ligase, cytoplasmic [OS=Homo sapiens]	49	926	High	-0.0641489	-0.0101795	0.0586758	0.092516	0.0677404	2.92e-06	-0.09302	0.0589752	0.000206536	-0.143371	0.0235434	-0.0150633	-0.072464	0.0169965	-0.111928	-0.0766535	-0.0205927	-0.0033817	0.0243922	-0.113117	-0.0969915	-0.0116787	0.127933	0.0155382	-0.00261496	-0.0752435	-0.0527172	0.160029	0.00589366	0.102827	0.046113	-0.198266	0.00373561	0.00582223	0.0137987	0.0590181	-0.0332832	-0.158654	-0.0299397	0.0933476	-0.056221	0.092074	0.0164824	-0.0786922
P13667	PDIA4	Protein disulfide-isomerase A4 [OS=Homo sapiens]	49	1247	High	-0.062666	0.000935626	-0.0093517	-0.0998878	-0.0919352	0.00281244	-0.0150256	-0.086154	0.0321307	-0.0211449	-0.0674762	0.0190888	-0.0823698	0.0358	-0.0127087	-0.0799456	-0.057723	-0.0494728	-0.065527	0.141372	0.0110493	-0.058342	-0.0498366	-0.0279455	-0.027627	0.0470081	-0.00460245	-0.125773	0.0354138	-0.0750112	-0.0133733	0.186164	0.00507641	-0.0245132	-0.00732801	-0.0544262	-0.0625238	0.0360055	-0.0533896	-0.107555	-0.0422659	-0.0755038	-0.0362453	0.0142567
Q14692	BMS1	ribosome biogenesis protein BMS1 homolog [OS=Homo sapiens]	49	462	High	-0.0591908	-0.0728836	-0.356041	-0.0528555	-0.154655	-0.043868	0.0227694	-0.134298	-0.324309	-0.0639162	-0.152755	-0.224408	-0.0419522	-0.278422	0.154155	-0.100466	-0.137733	0.0161982	-0.0910177	-0.227529	0.0624762	-0.0855579	-0.430812	-0.0181913	-0.0786619	-0.00528291	-0.0118103	-0.0980463	0.0174599	0.0414571	0.0433312	0.122022	0.146907	-0.0730725	-0.00916001	0.0585089	-0.213465	-0.0935617	-0.0062256	-0.276859	-0.154179	-0.147121	-0.177537	-0.0801513
P23588	EIF4B	eukaryotic translation initiation factor 4B [OS=Homo sapiens]	49	1037	High	-0.0569029	-0.0741644	0.103543	0.0111389	-0.0498743	0.0427657	-0.0831522	-0.103748	0.0689349	-0.0259161	-0.0831699	0.0911532	0.0108919	-0.0971947	-0.0550614	-0.0305939	0.00520905	-0.0606308	-0.0529241	-0.137181	-0.086422	-0.0846471	-0.131365	-0.0598459	-0.0443659	-0.0689807	-0.130374	0.043087	-0.0217657	0.000916548	-0.0178414	-0.0663362	-0.113649	-0.0247888	-0.00776291	-0.0245953	-0.119933	-0.0411019	-0.0906725	-0.0104647	-0.032753	0.00162071	-0.0711269	-0.0559499
Q12906-7	ILF3	Isoform 7 of Interleukin enhancer-binding factor 3 [OS=Homo sapiens]	49	1681	High	-0.0529089	-0.0642119	-0.0104875	-0.0761461	-0.114071	0.00214389	-0.0220933	-0.135985	0.0114864	-0.00740528	-0.124789	0.0103082	-0.0678206	-0.0750427	0.00693416	-0.0772247	-0.117692	-0.0255547	-0.0612192	0.0498037	0.0387792	-0.0940523	-0.154336	-0.0246048	-0.00234129	0.115236	-0.0162401	-0.0928058	0.0929566	-0.0322819	0.0449724	0.299495	0.0663939	-0.00972556	0.118659	-0.0156269	-0.0572977	0.137376	-0.0614795	-0.059659	0.0458946	-0.0604863	-0.014843	0.0731985
Q9BUQ8	DDX23	Probable ATP-dependent RNA helicase DDX23 [OS=Homo sapiens]	49	500	High	-0.0444431	-0.0394039	-0.0858755	-0.179327	-0.104125	-0.00681973	0.0256247	-0.0660706	-0.00282052	0.0230027	-0.0683165	-0.0372105	-0.0364713	-0.0418549	0.0633001	-0.026041	-0.0817995	-0.0383529	-0.00597569	0.0944176	0.116068	-0.0182228	-0.113131	0.0642614	0.0192413	0.00691362	-0.0499773	-0.128584	0.000289934	-0.117362	-0.0266571	0.0865007	0.0479584	0.0261659	-0.0114088	-0.0483885	-0.027936	0.0290226	-0.0433359	-0.0457058	-0.0616122	-0.110424	0.0461045	0.0474646
P49736	MCM2	DNA replication licensing factor mcm2 [OS=Homo sapiens]	49	926	High	-0.0442867	-0.0221367	-0.0430355	-0.070775	-0.0202522	-0.0734864	-0.122854	-0.030282	0.020286	-0.099516	-0.0134945	-0.136982	-0.107664	-0.0725164	-0.13795	-0.0962658	-0.0490971	-0.0808887	-0.0342417	-0.00801849	-0.00754549	-0.0330296	0.0630241	-0.0587368	-0.0235376	-0.0567985	-0.0202837	0.0231648	-0.0969372	-0.0253629	0.0137587	-0.130039	0.0178489	0.062317	-0.0505199	0.00639149	0.0541639	-0.0953136	-0.00655934	0.00875465	-0.041936	-0.00901558	-0.012042	-0.0484493
Q9H3U1	UNC45A	Protein unc-45 homolog A [OS=Homo sapiens]	49	519	High	-0.0426178	0.0291662	0.0119438	0.0292502	0.111332	0.0249214	-0.0653586	0.0893975	-0.00631188	-0.117019	0.0536117	-0.0293045	-0.0672283	0.0201683	-0.0831709	-0.0724249	0.0284452	-0.0212784	-0.0335989	-0.11978	-0.114485	0.0190229	0.0798459	-0.00849148	-0.0114412	-0.086906	-0.00818539	0.0325793	-0.0111409	0.0565309	-0.158159	-0.331288	-0.0215063	-0.117	-0.13301	-0.0462055	-0.0130329	-0.132804	-0.00246808	0.0047703	-0.0699234	0.0663075	-0.0313225	-0.0799959
Q6PGP7	TTC37	Tetratricopeptide repeat protein 37 [OS=Homo sapiens]	49	303	High	-0.0365066	0.0154256	-0.0423002	0.0319948	0.10517	0.017087	-0.00395914	0.139085	0.00618977	-0.0632696	0.105127	-0.0731401	0.0340414	0.0104036	-0.0796833	0.0192098	0.014783	-0.00518607	0.029295	-0.213138	-0.0701065	0.0274068	0.0808434	-6.86e-05	0.0112199	-0.136561	-0.0328684	0.0802907	-0.0546751	0.0046959	-0.0118065	-0.24586	0.00364967	0.0513039	-0.0798559	0.0261163	0.025196	-0.106564	0.0149945	0.0962458	-0.0981455	0.0664506	0.0202607	-0.0957048
P43304	GPD2	Glycerol-3-phosphate dehydrogenase, mitochondrial [OS=Homo sapiens]	49	747	High	-0.0208301	0.013421	-0.0640373	-0.138926	-0.0586385	-0.0670242	-0.0108428	-0.0555706	-0.0311981	0.00416285	-0.00705527	-0.0720425	-0.0297079	0.0156774	0.0253763	-0.0420827	0.0135604	-0.0336094	-0.0382929	0.161447	0.0515928	-0.0677652	-0.0499911	-0.0387745	0.015729	0.0716681	-0.0169821	-0.154146	0.0520745	-0.145775	-0.0654631	0.115714	0.031577	0.039031	0.0248527	-0.0525637	-0.00651071	0.0309653	-0.070364	-0.0930424	-0.0100632	-0.110467	-0.0115328	0.0741093
Q9H2P0	ADNP	Activity-dependent neuroprotector homeobox protein [OS=Homo sapiens]	49	367	High	0.00938887	-0.0445747	-0.117853	-0.017807	-0.0979118	0.0207691	0.0886807	-0.0790081	-0.0774856	0.0924158	-0.0534448	-0.0581646	0.00343316	-0.12503	0.0515299	0.000134484	-0.0877037	-0.0373354	-0.0187988	-0.0146398	0.015606	-0.0304565	-0.221625	0.00434496	-0.0302573	0.0790934	0.0272112	-0.112081	0.0652131	0.0283632	0.0358314	0.277376	0.143227	0.0101014	0.130692	0.084158	-0.0724144	0.106503	-0.00139907	-0.0589819	0.0439034	-0.0853829	0.011755	0.0184834
Q9NRY4	ARHGAP35	Rho GTPase-activating protein 35 [OS=Homo sapiens]	49	328	High	0.0544834	-0.0024767	0.0113411	0.0223837	0.0916481	0.0187493	-0.000271328	0.113357	0.0409465	-0.0360651	0.0778828	-0.0665331	0.0116501	0.0549411	-0.101725	-0.0338249	-0.0193167	-0.0590095	-0.0423184	-0.16958	-0.131712	0.0184975	0.121481	-0.0483523	-0.00927831	-0.170105	-0.0651645	0.0529022	-0.0712232	0.000960375	-0.206044	-0.425053	-0.101769	-0.0839576	-0.218032	-0.0949211	0.0222522	-0.15494	-0.0328951	0.117623	-0.114848	0.0216517	0.0056266	-0.138718
Q13619-1	CUL4A	cullin-4A [OS=Homo sapiens]	49	441	High	0.0636806	-0.0194301	-0.0586814	0.13331	0.0340005	-0.0372791	0.0611482	0.0403461	-0.0438714	-0.00213907	0.0265427	-0.116542	0.0290422	-0.0931301	-0.0842791	0.0463953	-0.0497093	-0.0677357	0.020914	-0.070035	-0.0450592	0.0509423	0.00619268	-0.00722499	0.0220079	-0.0809894	-0.0436916	0.0613288	-0.0709677	-0.0422535	0.0410909	-0.113824	0.0387229	0.0566167	-0.0159931	0.018937	0.0338955	-0.0619292	-0.0326004	-0.100981	-0.0769434	-0.0346589	-0.126061	-0.0829389
Q6P2E9-1	EDC4	Enhancer of mRNA-decapping protein 4 [OS=Homo sapiens]	49	599	High	0.0916347	0.11557	0.0695019	0.0668363	0.122721	0.0179347	0.00602485	0.119557	0.00124788	-0.0473872	0.0971746	-0.0144282	-0.0304432	0.0623407	-0.0764389	0.0269261	0.038804	-0.0178957	0.0571471	-0.103894	-0.0787669	0.00570387	0.0874972	-0.0550699	0.040471	-0.022532	0.0197192	0.100244	-0.0235462	0.0431366	-0.124378	-0.28369	-0.0598698	-0.0251026	-0.0949259	-0.0188503	0.0212965	-0.0599456	-0.00685023	0.0712995	-0.0418377	0.0109639	0.0219346	-0.0352943
P69849	NOMO1;NOMO3	Nodal modulator 3 [OS=Homo sapiens]	49	740	High	0.139801	-0.0318685	-0.08776	0.0674161	-0.204432	0.000728678	0.290814	-0.112187	0.205646	0.215697	-0.0446357	0.0931491	-0.0562863	-0.0535569	0.034809	0.0905137	-0.0613404	-0.0481253	-0.042244	0.0797916	0.0961246	0.127471	-0.158301	0.0229998	0.194306	-0.00268224	0.00697233	-0.0248151	-0.175158	-0.136226	0.309172	0.266868	0.086566	0.302217	-0.0855245	-0.0328826	0.077941	-0.00776342	0.0187759	0.0824585	-0.119067	-0.194873	0.207272	-0.0664203
Q5JPE7	NOMO2	NODAL modulator 2 [OS=Homo sapiens]	49	739	High	0.627349	0.416661	0.486379	0.186969	-0.0267202	0.325288	0.362528	0.394693	0.455072	0.620492	0.321201	0.250282	0.561164	0.389268	0.441324	0.922029	-0.0645983	0.375185	0.502927	0.613797	0.967204	0.123663	-0.166162	0.314709	0.231652	-0.247063	-0.041584	-0.0780421	0.162783	-0.393935	-0.191763	-0.0823396	-0.348625	0.396386	-0.0466463	-0.0532021	0.102278	0.13366	0.15599	0.0203291	-0.202868	-0.159003	-0.0822396	0.364067
Q05682-1	CALD1	Caldesmon [OS=Homo sapiens]	49	531	High	NaN	-0.138792	NaN	NaN	0.0656858	NaN	NaN	0.109416	NaN	NaN	0.0974607	NaN	NaN	0.0949349	NaN	NaN	0.155269	NaN	NaN	-0.116754	NaN	NaN	0.347204	NaN	NaN	-1.1805	0.0213013	NaN	-0.965563	0.206876	NaN	-0.937118	0.0306707	NaN	-1.9377	0.0292687	NaN	-1.69298	0.0945497	NaN	0.775509	0.254849	NaN	-0.807354
Q8TEW0-8	PARD3	Isoform 8 of Partitioning defective 3 homolog [OS=Homo sapiens]	49	270	High	NaN	-0.0613585	0.037878	NaN	-0.0200271	0.0189467	NaN	0.0760855	-0.039341	NaN	-0.120688	0.184958	NaN	0.0330662	-0.0424557	NaN	-0.0464692	-0.0384154	NaN	-0.112799	0.0188822	NaN	-0.175655	-0.072061	-0.0423198	NaN	0.186767	0.154963	NaN	0.310065	-0.0951576	NaN	0.142995	-0.0918049	NaN	0.126289	-0.071179	NaN	0.0874829	0.0186125	NaN	-0.0713019	0.0751047	NaN
Q99575	POP1	Ribonucleases P/MRP protein subunit pop1 [OS=Homo sapiens]	48	411	High	-0.117021	-0.0677252	-0.156259	-0.0605259	-0.0806751	-0.0529843	-0.047172	-0.0787783	-0.178372	-0.0437221	-0.0762262	-0.110778	-0.0453119	-0.127893	0.0120391	-0.0462646	-0.0594444	0.0297145	-0.0576334	-0.0365191	0.0625457	0.000918439	-0.113918	0.0135813	-0.0822144	0.0700965	-0.00886632	-0.0441828	0.0330496	0.063962	0.0463838	0.152917	0.149036	-0.0297193	0.0673914	0.0668859	-0.10758	-0.0681396	0.0304786	-0.170517	-0.0250883	0.00399547	-0.0975342	0.00523116
Q9Y6D9	MAD1L1	mitotic spindle assembly checkpoint protein MAD1 [OS=Homo sapiens]	48	403	High	-0.101468	-0.0909271	-0.0184498	0.00221722	-0.124328	-0.0240984	-0.0750975	-0.113112	-0.0330739	-0.026619	-0.0901651	0.0586615	-0.229041	-0.0657282	-0.0421285	-0.0989046	-0.109685	-0.0203677	-0.0707989	0.0410843	0.00218493	-0.0285263	-0.0684533	-0.038496	-0.0672474	0.0180487	0.0457735	-0.0495472	-0.0484867	0.0831556	0.0996274	0.266658	0.126659	0.0190783	0.0525475	0.0861406	-0.0361948	0.0300956	0.0112523	0.00795168	0.0764703	0.029901	0.00654609	0.0142034
Q9Y2D5-6	PALM2-AKAP2;PALM2;AKAP2	Isoform 4 of A-kinase anchor protein 2 [OS=Homo sapiens]	48	677	High	-0.093482	-0.147036	0.00962738	-0.0482769	-0.140438	0.0413771	-0.115435	-0.125894	-0.0216212	-0.100582	-0.108702	0.0706864	-0.0262613	-0.0351725	0.0096894	-0.0856132	-0.113707	0.00479978	-0.0380773	0.00352958	0.0109929	-0.0176888	-0.0458799	-0.0369692	-0.0199966	0.0354171	-0.0441942	0.0388994	0.0472602	0.058734	0.0624914	0.119076	-0.0254106	-0.128719	0.0859556	-0.0826053	-0.00777146	0.064527	-0.0340595	0.0188484	0.0392466	0.0445132	0.0534258	0.0784276
Q5JRX3-2	PITRM1	Isoform 2 of Presequence protease, mitochondrial [OS=Homo sapiens]	48	640	High	-0.0905581	-0.130001	-0.00726605	0.00241382	-0.183205	-0.04107	-0.0527654	-0.201558	-0.0312314	-0.0604963	-0.162875	0.0653792	-0.136624	-0.0872602	0.0538931	-0.165381	-0.159138	0.00945192	-0.0760564	0.0397805	0.0586681	-0.110721	-0.177878	-0.0317068	-0.00271317	0.126893	-0.00818253	-0.083251	0.0950241	0.0129786	0.0629788	0.270006	0.0800171	-0.0417948	0.111176	0.0087796	-0.062169	0.0968051	-0.0499353	-0.132214	0.0829897	-0.071093	-0.0894727	0.0716889
Q641Q2	FAM21A;WASHC2A	WASH complex subunit 2A [OS=Homo sapiens]	48	443	High	-0.0787907	-0.232268	-0.00194928	0.0899954	-0.168164	0.0652342	-0.125784	-0.125302	-0.0537973	-0.113347	-0.141547	0.0793132	-0.0211649	-0.131317	-0.00550749	-0.117774	-0.0467224	0.0267983	-0.105657	-0.234177	-0.0725918	-0.0983887	-0.0844216	0.0271006	-0.0413437	0.0523792	-0.0743713	0.0465012	-0.034648	0.142119	0.098671	0.153807	0.0293969	0.0502891	0.119451	0.14539	-0.04805	-0.0204139	-0.0435867	0.0337878	-0.0247879	0.0199924	0.000942157	-0.0299204
Q92805	GOLGA1	Golgin subfamily A member 1 [OS=Homo sapiens]	48	286	High	-0.0427876	-0.053771	0.00240901	-0.11587	-0.145502	0.0116492	-0.0773635	-0.149261	-0.0280976	-0.00997639	-0.0809497	0.0945797	-0.0530205	-0.0316763	-0.000304183	-0.0700055	-0.103908	-0.0305633	-0.0989961	0.0414705	-0.0304394	-0.138539	-0.145239	-0.082243	0.052247	0.103506	0.0213347	-0.0733423	0.0187311	-0.0030966	0.0339097	0.290021	-0.0250168	0.0345068	0.0858583	-0.00521179	-0.040864	0.160471	-0.0453501	-0.0208464	0.068574	-0.0960116	0.0485582	-0.00917887
Q9HCS7	XAB2	Pre-mRNA-splicing factor SYF1 [OS=Homo sapiens]	48	484	High	-0.0283137	-0.172783	-0.0834627	-0.125296	-0.0771188	-0.0136699	0.0698113	-0.204991	-0.0530695	0.0859966	-0.210239	-0.0528192	0.0369758	-0.259653	0.079176	0.0460472	-0.222416	0.0255499	0.0427752	-0.16246	0.101384	0.0581359	-0.330784	0.0281916	-0.0314112	0.0703663	-0.0336323	-0.123996	0.0190935	-0.134027	0.0320148	0.194589	0.0789557	0.0359802	0.0984622	-0.0163813	-0.0875511	0.0888275	-0.0428657	-0.116422	-0.00362685	-0.105527	-0.0688839	0.024626
O96028-1	WHSC1;NSD2	Histone-lysine N-methyltransferase NSD2 [OS=Homo sapiens]	48	298	High	-0.0279894	0.000210835	-0.0790367	-0.0538588	-0.0458021	-0.0358267	0.0349222	0.0023642	-0.0734343	0.0623351	-0.00127986	0.0274506	0.066843	-0.000705731	0.149266	0.0220174	0.0278405	0.0832349	0.0176325	0.201015	0.184025	-0.00784495	-0.0456624	0.0699158	-0.00176235	0.108004	-0.016407	-0.0737753	0.0281496	-0.0492582	0.0352183	0.263143	0.0505923	-0.0747766	0.0973749	0.00460727	-0.095005	0.114901	-0.00293443	-0.143588	0.0387077	-0.0608306	-0.0389071	0.0723813
P49589-3	CARS	Isoform 3 of Cysteine--tRNA ligase, cytoplasmic [OS=Homo sapiens]	48	936	High	-0.0145531	-0.0392294	0.023099	0.182619	0.115224	-0.0251598	0.0213867	0.129647	-0.025065	-0.0539388	0.0678978	-0.00268078	0.0313531	0.0201407	-0.0472985	-0.0235138	0.0720272	0.0353222	0.00738235	-0.181209	-0.0605011	0.0310727	0.13675	0.0294381	-0.0178862	-0.0931468	-0.041583	0.0881472	-0.00185301	0.0559998	-0.110144	-0.280509	-0.0749846	-0.0680599	-0.108859	-0.0319939	-0.00571347	-0.11366	-0.0255479	0.0737353	-0.0443992	0.0436473	0.011137	-0.0548027
Q13423	NNT	NAD(P) transhydrogenase, mitochondrial [OS=Homo sapiens]	48	457	High	0.00563055	-0.000485417	-0.0388928	-0.148626	-0.043005	-0.0138159	-0.0749526	-0.104509	-0.0416903	0.016018	-0.066	-0.0561199	-0.0441017	-0.0386391	-0.00992487	-0.0576315	-0.0685682	-0.0605955	-0.0690775	0.0691977	0.00182633	-0.127507	-0.115401	-0.0216999	0.0441323	0.16232	0.0346289	-0.0944185	0.122189	-0.0544796	-0.000161157	0.30688	0.0270233	0.0231591	0.118002	-0.0192204	-0.00914382	0.113071	-0.0371618	-0.0332251	0.069128	-0.121985	0.0291224	0.114093
Q9P275-2	USP36	Isoform 2 of Ubiquitin carboxyl-terminal hydrolase 36 [OS=Homo sapiens]	48	265	High	0.00935453	-0.0798311	-0.19959	-0.0581636	-0.0584393	-0.012394	0.127583	-0.0952167	-0.119823	0.157237	-0.0854159	-0.10243	-0.00702952	-0.164611	0.0721645	0.0743532	-0.0189457	0.0268755	0.0617428	0.00486663	0.0777617	0.0781125	-0.216109	0.0487413	0.0219793	0.0666232	-0.056839	-0.12965	-0.00163932	-0.0783749	0.0316506	0.120205	0.0586252	0.0443067	0.0799971	-0.0289659	-0.0729141	0.051188	-0.0514535	-0.112551	-0.0223093	-0.140106	-0.0448647	0.0504696
P21399	ACO1	Cytoplasmic aconitate hydratase [OS=Homo sapiens]	48	741	High	0.0108214	0.034092	-0.00323104	0.120868	0.179305	0.0261974	-0.0474124	0.153722	-0.0419974	-0.155252	0.111463	-0.0932331	0.00694939	0.0390178	-0.0835724	-0.0660553	0.0432681	0.0309668	0.0380345	-0.103034	-0.048788	0.0353594	0.177361	0.0341778	-0.00149444	-0.155381	-0.0262384	0.159316	-0.0230065	0.0983639	-0.204793	-0.528071	-0.122163	-0.0912972	-0.215084	-0.07621	-0.01402	-0.210487	-0.0235415	-0.00210092	-0.13549	0.0448042	-0.050622	-0.132202
O95235	KIF20A	kinesin-like protein KIF20A [OS=Homo sapiens]	48	369	High	0.0168867	-0.0216322	-0.0827818	-0.052928	-0.0242701	-0.0888195	0.0957608	0.0227356	0.00636152	0.0731163	0.0391292	0.0440827	0.0984011	0.0977134	0.106289	0.171373	0.140819	0.128599	0.141752	0.243907	0.16576	0.153848	0.103349	0.12292	0.0586976	0.117626	0.0913477	-0.00148489	0.0850973	0.0393744	0.0547047	0.208019	0.100412	0.0775461	0.087306	0.0627175	0.059904	0.162606	0.02701	0.060813	0.153722	0.0189691	0.0496892	0.0621349
Q8WWQ0	PHIP	PH-interacting protein [OS=Homo sapiens]	48	228	High	0.0227957	0.00227835	-0.168063	-0.0540514	-0.083889	-0.00653835	0.0720915	-0.0530062	-0.107334	0.0163183	-0.0196905	-0.0503873	-0.00576881	-0.0628634	0.11216	0.00166984	-0.0119104	0.0404519	0.00424002	0.0365142	0.0847064	0.000927892	-0.167252	0.0376683	-0.0727425	0.0478463	-0.0342846	-0.0959129	0.0628453	-0.0952683	0.0159884	0.238505	0.0882941	-0.0298586	0.0925226	-0.0456629	-0.0774097	0.0714079	-0.0552311	-0.114879	0.0210399	-0.0922141	-0.000147827	0.0740827
P41250	GARS	Glycine--tRNA ligase [OS=Homo sapiens]	48	1004	High	0.0261889	0.0397434	0.0127497	0.0698137	0.126021	-0.00814059	0.028561	0.1692	-0.000758643	-0.0142231	0.0929832	-0.046977	0.046052	0.0943203	-0.0746975	0.0830136	0.0766696	0.0143623	0.0759469	-0.0374327	-0.0531492	0.106573	0.27638	0.0332632	0.0531158	-0.0978064	0.00933368	0.148362	-0.0202799	0.0678663	-0.0971117	-0.38488	-0.102636	-0.044034	-0.120904	-0.0339804	0.0605859	-0.148382	0.000438661	-0.0461378	-0.0649262	0.0283828	-0.0917196	-0.0821693
Q05086-3	UBE3A	Isoform III of Ubiquitin-protein ligase E3A [OS=Homo sapiens]	48	322	High	0.0329304	0.00209615	0.00119874	0.0467252	0.0729322	-4.57e-05	-0.036676	0.0869331	-0.0158486	-0.0351076	0.104468	-0.048645	0.0331173	0.0365915	-0.0679722	-0.0146923	0.0488482	-0.0120726	0.0454387	-0.0545302	-0.0294723	0.0313674	0.154371	0.0130948	-0.0299301	-0.116157	0.00948524	0.0271226	-0.0505114	0.0558643	-0.0556087	-0.240552	-0.0259762	-0.0113067	-0.0443334	0.0226269	0.0694112	-0.0964313	0.0391378	0.0295754	0.0159244	0.0493808	-0.00592327	-0.000546234
Q12768	KIAA0196;WASHC5	WASH complex subunit 5 [OS=Homo sapiens]	48	359	High	0.033041	-0.0612459	-0.0510101	-0.0139408	-0.0147114	-0.0364113	-0.0226063	-0.0356369	-0.110055	-0.0456963	-0.0719223	-0.104949	-0.0193643	-0.163873	-0.0368414	0.0573579	-0.0551672	-0.0281506	0.0426799	-0.220448	-0.0450687	0.0447911	-0.105762	-0.0136194	-0.00264166	-0.106758	-0.0634689	0.0856094	-0.0266333	-0.0576658	0.0143709	-0.155879	-0.00719068	0.159013	-0.0702019	0.071516	0.0299644	-0.095798	-0.0611134	0.0074253	-0.0724086	-0.0569014	0.00243374	-0.0808542
Q9BPX3	NCAPG	Condensin complex subunit 3 [OS=Homo sapiens]	48	666	High	0.040142	0.000774402	-0.0141525	0.0905227	0.0756474	-0.0174169	0.01829	0.0748616	0.00313321	-0.03055	0.0301466	-0.0487566	0.0298987	-0.0108127	-0.0567427	0.0205831	-0.0267277	-0.0425844	0.0992727	-0.105221	-0.0207605	-0.0137196	-0.0101838	-0.0318231	0.000844875	-0.143398	0.00242893	0.0580568	-0.0741739	0.0500306	-0.143474	-0.358998	-0.0618973	-0.0486402	-0.18486	-0.0261478	0.0192967	-0.136748	0.00250911	-0.0027609	-0.12992	-0.0669885	0.0150281	-0.10379
Q9UKK3	PARP4	Poly [ADP-ribose] polymerase 4 [OS=Homo sapiens]	48	274	High	0.0567607	0.066307	-0.0523243	0.122968	0.0964337	0.00620262	-0.00499295	0.114549	-0.0641551	0.01513	0.0966043	-0.108206	0.125105	0.0752516	-0.0734415	0.0938139	0.0715093	-0.0202703	0.150325	-0.117071	-0.14296	-0.00713157	0.0933605	-0.0037022	0.0105571	-0.095861	0.113223	0.0520114	-0.0549994	0.166452	-0.115601	-0.320014	-0.0756731	-0.037157	-0.0961371	0.0215644	0.0824489	-0.0235772	0.116197	0.0870856	0.0116663	0.0869708	0.105777	-0.0366247
O00429	DNM1L	Dynamin-1-like protein [OS=Homo sapiens]	48	777	High	0.0578113	-0.033021	-0.00382902	0.142934	0.0965718	-0.0521069	-0.036357	0.145023	0.0256056	-0.0360908	0.124365	-0.00525667	0.052679	0.0366859	-0.0987721	-0.0909305	0.0295181	-0.0130596	0.104006	-0.17273	-0.132385	0.00211865	0.0481305	-0.0485897	0.101942	0.101771	0.0253829	0.194389	0.222226	0.11135	0.00998303	-0.0805426	-0.038785	-0.0585665	0.032525	-0.0114517	-0.0627451	-0.0407205	-0.0623627	0.16015	0.0778231	0.0892749	0.115126	0.15729
P35606	COPB2	Coatomer subunit beta' [OS=Homo sapiens]	48	910	High	0.0755005	0.0490103	-0.0303955	0.0824575	0.163218	0.00903599	0.109132	0.186578	0.0213999	-0.0109873	0.0928497	-0.124042	0.0206699	0.0840712	-0.0815296	0.100503	0.107231	-0.0343456	0.139063	-0.113379	-0.0876284	0.128445	0.155996	0.0216036	-0.00362496	-0.190543	-0.0580015	0.00984006	-0.0428696	-0.0817595	-0.215927	-0.399881	-0.0774832	0.0258952	-0.182621	0.0179595	0.0220442	-0.162171	-0.0441017	-0.00681783	-0.115597	0.00202316	-0.0420465	-0.109382
Q15155	NOMO1	Nodal modulator 1 [OS=Homo sapiens]	48	726	High	0.27045	-0.140739	-0.275494	0.219374	-0.24387	-0.1701	0.421351	-0.408566	-0.256654	0.459579	-0.243258	-0.151208	0.345389	-0.125181	-0.00255724	0.373002	-0.24437	-0.126982	0.408746	-0.158843	-0.0648547	0.282026	-0.306901	-0.053194	0.266745	0.553983	0.081769	0.426806	0.24517	-0.101233	0.48362	0.653277	0.0097017	0.0454011	0.671075	0.0483169	-0.0160113	0.230021	0.0454502	-1.11386	-0.0348663	-0.162121	-1.03027	-0.00462695
O94979-4	SEC31A	Isoform 4 of Protein transport protein Sec31A [OS=Homo sapiens]	48	800	High	NaN	NaN	1.38686	NaN	NaN	2.12327	NaN	NaN	2.19031	NaN	NaN	0.959417	NaN	NaN	0.486043	NaN	NaN	0.840107	NaN	NaN	0.897979	NaN	NaN	0.822373	NaN	NaN	NaN	NaN	NaN	NaN	NaN	NaN	NaN	NaN	NaN	NaN	NaN	NaN	NaN	NaN	NaN	NaN	NaN	NaN
Q8TDD1	DDX54	ATP-dependent RNA helicase DDX54 [OS=Homo sapiens]	47	443	High	-0.207302	0.105492	-0.154479	-0.106495	0.0431338	0.196626	-0.114811	-0.0781274	0.0265874	-0.00312039	-0.281457	0.1487	0.401348	-0.362002	0.251348	-0.158528	0.176214	0.295702	-0.228295	-0.0378776	0.308115	-0.195888	-0.408433	0.296675	0.104968	0.0418763	-0.00410082	-0.0706944	0.154322	0.100087	0.171406	0.0711451	0.129264	0.0604778	-0.056232	0.193357	0.074543	-0.107563	0.136044	0.0887666	-0.0713034	0.0774713	-0.0894871	-0.0347864
Q9BW19	KIFC1	Kinesin-like protein KIFC1 [OS=Homo sapiens]	47	377	High	-0.190056	-0.204175	-0.106358	0.125401	-0.0865698	-0.12549	-0.0225797	-0.0793314	0.00756508	-0.0763912	-0.077486	0.011322	-0.0877542	-0.074172	0.0174837	-0.0182304	0.105976	0.179183	0.223301	0.277926	0.272397	0.238956	0.162178	0.281482	-0.0528812	-0.0308785	0.0655289	-0.0391398	-0.0780306	0.0885143	0.220764	0.275539	0.23935	0.151629	0.117844	0.224511	0.0366735	0.0221048	0.157264	0.18442	0.267366	0.207466	0.0963888	0.134793
Q96RT1-8	ERBB2IP;ERBIN	Isoform 8 of Erbin [OS=Homo sapiens]	47	260	High	-0.156289	0.00373835	-0.0395823	-0.235249	-0.113979	-0.0709476	-0.229455	-0.0568523	-0.0698791	-0.107388	-0.0873098	0.00456904	-0.0548806	0.00233467	-0.0374746	-0.139665	-0.173487	-0.121172	-0.265121	-0.0648976	-0.1307	-0.214866	-0.100747	-0.189118	-0.0742178	0.0243969	-0.25086	-0.136176	0.032806	-0.0841337	-0.191004	0.0972681	-0.133638	-0.279464	-0.208727	-0.284406	-0.0857411	-0.0442576	-0.254694	-0.151977	-0.0548882	-0.0576072	-0.0310574	-0.134326
P78316	NOP14	Nucleolar protein 14 [OS=Homo sapiens]	47	460	High	-0.146336	0.000458777	-0.222978	-0.132781	-0.0491715	-0.0229235	-0.0533843	-0.0557576	-0.156463	0.00682924	-0.0103512	-0.0941496	0.0182676	-0.0260315	0.0666913	-0.0598373	0.0394516	0.0184535	-0.102718	0.107031	0.0671893	-0.105149	-0.111268	0.0356579	-0.0018797	0.0975565	0.0132513	-0.051219	0.0742436	-0.0293331	0.0712766	0.276199	0.0895156	0.0259972	0.178602	0.131021	-0.0795727	0.0578743	0.0176898	-0.0805654	0.0125275	-0.0489678	-0.0429659	0.0532201
Q9BVJ6-1	UTP14A	U3 small nucleolar RNA-associated protein 14 homolog A [OS=Homo sapiens]	47	583	High	-0.141719	-0.0718355	-0.00957009	-0.157784	-0.157825	-0.00785066	-0.0761724	-0.130922	-0.00568248	-0.0468359	-0.0988818	0.0745983	-0.107983	-0.00814915	0.0118942	-0.160576	-0.125674	-0.0400371	-0.153963	0.138673	-0.0127497	-0.200441	-0.161468	-0.121641	0.00290873	0.099708	-0.0219898	-0.0758581	0.0620499	-0.0318041	0.0609408	0.323855	0.0474844	-0.018609	0.101322	-0.0309792	-0.0744056	0.106339	-0.0555058	-0.125189	-0.0203534	-0.100858	-0.0809899	0.0181659
Q9BZE4	GTPBP4	Nucleolar GTP-binding protein 1 [OS=Homo sapiens]	47	854	High	-0.134867	-0.0971527	-0.302688	-0.156029	-0.119763	-0.0337781	-0.0253424	-0.109213	-0.205762	-0.0437718	-0.111162	-0.130228	-0.0322332	-0.22442	0.138108	-0.0542288	-0.0941039	0.0767432	-0.091588	-0.10089	0.140482	-0.0467587	-0.25787	0.0902567	-0.0863361	0.0381752	-0.0434665	-0.125364	0.0415068	-0.0414067	0.0270042	0.230154	0.104981	-0.0345526	0.0898427	-0.00407598	-0.173859	0.0137801	-0.0314112	-0.25446	-0.0743179	-0.122591	-0.149839	0.0061944
P14618-2	PKM	Isoform M1 of Pyruvate kinase PKM [OS=Homo sapiens]	47	3470	High	-0.133039	-0.0146103	0.0257283	-0.142004	0.0622405	0.0635776	-0.122397	0.095004	0.0593963	-0.0537567	0.0746927	-0.0296268	-0.0417299	-0.0387707	-0.0171518	-0.0717668	0.00381846	0.0228529	-0.103832	-0.250523	-0.0289698	-0.0843792	0.101232	-0.0120964	-0.024745	-0.0140376	-0.29527	0.092125	0.0525399	-0.319632	-0.0791483	-0.28675	-0.340156	-0.00837894	-0.1229	-0.301946	0.0919075	-0.151939	-0.108482	0.0850669	-0.0496721	0.221265	0.0210857	-0.0176837
O14777	NDC80	Kinetochore protein NDC80 homolog [OS=Homo sapiens]	47	403	High	-0.125728	-0.111549	-0.00961302	-0.0738735	-0.0723333	-0.0624618	-0.110411	0.00954059	-0.0221229	-0.0804186	-0.0171824	0.107233	0.0133924	0.0260496	-0.0162201	0.0212974	-0.0100517	0.0543784	0.024208	-0.0470867	-0.00215724	0.0271273	0.100948	0.0477771	-0.042201	-0.0789551	-0.0470781	0.0678873	-0.0480957	0.111211	-0.0821142	-0.130312	-0.0374232	-0.144305	-0.086216	-0.0328885	-0.0597572	-0.0691085	-0.0408678	0.043027	-0.0505915	0.0291143	-0.0275059	-0.0654428
Q9NQS7	INCENP	Inner centromere protein [OS=Homo sapiens]	47	380	High	-0.108408	-0.18657	-0.114824	0.090394	-0.222332	-0.106889	0.146251	-0.163808	0.0140624	0.133332	-0.0811968	0.202874	0.0610494	0.0332738	0.204029	0.115488	0.0923881	0.175011	0.229021	0.335998	0.296553	0.255024	0.103389	0.251265	-0.0393686	0.0524402	0.0187749	-0.159473	0.0400438	0.0172281	0.0389652	0.332993	0.0503025	-0.0216808	0.0714092	0.0377026	-0.0250149	0.164139	0.0499373	0.0378256	0.230428	0.0607696	0.0743494	0.168017
Q9UKN8	GTF3C4	General transcription factor 3C polypeptide 4 [OS=Homo sapiens]	47	473	High	-0.104854	-0.0332508	-0.0326815	-0.00846198	0.012105	-0.0725155	-0.0664182	0.00808234	-0.0182652	-0.105895	-0.00799938	-0.0221195	-0.0997162	0.0291328	-0.0377713	-0.116823	-0.00695322	0.00294306	0.0201873	0.00767046	-6.86e-05	-0.00133512	0.0329995	-0.0269289	-0.0431423	-0.0805869	0.0155391	0.0309181	-0.0464964	0.0628624	0.00871088	-0.0997872	0.0816832	0.00487143	-0.0505333	0.0780459	0.0104714	-0.0925364	0.0317889	-0.0055485	-0.05299	0.0164637	-0.010089	-0.0320957
P07237	P4HB	Protein disulfide-isomerase [OS=Homo sapiens]	47	1390	High	-0.0998525	-0.132154	-0.101169	-0.118805	-0.23725	-0.0249643	-0.0694937	-0.311454	0.0342888	-0.0425081	-0.256088	0.0404759	-0.120959	-0.171206	-0.04105	-0.173545	-0.200816	-0.0846691	-0.264587	-0.011178	-0.0184689	-0.187834	-0.214391	-0.148129	0.018937	0.135007	-0.0562582	-0.0642071	0.0269538	-0.0236683	0.0977306	0.37595	-0.0551968	-0.0888452	0.12607	-0.079937	-0.115294	0.118593	-0.0959024	-0.138261	0.0282422	-0.0926127	-0.0973291	0.0190012
P27824-2	CANX	Isoform 2 of Calnexin [OS=Homo sapiens]	47	1918	High	-0.093792	-0.104165	-0.0232448	-0.0166407	-0.18223	-0.0167256	-0.0244498	-0.168743	-0.0537019	-0.0923347	-0.163627	0.0787658	-0.0766459	-0.0153055	-0.00244905	-0.178007	-0.150686	-0.0405893	-0.10465	0.145745	-0.0349608	-0.106081	-0.069015	-0.0747795	-0.153453	0.0861801	0.0214595	-0.228931	0.0630321	0.0888414	-0.0301828	0.393992	0.0421075	-0.166226	-0.0159226	-0.0430784	-0.164754	0.102006	-0.0657006	-0.16733	-0.0367394	-0.1051	-0.075469	9.08e-05
Q8TDD1-2	DDX54	Isoform 2 of ATP-dependent RNA helicase DDX54 [OS=Homo sapiens]	47	462	High	-0.0935984	-0.234795	-0.238719	-0.0280233	-0.065013	0.0263705	-0.0290237	0.266221	-0.120696	0.224617	0.258284	-0.0466933	0.057804	-0.00527048	0.2032	-0.0514002	0.193914	0.0757279	-0.187396	-0.263067	0.106292	-0.133933	-0.147598	0.103078	0.150669	-0.38025	0.0134515	-0.096096	-0.174599	-0.0438566	0.190169	-0.508093	0.133907	-0.139388	-0.365045	0.130453	0.228234	-0.400406	0.152914	-0.029675	-0.29614	0.0454021	0.149074	-0.295387
P39880-3	CUX1	Isoform 3 of Homeobox protein cut-like 1 [OS=Homo sapiens]	47	313	High	-0.0916195	-0.00780674	-0.0287352	-0.179974	-0.0589237	-0.0251493	-0.178112	-0.201672	0.000215994	-0.0859604	-0.0861921	0.0416585	-0.070137	-0.0268975	0.0677977	-0.0201521	0.0855083	-0.0449266	-0.0796633	0.282749	0.0773076	-0.0582628	-0.11855	0.0166674	-0.0466728	0.13362	0.0384179	-0.164022	0.0304213	-0.0503158	0.0215024	0.316071	0.0607901	-0.00974461	0.161672	0.0655203	-0.0722008	0.189312	0.0604181	-0.0539437	0.0450697	-0.0450988	-0.103416	0.19322
Q8IY37	DHX37	Probable ATP-dependent RNA helicase DHX37 [OS=Homo sapiens]	47	311	High	-0.0831947	-0.0318098	-0.0793171	-0.139481	-0.0864573	-0.041976	-0.0125471	-0.0946607	-0.0545278	0.00743865	-0.073328	-0.0263615	-0.0231638	-0.0790377	0.0318242	-0.038186	-0.0587339	0.0236302	-0.033989	0.0452147	0.0715676	-0.0436211	-0.205679	-0.0121269	-0.0213757	0.0386538	-0.0180711	-0.0845414	0.0257197	-0.032218	0.00673492	0.129577	0.0976086	0.00506013	0.059474	0.0361758	-0.109236	0.0347038	-0.0260601	-0.13789	0.00348274	-0.119492	-0.0976744	-0.0070436
Q6PL18-1	ATAD2	ATPase family AAA domain-containing protein 2 [OS=Homo sapiens]	47	360	High	-0.0767966	-0.0755768	-0.195326	-0.0884523	-0.137303	-0.0817337	0.0824132	-0.0417003	-0.0693126	0.110497	-0.0249529	0.0568065	0.0830451	0.0315409	0.236578	0.0410232	0.022788	0.0818129	0.0911322	0.0577049	0.190123	-0.0843182	-0.206166	0.0139322	-0.0640536	0.0732636	-0.0479441	-0.122791	0.0830764	-0.0685978	0.0630454	0.205144	0.120882	0.00333793	0.135801	0.0376081	-0.0547142	0.141302	0.0457048	-0.0888891	0.0272302	-0.0567584	-0.0115986	0.0407593
O00567	NOP56	Nucleolar protein 56 [OS=Homo sapiens]	47	666	High	-0.053628	-0.0534973	-0.0817509	-0.0819797	-0.119625	0.0225048	-0.0349813	-0.135038	-0.0624309	-0.0731802	-0.124527	-0.0512572	-0.0256281	-0.17113	0.0590782	-0.107314	-0.104776	0.013938	-0.149954	-0.0545635	0.0525561	-0.136076	-0.192343	-0.0257893	-0.00649551	0.0646844	-0.0137701	-0.0628118	0.0375986	-0.0406256	0.0437364	0.22887	0.0807809	-0.0443011	0.120003	-0.000745738	-0.117176	0.0954204	-0.0351219	-0.167436	-0.0253467	-0.107317	-0.102188	0.0312989
Q86XL3-1	ANKLE2	ankyrin repeat and LEM domain-containing protein 2 [OS=Homo sapiens]	47	320	High	-0.049592	-0.0246458	0.000742946	-0.13062	-0.0568142	-0.00498104	-0.0397497	-0.0773449	0.0116038	0.00134565	-0.0555573	0.0352926	-0.00999544	-0.0373153	0.0553779	-0.0152903	-0.0207653	0.00612538	-0.0497913	0.053647	0.0698375	-0.0150633	-0.0591101	0.0417586	0.0355073	0.102083	0.000879251	0.00988396	0.0221014	-0.0215302	0.0816775	0.153732	-0.000389077	-0.00954914	0.118194	-0.0216312	0.0883752	0.157781	0.0406961	0.031889	0.0992184	0.0373683	0.113032	0.135628
Q08379	GOLGA2	Golgin subfamily A member 2 [OS=Homo sapiens]	47	476	High	-0.035079	-0.126641	-0.00831131	-0.0840063	-0.266601	-0.0240106	-0.0203738	-0.253292	-0.0457196	-0.0530281	-0.203072	0.0666885	-0.078207	-0.119876	0.0119218	-0.125213	-0.196503	-0.0519362	-0.0944176	0.0242109	-0.0180931	-0.111451	-0.243408	-0.110537	-0.0466909	0.167695	0.0344752	-0.0996704	0.081624	0.0442762	0.0348567	0.416237	0.0659408	-0.110042	0.145699	0.00687973	-0.0996227	0.182643	-0.014945	-0.106851	0.0932522	-0.0134778	-0.0613041	0.104975
P49368-1	CCT3	T-complex protein 1 subunit gamma [OS=Homo sapiens]	47	1605	High	-0.0239687	-0.0043774	0.101948	-0.00397112	0.0468646	-0.00925062	-0.128101	0.0352859	0.0356279	-0.203688	-0.0359707	-0.0543661	-0.0269479	-0.0367489	-0.0521888	-0.0732432	-0.0256309	0.0149945	-0.0494804	-0.0375748	0.0717897	-0.0679703	0.134935	0.00240524	2.96e-05	-0.0792803	-0.0672016	0.117085	-0.0307484	0.000724725	0.0767174	-0.201674	0.00452515	-0.0496988	-0.00506785	-0.0458126	0.0120564	-0.0983939	0.000973781	-0.0196724	-0.0777759	0.0445132	-0.0190725	-0.0814893
Q9P0K7-1	RAI14	Ankycorbin [OS=Homo sapiens]	47	307	High	-0.0228825	-0.0920287	0.0249509	-0.0584097	-0.00559995	0.0518351	-0.0935617	-0.0639744	-0.0260653	-0.0885792	-0.0982848	-0.0210009	0.042509	-0.0540762	-0.0746374	-0.01439	-0.0763073	-0.065257	-0.0842838	-0.0611334	-0.0937853	-0.0650673	-0.0307422	-0.141941	0.0635481	0.0374407	0.0249901	0.0458088	0.00938614	0.0115404	0.137614	0.0885815	0.00348755	0.0166272	0.0240106	-0.0159311	0.0267048	-0.0205503	0.0134345	-0.0390921	-0.0186415	0.0160069	0.0432681	-0.00508666
Q92841	DDX17	Probable ATP-dependent RNA helicase DDX17 [OS=Homo sapiens]	47	1401	High	-0.0163422	-0.0899153	0.00691978	-0.0635252	-0.149534	-0.00969319	-0.0911936	-0.226053	-0.0616107	-0.0469522	-0.190397	-0.00715828	-0.0403823	-0.159511	0.0100317	-0.0256424	-0.170428	-0.0319252	-0.0173798	0.0103265	0.0323172	0.000158387	-0.164123	-0.00271989	-0.0282965	0.0840077	-0.0593529	-0.0842399	0.0148058	-0.0893383	0.118451	0.3082	0.112575	0.0586119	0.147925	0.0362177	-0.0698948	0.0691991	-0.0299607	-0.115328	0.000868767	-0.0382609	-0.0919199	0.0337221
Q96T37-1	RBM15	Putative RNA-binding protein 15 [OS=Homo sapiens]	47	336	High	-0.0153417	0.00154787	-0.0477075	-0.0227985	-0.0774851	-0.0224857	0.0759654	-0.0883503	-0.0690121	0.0977144	-0.0410548	-0.0618611	0.0179644	-0.0355196	0.121831	0.0072174	-0.0182381	0.0102395	0.0383177	0.0588141	0.0810242	0.0119438	-0.160987	0.0258389	0.0261908	0.052176	0.0286445	-0.0983429	0.000417685	-0.109265	0.0892495	0.195529	0.0790663	0.0331983	0.0516185	-0.0355911	-0.0447397	0.102416	-0.00866033	-0.0481539	0.00890353	-0.0891099	0.00894831	0.080744
Q7Z3K3-1	POGZ	Pogo transposable element with ZNF domain [OS=Homo sapiens]	47	345	High	-0.00406365	0.00966258	-0.0349846	-0.0447378	-0.0602722	-0.0255156	0.0327364	-0.0583286	-0.0340648	0.0200157	0.00383098	0.00881482	-0.0343389	0.0551614	0.0976324	-0.0100136	0.0675478	-0.00958636	-0.0238962	0.183733	0.113884	-0.0536108	-0.0726171	0.010868	-0.0211963	0.0111976	-0.0100021	-0.0939751	-0.00676633	-0.0893983	0.04671	0.142195	0.100602	0.00382241	0.0453281	0.00865652	-0.00789259	0.12302	-0.0209999	-0.0816192	0.0645112	-0.0730205	0.0040025	0.0325587
Q709C8	VPS13C	Vacuolar protein sorting-associated protein 13C [OS=Homo sapiens]	47	163	High	-0.00306411	0.0634871	0.0136985	0.0282268	0.0654469	0.0579501	-0.0441861	0.0402461	0.0384507	-0.111111	0.0505915	-0.0336132	-0.0714798	-0.00805187	0.00396545	-0.101814	-0.0307979	-0.042408	-0.0510054	-0.171482	-0.113262	-0.0829706	0.0992732	-0.0166778	0.0452356	-0.028009	-0.0333176	0.0831556	0.0111075	-0.0915223	-0.0282746	-0.169495	-0.0119514	0.114966	0.0268879	0.075962	0.0264167	-0.0247531	0.00171382	0.00550754	-0.0170545	0.0781808	0.0140504	0.0418122
O75694	NUP155	nuclear pore complex protein nup155 [OS=Homo sapiens]	47	618	High	0.00775052	0.0135317	-0.0393953	-0.086484	0.0023994	-0.0277243	0.0503774	0.0242253	0.00865977	0.0511017	0.0107241	0.00716212	0.0114107	0.0121642	0.0770721	0.0734958	0.0156555	0.0359707	0.0396281	0.143448	0.134733	0.0131149	0.0132041	0.0300112	0.00394058	0.0146241	-0.0157432	-0.0988493	-0.0112028	-0.110014	0.00391674	0.0861173	0.0378055	0.0623799	0.0488528	-0.00951763	0.00029664	0.0461402	-0.0466871	-0.069601	-0.0370483	-0.114827	0.00352855	0.0251238
Q5T9A4	ATAD3B	ATPase family AAA domain-containing protein 3B [OS=Homo sapiens]	47	772	High	0.0116224	0.0287504	-0.0302887	-0.0521221	0.00602913	0.0132388	0.0704913	0.00889105	0.0363574	0.0262279	0.00600533	0.0137052	-0.015502	-0.04107	0.0999593	0.0259486	0.00965984	0.0585574	-0.00933933	0.0597524	0.156795	-0.0828256	-0.108035	0.0172386	0.0196552	0.0395312	0.00967693	-0.0413847	0.00341223	-0.070817	0.069398	0.132029	0.0510788	-0.0284786	0.0132141	-0.012393	-0.0685606	-0.0310998	-0.025692	-0.156003	-0.0724802	-0.0919462	-0.145502	0.0067255
Q5GLZ8-1	HERC4	Probable E3 ubiquitin-protein ligase HERC4 [OS=Homo sapiens]	47	438	High	0.0235586	0.00504779	-0.0836458	0.0949907	0.168957	-0.03689	0.0687232	0.231256	-0.0528369	-0.0264692	0.165119	-0.110824	0.00836365	0.0575228	-0.103024	0.0926523	0.0818444	7.72e-05	0.0948744	-0.126903	-0.137918	0.12265	0.158791	0.016428	-0.0800133	-0.216713	-0.0495491	0.0622969	-0.0720968	0.0215854	-0.143716	-0.411738	-0.0261488	-0.0468922	-0.226358	-0.0368853	0.0333491	-0.16045	0.00556853	0.0335645	-0.0684071	0.054812	-0.0577574	-0.10826
Q92888-3	ARHGEF1	Isoform 3 of Rho guanine nucleotide exchange factor 1 [OS=Homo sapiens]	47	507	High	0.0246553	0.058939	0.0266609	0.160226	0.121546	-0.0202942	0.0845437	0.141887	0.0105891	0.0121297	0.132975	0.0476217	0.0428944	0.0998545	0.00180057	0.0466633	0.0785771	0.0325183	0.0974312	-0.055028	-0.0368385	0.0540284	0.0925031	0.00956725	0.0242748	-0.0703807	0.0552435	0.0491114	0.0115852	0.0685662	-0.0910025	-0.385248	0.0213452	-0.0838537	-0.156172	0.0413437	0.0313063	-0.100244	0.0788279	0.0421029	-0.0195999	0.122345	-0.00836277	-0.0473097
Q9H2U1	DHX36	ATP-dependent RNA helicase DHX36 [OS=Homo sapiens]	47	606	High	0.0283223	0.00276558	0.00823506	0.174406	0.0310412	0.0447788	0.0541977	-0.0131827	-0.0381646	-0.0541763	-0.0547133	-0.0664234	0.00329023	-0.110399	-0.0358954	-0.022294	-0.031682	0.0174855	0.0192127	0.000664732	0.0420885	0.0740251	0.0180879	0.0414105	-0.00673964	-0.0755744	-0.0221539	0.0735627	-0.0377178	0.0383921	0.0873557	-0.048121	0.0710192	0.0437794	-0.0496654	0.0405264	-0.0357676	-0.112951	-0.0302868	-0.0307274	-0.0191193	-0.0332084	-0.000686632	-0.0865943
Q86W92-4	PPFIBP1	Isoform 4 of Liprin-beta-1 [OS=Homo sapiens]	47	355	High	0.0284376	-0.331327	0.258519	0.0422821	-0.246385	0.0848666	0.0556846	-0.332679	0.0692906	0.0141964	-0.256016	0.112331	0.0664215	-0.317986	-0.120732	-0.102428	-0.426944	-0.156836	-0.0898352	-0.476451	-0.199755	-0.140327	-0.318241	-0.350806	0.0702266	0.161132	-0.03578	0.142729	0.198413	0.289719	0.0925397	0.139731	0.0507393	-0.213451	0.0203199	0.049182	0.0473919	0.141493	0.131569	-0.0375623	0.0291052	0.216087	0.0101519	-0.0135042
Q01813	PFKP	ATP-dependent 6-phosphofructokinase, platelet type [OS=Homo sapiens]	47	1418	High	0.0314675	0.0603113	0.0482635	0.082775	0.163295	0.048788	-0.0391287	0.174465	0.0670791	-0.0822677	0.1193	-0.0496082	0.0425643	0.0536155	-0.0785618	0.0174713	0.077961	0.0359259	-0.0287151	-0.130273	-0.0665865	0.00716777	0.176225	0.0262164	0.0296822	-0.132102	-0.0275145	0.162362	-0.0273142	0.0999547	-0.135742	-0.465673	-0.121284	-0.0709886	-0.167604	-0.0706644	0.0442095	-0.162241	-0.0391074	0.046523	-0.0716438	0.0469871	-0.00739094	-0.0886838
Q13617-2	CUL2	Isoform 2 of Cullin-2 [OS=Homo sapiens]	47	615	High	0.0335875	0.0032777	-0.0429831	-0.0232124	0.111795	-0.0630646	-0.0777097	0.13075	-0.0617604	-0.136465	0.065836	-0.119323	-0.0665169	0.0122794	-0.137739	-0.0550137	0.0520572	-0.0312386	-0.0253763	-0.102922	-0.0677977	0.0209208	0.110904	-0.046916	0.00158498	-0.108539	0.0273666	0.093295	-0.092289	0.107975	0.00492199	-0.245767	0.107961	0.0358982	-0.0941801	0.0923834	0.0504132	-0.145635	-0.00914192	0.0581847	-0.0827074	0.0243411	0.0104818	-0.0874717
Q14185	DOCK1	Dedicator of cytokinesis protein 1 [OS=Homo sapiens]	47	211	High	0.0599938	0.0911713	-0.0559368	-0.0136519	0.200687	0.0130805	0.0694575	0.182317	-0.0105233	0.0697421	0.166613	-0.124704	0.0726527	0.128766	-0.0786581	0.0937253	0.14925	-0.047491	0.0592012	0.0253457	-0.0932694	0.110833	0.198098	-0.0131493	0.0216427	-0.170496	-0.0541229	0.00892165	-0.0930061	-0.096365	-0.118526	-0.450988	-0.0636826	0.00107948	-0.164947	-0.0417194	0.0647574	-0.0925403	0.0100384	0.0905828	-0.104413	0.0171943	0.0580922	0.00769544
P23921	RRM1	Ribonucleoside-diphosphate reductase large subunit [OS=Homo sapiens]	47	1053	High	0.0715923	0.0771875	-0.0435171	0.167879	0.225527	-0.0563536	0.17437	0.273497	-0.0156417	0.0279141	0.185077	-0.0720005	0.0681124	0.146977	-0.0235157	0.157352	0.180786	0.0535564	0.184957	-0.0231047	0.0151853	0.191284	0.292579	0.096755	-0.0253754	-0.259847	-0.050827	0.0532627	-0.10273	0.0327826	-0.219533	-0.555215	-0.110469	-0.0789127	-0.305609	-0.0724688	0.0112257	-0.215929	-0.0428085	0.0530137	-0.164693	-0.035851	0.039958	-0.141822
P19174-2	PLCG1	Isoform 2 of 1-phosphatidylinositol 4,5-bisphosphate phosphodiesterase gamma-1 [OS=Homo sapiens]	47	363	High	0.0768909	0.0622578	0.00640296	0.0849876	0.130922	-0.00906369	0.0684619	0.134465	-0.0173497	0.00245571	0.0909091	-0.0570831	0.0377589	0.0647411	-0.0665903	0.095501	0.0576229	-0.00414756	0.0597993	-0.115925	-0.110217	0.0759486	0.0728688	-0.0177727	0.0227347	-0.101653	0.0286904	0.139238	0.00854591	0.0583621	-0.122388	-0.383831	-0.110473	-0.0578633	-0.122356	-0.0608502	0.065258	-0.101273	0.0017109	0.0696622	-0.0391188	0.0466628	0.0132504	-0.0636966
P14618	PKM	Pyruvate kinase PKM [OS=Homo sapiens]	47	3695	High	0.0846568	0.185213	0.0714426	0.224933	0.296022	0.006298	0.160706	0.289669	0.109183	0.0431538	0.205408	-0.13503	0.11064	0.122385	-0.0963755	0.198296	0.248636	0.0417547	0.20953	-0.0866899	-0.025899	0.269716	0.389547	0.0947161	-0.0999394	-0.293213	-0.0213937	0.0725374	-0.0549298	-0.0937023	-0.430421	-0.93914	-0.0999136	-0.286985	-0.323256	-0.0983324	-0.11686	-0.342477	-0.0118913	-0.246936	-0.169752	0.0735441	-0.223816	-0.217829
Q8TDY2-1	RB1CC1	RB1-inducible coiled-coil protein 1 [OS=Homo sapiens]	47	188	High	0.0889778	0.0013161	0.0858097	0.0706015	-0.0207262	0.0391999	-0.0179296	-0.00964834	-0.00140045	0.0415382	0.00291628	-0.030696	0.115259	-0.037178	-0.0631227	0.124766	-0.0540123	-0.0608644	0.011632	-0.0583239	-0.0907488	0.029745	-0.082047	-0.0700092	0.0689955	-0.031465	0.0294209	0.038743	-0.0252667	0.0236454	0.0623683	-0.108918	0.018772	0.0965825	-0.0274496	0.0653764	0.135454	0.0276541	0.0617524	0.184377	0.00718882	0.043511	0.132749	-0.0620124
Q15398	DLGAP5	Disks large-associated protein 5 [OS=Homo sapiens]	47	462	High	NaN	NaN	NaN	NaN	NaN	NaN	NaN	NaN	NaN	NaN	NaN	NaN	NaN	NaN	NaN	NaN	NaN	NaN	NaN	NaN	NaN	NaN	NaN	NaN	-0.17782	NaN	NaN	-0.0034466	NaN	NaN	0.189576	NaN	NaN	0.109042	NaN	NaN	-0.0579801	NaN	NaN	-0.0334645	NaN	NaN	-0.107291	NaN
P20810-2	CAST	Isoform 2 of Calpastatin [OS=Homo sapiens]	47	860	High	NaN	-0.434655	0.171879	NaN	-0.357204	-0.48138	NaN	-0.706971	0.179098	NaN	-1.00818	0.207554	NaN	-0.794925	-0.122949	NaN	-0.873075	-0.363668	NaN	-0.874509	-0.339246	NaN	-0.210341	-0.692529	0.137995	0.500709	NaN	0.361715	0.522011	NaN	0.256676	0.430662	NaN	0.0587097	0.684345	NaN	0.132588	0.400306	NaN	-0.561448	0.475832	NaN	-0.400433	0.0193464
Q15398-3	DLGAP5	Isoform 3 of Disks large-associated protein 5 [OS=Homo sapiens]	47	469	High	NaN	NaN	0.00354296	NaN	NaN	0.158069	NaN	NaN	0.270178	NaN	NaN	0.19627	NaN	NaN	0.142474	NaN	NaN	0.170679	NaN	NaN	0.168368	NaN	NaN	0.196851	0.229431	0.0701575	-0.0410628	0.350739	0.15791	-0.125287	0.310834	-0.0425439	-0.146144	0.385819	-0.0805592	-0.204712	0.356417	0.176318	0.096921	0.345263	0.218873	0.290388	0.316794	-0.102468
O00429-2	DNM1L	Isoform 4 of Dynamin-1-like protein [OS=Homo sapiens]	47	756	High	NaN	0.0034299	0.0823159	NaN	-0.158143	0.14228	NaN	-0.207045	0.00366734	NaN	-0.0291338	0.215155	NaN	-0.147714	0.241685	NaN	-0.0771327	0.291401	NaN	-0.0469942	0.292545	NaN	-0.272882	0.092628	0.0471158	NaN	0.238123	0.202999	NaN	0.309023	-0.0673103	NaN	0.0103478	-0.100189	NaN	-0.0359864	-0.107629	NaN	0.0512815	0.510267	NaN	0.228262	0.595596	NaN
Q05682-5	CALD1	Isoform 5 of Caldesmon [OS=Homo sapiens]	46	554	High	-0.341727	-0.173999	0.162131	-0.154043	0.0352173	0.0701675	-0.419045	-0.0514326	0.029634	-0.464001	-0.139273	0.0329828	-0.19026	-0.288485	-0.289169	-0.319244	-0.368247	-0.159704	-0.545585	-0.4707	-0.255735	-0.177829	-0.0711369	-0.337958	0.053709	0.00924824	-0.362762	0.345239	0.0601863	-0.420931	0.180522	0.0358834	-0.206502	-0.122058	0.0721473	-0.406135	-0.0651092	-0.134482	-0.202599	-0.142591	-0.0815973	0.155019	-0.199458	-0.186051
O00571	DDX3X	ATP-dependent RNA helicase DDX3X [OS=Homo sapiens]	46	1151	High	-0.232953	-0.0187826	-0.0671949	-0.249964	0.0314826	0.0389242	-0.212292	0.00300879	-0.0755181	-0.208273	-0.0294609	-0.196826	-0.0437632	-0.0496369	-0.0618095	-0.202314	-0.0175438	-0.0368004	-0.21695	-0.10609	-0.0608263	-0.194316	-0.0798974	-0.0114422	-0.00816532	0.0342966	-0.0593948	0.0207682	0.0981235	-0.0428219	-0.0487785	-0.133454	-0.0261841	-0.029048	-0.0256223	-0.0490399	-0.0264626	-0.0688749	-0.0543099	-0.0829706	-0.0764723	-0.0219388	-0.0886212	0.0174296
O75330-3	HMMR	Isoform 3 of Hyaluronan mediated motility receptor [OS=Homo sapiens]	46	339	High	-0.205857	-0.0547314	-0.0318136	0.000335671	0.0056905	-0.106792	-0.00566625	0.127206	0.0333428	-0.122699	0.0785484	0.140853	0.0961113	0.321924	0.0957241	0.078372	0.197211	0.273421	0.367771	0.283403	0.219049	0.313281	0.496194	0.307478	0.0323782	0.0291066	0.0990601	0.15846	0.0765648	0.245065	0.185439	0.0561642	0.222914	0.121036	0.0362216	0.227969	0.0965252	-0.0659357	0.12168	0.218196	0.181964	0.284086	0.22688	0.189573
P43246-1	MSH2	DNA mismatch repair protein MSH2 [OS=Homo sapiens]	46	706	High	-0.108256	-0.126777	-0.0859156	-0.031805	0.019845	-0.0607395	-0.194234	-0.0213937	-0.0367293	-0.21633	-0.080038	-0.1811	-0.186539	-0.109599	-0.2262	-0.188674	-0.0923271	-0.0779333	-0.0665875	-0.165273	-0.103425	-0.0179835	0.0608143	-0.056776	-0.0307951	-0.0923867	0.0260506	0.0837603	-0.0971107	0.0372867	0.102083	-0.0499816	0.114169	0.191459	-0.0354786	0.143703	0.105364	-0.197839	0.0561267	0.0534649	-0.0360041	0.0453867	-0.0332298	-0.0738017
Q9C0J8	WDR33	pre-mRNA 3' end processing protein WDR33 [OS=Homo sapiens]	46	493	High	-0.107619	0.00157072	-0.0432215	-0.106908	-0.0180158	-0.0441084	-0.0833802	-0.0608578	-0.071445	-0.0662469	-0.0369091	-0.0526294	-0.137103	-0.0224008	0.0946035	-0.163017	-0.0494728	-0.05513	-0.148385	0.133897	0.11843	-0.164549	-0.116148	0.0115605	0.0347652	0.040566	0.00601578	-0.131711	-0.00658604	-0.151485	-0.0249653	0.0755219	0.106951	0.0782528	0.0735856	0.0762911	0.0080242	0.0767903	-0.027543	-0.00509641	-0.0188608	-0.0974756	0.0642701	0.0196985
P40939	HADHA	Trifunctional enzyme subunit alpha, mitochondrial [OS=Homo sapiens]	46	1624	High	-0.0889025	-0.00490571	-0.0613928	-0.137405	-0.0665531	0.0215187	-0.0773111	-0.0866918	0.00334222	-0.0556326	-0.0737819	-0.0814934	-0.0945607	-0.0570812	0.0304651	-0.103081	-0.0451803	-0.0230742	-0.134602	0.0458126	0.0468797	-0.124849	-0.107598	-0.000942257	0.00562198	0.092361	-0.0438738	-0.076293	0.0774812	-0.0949726	0.0378256	0.225307	0.0500908	0.00674348	0.115624	-0.0443249	-0.051219	0.0662426	-0.0595932	-0.116024	0.0307121	-0.091494	-0.056693	0.0528882
B5ME19	EIF3CL	eukaryotic translation initiation factor 3 subunit C-like protein [OS=Homo sapiens]	46	949	High	-0.0485439	-0.0230522	0.0150356	-0.0261288	0.0478726	-0.0109262	-0.0320039	-0.00972937	-0.0273547	-0.104245	-0.0317421	-0.129787	-0.102212	0.0270986	-0.0712805	-0.00414273	0.00830739	-0.0534535	0.0375853	-0.0349264	-0.036251	0.027833	0.0760942	0.0039224	0.0329228	-0.0987211	-0.128551	-0.0173826	0.00817401	-0.173207	-0.106902	-0.222085	-0.00243854	0.073474	-0.0908756	-0.0383616	0.0495576	-0.0314336	-0.084177	0.036397	-0.036829	-0.0193772	0.0557423	0.0128652
P49756-1	RBM25	RNA-binding protein 25 [OS=Homo sapiens]	46	612	High	-0.0445928	-0.00868127	-0.00504878	-0.0762015	-0.0606156	-0.00922777	-0.0029626	-0.0824137	-0.00728843	0.0195227	-0.102304	-0.0187778	-0.0595608	0.0167665	0.0449429	-0.0618009	-0.00827888	-0.0444069	-0.0646925	0.213965	0.102754	-0.0325194	-0.0425601	0.0172587	0.0302076	0.08489	0.012786	-0.105036	0.057784	-0.0777264	0.0229406	0.196381	0.0758152	0.043705	0.0925475	0.0179587	-0.0343866	0.114317	-0.0463953	-0.0352459	0.00383287	-0.0931773	0.0198211	0.0689862
Q12769	NUP160	nuclear pore complex protein Nup160 [OS=Homo sapiens]	46	508	High	-0.0396509	-0.0465069	-0.0611715	-0.0510873	-0.0369329	-0.0556488	-0.0190196	-0.00244328	-0.0624652	-0.024231	-0.00693412	0.00393304	-0.039339	0.0098305	0.0631857	-0.0531655	0.0208464	0.0509663	-0.0162477	0.0721311	0.102375	-0.0732432	-0.0449167	-0.00382618	-0.0302114	0.0314613	0.00493245	-0.121843	0.00353438	0.0219898	0.00676915	0.109489	0.0742846	-0.085784	-0.00606825	0.0178165	-0.098011	0.0460181	-0.0505238	-0.104096	-0.0143938	-0.119592	-0.0381336	-0.000589161
P55786	NPEPPS	puromycin-sensitive aminopeptidase [OS=Homo sapiens]	46	758	High	-0.0332174	0.0472536	-0.0202608	0.0604954	0.193499	0.0152359	-0.00177432	0.17293	-0.0222268	-0.0938463	0.0984659	-0.0832081	-0.0227956	0.0114346	-0.102698	-0.0154457	0.0382261	-0.00164414	0.0261259	-0.164824	-0.127289	0.0446578	0.14194	0.00398157	0.0375299	-0.135731	-0.0337458	0.122842	-0.00818158	0.032443	-0.138225	-0.436915	-0.112433	-0.0531358	-0.205923	-0.103075	0.038169	-0.185081	-0.0367947	0.0443468	-0.097003	0.0642342	-0.00868507	-0.111969
Q03701	CEBPZ	CCAAT/enhancer-binding protein zeta [OS=Homo sapiens]	46	644	High	-0.0207843	-0.0119791	-0.0903644	-0.0426531	-0.0449906	-0.042841	0.0783877	-0.0127506	-0.0824571	0.0411463	-0.0208626	0.0320979	-0.0261583	-0.0170174	0.101357	0.00897685	0.0163183	0.0466556	0.0269632	0.109343	0.0984898	-0.0405101	-0.0984283	0.00304603	-0.0493688	0.0482622	-0.00255207	-0.115436	0.0685912	-0.0581064	-0.0112247	0.162406	0.103271	-0.00261875	0.0111914	-0.0117693	-0.0866995	0.0190205	-0.0367642	-0.158644	-0.0465908	-0.133306	-0.0594301	0.0168231
Q16513	PKN2	Serine/threonine-protein kinase N2 [OS=Homo sapiens]	46	361	High	0.00129032	0.0395936	-0.048646	-0.0321379	0.102263	0.0169373	-0.0306983	0.130363	-0.0363021	-0.0826264	0.0767165	-0.0724287	0.0368013	0.0587997	-0.0556945	0.00229552	0.00151729	-0.0540991	0.0415639	-0.0838747	-0.0251608	-0.0457239	-0.00775097	-0.103468	0.0655146	-0.0728278	0.00156969	0.106345	0.058731	0.0209647	0.042388	-0.263984	-0.0173655	0.016202	-0.0513038	-0.00420379	0.127451	-0.0622592	0.0383187	0.0843726	0.0021973	0.000609894	0.0676366	-0.0147273
Q8IX12	CCAR1	Cell division cycle and apoptosis regulator protein 1 [OS=Homo sapiens]	46	682	High	0.00164803	-0.0204954	4.57e-05	-0.123152	-0.101577	0.0539304	-0.00901273	-0.159099	0.00648069	0.0400124	-0.0921889	0.0118867	-0.0559149	-0.0418215	0.0384282	0.00685406	-0.0560503	-0.0204868	-0.0543051	0.140495	0.0834323	-0.0592861	-0.109143	0.00073246	-0.00930687	0.114084	-0.00988296	-0.100429	0.00285243	-0.0959844	0.0536528	0.342653	0.0165654	-0.0279036	0.104236	-0.0147743	-0.0977039	0.141912	-0.063694	-0.043415	0.0165415	-0.112794	-0.016633	0.0364802
Q9NW13-1	RBM28	RNA-binding protein 28 [OS=Homo sapiens]	46	506	High	0.00587362	-0.0315723	-0.221004	0.109075	-0.0577994	-0.0446434	0.173739	-0.1152	-0.159933	0.0712232	-0.0814009	-0.122782	-0.0674057	-0.094472	0.123383	-0.03506	-0.0293093	0.0249939	-0.015316	0.0168285	0.105524	-0.00116161	-0.228264	0.00303745	-0.0413303	-0.0317521	-0.0315818	-0.0960474	0.0117082	-0.00281526	0.031351	0.0847725	0.130534	-0.0817823	-0.112091	0.0337076	-0.175165	-0.0997462	-0.0314388	-0.242702	-0.0982208	-0.0883289	-0.159252	-0.0581472
A3KMH1	VWA8	von Willebrand factor A domain-containing protein 8 [OS=Homo sapiens]	46	216	High	0.0125838	0.0214482	-0.0455761	-0.187618	-0.056511	0.0125695	-0.0312209	-0.0287656	0.0319591	0.112059	0.00300793	-0.0711298	0.00621803	-0.0132103	0.0247707	0.0272302	0.00817674	-0.0599489	-0.0234032	0.122797	0.0211859	-0.0207214	-0.0688396	0.0131712	0.0446691	0.0711589	-0.0253658	-0.0839586	-0.000787724	-0.157186	0.0339165	0.130844	-0.0376244	0.0401593	0.0362607	-0.073842	0.013483	0.0788722	-0.0105762	-0.0258179	-0.0158472	-0.0707593	0.00632865	0.0461132
Q8N163-1	KIAA1967;CCAR2	Cell cycle and apoptosis regulator protein 2 [OS=Homo sapiens]	46	580	High	0.0183535	-0.00461004	-0.0837297	0.178576	0.0211572	-0.0429459	0.116244	-0.116558	-0.0652918	0.060069	-0.0544348	-0.037551	-0.0651303	-0.0861396	0.0239181	-0.066967	0.11366	-0.0266723	-0.00851154	0.164074	0.0669184	-0.0299301	-0.183708	0.00041012	-0.0213184	-0.0038905	-0.00930401	-0.122438	-0.018157	-0.0594063	0.00972852	0.0781246	0.0688639	-0.00468346	-0.0231676	-0.00187686	-0.046505	-0.0164866	-0.00635817	-0.0870905	0.0570965	-0.0684476	-0.0844764	-0.024225
Q3KQU3	MAP7D1	MAP7 domain-containing protein 1 [OS=Homo sapiens]	46	461	High	0.0189652	0.0750799	0.131794	0.0878653	0.0686937	0.0103417	-0.0789042	0.0823102	0.0985608	0.0658421	0.12365	0.261791	0.0880437	0.147223	0.145728	0.170131	0.0873766	0.0401573	0.0385562	0.0413156	0.0620857	0.151392	0.193926	0.0872498	-0.00695797	-0.150906	0.0249634	0.164291	-0.13201	0.201801	0.0993685	-0.230886	-0.0209446	-0.100276	-0.196573	0.0888376	0.0415124	-0.0944529	0.0648927	0.209555	-0.0360556	0.0408559	0.0877385	0.000705472
P21359-1	NF1	Neurofibromin [OS=Homo sapiens]	46	163	High	0.0195227	0.0731029	-0.048603	0.00539309	0.124	-0.0344629	0.0599217	0.182299	-0.072782	0.0252295	0.0923844	-0.0420427	0.0187369	0.0494861	0.00452893	0.0881595	0.122232	-0.0174771	0.0473203	-0.0452223	0.0016604	0.105156	0.0931554	0.0389928	-0.0550118	-0.0944705	0.0294905	-0.00181676	-0.0929928	-0.0513602	0.00289346	-0.156888	0.0930748	0.119729	-0.0345164	0.0645561	0.0452852	-0.139849	0.018054	0.00682068	-0.0730267	-0.0207067	0.00613309	-0.0729234
Q9Y4E1-4	FAM21C;WASHC2C	Isoform 4 of WASH complex subunit 2C [OS=Homo sapiens]	46	411	High	0.0195714	-0.10125	-0.0623617	0.0978751	-0.136016	0.0273151	0.0742903	-0.0980858	-0.13085	0.0453524	-0.0576525	0.00544175	0.0283985	0.0517292	-0.0521135	-0.00776913	-0.154751	-0.0177021	-0.05795	-0.329335	-0.109079	-0.0118093	0.332369	0.0354633	-0.0656404	-0.139842	0.00583833	0.0890932	-0.189848	0.246494	0.0948849	-0.0114035	0.0806151	-0.0624028	0.00886302	0.165658	-0.0413007	0.0514021	0.039648	-0.135332	-0.00381661	0.0493846	-0.11592	-0.0751493
Q7Z2W4	ZC3HAV1	zinc finger CCCH-type antiviral protein 1 [OS=Homo sapiens]	46	444	High	0.0256024	0.0120344	-0.0303841	0.00741195	0.0715656	0.0494318	0.034001	0.0894471	0.0155893	0.0263911	0.02816	-0.0672007	0.0636969	0.0733728	0.0445575	0.082098	0.100547	0.0707532	0.266568	0.261885	0.260226	0.262955	0.243277	0.231132	-0.0151377	0.0279585	0.0208635	0.0185661	0.0144769	-0.000165027	0.00634954	0.0019737	0.103112	-0.0143566	0.0175438	0.0693408	0.0158892	0.0470557	0.0530834	0.0116282	0.0317211	0.0332408	0.221806	0.255185
O94822-3	LTN1	Isoform 3 of E3 ubiquitin-protein ligase listerin [OS=Homo sapiens]	46	225	High	0.0288888	-0.0111552	-0.0273542	0.0994234	0.0669412	-0.0136175	-0.0330186	0.08675	-0.070643	-0.142563	0.0323762	-0.00980184	0.011568	-0.106328	0.0104962	-0.0698146	-0.0346737	0.0629167	0.0392494	-0.244213	-0.0215588	-0.0232572	-0.0371651	0.0163984	-0.0885553	-0.0989652	-0.0118618	0.0630731	-0.050149	0.136651	-0.0318003	-0.139054	0.0492792	-0.0603629	-0.0755891	0.0753422	-0.085474	-0.129508	-0.0204564	0.0580082	-0.103012	0.033607	-0.0259542	-0.142606
Q9P2R3-4	ANKFY1	Isoform 4 of Rabankyrin-5 [OS=Homo sapiens]	46	331	High	0.0443296	0.0190382	-0.0290194	-0.0465383	0.0738144	-0.0659065	0.042869	0.0740691	-0.0868401	-0.0164862	0.0225334	-0.0566015	0.00692646	0.0582151	-0.00150873	0.111698	0.078723	-0.0308895	-0.0159493	-0.0645657	-0.0478563	-0.0138216	0.0199093	-0.00321674	-0.0409413	0.000685188	-0.132571	-0.0981026	0.0502911	-0.135494	-0.186834	-0.0893655	-0.124316	-0.0232439	0.0166808	0.0177813	-0.0764694	0.0788388	-0.0777645	0.0120269	0.039957	-0.114027	0.0380192	0.0350316
Q05682-3	CALD1	Isoform 3 of Caldesmon [OS=Homo sapiens]	46	539	High	0.0496856	-0.0999703	0.138751	0.235898	0.588071	0.274028	0.0337214	-0.169007	0.115927	0.0940094	0.245573	0.226052	0.0225878	-0.0468483	0.176295	0.122743	1.1287	0.282669	0.117173	0.723038	0.0164552	0.157666	-0.0463467	0.179533	NaN	NaN	-0.109041	NaN	NaN	0.073513	NaN	NaN	0.0556159	NaN	NaN	-0.0529704	NaN	NaN	0.103307	NaN	NaN	0.273334	NaN	NaN
P17480-1	UBTF	Nucleolar transcription factor 1 [OS=Homo sapiens]	46	560	High	0.0529967	0.106816	0.130341	0.314747	0.0358391	-0.0419684	0.119683	0.0327444	0.00715305	0.107217	0.0610685	0.181987	-0.127538	0.11838	-0.0260363	0.0121507	0.122588	-0.141132	-0.124197	0.305806	-0.0233832	-0.0929718	0.0978055	-0.135403	-0.0950537	NaN	-0.0431623	-0.0904541	NaN	-0.0338077	0.0356036	NaN	0.0323411	0.0540457	NaN	-0.0845185	-0.0201149	NaN	-0.138178	-0.0796557	NaN	0.0488962	-0.0407105	NaN
Q9P2E3-1	ZNFX1	NFX1-type zinc finger-containing protein 1 [OS=Homo sapiens]	46	170	High	0.123302	-0.0198374	0.0218411	0.0780105	0.0746957	-0.0231876	0.0986295	0.102964	-0.0236487	-0.0307903	0.0236816	-0.0143966	0.226561	0.124506	0.155914	0.210863	0.124577	0.199866	0.626523	0.376343	0.489449	0.507307	0.441279	0.427765	-0.102437	-0.129892	0.00152107	0.0793743	0.00370319	0.0329408	-0.0448732	-0.17822	0.0563764	-0.00487042	-0.0601635	0.0869179	0.138061	0.0740162	0.143586	0.0567007	0.0307798	0.13397	0.434378	0.327487
O14617-5	AP3D1	Isoform 5 of AP-3 complex subunit delta-1 [OS=Homo sapiens]	46	400	High	0.132239	0.0220786	-0.15134	0.219477	0.152031	-0.0378542	0.135739	0.157438	-0.175783	-0.027255	0.0598164	-0.0805464	0.0736495	-0.0431661	-0.00936512	0.0591373	0.017353	0.0340871	0.110806	-0.262074	-0.040246	0.143224	-0.0461107	0.0755892	-0.0964585	-0.239496	0.00704472	0.0280237	-0.0826044	0.103145	-0.162758	-0.474526	0.00754541	-0.0868015	-0.268551	0.0488949	-0.04632	-0.19984	-0.00555989	-0.00642684	-0.169835	-0.0402684	-0.00760937	-0.171348
P46087-2	NOP2	Isoform 2 of Probable 28S rRNA (cytosine(4447)-C(5))-methyltransferase [OS=Homo sapiens]	46	800	High	0.98583	0.222147	-0.366017	1.49346	0.264545	-0.500658	1.59545	-0.162581	-0.384962	1.46816	0.181983	-0.287243	-0.0571981	0.259572	-0.0143881	0.729799	0.323506	-0.209709	0.892023	0.349052	-0.01612	1.06899	0.0188379	-0.0923486	0.274259	-0.310155	-0.0536928	0.33862	-0.256674	-0.0417061	0.673569	-0.202473	0.000927033	0.0100727	-0.877147	-0.0768347	0.0566949	-0.334506	-0.141789	0.122569	0.272894	-0.227634	0.145158	-0.198243
Q86W92-2	PPFIBP1	Isoform 2 of Liprin-beta-1 [OS=Homo sapiens]	46	344	High	NaN	-0.088613	0.132819	NaN	-0.262928	0.16294	NaN	-0.383214	0.0864968	NaN	0.00211246	0.146901	NaN	0.00344946	0.151576	NaN	-0.102628	0.0627193	NaN	0.0545301	0.0376525	NaN	-0.590535	-0.192276	NaN	0.26751	-0.0997553	NaN	0.0756646	-0.0939884	NaN	0.265149	-0.0968194	NaN	0.185048	-0.0614939	NaN	0.16792	0.0994721	NaN	0.0964494	0.216854	NaN	0.281021
P46087-4	NOP2	Isoform 4 of Probable 28S rRNA (cytosine(4447)-C(5))-methyltransferase [OS=Homo sapiens]	45	798	High	-0.173467	0.0397615	-0.0801707	-0.351722	-0.0094824	0.023406	-0.0837837	-0.0215292	-0.137373	-0.069541	-0.0688276	-0.0663528	-0.0662813	-0.277127	0.151855	-0.0618916	-0.0736227	0.0365266	-0.150763	-0.0909582	0.0506677	-0.159041	-0.369379	0.0165434	NaN	0.10652	-0.105277	NaN	0.0730004	-0.157943	NaN	0.109286	-0.0407819	NaN	0.0515737	-0.16394	NaN	-0.121848	-0.116186	NaN	0.0194608	-0.185471	NaN	0.0344899
Q9BUJ2-1	HNRNPUL1	Heterogeneous nuclear ribonucleoprotein U-like protein 1 [OS=Homo sapiens]	45	759	High	-0.16128	-0.0276022	-0.0548087	-0.020525	-0.0774631	0.00111488	-0.131442	-0.0790072	-0.0429539	-0.138843	-0.0880661	-0.0430526	-0.174797	-0.0334416	-0.000481632	-0.196538	-0.0693741	-0.00541116	-0.0848856	0.0784455	0.034442	-0.0998545	-0.0287585	0.00239854	-0.0288772	0.0932003	-0.0109787	-0.0423374	0.0748787	0.0216847	0.122863	0.295329	0.178133	0.0967092	0.137674	0.0813207	0.00073332	0.0621496	0.00739861	-0.0346136	0.0717954	0.00393921	-0.0211267	0.0245498
O43290	SART1	U4/U6.U5 tri-snRNP-associated protein 1 [OS=Homo sapiens]	45	521	High	-0.106728	-0.0780315	-0.0195646	-0.110153	-0.155223	-0.0390634	-0.0455689	-0.15457	-0.0710311	-0.0275641	-0.100213	0.0773564	-0.00934694	-0.0034466	0.0170097	-0.0948286	-0.0659685	-0.0328284	-0.0939408	0.159087	0.0205317	-0.130976	-0.0626121	-0.0649423	-0.0222855	0.103096	-0.0423517	-0.0807543	0.031538	-0.00163743	0.04319	0.365547	0.0203199	-0.0333767	0.115175	-0.0229463	-0.0820598	0.150246	-0.0455436	-0.109742	0.0342626	-0.0821662	-0.0880471	0.0474303
P51531	SMARCA2	Probable global transcription activator SNF2L2 [OS=Homo sapiens]	45	406	High	-0.0718403	0.0642814	-0.0221815	-0.176371	-0.0591936	-0.00182822	-0.0457234	-0.0262318	-0.0150152	-0.0353737	-0.097806	-0.0182848	-0.090476	0.0500021	0.0329008	-0.0693645	-0.0692873	-0.0378599	-0.0839529	0.152001	0.000225968	-0.0674725	-0.0630508	-0.0790691	0.0238381	0.0185323	-0.100198	0.00560091	-0.0196714	-0.212899	0.0824824	0.134573	-0.00106522	0.0731944	-0.00329784	-0.0979414	-0.00238703	-0.0119605	-0.0751323	-0.061387	0.106837	-0.0190463	-0.0516176	-0.0173423
P0DMV8	HSPA1A;HSPA1B	heat shock 70 kDa protein 1A [OS=Homo sapiens]	45	1691	High	-0.0687179	-0.0659743	0.175074	-0.0129738	-0.0162087	0.124667	-0.133855	-0.0357656	0.209196	-0.154064	-0.0703373	0.121958	-0.0576372	-0.0704422	-0.0529719	-0.133666	-0.121475	0.0333156	-0.1784	-0.195755	-0.0278434	-0.0627804	0.0254311	-0.0323839	0.0117903	0.00137194	0.0318556	0.118068	0.0348377	0.244302	-0.0185089	-0.123101	-0.0398025	-0.0925531	-0.01406	-0.0226755	-0.0319328	-0.106202	-0.0171557	-0.0137806	-0.0077419	0.0673213	-0.079072	-0.0694377
Q6PD62	CTR9	RNA polymerase-associated protein CTR9 homolog [OS=Homo sapiens]	45	389	High	-0.0686598	0.026246	-0.0201874	-0.132029	-0.0177326	-0.0206537	-0.0196967	-0.0545807	-0.0206571	-0.0651274	-0.0519504	0.0434856	-0.0873671	-0.0177917	0.0547257	-0.0601387	-0.0190086	0.00537492	-0.085556	0.123224	0.108308	-0.0546646	-0.0176606	0.0659103	0.0207196	0.102238	-0.00488569	-0.0992984	0.0441351	-0.056407	0.00512131	0.15197	0.0913133	0.0448065	0.114882	0.0326681	-0.0430069	0.04149	-0.0657348	-0.150075	-0.017992	-0.105005	-0.0776796	0.00583388
Q13206	DDX10	probable ATP-dependent RNA helicase DDX10 [OS=Homo sapiens]	45	353	High	-0.0665922	-0.0404901	-0.13089	-0.107085	-0.0736599	-0.0416584	0.0472264	-0.0796203	-0.0552154	-0.00302697	-0.0870876	-0.0827751	-0.0521088	-0.0793715	0.0929328	-0.0425806	-0.0468511	-0.0146789	-0.0468569	0.0380849	0.0694924	-0.0731955	-0.158019	0.0172912	-0.0366774	0.0115685	-0.0325899	-0.0983782	-0.00239185	-0.130621	-0.00456527	0.0944181	0.0331554	0.0113506	0.0230027	-0.0527649	-0.0829096	-0.004992	-0.0544234	-0.115143	-0.0647583	-0.117861	-0.0300837	0.0232833
P04843	RPN1	Dolichyl-diphosphooligosaccharide--protein glycosyltransferase subunit 1 [OS=Homo sapiens]	45	1085	High	-0.0445356	0.0439491	-0.0801429	-0.170176	-0.0272398	-0.0262766	-0.0479427	-0.0371304	-0.040092	-0.038991	-0.0180711	-0.112184	-0.0857992	0.0304213	-0.0182438	-0.0578766	0.0110684	-0.0792436	-0.11626	0.178291	0.039648	-0.125742	-0.0174737	-0.0236397	-0.00380514	0.0214695	-0.0392075	-0.184938	-0.0135851	-0.176045	-0.0949297	0.131184	-0.0171337	-0.0384608	0.0208835	-0.101511	-0.0921411	0.046372	-0.0992107	-0.180007	-0.0703793	-0.15347	-0.107882	0.00925559
Q9UH65	SWAP70	Switch-associated protein 70 [OS=Homo sapiens]	45	490	High	-0.0414209	-0.0357551	0.0532274	0.0954542	0.0665245	0.0448962	-0.080626	0.0668688	0.0362887	-0.140826	0.0409316	0.0343285	-0.0879211	0.0391865	-0.117695	-0.0950546	-0.0272999	0.00622556	-0.0483131	-0.154345	-0.170105	-0.0557547	0.120939	-0.0820389	-0.00564579	0.0308042	-0.00608829	0.122718	0.129723	0.137925	-0.064333	-0.17767	-0.0378904	-0.071043	-0.00959588	-0.0295772	0.0473328	-0.06916	0.00578112	0.0607644	0.08111	0.14363	-0.0377044	0.058407
Q9BYW2	SETD2	Histone-lysine N-methyltransferase SETD2 [OS=Homo sapiens]	45	209	High	-0.0385943	-0.0254326	0.0335761	-0.133508	-0.196912	0.0360336	-0.00592474	-0.0918741	0.0481629	0.0678835	-0.144618	0.0592299	0.0169535	-0.0972166	0.0734282	-0.0313082	-0.11202	-0.0256853	-0.0376463	0.0909748	0.0858622	-0.0746021	-0.176167	-0.0244751	-0.0353928	0.118637	-0.0201407	-0.13969	0.0423078	-0.130202	0.0448398	0.304246	-0.0097389	-0.0386047	0.144075	-0.0322332	-0.080883	0.159321	-0.0696469	-0.0839147	0.00180727	-0.124586	-0.0463858	0.0302699
O60518	RANBP6	ran-binding protein 6 [OS=Homo sapiens]	45	423	High	-0.038352	-0.0343933	-0.0315161	0.0766736	-0.018713	-0.0538187	0.0102696	-0.00808239	-0.0332227	-0.0820789	0.00430672	-0.00182434	-0.0874262	-0.0580444	-0.0159921	-0.0933399	-0.069439	-0.00257774	0.0261393	-0.0301657	0.0136023	-0.0302983	-0.0429435	-0.0390053	-0.053319	-0.0459342	0.0411272	-0.0264349	-0.014618	0.0621929	0.0420351	0.00356441	0.0501624	-0.0559006	-0.0682821	0.0533895	-0.0249624	-0.0519872	-0.0044527	-0.0527477	-0.0303936	-0.00925209	-0.0434122	-0.0863473
P29317	EPHA2	Ephrin type-A receptor 2 [OS=Homo sapiens]	45	739	High	-0.0292387	-0.0375976	-0.0243149	-0.0851364	-0.0290194	0.00669863	0.0116944	0.00529096	0.0542921	0.0402288	0.100643	0.0444565	0.000631382	0.00874712	0.0625487	-0.021739	0.00717359	0.0301914	-0.173528	-0.0987682	-0.0932903	-0.0200549	0.00682016	-0.0381574	-0.0487623	0.0302834	-0.029027	-0.0499697	0.0185147	-0.0292435	-0.0560055	0.00821933	0.000787809	-0.158544	0.00426385	-0.100438	-0.0383091	0.0993075	0.0530015	-0.102572	0.0218506	0.0311551	-0.0216236	0.047516
Q6UB35-1	MTHFD1L	Monofunctional C1-tetrahydrofolate synthase, mitochondrial [OS=Homo sapiens]	45	459	High	-0.025382	0.00558378	-0.0855474	-0.0751763	-0.0538187	-0.049243	-0.00627854	-0.0403843	-0.042396	0.0878496	-0.0118227	-0.04175	0.00018315	0.0232687	0.0137634	0.0295076	0.000710457	-0.0389452	0.000155464	0.1183	0.0274144	-0.0142069	-0.0742268	-0.0352249	0.00833031	0.0609317	-0.0369024	-0.145207	-0.00274375	-0.0997534	-0.027544	0.186202	0.0225429	-0.00334645	0.0541858	-0.0392914	-0.0667391	0.0318694	-0.0708055	-0.0665121	-0.0408268	-0.134717	-0.025115	0.0355475
Q9UHD8-1	2025-09-09	Septin-9 [OS=Homo sapiens]	45	820	High	-0.0180521	-0.0467176	0.0232229	1.81e-05	0.0242767	0.0443716	-0.0454497	0.0241508	0.0317608	-0.0727577	-0.00339032	-0.0513029	-0.0487633	0.0276403	-0.0975304	-0.0211839	-0.050848	-0.0424518	-0.0361147	-0.152817	-0.10474	0.0100402	0.0613427	-0.0293283	0.0402498	-0.0550342	-0.0727978	0.0840397	0.0267821	-0.0207986	0.144583	-0.131277	0.0548774	0.0405493	-0.00864216	0.00920108	0.0401325	-0.090075	-0.0213652	0.0772886	0.0225573	0.0578409	0.0278559	0.0212872
Q92626	PXDN	peroxidasin homolog [OS=Homo sapiens]	45	272	High	-0.0143433	-0.0583735	-0.100849	-0.131989	-0.124003	-0.0492192	0.0592027	-0.0147295	-0.00769279	0.0572805	0.0123777	-0.0216131	0.0207014	0.0497685	0.0132942	-0.0079775	0.0348072	-0.0553456	-0.0887881	0.10403	-0.0408392	-0.1102	-0.0867038	-0.0896587	-0.10036	0.0379224	-0.0232411	-0.237205	-0.0602551	-0.155131	-0.0301075	0.274782	0.0294381	-0.0215387	0.0930539	-0.00384429	-0.0905304	0.113533	0.00126558	-0.102133	0.0502549	-0.0586638	-0.0865459	-0.0418356
P48643	CCT5	T-complex protein 1 subunit epsilon [OS=Homo sapiens]	45	1731	High	-0.00647547	0.0542164	0.0481557	0.0539951	0.130577	-0.00756839	-0.0735288	0.0949631	0.0294451	-0.18001	0.00564288	-0.159782	-0.0511427	0.0737095	-0.128172	-0.0915651	0.0164509	-0.0605583	0.0454311	0.0838414	0.0191173	0.0101834	0.206034	0.0170364	0.0414581	-0.103654	-0.0752859	0.0561799	-0.0351248	-0.0669613	0.0520745	-0.256572	0.0326806	-0.00105189	-0.0786877	-0.0656357	0.0537387	-0.118666	-0.0127468	0.008936	-0.11188	0.0190024	0.0157194	-0.0933568
O94973-2	AP2A2	Isoform 2 of AP-2 complex subunit alpha-2 [OS=Homo sapiens]	45	746	High	-0.00253674	0.0448732	-0.00852772	-0.0392132	0.0494737	0.0159168	0.0304408	0.0844869	-0.0158382	-0.0211439	0.0553599	-9.82e-05	-0.0547495	0.078618	0.0406733	0.0157689	0.0474872	-0.00173093	-0.0707054	-0.0292397	-0.0570088	-0.0645494	-0.0356403	-0.0256862	-0.0408392	0.0456004	-0.0274429	-0.0390234	0.0863562	-0.0420751	-0.154518	-0.180714	-0.0670595	-0.141531	-0.0401296	-0.086421	-0.0225849	0.0162321	-0.004797	-0.00760747	0.03189	0.00180761	0.0461063	0.0939934
Q5T1M5	FKBP15	FK506-binding protein 15 [OS=Homo sapiens]	45	309	High	-6.58e-05	0.0285693	0.0208492	-0.0332985	0.0455294	0.0376815	-0.0880723	-0.064393	-0.0344272	-0.0834455	-0.040742	-0.099452	-0.0560808	-0.0163917	-0.0652418	-0.0245647	0.0157882	-0.0893059	-0.0426616	0.0907145	-0.00836182	-0.0600233	-0.0832143	-0.00860401	0.0312043	-0.0611472	-0.0443793	-0.0624208	0.038847	-0.0439101	0.0350152	0.0943751	0.131288	0.226089	0.0804062	0.154582	0.00270275	-0.0201554	-0.0521927	0.0307483	-0.0707903	-0.0377679	0.00393955	-0.119093
Q8WUM0	NUP133	Nuclear pore complex protein Nup133 [OS=Homo sapiens]	45	658	High	0.0125485	-0.0322132	-0.0497665	-0.0670624	-0.111871	-0.0400772	0.0494828	-0.115369	-0.0268044	0.0710477	-0.10334	-0.0196114	0.0129223	-0.0437241	-0.00811007	0.0506774	-0.0814724	-0.034792	0.00389102	0.0883913	0.0234728	-0.0280581	-0.0624785	-0.0336866	-0.00717928	0.0370574	-0.010684	-0.142501	-0.0164384	-0.102145	-0.0197029	0.189216	-0.019309	-0.017046	0.0160399	-0.0863543	-0.0766334	0.0660024	-0.0713053	-0.0907583	-0.048667	-0.111522	-0.0611925	-0.00875835
Q14764	MVP	major vault protein [OS=Homo sapiens]	45	850	High	0.0254622	0.0770158	0.0677977	0.0636768	0.147677	0.0623837	-0.00849675	0.124989	0.0145201	-0.0890989	0.0573683	-0.0864373	-0.0458346	0.0586758	-0.128963	-0.0420208	0.00833885	-0.0289631	-0.0370092	-0.205762	-0.170302	-0.0200806	0.121219	-0.0707455	0.0710736	-0.0766769	0.0613613	0.126297	0.028389	0.104337	-0.174791	-0.366229	-0.118735	-0.113639	-0.215783	-0.104056	0.00275322	-0.116887	-0.0347977	0.0558959	-0.0329551	0.0329948	0.0473147	-0.0503881
Q8IZH2-1	XRN1	5'-3' exoribonuclease 1 [OS=Homo sapiens]	45	198	High	0.0400353	0.0376998	-0.0360441	-0.00722499	0.0561637	0.00771717	-0.0102144	0.0434884	-0.0542188	-0.0373211	0.0259285	-0.113806	0.0416374	-0.0381708	-0.0590801	0.0399733	0.00630382	-0.0544319	0.145309	0.00121781	-0.00616549	0.119965	0.120159	0.0539913	-0.0415678	-0.115475	-0.0237103	-0.000970825	-0.0633411	0.0115805	-0.0986776	-0.198067	-0.0358085	-0.00188349	-0.150154	-0.00893883	-0.012784	-0.103667	0.00197799	0.0190153	-0.102962	0.0380826	0.0895606	0.0763686
Q9NVI7-2	ATAD3A	Isoform 2 of ATPase family AAA domain-containing protein 3A [OS=Homo sapiens]	45	847	High	0.0441198	0.0474788	-0.0559425	-0.0676069	0.0111389	0.0625258	0.0625138	-0.0183277	0.0815683	0.160188	0.0307904	-0.08319	0.0119286	0.0637808	0.0406904	0.136452	0.0612746	0.00611305	0.112004	0.244803	0.0946655	0.0253295	0.0247388	0.0783005	0.00481607	0.152566	-0.0379687	-0.091548	0.0952053	-0.231648	0.037673	0.26357	-0.0353422	0.0712738	0.163225	-0.0898304	0.0227842	0.0881857	-0.0418749	-0.0366144	0.0745993	-0.0875631	0.0686217	0.180379
Q6UVK1	CSPG4	Chondroitin sulfate proteoglycan 4 [OS=Homo sapiens]	45	194	High	0.0479927	-0.0257168	-0.00456432	-0.0743513	-0.111283	-0.01688	0.0481419	-0.0495739	-0.0162759	0.0718355	-0.0289573	0.0318318	0.0333356	0.0279789	0.0236263	0.0798817	0.00346095	-0.0244941	0.0743924	0.09342	0.0286121	-0.00100516	-0.081409	-0.0701961	-0.00962826	-0.0265632	0.053482	-0.101167	-0.0994759	-0.0178919	-0.0120964	0.0426927	-0.00450989	-0.044465	0.00437445	-0.0470304	0.0300407	0.0499072	0.0149842	0.018919	-0.0251579	-0.0220742	0.0900564	0.0484993
O75152	ZC3H11A	Zinc finger CCCH domain-containing protein 11A [OS=Homo sapiens]	45	361	High	0.0485316	-0.00107004	-0.0496769	-0.00999067	-0.0702581	-0.0483608	0.0708517	-0.0567169	-0.0219226	0.100652	-0.0260096	0.0346432	-0.0439453	0.0743522	0.0511379	-0.000123059	-0.0112257	-0.0763254	-0.00662802	0.210488	0.035799	-0.105569	-0.114881	-0.0999594	-0.0167618	0.00402497	-0.0449019	-0.137665	-0.0218649	-0.0667935	0.0712623	0.252709	0.0526896	0.0156184	-0.00821116	-0.0228367	-0.079195	0.0865025	-0.0596047	-0.085496	0.0154724	-0.116944	-0.0608406	-0.0504482
O43847-2	NRD1;NRDC	Isoform 2 of Nardilysin [OS=Homo sapiens]	45	493	High	0.0733118	0.079835	0.0120335	0.16161	0.225621	0.0257558	0.084352	0.220529	0.0298572	0.0478659	0.138841	-0.0763302	0.0374012	0.140597	-0.102779	0.136955	0.0928383	-0.0186425	0.161633	-0.0668936	-0.0986299	0.16491	0.243322	0.0436783	0.0260629	-0.233388	-0.0367755	0.11269	-0.103823	0.00717445	-0.177971	-0.593127	-0.15514	-0.0371322	-0.337769	-0.103665	0.0643264	-0.24398	-0.0382614	0.0693426	-0.172696	0.00977276	0.0201588	-0.150405
P57740	NUP107	Nuclear pore complex protein Nup107 [OS=Homo sapiens]	45	417	High	0.108265	0.140856	-0.0448256	0.020976	0.112485	-0.0244226	0.232787	0.152885	0.0428891	0.174437	0.17291	-0.0980673	0.00494102	0.206539	0.012864	0.145663	0.168042	-0.0619116	0.186247	0.283968	0.0460587	0.11455	0.0884127	0.029254	0.0545969	0.0227256	-0.0148039	-0.163674	0.0475626	-0.217054	-0.0924625	0.0584559	-0.00306127	0.0988427	0.0046587	-0.0460968	0.0192032	0.0446039	-0.0618887	-0.033122	-0.0405502	-0.120318	0.0104228	0.0390855
Q8NEY1	NAV1	neuron navigator 1 [OS=Homo sapiens]	45	185	High	0.129351	0.0634308	0.0576973	0.0457497	0.0640363	0.0654068	0.0897623	0.212368	0.105958	0.108183	0.0100203	0.135062	0.156262	0.0333356	0.0508832	0.12044	-0.00397681	-0.0149126	-0.0237551	-0.165303	-0.0311089	0.0204897	0.0485102	0.0474644	0.0477438	-0.0969529	0.0706844	0.149872	-0.0496988	0.0594521	0.0286293	-0.147904	-0.0082474	-0.0417786	-0.162906	0.0273075	0.043847	-0.0600371	0.0531062	0.0366583	0.0694265	0.099917	-0.0310478	-0.0966728
P27816-5	MAP4	Isoform 5 of Microtubule-associated protein 4 [OS=Homo sapiens]	45	1622	High	NaN	NaN	-0.0639677	NaN	NaN	-0.0956626	NaN	NaN	-0.039475	NaN	NaN	-0.0245743	NaN	NaN	0.0228796	NaN	NaN	-0.00108287	NaN	NaN	0.0320864	NaN	NaN	0.00369547	0.348346	-0.324543	0.108817	0.417579	0.1359	0.0573493	0.228471	-0.214715	-0.0614533	0.380318	0.092372	0.178375	0.321679	-0.0327544	0.143947	0.273004	0.171627	0.239391	0.0983515	0.00607469
Q00839	HNRNPU	Heterogeneous nuclear ribonucleoprotein U [OS=Homo sapiens]	44	1811	High	-0.265359	-0.272194	0.163734	-0.361773	-0.305129	0.15252	-0.277323	-0.367779	0.145455	-0.138402	-0.336822	-0.00585558	-0.063449	-0.345405	-0.0312834	-0.219246	-0.342701	-0.125258	-0.421004	-0.232659	-0.0835638	-0.235114	-0.328533	-0.168516	-0.0396376	0.297655	-0.236069	-0.0566445	0.195351	-0.252121	0.0898151	0.515172	-0.104406	-0.00724885	0.431006	-0.197212	-0.0878763	0.301649	-0.10274	-0.0877791	0.166179	0.0462136	-0.0338059	0.161829
Q13823	GNL2	Nucleolar GTP-binding protein 2 [OS=Homo sapiens]	44	436	High	-0.16254	-0.118769	-0.272571	-0.187879	-0.160849	-0.0432873	-0.0577998	-0.15096	-0.237412	-0.0437431	-0.126985	-0.112258	0.00565624	-0.199425	0.175204	-0.084547	-0.0965214	0.0861244	-0.113943	-0.0975361	0.122938	-0.0982227	-0.258209	0.101237	-0.0808268	0.133955	0.0571709	-0.0656566	0.0865697	0.0871086	0.0697518	0.332466	0.158236	-0.0529365	0.189561	0.105762	-0.136784	0.0300297	0.099063	-0.168345	-0.00700567	-0.0411716	-0.0679541	0.08795
P30101	PDIA3	Protein disulfide-isomerase A3 [OS=Homo sapiens]	44	1584	High	-0.161348	-0.072319	0.0405379	-0.210912	-0.211199	0.070528	-0.126352	-0.22879	0.0831227	-0.0891685	-0.181068	0.0640011	-0.118964	-0.0854598	-0.0233355	-0.163523	-0.184604	-0.0805722	-0.245828	0.0633307	-0.030323	-0.144959	-0.103067	-0.0613489	0.0148859	0.161207	-0.0689831	-0.0575743	0.0635909	-0.0568838	0.0905408	0.393274	-0.039855	-0.0377616	0.163477	-0.0883932	-0.0744018	0.160086	-0.0726414	-0.143471	0.0223294	-0.0559306	-0.0971632	0.0425151
Q86SQ0-1	PHLDB2	Pleckstrin homology-like domain family B member 2 [OS=Homo sapiens]	44	312	High	-0.11425	-0.0741186	0.0336838	-0.10739	-0.0322656	0.0116625	-0.0948338	-0.0282517	0.031856	-0.14746	-0.0755119	-0.0444593	-0.0477247	0.0552892	0.0525943	-0.139519	-0.0671816	-0.0115519	0.00784307	0.026906	0.0683957	-0.070488	-0.0190549	-0.014101	0.0240945	0.0252538	0.0303974	0.00679962	0.0377969	0.00359254	-0.117545	-0.223838	-0.107406	-0.191958	-0.195482	-0.198078	-0.0162697	0.0166087	0.00169939	-0.0470171	0.0153036	0.0386844	0.140916	0.0746129
Q96GQ7	DDX27	Probable ATP-dependent RNA helicase DDX27 [OS=Homo sapiens]	44	657	High	-0.11068	-0.0373879	-0.233909	-0.119419	-0.121293	0.00889584	-0.00614787	-0.112786	-0.15502	0.0143842	-0.0983973	-0.122682	0.0104876	-0.15528	0.108189	-0.0612269	-0.0593767	0.0408459	-0.0923357	-0.0747518	0.100067	-0.0588084	-0.280567	0.0221566	-0.070425	0.0678335	-0.0394869	-0.109361	0.0033532	-0.0162135	0.00511737	0.178733	0.0657673	-0.0742703	0.1046	0.0145645	-0.168461	0.01584	-0.0224285	-0.20133	-0.0535984	-0.103274	-0.144386	-0.0133912
Q99798	ACO2	Aconitate hydratase, mitochondrial [OS=Homo sapiens]	44	912	High	-0.0951481	-0.0235586	-0.0141964	-0.0715647	-0.108833	-0.0144348	-0.0614076	-0.130558	-0.0273833	-0.0196019	-0.0872621	0.0109615	-0.0689936	-0.0408401	0.00587088	-0.107576	-0.0725641	-0.0261917	-0.0955363	0.113687	0.016778	-0.0909701	-0.0943236	-0.0345259	-0.00124931	0.156206	0.00822069	-0.109257	0.0973358	-0.0347442	0.0149431	0.314923	0.028078	-0.00999925	0.135289	-0.0264854	-0.049756	0.138384	-0.0443239	-0.0955439	0.0763483	-0.064404	-0.0286112	0.0810835
O94776	MTA2	Metastasis-associated protein MTA2 [OS=Homo sapiens]	44	688	High	-0.0933247	-0.0235539	-0.182442	-0.224948	-0.0818129	0.0105839	-0.0476938	-0.117269	-0.126624	-0.0545578	-0.0904885	-0.177302	-0.0477418	-0.15482	0.0453501	-0.0734377	-0.057045	-0.0208798	-0.112038	0.019865	0.033821	-0.0892973	-0.18553	0.0124569	-0.0776958	0.0449767	-0.0884371	-0.115685	0.0209198	-0.133764	0.0704137	0.18514	0.0405302	0.0525656	0.0978499	-0.0186176	-0.101988	0.00146335	-0.0348606	-0.128631	-0.0144987	-0.0606246	-0.0479279	0.0586664
Q8WWM7-1	ATXN2L	ataxin-2-like protein [OS=Homo sapiens]	44	501	High	-0.0917654	-0.0476923	0.0377045	-0.0566091	-0.0153789	0.0121594	-0.0965981	-0.0260821	0.0303235	-0.0908298	-0.0653992	0.0783968	0.00555225	-0.00680729	-0.000825839	-0.0843487	0.00419046	0.0266648	-0.113004	-0.00257679	0.016262	-0.0565347	-0.0103993	0.0101576	0.0445947	0.0320038	-0.0522546	0.122542	0.0319576	0.044259	0.125987	0.138624	0.00660807	-0.00791646	0.119845	-0.00263882	-0.0103521	0.0568022	-0.0125475	-0.0213804	0.0366153	0.0617881	-0.0356484	0.0407278
O94826	TOMM70A;TOMM70	Mitochondrial import receptor subunit TOM70 [OS=Homo sapiens]	44	996	High	-0.0847264	-0.0788822	-0.00939368	-0.0614424	-0.171391	-0.0251894	-0.0870891	-0.200643	0.00018934	-0.0642405	-0.131859	0.0882283	-0.105198	-0.0447912	0.0351792	-0.166912	-0.101689	-0.0210104	-0.144245	0.11728	0.0312881	-0.166475	-0.132901	-0.0388508	-0.0191593	0.102396	0.0124607	-0.0918941	0.0416937	0.080617	0.0394946	0.368186	0.0746184	-0.0935049	0.0808754	0.00785162	-0.114136	0.104862	-0.0512562	-0.147832	0.0352582	-0.0976091	-0.0729522	0.00274206
P09884	POLA1	DNA polymerase alpha catalytic subunit [OS=Homo sapiens]	44	209	High	-0.0798321	-0.0821791	-0.0384779	-0.0220128	-0.0310583	-0.0961247	-0.10634	-0.00529482	0.00669246	-0.0729065	-0.0559778	-0.0182753	0.0179529	-0.10386	-0.122772	-0.046566	-0.0600834	0.0233708	0.00806712	-0.0632791	0.014636	0.033821	-0.0130239	-0.0197496	-0.0405159	-0.0516744	0.0797701	0.118302	-0.0899553	0.00607212	0.118959	-0.0384479	0.145998	-0.0017738	-0.0306492	0.0684995	0.0331097	-0.138326	0.0843849	0.0139675	-0.0323753	0.0577016	-0.0219164	-0.0848472
P82094	TMF1	TATA element modulatory factor [OS=Homo sapiens]	44	232	High	-0.0663157	-0.0136519	0.0169086	-0.0782222	-0.131002	-0.0209751	-0.028213	-0.0517597	-0.00218721	-0.0113612	-0.0894718	0.0747424	-0.0342741	0.0272637	0.0132341	-0.0660629	-0.0787383	-0.0442219	-0.0393334	0.115073	0.000773371	-0.0552797	-0.0624519	-0.0441923	-0.00744919	0.0636964	-0.00225163	-0.0957384	0.0416079	0.00483698	0.0635853	0.2768	-0.00566676	0.0103169	0.12427	-0.00714013	-0.061017	0.187013	-0.0314741	-0.0742789	0.085411	-0.0400176	-0.0510693	0.0658715
Q13263	TRIM28	Transcription intermediary factor 1-beta [OS=Homo sapiens]	44	1805	High	-0.0624838	-0.00442312	-0.0175562	-0.125057	-0.0865164	-0.0262909	-0.0739065	-0.114458	-0.00404692	-0.00929164	-0.0725603	-0.0567341	-0.0728435	-0.0355806	-0.0838595	-0.0582762	-0.0622711	-0.0802631	-0.054822	0.134009	0.00557041	-0.0525798	-0.0290113	-0.052373	0.00222786	0.014608	0.00882729	-0.0307388	-0.0582495	-0.0184126	0.0831746	0.156143	0.0513678	0.0861425	0.0671635	0.0408315	0.0313273	0.023418	0.0138951	0.0243482	-0.00092694	-0.0125127	0.0397939	-0.00623778
Q5T200-1	ZC3H13	Zinc finger CCCH domain-containing protein 13 [OS=Homo sapiens]	44	227	High	-0.0606547	-0.0367517	-0.0355044	-0.00047303	-0.138843	-0.023572	-0.0227217	-0.155286	-0.0440107	-0.0319919	-0.100503	0.0838328	-0.0774718	-0.0176296	0.0740271	-0.0973034	-0.0885563	0.00348669	-0.0905447	0.149038	0.0660143	-0.0910473	-0.11017	-0.024353	0.0280381	0.191188	0.00943945	-0.101851	0.100546	0.0333719	0.0734672	0.46387	0.075574	0.0135231	0.184699	0.0193501	-0.0591917	0.200465	-0.0288515	-0.0445471	0.0469723	-0.0965294	-0.0473624	0.0440237
Q9H1A4	ANAPC1	anaphase-promoting complex subunit 1 [OS=Homo sapiens]	44	193	High	-0.044014	0.0247278	0.0123338	-0.107421	0.00426488	0.0115185	0.0338931	0.0615245	0.0251022	0.0122967	0.0495157	-0.0149918	0.02767	0.0245876	0.0335045	0.0330371	0.0083103	-0.00636197	0.0193673	0.0655756	0.017889	0.0254907	0.0069547	-0.00965215	0.00705243	-0.0183406	-0.0110769	-0.0195074	-0.0572338	-0.0676575	-0.0248299	-0.00873707	0.0155439	0.0656184	-0.0350656	-0.0150442	0.0433015	-0.0203347	-0.0205622	0.0198574	-0.0622206	-0.0414958	0.0351696	-0.0406731
Q86XP3-1	DDX42	ATP-dependent RNA helicase DDX42 [OS=Homo sapiens]	44	523	High	-0.0366544	0.014595	-0.021676	-0.0654173	0.00578506	-0.0151319	-0.0562091	-0.0135231	0.027905	-0.0369234	-0.00206277	-0.0942449	-0.0497131	-0.00670525	-0.0662651	-0.0432215	-0.0150919	-0.0553789	-0.0687485	0.00386529	-0.0441494	-0.0242596	0.0214543	-0.0312901	0.0129271	-0.0168071	-0.0380382	-0.0749636	-0.0450544	-0.122502	-0.0643387	-0.0359245	-0.00678543	0.100778	-0.0191087	0.0222073	0.0234051	0.0243726	-0.0372506	-0.0272484	-0.0251131	-0.0629821	-0.0230751	0.017172
O95202-1	LETM1	mitochondrial proton/calcium exchanger protein [OS=Homo sapiens]	44	853	High	-0.0287648	-0.00603009	-0.0162849	-0.121022	-0.100458	-0.0600643	-0.0419784	-0.134712	-0.0395255	0.0277024	-0.0676183	0.0401345	-0.0375833	0.00151059	0.0571251	-0.0503053	-0.0439548	-0.0274324	-0.100831	0.180402	0.075613	-0.0944509	-0.104901	-0.00150202	-0.011261	0.120016	0.0345574	-0.144881	0.0573617	-0.00737477	-0.0181876	0.282752	0.0689336	-0.0565405	0.110895	0.0358066	-0.0727367	0.124089	-0.0213747	-0.0275907	0.0394993	-0.0708241	0.010231	0.0550921
P16435	POR	NADPH--cytochrome P450 reductase [OS=Homo sapiens]	44	596	High	-0.0261125	0.051549	-0.0286532	-0.0982179	0.0210476	0.000607487	0.0597844	-0.0139599	-0.00178766	0.0235434	0.00691122	-0.0315189	-0.0082531	0.0157776	0.00173667	-0.019804	0.00162226	-0.0618181	-0.0485859	0.112256	0.0104284	-0.00795744	-0.0156455	-0.0345364	0.0235919	0.0414272	-0.0437842	-0.0804233	0.0334911	-0.193239	0.0266295	0.101373	-0.0319281	0.0449657	0.0310506	-0.103859	0.0107135	0.0521216	-0.0967045	-0.062479	-0.028802	-0.0573125	-0.0129709	0.0244076
O95155-4	UBE4B	Isoform 4 of Ubiquitin conjugation factor E4 B [OS=Homo sapiens]	44	245	High	-0.00130844	-0.00951097	-0.0478106	0.0787554	0.0567017	-0.0496359	0.0203262	0.0579967	-0.0727325	-0.0282812	0.0125236	-0.084073	-0.0518961	-0.0177221	-0.0547361	-0.0219364	-0.0310945	-0.0279846	0.0960265	-0.0936136	-0.0560055	0.00111866	0.00560142	-0.0307875	-0.0334444	-0.0469623	0.0522213	0.010911	0.01447	0.0930977	0.000200346	-0.0993495	0.0459356	-0.016879	-0.0769491	0.0392094	-0.00157932	-0.0588517	0.02149	-0.00576587	0.000442444	-0.0056577	-0.0121403	-0.0298059
P46459	NSF	Vesicle-fusing ATPase [OS=Homo sapiens]	44	447	High	0.000839203	-0.0189943	-0.0186567	-0.0487432	-0.128603	0.0292835	0.0730805	-0.0901575	0.00068897	0.0834933	-0.0641498	-0.0168523	-0.0417328	-0.0601873	0.0458736	0.067873	-0.0460329	-0.0426226	-0.0278893	-0.133551	0.000268956	-0.00536248	-0.0921493	0.0587645	0.00898164	0.0212531	-0.0669213	-0.15838	-0.0282278	-0.136909	-0.245561	-0.00479743	-0.1584	-0.0426016	-0.0647803	-0.0903931	-0.0853395	0.0598301	-0.114679	-0.0281201	-0.0551281	-0.0997901	0.0165739	-0.0106952
P54886	ALDH18A1	delta-1-pyrroline-5-carboxylate synthase [OS=Homo sapiens]	44	854	High	0.0019646	0.0339709	-0.0467215	-0.139073	-0.038188	-0.0198326	-0.0380301	-0.0482149	0.0276151	0.0391664	0.00353335	-0.0846548	-0.0192509	0.0360747	0.0508022	-0.025299	-0.00488474	-0.064744	-0.03479	0.185142	0.0796147	-0.0779686	-0.0276198	-0.00034521	0.0733566	0.122336	-0.0248566	-0.0836315	0.0684605	-0.210804	0.0191718	0.205082	0.0134936	0.058445	0.117651	-0.0480395	0.0121899	0.0927252	-0.0505467	-0.0572672	0.0132579	-0.10816	0.00385379	0.0411951
P45974-1	USP5	Ubiquitin carboxyl-terminal hydrolase 5 [OS=Homo sapiens]	44	737	High	0.00428203	0.0294667	0.0106182	0.0811567	0.133946	0.0361671	-0.0781627	0.125938	-0.0296226	-0.0918493	0.0994377	-0.0240116	-0.0204249	0.0357266	-0.124203	-0.0283594	0.0258065	-0.0158596	-0.0155449	-0.118825	-0.141177	-0.0274296	0.167946	-0.0622034	0.0200472	-0.0939498	0.0478954	0.159226	-0.0609722	0.165728	-0.0522003	-0.293931	-0.107216	-0.1008	-0.134108	-0.055645	0.043868	-0.103652	0.0171909	0.0449639	-0.0336466	0.0653616	-0.0323782	-0.101934
Q9UNX4	WDR3	WD repeat-containing protein 3 [OS=Homo sapiens]	44	381	High	0.00763026	0.0583849	-0.0684824	-0.0513888	0.0141239	-0.0773487	0.0571884	0.0292092	-0.0605779	0.0110798	0.0279055	-0.0942164	-0.0377827	0.00672824	0.0477372	-0.0213794	0.0944043	-0.0271855	0.00246241	0.166467	0.114896	-0.0161104	-0.0341677	-0.00429055	-0.00403692	-0.0398479	0.0205297	-0.149919	-0.0345793	-0.046649	-0.0793762	-0.00608492	0.101521	-0.0495653	-0.0699596	0.0273658	-0.138463	-0.0459257	-0.0811196	-0.225117	-0.0979996	-0.179416	-0.152116	-0.0717876
P02786	TFRC	Transferrin receptor protein 1 [OS=Homo sapiens]	44	1258	High	0.0129298	0.0544882	-0.0707741	-0.066843	0.0833196	-0.0697212	0.0696959	0.103829	-0.0243821	0.0917521	0.0887546	-0.0555935	0.0256815	0.131269	0.00525566	0.0972337	0.109148	-0.0909605	0.0608148	0.225804	0.0398312	0.0918055	0.115017	0.00580219	-0.0384149	-0.0452466	-0.00674629	-0.172671	-0.0502777	-0.131621	-0.1801	-0.0997529	-0.0684138	-0.121871	-0.141944	-0.141877	-0.0644045	0.040608	-0.0462589	-0.198153	-0.0987406	-0.0903879	-0.112678	-0.0406911
Q8N5C6	SRBD1	S1 RNA-binding domain-containing protein 1 [OS=Homo sapiens]	44	250	High	0.0174694	-0.0194788	-0.0822649	-0.0241327	-0.110156	-0.0249482	-0.0832992	-0.139327	-0.0944696	-0.0799236	-0.10146	-0.0615902	0.00210388	-0.0368405	0.0416022	-0.0548115	0.0188846	0.0101796	-0.0090694	0.0915947	0.0736704	-0.0414419	-0.0833135	0.03265	0.0217333	0.0194669	0.0127134	0.00407882	-0.0220632	-0.0221491	0.124152	0.257094	0.0928173	0.0575638	0.108996	0.0746537	0.000858282	0.0563207	0.0130415	-0.0181465	0.061738	-0.0579963	0.040534	0.0624955
Q9Y4C8	RBM19	Probable RNA-binding protein 19 [OS=Homo sapiens]	44	409	High	0.0189639	0.00472539	-0.0590534	-0.0693044	-0.0117883	-0.0148105	0.0933033	-0.0161085	0.0345139	0.134312	0.00939844	-0.0465393	0.0983096	0.0420589	0.0550489	0.0808325	0.042859	-0.0388393	0.0377378	0.160487	0.0778341	0.0192843	0.00314849	-0.00170992	0.000288042	0.101696	-0.0235415	-0.150641	-0.00157071	-0.151031	0.0149174	0.30517	0.0223055	0.00924961	0.168617	-0.0385532	-0.0826368	0.146448	-0.0456686	-0.121919	0.021927	-0.116294	-0.060193	0.0851557
O15357	INPPL1	Phosphatidylinositol 3,4,5-trisphosphate 5-phosphatase 2 [OS=Homo sapiens]	44	285	High	0.0205336	0.023471	0.00754352	0.0246935	0.100927	0.0357447	-0.0220018	0.14294	0.0487732	-0.0924444	0.109319	-0.12256	0.0181579	0.0449895	-0.0900602	-0.0193358	0.0216742	-0.0457335	-0.0543012	-0.157536	-0.118406	-0.0265398	0.0644592	-0.0219841	0.0111093	-0.0426374	-0.0136595	0.0497264	-0.0074625	-0.0253983	-0.1599	-0.22516	-0.0790119	-0.0956402	-0.127851	-0.0534258	0.0301342	-0.0547843	0.0167884	0.0818511	-0.0480242	0.0755038	0.045023	-0.0350406
Q8IXT5	RBM12B	RNA-binding protein 12B [OS=Homo sapiens]	44	321	High	0.0207319	0.0905085	0.010293	-0.0550079	0.00766088	0.0173846	0.0810198	-0.00703237	0.0493188	0.116347	-0.00789545	-0.0534267	0.018713	0.0438595	0.0393381	-0.00213433	0.0350494	-0.0351191	-0.0131788	0.203696	0.0861283	-0.0216227	-0.0427394	-0.00664901	0.0622903	0.0987935	0.0484781	-0.192712	0.00286479	-0.120558	-0.0657454	0.0812183	0.0332299	0.0691032	0.0330181	0.00692646	0.0105114	0.0832172	-0.0377178	-0.0364113	-0.00249289	-0.102558	0.0352297	0.0252668
Q8TBA6	GOLGA5	Golgin subfamily A member 5 [OS=Homo sapiens]	44	276	High	0.0292997	0.00723845	-0.0574255	-0.04253	-0.0950385	0.0104246	-0.00682595	-0.0343495	-0.0578627	0.0293513	-0.023859	0.0124026	0.0135755	0.0615063	-0.0254106	0.0234891	-0.0627622	-0.071538	-0.0588952	0.129746	-0.073822	-0.0419664	-0.0371852	-0.0873108	-0.0205832	0.083034	0.0365553	-0.10977	0.0175668	0.0234194	-0.0235481	0.279302	0.0174876	-0.0223283	0.0678244	-0.0135641	-0.0519438	0.123962	-0.0255976	-0.0448579	-0.00291349	-0.0706582	0.0324468	0.0331728
Q06210-1	GFPT1	glutamine--fructose-6-phosphate aminotransferase [isomerizing] 1 [OS=Homo sapiens]	44	583	High	0.0311299	0.042142	0.0115356	0.211441	0.190314	0.00800418	0.0309005	0.192765	-0.014812	-0.0794173	0.114933	-0.0251179	0.0358086	0.0949755	-0.068552	-0.0579777	0.0869093	0.0275849	0.0221348	-0.112808	-0.0900126	-0.000777227	0.15081	0.00799084	0.0575686	-0.235754	-0.017168	0.117395	-0.033554	0.140345	-0.145228	-0.538555	-0.0594101	-0.0880766	-0.328264	-0.037921	0.0190087	-0.262588	-0.000421505	0.0589762	-0.0150643	0.061257	0.0166626	-0.168056
Q9Y4K1	AIM1;CRYBG1	beta/gamma crystallin domain-containing protein 1 [OS=Homo sapiens]	44	283	High	0.0397777	0.0251646	0.0227232	0.00189881	0.00909512	0.0456065	-0.0258661	-0.0246735	0.0137839	0.0143519	-0.0133601	-0.0532894	0.0463858	-0.0389357	-0.00880239	0.000232674	-0.0568666	-0.0554066	0.000967938	-0.0825558	-0.0546284	0.00630467	-0.0665717	-0.050622	0.0485258	0.115008	-0.0520468	0.0160208	0.0540294	-0.122804	-0.0623426	0.0160117	-0.120495	0.015666	0.0579825	-0.0528469	0.00650689	0.0640722	-0.018919	0.012539	0.0721473	-0.0184588	0.0375099	0.0416929
Q8TCG1	KIAA1524;CIP2A	Protein CIP2A [OS=Homo sapiens]	44	365	High	0.0546359	0.0199546	0.0362949	0.0974988	0.0758809	-0.0383377	0.00180005	0.0914297	-0.00455716	-0.00581267	0.0512229	-0.0314102	0.0236415	0.0708627	-0.0424128	0.00391486	0.0742503	0.0259085	0.10047	-0.0105877	-0.00472927	-0.0118389	0.118396	0.0313273	0.00708682	-0.138615	0.00752932	0.0564002	-0.0568495	0.0479488	-0.198382	-0.419561	-0.126564	-0.0721484	-0.174714	-0.059289	0.0373936	-0.173012	-0.00886727	0.109941	-0.096157	0.042749	0.0363522	-0.110291
O95373	IPO7	Importin-7 [OS=Homo sapiens]	44	1047	High	0.0596133	0.0234757	0.000861204	0.197762	0.150229	-0.0488224	0.156326	0.207229	0.00570438	-0.0668583	0.116462	-0.0354176	0.038557	0.102564	-0.032404	0.0824994	0.0787401	0.0308037	0.186675	-0.0902147	-0.0107365	0.155787	0.239354	0.0629682	0.00585563	-0.225562	0.0403299	0.0530243	-0.0660505	0.103507	-0.166293	-0.500537	-0.01338	-0.0522022	-0.303063	0.0207177	0.0509606	-0.23955	0.0112696	-0.0735617	-0.145701	0.0030656	-0.0821667	-0.138898
Q92945	KHSRP	Far upstream element-binding protein 2 [OS=Homo sapiens]	44	1378	High	0.0622759	-0.0720396	0.0415268	0.33795	-0.123376	-0.0123854	0.16998	-0.280484	-0.00312185	0.158381	-0.156959	0.0444078	-0.0990296	-0.0912085	-0.0568218	-0.0122004	-0.0543604	-0.0502873	0.0562343	0.139153	-0.0102863	0.0823651	-0.124941	-0.0533628	-0.0325269	-0.0346284	-0.017314	-0.1041	-0.0720511	0.0103903	0.142078	0.294518	0.0872687	0.0839052	-0.00295545	0.0568437	-0.0534305	-0.002624	-0.0456686	-0.124636	0.177653	-0.0181451	-0.142248	-0.0185726
P54136-1	RARS	arginine--tRNA ligase, cytoplasmic [OS=Homo sapiens]	44	1031	High	0.0773192	-0.0277319	-0.0415106	0.273839	-0.0716238	-0.0296316	-0.0587277	-0.0518132	-0.10918	-0.149009	-0.091343	-0.0589227	0.0247794	-0.0781088	0.00388244	-0.0502691	-0.0354757	0.0264855	-0.0420389	-0.181587	-0.0547618	-0.102449	-0.0597177	0.0511331	-0.0391178	-0.0632853	-0.0355663	-0.0136929	0.00790019	0.0454912	-0.166873	-0.182995	-0.0428028	-0.0466299	-0.0615978	0.059986	-0.0696144	-0.125439	0.00947482	0.180984	-0.0486527	0.0861116	0.0680066	-0.0236451
Q16666-1	IFI16	gamma-interferon-inducible protein 16 [OS=Homo sapiens]	44	708	High	0.0820475	0.00383853	-0.0219136	0.128756	0.0633679	0.00829799	-0.0425896	-0.0285311	-0.0129561	-0.145975	-0.0662756	-0.218316	-0.0911694	-0.116429	-0.119742	-0.0301694	-0.0161085	-0.0411883	0.113852	0.0938358	0.120262	0.140899	0.0296007	0.0875768	-0.0643845	-0.0802293	-0.0292578	-0.0803098	-0.0753956	-0.0179987	0.0962754	0.0864396	0.174489	0.113198	0.0122261	0.131888	-0.0528936	-0.04812	-0.019331	0.0429612	-0.050786	-0.0288053	0.0543746	-0.00780942
P31939	ATIC	bifunctional purine biosynthesis protein purH [OS=Homo sapiens]	44	1319	High	0.0862007	0.0696745	0.0943746	0.178921	0.161772	0.0393296	0.0471244	0.157625	0.089622	-0.00362203	0.125621	0.00518609	0.0561457	0.0274133	-0.0886727	0.0360918	0.055622	0.0434399	0.017499	-0.183983	-0.0719271	0.0981216	0.159722	0.0433683	0.0292702	-0.127092	-0.014947	0.167139	-0.0309305	0.10974	-0.122036	-0.488987	-0.105416	-0.100509	-0.157689	-0.038826	0.00289243	-0.184183	-0.011981	0.072629	-0.0885543	0.0643601	-0.000602753	-0.129687
Q52LW3	ARHGAP29	Rho GTPase-activating protein 29 [OS=Homo sapiens]	44	229	High	0.0874815	0.124663	0.0753956	0.191086	0.200417	0.0567131	0.114173	0.139214	0.03585	0.0241842	0.0927544	-0.00265786	-0.0161056	0.0823279	-0.027195	0.00225259	0.0517045	-0.0521994	0.0982352	0.0205612	0.0150318	-0.0440951	0.0326676	-0.0558472	0.0845624	-0.0224471	0.0634185	0.0600844	0.0176325	0.00762274	-0.150347	-0.344117	-0.1136	-0.0132169	-0.11106	-0.0631991	0.0336132	-0.0609345	-0.0378857	0.0958223	-0.0817614	0.0428462	0.0657892	-0.0681464
Q13459-1	MYO9B	Unconventional myosin-IXb [OS=Homo sapiens]	44	185	High	0.110767	0.067892	-0.0785866	0.132226	0.155542	0.0519847	0.0949043	0.105735	-0.0508971	0.0680694	0.101787	-0.0790157	0.0860196	0.113913	-0.00777337	0.127968	0.128663	0.0224638	0.110338	0.039424	0.0109482	0.119842	0.133828	0.0720119	0.000800185	-0.184418	0.0128746	0.0392666	-0.0925017	-0.0407953	-0.0996675	-0.370586	-0.12816	-0.0540028	-0.208692	-0.0837775	-0.0463734	-0.123267	-0.0204792	-0.0110159	-0.0856781	0.030953	-0.141785	-0.0984437
Q9Y613	FHOD1	FH1/FH2 domain-containing protein 1 [OS=Homo sapiens]	44	303	High	0.118347	0.124045	0.0066738	0.189537	0.1708	0.0402994	0.19413	0.187718	0.0190329	0.115466	0.163602	-0.0691375	-0.0167179	0.12785	-0.0752001	0.0667897	0.110965	-0.0488014	0.0898266	-0.0254488	-0.0810309	0.0254983	0.0763687	-0.035284	0.0199756	-0.196236	0.0354604	0.0580588	-0.0788718	-0.0683813	-0.0953951	-0.492815	-0.0488529	0.0250826	-0.249939	-0.0666952	0.0550747	-0.234327	-0.00404744	0.0555858	-0.0111036	0.0530325	-0.0357151	-0.126559
Q6YHU6	THADA	Thyroid adenoma-associated protein [OS=Homo sapiens]	44	216	High	0.134091	0.0136956	-0.00822733	0.105055	0.154991	-0.0802068	0.249029	0.207854	-0.0212369	0.0664606	0.15911	-0.0224772	0.147502	0.137633	-0.0126495	0.175367	0.130993	0.0392656	0.173949	-0.0619469	-0.0178194	0.133637	0.0759416	-0.0116272	-0.00511074	-0.164388	-0.027626	0.0345325	-0.0583124	0.0482607	-0.149559	-0.348168	-0.0312567	-0.0472278	-0.240453	-0.0394783	0.0183992	-0.204117	-0.0336952	0.0462026	-0.100857	-0.0791984	-0.0131168	-0.201408
Q3KQU3-4	MAP7D1	Isoform 4 of MAP7 domain-containing protein 1 [OS=Homo sapiens]	44	453	High	0.254972	-0.0509548	-0.104218	0.0964356	-0.0255423	-0.0368185	0.169153	-0.000469245	-0.162689	-0.0733461	0.0189347	0.13605	-0.066287	-0.0764738	0.0379514	-0.155099	-0.117466	0.0876588	-0.0263252	-0.226284	-0.0673981	-0.0279556	-0.056293	0.0163088	-0.0960307	-0.148307	0.0890851	-0.00605349	-0.09622	0.316691	-0.0771746	-0.0968737	-0.000124005	-0.223125	-0.157939	0.138976	-0.153067	-0.0927592	0.110392	-0.107804	-0.301914	0.169269	-0.0755048	-0.250462
P24821-4	TNC	Isoform 4 of Tenascin [OS=Homo sapiens]	43	204	High	-0.127059	-0.197958	-0.211006	-0.174035	-0.21811	0.065238	0.253041	0.0770044	0.108183	0.154368	0.115646	0.122915	0.795607	0.561202	0.735169	0.408636	0.40744	0.426169	0.995189	1.00083	0.956529	0.375772	0.267119	0.481679	-0.268524	0.0900654	0.0319872	-0.741572	-0.0076685	-0.242992	-0.242132	0.487256	0.312627	-0.368858	0.120261	-0.0044546	-0.245507	0.33999	-0.0434094	0.0414286	0.509734	-0.00323345	0.269991	0.606752
Q93074-2	MED12	Isoform 2 of Mediator of RNA polymerase II transcription subunit 12 [OS=Homo sapiens]	43	213	High	-0.111159	-0.0170097	0.0134392	-0.173184	-0.0690327	-0.0360251	-0.0517087	-0.0831871	-0.00207285	-0.115582	-0.0359344	0.0266332	-0.132574	0.00539497	0.0495463	-0.097332	-0.0369034	0.0213775	-0.0674906	0.105944	0.0721283	-0.0746498	-0.0609212	-0.0245924	-0.0313644	0.0233703	-0.0404186	-0.0881557	-0.034976	-0.0970373	0.0697059	0.218625	0.177785	0.0805359	0.119016	0.0745067	-0.0227737	0.0394979	0.0206709	-0.0670195	0.024126	0.0442595	-0.0221071	0.00226324
Q02790	FKBP4	Peptidyl-prolyl cis-trans isomerase FKBP4 [OS=Homo sapiens]	43	874	High	-0.0932264	0.0613699	0.0448027	-0.124535	0.202011	0.0468006	-0.0470233	0.192694	0.108653	-0.151248	0.113432	-0.155455	-0.0736751	0.0869216	-0.152337	-0.0119409	0.0898361	-0.0437412	0.00247666	-0.0622769	-0.0769462	0.0221395	0.247324	-0.0249214	0.0823269	-0.119301	-0.100101	0.103602	-0.0152493	-0.146249	-0.180377	-0.499241	-0.162524	0.0203086	-0.11305	-0.110733	0.0793876	-0.162847	-0.0626669	-0.0338125	-0.063159	0.0737882	-0.0936146	-0.0240848
Q5T8P6	RBM26	RNA-binding protein 26 [OS=Homo sapiens]	43	309	High	-0.0927791	NaN	NaN	-0.372045	NaN	NaN	0.00769664	NaN	NaN	0.000951266	NaN	NaN	-0.0726013	NaN	NaN	-0.12717	NaN	NaN	-0.118258	NaN	NaN	-0.0447068	NaN	NaN	NaN	NaN	NaN	NaN	NaN	NaN	NaN	NaN	NaN	NaN	NaN	NaN	NaN	NaN	NaN	NaN	NaN	NaN	NaN	NaN
O15523	DDX3Y	atp-dependent rna helicase ddx3y [OS=Homo sapiens]	43	1145	High	-0.0692263	-0.111786	-0.0127335	-0.0796919	-0.0832004	0.109153	-0.120499	-0.112362	0.0323501	-0.0424366	-0.141113	0.0150795	0.0679368	-0.0379105	0.0645237	0.0525208	0.0676976	0.163474	-0.0174999	-0.163816	0.0524473	0.0967875	-0.00358341	0.175393	0.0308963	-0.0239702	-0.0246163	0.0815315	-0.0187931	0.00665669	0.0566301	-0.0323215	-0.0146599	0.122909	0.145285	0.0628643	0.135867	0.0301938	0.0226956	0.201758	0.0258942	0.118571	0.185461	0.184033
Q9NSV4-3	DIAPH3	Protein diaphanous homolog 3 [OS=Homo sapiens]	43	278	High	-0.0690365	-0.0217457	-0.0779094	0.00586231	0.069109	-0.0896807	0.0526738	0.159744	-0.00687174	-0.0120096	0.151938	-0.0243358	0.0871753	0.188293	0.0452986	0.105078	0.173369	0.0756961	0.195163	0.131074	0.091176	0.158597	0.263162	0.142201	0.0101823	-0.121385	0.0307017	3.25e-05	-0.0652418	0.00550462	-0.042489	-0.213008	0.0614175	0.00337602	-0.0683956	0.100592	0.0760412	-0.0198922	0.101847	0.132315	0.0289011	0.135945	0.139421	0.0346024
Q96R06	SPAG5	Sperm-associated antigen 5 [OS=Homo sapiens]	43	230	High	-0.04251	-0.044755	-0.00244999	-0.00246619	-0.0232601	-0.0571022	-0.0162511	0.0403919	0.0395008	0.00264937	0.0788307	0.0787706	0.0828218	0.0751819	-1.63e-05	0.0608473	0.123052	0.0592575	0.145011	0.0927659	0.0166034	0.128711	0.15617	0.0972796	-0.0225887	-0.048078	0.030035	0.0787698	0.0661639	0.159054	0.0099077	-0.00386765	-0.00771233	-0.0179854	-0.0217552	0.0264387	0.0383234	-0.018394	-0.0205631	0.140367	0.0139924	0.0375763	0.128405	-0.0189312
P78371-1	CCT2	T-complex protein 1 subunit beta [OS=Homo sapiens]	43	1557	High	-0.0419607	-0.0160761	0.0480671	-0.0368318	0.0359983	0.0192901	-0.14635	0.00599094	0.0275465	-0.201603	-0.0586291	-0.104863	-0.0273457	-0.018816	-0.0951671	-0.0726805	-0.0472212	-0.0310621	-0.0094805	-0.00274849	0.0320893	-0.0249147	0.132175	0.0126334	0.024149	-0.0662255	-0.100938	0.0936651	-0.0345059	-0.064147	0.0792675	-0.150906	-0.0340128	0.00730707	0.0107012	-0.114251	0.0417414	-0.0733743	-0.0373774	0.015317	-0.0829382	0.0166811	-0.0112171	-0.0571611
P15144	ANPEP	aminopeptidase N [OS=Homo sapiens]	43	767	High	-0.0414658	-0.0403881	-0.000163049	-0.0962333	-0.0809078	0.0272456	-0.0440755	-0.0725011	0.0242924	-0.0333347	-0.0788775	0.0479431	-0.0502939	-0.0235424	-0.0137434	-0.0864544	-0.0337219	-0.0146494	-0.16417	-0.0121975	-0.0815058	-0.059535	-0.0670438	-0.0701113	-0.00376798	0.042335	0.0143757	-0.0321436	0.0286484	-0.00250624	-0.0418225	0.0196462	-0.0579605	-0.158016	-0.0594063	-0.160198	-0.0324001	0.0723243	-0.0198679	-0.0778885	-0.0189895	-0.00274513	-0.0404463	-0.033612
Q9Y4B6	VPRBP;DCAF1	DDB1- and CUL4-associated factor 1 [OS=Homo sapiens]	43	289	High	-0.0402012	-0.030098	-0.0567713	-0.152149	-0.0795927	-0.06071	-0.00876856	-0.0711803	-0.00179817	-0.00192448	-0.0370207	-0.0303364	-0.0611915	-0.00289729	0.0178928	-0.000575053	-0.0299444	-0.0220175	-0.0776177	0.102427	0.0562257	-0.0574379	-0.0336385	0.0144653	-0.0784445	0.0241236	0.00650689	-0.040906	-0.0413628	-0.0314674	0.0539855	0.150896	0.0761185	0.0689811	0.112574	0.0764703	-0.0198841	0.0528302	0.0626926	-0.0104151	0.00218957	-0.00405261	0.0116654	0.0236924
O75976	CPD	Carboxypeptidase D [OS=Homo sapiens]	43	263	High	-0.0394354	-0.0435314	-0.0278053	-0.122829	-0.1502	-0.0191546	0.0301242	-0.100253	0.00480132	0.0134334	-0.0647774	0.00523664	-0.0311146	-0.0582371	0.0300407	-0.0376673	-0.0652628	-0.0142202	-0.0238962	0.122524	0.0457697	-0.0486984	-0.113039	-0.0418034	-0.0158301	0.0780959	-0.0172128	-0.150195	-0.0317488	-0.0813446	-0.0375194	0.183019	-0.0605326	-0.0336361	0.0927239	-0.0548048	-0.0521212	0.156744	-0.0279875	-0.00612257	-0.00142386	-0.101923	0.060072	0.0866615
O75410-1	TACC1	Transforming acidic coiled-coil-containing protein 1 [OS=Homo sapiens]	43	300	High	-0.0374089	-0.0732594	-0.0359487	-0.0224314	-0.0937719	0.0414496	-0.0196137	-0.170879	-0.0156235	0.0449285	-0.0956287	0.17796	-0.0813885	-0.0168657	0.0971345	-0.069705	-0.0306444	0.00225929	-0.110619	0.144069	0.103338	-0.038518	-0.067697	0.0578204	0.041935	0.0270983	-0.00270085	-0.0144692	0.000963125	0.0604238	0.1351	0.298464	0.0742741	-0.0363273	0.0234471	0.0608579	-0.0323296	0.145373	0.0438547	-0.00221537	0.0632687	0.0127911	0.00585169	0.030473
Q69YN4	KIAA1429;VIRMA	protein virilizer homolog [OS=Homo sapiens]	43	288	High	-0.0340557	0.034112	-0.0423794	-0.115951	-0.0893822	-0.0497684	-0.0213856	-0.0240174	-0.0642667	-0.00707532	0.0500622	-0.0301971	-0.0350933	0.0672121	0.0246448	-0.0335922	0.0164518	-0.0140724	-0.0257854	0.196172	0.0745067	-0.0152282	0.00135751	-0.0200109	-0.00965406	0.057178	-0.00706866	-0.120853	0.0388241	-0.0761184	-0.035882	0.171496	0.033083	-0.00185964	0.0320405	-0.0101137	-0.0960951	0.0222821	-0.0356025	-0.0744447	0.00360198	-0.119835	0.00687887	0.0712607
O60763-2	USO1	Isoform 2 of General vesicular transport factor p115 [OS=Homo sapiens]	43	800	High	-0.0299111	-0.0270586	0.0462886	0.0405351	0.0652628	0.0144586	-0.0167585	0.0894566	0.0291143	-0.0639477	0.0167474	-0.0188208	-0.0252676	0.0359383	-0.119903	-0.0511589	-0.0392361	-0.0392447	-0.0057411	-0.172459	-0.139605	0.0065966	0.0793023	-0.0534239	-0.0453653	-0.123947	-0.0613661	0.0475979	-0.00470925	0.0278301	-0.148687	-0.265951	-0.106158	-0.0601673	-0.123014	-0.057641	-0.0188808	-0.120807	-0.0411787	0.0265417	-0.014618	0.0528378	-0.0464926	-0.0493858
P26639-1	TARS	Threonine--tRNA ligase, cytoplasmic [OS=Homo sapiens]	43	980	High	-0.0272388	0.0453416	-0.022829	0.137497	0.213588	-0.0150595	0.0510421	0.23162	-0.022244	-0.128808	0.136252	-0.0611239	-0.0274935	0.134956	-0.0661755	-0.0336065	0.0827075	0.0470676	0.0966864	-0.0979032	-0.0578594	0.100792	0.237407	0.0360175	-0.0133266	-0.191824	-0.0310812	0.0983258	-0.0189714	0.0696659	-0.212641	-0.578321	-0.0658521	-0.0784244	-0.273046	-0.0385713	-0.00432876	-0.238053	-0.0265064	-0.0169267	-0.128	0.0489192	-0.039071	-0.145587
O15294	OGT	UDP-N-acetylglucosamine--peptide N-acetylglucosaminyltransferase 110 kDa subunit [OS=Homo sapiens]	43	423	High	-0.0223494	-0.0308323	0.00769322	-0.0132999	0.0327977	-0.0146933	0.0568452	0.0210799	0.0286555	-0.0154171	0.0324975	0.0274792	-0.0329914	0.019083	0.0442447	-0.00182727	0.0138769	0.0215731	0.0368977	0.0194397	0.0201607	0.0346784	0.012629	0.0448447	-0.0296869	-0.0604749	-0.0372934	-0.0310764	-0.0608072	-0.0271644	-0.0500612	-0.0672831	0.0157414	-0.00371746	-0.00818253	-0.00321674	-0.0326948	-0.0274996	-0.0329494	-0.0552836	-0.0330582	-0.0272593	-0.0285683	-0.0327661
Q9NZB2-6	FAM120A	Isoform F of Constitutive coactivator of PPAR-gamma-like protein 1 [OS=Homo sapiens]	43	515	High	-0.018178	-0.00462057	-0.085701	0.050871	0.00637436	0.00111488	0.0144992	-0.00300121	-0.127678	-0.0339231	0.011445	-0.0365915	0.0439481	-0.0306921	0.0432768	-0.001585	-0.0179415	0.018467	0.0226993	-0.0864077	0.0173226	0.0302057	-0.0415301	0.0533887	-0.0683909	-0.0598083	0.00564956	0.00742342	0.00965113	0.0923854	-0.0338002	-0.14086	0.0785571	-0.0378113	-0.034502	0.024252	-0.0553808	-0.00482607	0.0318193	-0.0230503	0.00399975	0.0732494	-0.0161161	-0.0114848
Q12931	TRAP1	heat shock protein 75 kDa, mitochondrial [OS=Homo sapiens]	43	1005	High	-0.0122052	0.0192556	7.57e-06	-0.154838	-0.0614385	0.0178357	-0.0373797	-0.0450878	0.0811801	0.0735607	-0.0465278	-0.0890274	-0.0246487	-0.0103388	-0.017003	0.0411128	-0.0320253	-0.075697	-0.0523271	0.138342	0.0270596	-0.0148611	-0.00389524	-0.0620775	0.0293885	0.073791	-0.0213871	-0.137777	0.0304757	-0.154058	-0.0404158	0.142347	-0.00971318	0.0330963	0.0730857	-0.0741329	-0.0530662	0.0535942	-0.076356	-0.125875	-0.0198832	-0.110794	-0.0618572	0.0264419
Q96T51	RUFY1	RUN and FYVE domain-containing protein 1 [OS=Homo sapiens]	43	343	High	-0.00877098	-0.0523052	0.0164785	-0.0616226	-0.0435466	0.0105906	-0.103474	-0.0902299	-0.0447841	-0.0680228	-0.0763569	0.0199337	-0.0333738	-0.0755339	-0.0631647	-0.0683194	-0.0943642	-0.0455894	-0.123962	-0.199633	-0.1321	-0.0775652	-0.118188	-0.0726318	-0.0346813	-0.0260444	-0.0226622	0.0669928	-0.00643824	0.0141315	-0.0668201	-0.0771279	-0.106542	-0.106822	-0.0300017	-0.0362577	-0.0734358	-0.0148569	-0.0330868	0.00539874	-0.0196218	-0.017035	-0.0454311	-0.0354421
Q5T8P6-2	RBM26	Isoform 2 of RNA-binding protein 26 [OS=Homo sapiens]	43	313	High	0.00704695	0.0665908	NaN	0.18506	-0.136787	NaN	0.0257888	0.121439	NaN	0.140273	0.0771798	NaN	0.226796	0.0222107	NaN	0.106701	0.0629911	NaN	-0.152503	0.321534	NaN	-0.298702	0.00509167	NaN	NaN	NaN	-0.0285239	NaN	NaN	0.15454	NaN	NaN	0.237226	NaN	NaN	0.133584	NaN	NaN	-0.0341759	NaN	NaN	-0.0283451	NaN	NaN
Q96JH7	VCPIP1	Deubiquitinating protein VCIP135 [OS=Homo sapiens]	43	200	High	0.0092602	-0.00688842	0.00657075	-0.00607395	0.0499268	-0.00910281	-0.0333152	0.0562592	0.0155473	-0.00329689	-0.0155849	-0.0543022	0.0493642	0.041933	-0.00551224	0.0483169	0.0210591	0.0053033	0.114187	0.0182581	0.0848666	0.121947	0.13557	0.0868149	0.00562198	-0.0388474	0.0255166	0.0446624	-0.00570967	0.0113421	-0.0662527	-0.168632	-0.0165024	0.0532609	-0.0224752	0.0430421	0.153329	0.0151353	0.0988989	0.152153	0.00342561	0.0707717	0.201468	0.0986254
P06756	ITGAV	Integrin alpha-V [OS=Homo sapiens]	43	296	High	0.014101	-0.102371	-0.0308085	-0.0603409	-0.160927	-0.0515395	0.000525999	-0.101854	-0.00793315	0.0210876	-0.0726834	0.104754	0.0602216	0.051363	0.0999078	-0.0246534	-0.0724487	0.0243149	-0.0193882	0.146194	0.0800324	-0.0567961	-0.110378	-0.0345984	-0.0500259	0.0685812	-0.0223636	-0.0814161	0.0208682	-0.0169134	0.0414247	0.206163	-0.0268555	-0.139915	0.0110464	-0.116831	-0.0412836	0.148311	0.0240355	-0.0644321	0.0523263	-0.0500531	0.0888109	0.104185
Q99615-1	DNAJC7	DnaJ homolog subfamily C member 7 [OS=Homo sapiens]	43	590	High	0.015112	-0.0267611	0.0164805	0.10738	0.0503997	-0.00810246	-0.0188536	0.0912943	-0.0523381	-0.0690374	0.035081	0.0400096	0.00736815	0.00243854	-0.0511084	-0.0510759	-0.0231495	-0.00111772	-0.0274744	-0.113383	-0.0876779	-0.00590894	0.105043	0.00339318	-0.0140524	-0.0536027	0.0384894	0.141635	-0.0135184	0.183668	0.0283833	-0.134505	0.00181293	-0.0771828	-0.0618848	0.0596189	-0.0199614	-0.0689645	0.0337448	0.0879707	-0.00461004	0.0381303	0.0188685	-0.045119
Q9BY89-1	KIAA1671	Uncharacterized protein KIAA1671 [OS=Homo sapiens]	43	173	High	0.0157795	-0.137671	0.0483485	0.0784158	-0.12201	-0.021964	0.025928	-0.153072	-0.00611834	-0.00871847	-0.116862	0.0678978	0.0645313	-0.0438556	-0.0268669	0.0206814	-0.1791	-0.0558434	-0.0632543	-0.271687	-0.115831	-0.104027	-0.218924	-0.200053	-0.0122424	-0.0111137	-0.00480269	0.10901	0.0416079	0.050415	0.00917339	-0.041574	0.0107432	-0.216377	-0.0819654	-0.120108	-0.0353337	0.0362229	0.00353524	-0.0282097	-0.0170574	0.0510707	0.0324869	-0.0510519
P11940-1	PABPC1	Polyadenylate-binding protein 1 [OS=Homo sapiens]	43	1231	High	0.0162345	-0.0612965	0.0153723	0.0127221	0.0220938	0.0494729	-0.00656651	-0.0849505	0.0260872	0.00791747	-0.080388	-0.0821752	-0.0034466	-0.12043	-0.0311508	0.0318975	-0.0841179	-0.0218067	0.0380335	-0.138865	-0.0175429	0.067791	-0.0592837	0.0564852	-0.00517753	-0.0686755	-0.104728	0.0027285	-0.0394059	-0.156362	-0.109579	-0.219292	-0.143624	-0.064414	-0.100531	-0.137118	-0.031002	-0.0628295	-0.0652829	0.000122962	-0.0533123	0.0361228	0.01548	-0.0293243
Q9Y6D6	ARFGEF1	Brefeldin A-inhibited guanine nucleotide-exchange protein 1 [OS=Homo sapiens]	43	267	High	0.0351963	-0.0623522	0.0164042	-0.0207891	0.082409	0.0329351	-0.0257821	0.0935154	0.003323	-0.0271082	0.0500021	-0.0590878	0.044488	0.0280428	-0.0769215	0.0441123	-0.0129385	-0.0426082	0.0263835	-0.10275	-0.115185	-0.103118	-0.00801996	-0.0833483	-0.0333128	-0.12128	0.0307732	0.0814009	-0.077857	-0.036871	-0.0567732	-0.320307	-0.0182638	-0.0623751	-0.0288754	0.00538726	0.0250873	-0.0625634	0.071022	-0.0524702	-0.0225392	0.0275588	-0.0512647	-0.124047
P06733-1	ENO1	alpha-enolase [OS=Homo sapiens]	43	4923	High	0.0454379	0.105136	0.228896	0.00222494	0.0568123	0.138514	0.0181193	0.226135	0.27943	-0.127225	0.00043591	0.0238284	0.0191383	-0.0687513	-0.124597	-0.0627537	-0.0649195	0.0264959	-0.145038	-0.26604	-0.152074	-0.0773983	0.131348	-0.012845	0.221841	0.0974775	0.0698967	0.279561	0.0360946	0.144082	0.189941	-0.112807	-0.0533095	-0.0546732	0.0065728	-0.0902681	0.0890885	-0.0934749	0.0129967	0.139697	0.0271302	0.143282	0.0208874	-0.0216911
Q9HAV4	XPO5	exportin-5 [OS=Homo sapiens]	43	454	High	0.0604601	-0.0677719	-0.0408802	0.179505	0.0335569	-0.0669594	0.0232186	0.0488577	-0.0777125	-0.0820131	0.0324172	-0.018569	-0.00581742	-0.0895186	-0.00991344	0.0213147	0.00890062	0.0300742	0.00841529	-0.223635	-0.0410767	0.0194911	0.0317397	0.0229797	-0.0576257	-0.171608	0.016138	0.0536346	-0.0496711	0.143643	-0.0911827	-0.212567	0.00986107	0.0131855	-0.124603	0.244947	-0.0872479	-0.187133	0.0132837	0.0117493	-0.0945835	0.0184627	-0.053216	-0.196596
Q9UIA9	XPO7	exportin-7 [OS=Homo sapiens]	43	375	High	0.0731106	0.0738067	-0.0663099	0.206721	0.225078	-0.0796318	0.0913778	0.243505	-0.0890632	-0.117548	0.202151	-0.0902958	-0.0150318	0.127988	-0.0768604	0.0296773	0.159754	0.0193452	0.123151	-0.127435	-0.0664654	0.086215	0.128993	0.000869798	-0.0901384	-0.256751	-0.0221195	0.00790601	-0.104377	0.0577307	-0.267359	-0.546188	-0.0606709	0.00488377	-0.335759	0.0133285	-0.0280628	-0.254306	-0.0238514	-0.00710202	-0.194257	-0.0438981	-0.0275097	-0.224157
P48147	PREP	prolyl endopeptidase [OS=Homo sapiens]	43	512	High	0.110925	0.0704431	0.0514498	0.273853	0.24132	0.0110969	0.0618778	0.238425	-0.00617551	-0.0508137	0.164332	-0.0232296	0.00624748	0.0974503	-0.0597334	0.0387954	0.128134	0.0705327	0.0517435	-0.112657	-0.0693369	0.0640765	0.236834	0.0478831	0.0425682	-0.219776	0.0343762	0.169667	-0.0644131	0.119139	-0.11417	-0.52593	-0.110045	-0.0286503	-0.302096	-0.0527878	0.0580015	-0.234713	-0.0237932	0.0876312	-0.132766	0.0377096	0.00824635	-0.189111
Q9BZH6	WDR11	WD repeat-containing protein 11 [OS=Homo sapiens]	43	187	High	0.12665	0.0347157	-0.0462704	0.0958033	0.0830746	-0.0596895	0.0619254	-0.027834	-0.137001	-0.0655108	-0.0503492	-0.0973854	-0.0710229	-0.0465183	-0.0104313	0.221101	0.149089	-0.0105857	0.157989	0.0353193	-0.00283336	0.14157	-0.0391202	-0.0132771	-0.00632	-0.042749	-0.0242052	-0.0315084	-0.0276747	0.0589342	-0.0430851	-0.140292	-0.00731946	0.00491719	0.0096349	-0.021431	0.0497627	0.00403457	-0.0877552	0.0520602	-0.0171003	-0.0726933	0.0661792	-0.0453299
O15523-2	DDX3Y	Isoform 2 of ATP-dependent RNA helicase DDX3Y [OS=Homo sapiens]	43	1106	High	NaN	NaN	-0.181311	NaN	NaN	0.151315	NaN	NaN	0.212122	NaN	NaN	0.00501009	NaN	NaN	0.256598	NaN	NaN	0.146324	NaN	NaN	0.340276	NaN	NaN	0.280468	NaN	NaN	NaN	NaN	NaN	NaN	NaN	NaN	NaN	NaN	NaN	NaN	NaN	NaN	NaN	NaN	NaN	NaN	NaN	NaN
P17480-2	UBTF	Isoform UBF2 of Nucleolar transcription factor 1 [OS=Homo sapiens]	42	542	High	-0.220226	-0.102612	0.114882	-0.132359	-0.127913	0.0210181	-0.374014	-0.0761771	0.00916297	-0.25679	-0.214313	0.1885	-0.136663	0.0166964	0.115689	-0.292805	-0.0642934	0.131109	-0.3834	0.107457	0.145993	-0.334353	-0.205334	-0.0722299	-0.00739716	0.124659	0.00679295	-0.102772	0.168162	-0.049447	0.0798817	0.284826	0.0134764	-0.00623035	0.19117	0.0371846	0.0331536	0.00438405	0.0203028	0.149067	0.1029	-0.011293	0.0254507	0.07777
Q9Y6A5	TACC3	Transforming acidic coiled-coil-containing protein 3 [OS=Homo sapiens]	42	266	High	-0.162327	-0.118642	-0.013485	0.0217247	-0.0494957	-0.104018	0.000234049	0.0960826	0.0177874	-0.0264483	0.0563002	0.135057	0.152323	0.0776434	0.0483074	0.114641	0.137061	0.161437	0.224279	0.111488	0.149536	0.192377	0.262414	0.206927	0.0251264	-0.00478699	-0.0236607	0.211906	0.00703617	0.197669	-0.072134	-0.165194	-0.138803	-0.132932	-0.0150995	0.00116437	0.0374709	0.0271116	0.0937747	0.112654	0.0720205	0.2001	0.173456	0.122237
P53814-5	SMTN	Isoform B2 of Smoothelin [OS=Homo sapiens]	42	342	High	-0.139783	-0.196114	-0.0863084	-0.0640736	-0.0829267	-0.134559	-0.0610843	-0.00195884	-0.0357699	-0.0774088	-0.0551338	0.0402079	-0.00267216	-0.0164366	-0.104682	0.034895	0.0115127	0.132877	0.229458	0.117875	0.120914	0.275988	0.261764	0.166952	-0.00811292	-0.000579354	0.0721969	0.118093	-0.0771894	0.143722	0.382415	0.357966	0.268698	0.295255	0.206516	0.279398	0.101482	-0.0750384	0.170481	0.194324	0.166131	0.234258	0.195743	0.182007
Q14146	URB2	Unhealthy ribosome biogenesis protein 2 homolog [OS=Homo sapiens]	42	268	High	-0.136013	0.00548269	-0.0485087	-0.173402	-0.0492248	-0.053586	-0.00416903	-0.0273762	-0.0474076	-0.0253257	-0.0193281	-0.021924	-0.0839873	-0.0496531	0.052516	-0.0673638	-0.0282478	0.0098305	0.00676351	0.0936489	0.0889863	-0.0326214	-0.0816169	-0.00151829	-0.0170632	-0.0246348	-0.0428925	-0.122452	0.0414725	-0.115442	-0.000599828	0.097136	0.0474967	0.00575731	-0.00849346	-0.0582513	-0.0595951	-0.0404477	-0.107694	-0.15195	-0.045041	-0.177602	-0.0759897	0.00836023
P49916-1	LIG3	DNA ligase 3 [OS=Homo sapiens]	42	256	High	-0.110735	-0.0674343	-0.0808402	-0.0696535	-0.0843258	-0.00913621	-0.252456	-0.184237	-0.0677286	-0.223105	-0.152977	-0.139117	-0.133702	-0.171107	-0.108186	-0.174129	-0.132159	-0.0380554	-0.0841294	0.080266	0.0464115	-0.0530357	-0.0866285	0.0215959	-0.0896501	0.0202757	-0.00921349	0.00539394	-0.140821	-0.036232	0.182931	0.233689	0.147856	0.0934592	0.118169	0.134452	-0.0624361	-0.0597262	0.0329084	-0.0567551	-0.042531	0.000442959	-0.0625487	-0.0317581
P06753-2	TPM3	Isoform 2 of Tropomyosin alpha-3 chain [OS=Homo sapiens]	42	1769	High	-0.0801106	0.0314417	0.22963	0.0703545	0.0782776	0.047453	-0.129896	0.181983	0.223923	-0.183305	-0.0519218	0.000260358	-0.109738	-0.0184021	-0.226376	-0.136935	-0.0631256	-0.0424748	-0.0644112	-0.234773	-0.205646	-0.0420981	0.0599903	-0.142482	0.0601434	-0.0528903	-0.0223265	0.175899	0.00643926	0.131084	0.010622	-0.258398	-0.0863333	-0.137953	-0.116473	-0.131137	0.0194608	-0.111543	-0.00116634	0.0530767	0.0474366	0.157752	0.0217533	-0.0574548
A3KN83-1	SBNO1	protein strawberry notch homolog 1 [OS=Homo sapiens]	42	220	High	-0.0532971	-0.0663347	-0.0384274	-0.011446	0.0164538	-0.00124741	-0.0593448	0.0404645	-1.46e-06	-0.0484867	0.000282368	-0.0693484	-0.00158027	-0.139253	-0.140452	0.00249108	-0.104175	0.00281433	0.00606253	-0.280968	-0.0699044	0.0736552	-0.0130667	-0.0193119	0.0875797	-0.15716	0.0412454	0.127661	-0.153219	0.0515804	-0.0160885	-0.380129	-0.0752764	0.0919572	-0.166889	-0.0343552	0.126172	-0.169458	0.0774852	0.0863695	-0.0781374	0.0827661	-0.030055	-0.133669
Q14562	DHX8	ATP-dependent RNA helicase dhx8 [OS=Homo sapiens]	42	264	High	-0.0500431	-0.00482849	-0.0662832	0.0190248	-0.106859	-0.0534391	0.0302873	-0.0673447	-0.0797248	-0.0308123	-0.0574512	-0.0379944	-0.0201998	0.0404491	0.0563746	-0.0420017	-0.0228348	-0.0208759	0.0333091	0.162524	0.0801097	-0.00926498	-0.137556	-0.00118545	-0.0169821	-0.0304475	-0.0221033	-0.145623	-0.0926389	-0.085638	0.0104132	0.108524	0.0292368	0.0549297	-0.0230723	0.0018758	-0.0177011	0.0535675	-0.0320406	-0.084939	0.00887772	-0.101878	-0.00715067	-0.0610559
Q12965	MYO1E	unconventional myosin-Ie [OS=Homo sapiens]	42	258	High	-0.0349293	0.0297594	-0.174544	0.118466	0.178136	-0.0439663	0.0536923	0.18604	-0.198808	-0.0923519	0.13153	-0.200417	0.0101757	-0.00613406	-0.0652371	-0.0411224	0.0329447	0.00474064	0.0126228	-0.292993	-0.180337	0.0339575	-0.0131049	-0.0346336	-0.037961	-0.1532	0.0150967	0.156269	0.0530147	0.0913829	-0.104147	-0.396325	-0.0775156	-0.130039	-0.208192	-0.0583124	-0.0549688	-0.121	0.0167102	0.0023927	-0.0469075	0.0290818	-0.0604029	-0.0900018
P42695	NCAPD3	condensin-2 complex subunit D3 [OS=Homo sapiens]	42	242	High	-0.0342846	-0.0705443	-0.111697	-0.0175342	-0.0314998	-0.104953	0.0108467	-0.029253	-0.121716	0.0136099	-0.0331459	0.00111763	0.016281	-0.0944071	0.10258	0.00703805	-0.0409289	0.0376549	0.00711626	0.0106736	0.140537	0.0351649	-0.136754	0.0677882	-0.0701589	-0.0668407	-0.00336075	-0.00483513	-0.0514602	0.0594521	0.177314	0.0902619	0.172968	0.100697	-0.000243204	0.127765	-0.00956533	-0.046124	0.0209981	0.00267889	-0.0924129	-0.0380168	0.00395105	-0.0690467
Q70E73	RAPH1	Ras-associated and pleckstrin homology domains-containing protein 1 [OS=Homo sapiens]	42	545	High	-0.0288439	0.00355154	0.0466661	0.0749026	0.0886403	0.0819549	-0.00932072	0.148711	0.0567412	0.0313406	0.122418	0.0247812	0.0607682	0.0566625	0.00630861	-0.0152435	0.038558	0.012804	-0.0538225	-0.0844755	-0.0868225	0.0215331	0.132826	0.00572014	-0.0307769	-0.150084	-0.0552244	0.0890208	0.0383825	0.0529242	-0.01756	-0.131407	-0.0298777	-0.073556	-0.055356	-0.0137949	-0.0320969	-0.00339842	-0.00028896	0.0261984	-0.000828764	0.00666285	-0.0220632	-0.0729987
Q9UPQ0-1	LIMCH1	LIM and calponin homology domains-containing protein 1 [OS=Homo sapiens]	42	214	High	-0.0203457	-0.0982533	-0.0219774	-0.041729	-0.0138597	-0.0221405	-0.0916744	-0.0762415	-0.117301	-0.0545635	-0.0276785	0.081975	-0.0116348	-0.107455	-0.0405903	0.00559337	0.00186154	-0.0397606	-0.0632859	-0.176395	-0.161987	-0.0858669	-0.159602	-0.145098	-5.81e-05	-0.0475602	-0.0365105	0.0846443	0.000989936	0.0949717	-0.036726	-0.104335	-0.0727281	-0.0772009	0.00101761	-0.0232582	-0.0225906	0.0383562	-0.0532408	0.0724391	0.0730849	0.0599484	-0.00846864	-0.0514429
P98175-1	RBM10	RNA-binding protein 10 [OS=Homo sapiens]	42	362	High	-0.0202866	-0.052042	-0.0469665	0.0329094	-0.12501	-0.0511141	-0.0567298	-0.158136	-0.0735688	-0.0366592	-0.0902891	0.177268	-0.0510693	0.0060043	0.0991812	-0.113197	-0.0812311	-0.0217018	-0.105289	0.168247	0.100804	-0.124753	-0.187562	-0.0118732	-0.0573845	0.0973172	0.0441713	-0.128438	0.0313739	0.123564	0.0380536	0.349601	0.150868	0.00354296	0.0766993	0.116571	-0.0908651	0.140646	0.00766088	-0.0822306	-0.000283283	-0.0446372	-0.013977	0.0100348
P52888	THOP1	thimet oligopeptidase [OS=Homo sapiens]	42	361	High	-0.00923729	0.0284653	0.109438	0.167009	0.12931	-0.00728895	-0.0216136	0.135667	0.0352015	-0.0763902	0.0800504	0.0782003	-0.0623694	0.0828333	-0.0435686	-0.0618048	-0.00317571	0.0413094	0.0129004	-0.140736	-0.0467138	0.0171623	0.162893	0.0174589	0.0224533	-0.0852151	0.000625537	0.206909	0.00891395	0.148182	-0.0470972	-0.392679	-0.0574227	-0.151408	-0.182373	-0.0539494	-0.000381508	-0.150808	-0.0236559	0.104872	-0.021204	0.0959677	0.0397415	-0.0969827
P42224-1	STAT1	Signal transducer and activator of transcription 1-alpha/beta [OS=Homo sapiens]	42	748	High	-0.00796989	0.0546407	0.0325336	0.0490703	0.164925	0.01972	0.018166	0.21361	0.064836	-0.0233822	0.169821	-0.0259581	0.167072	0.26182	0.0232181	0.162695	0.252017	0.169331	0.523316	0.401956	0.343019	0.566955	0.669031	0.420723	0.0367604	-0.121286	-0.0152263	0.0713196	-0.0154295	0.0178948	-0.105855	-0.27032	-0.00067519	0.117759	-0.0893507	-0.0113468	0.285625	0.0204444	0.146462	0.179389	0.0821944	0.208354	0.428331	0.395911
Q9P0V3-1	SH3BP4	SH3 domain-binding protein 4 [OS=Homo sapiens]	42	333	High	-0.00714203	-0.01083	-1.33e-05	-0.0638523	-0.00365832	0.000470124	0.0651697	0.0679568	-0.0104509	-0.0286389	0.0287266	-0.0319653	-0.0586872	0.0502863	0.0333823	-0.0399294	-0.00652505	-0.0402689	-0.17995	-0.0492087	-0.0651322	-0.148483	-0.153048	-0.0896139	-0.12838	-0.0396133	-0.111485	-0.157783	-0.0279159	-0.20913	0.032833	0.0585246	0.0394286	-0.0613699	0.0349178	-0.0353394	-0.00456907	0.151969	0.0154094	-0.0971422	0.0232955	-0.0172315	-0.0528202	0.00593014
Q5VYS8-1	ZCCHC6	terminal uridylyltransferase 7 [OS=Homo sapiens]	42	196	High	-0.00561333	0.0511904	-0.0397444	-0.0222816	0.133413	0.0186568	-0.0335489	0.132835	-0.0531402	-0.0786581	0.115846	-0.03718	0.027564	0.0176964	0.033021	-0.0475702	0.0398722	0.0319786	-0.0226317	-0.121582	-0.0348177	-0.0137376	0.0760446	0.0318222	-0.0557823	-0.0751862	0.0256938	0.0401049	-0.00648782	0.0349645	-0.0499878	-0.230028	0.003068	0.015585	-0.070612	0.121793	-0.0261335	-0.0739045	0.0442619	0.115095	-0.0634374	0.0531458	0.0433788	-0.0533779
Q1KMD3	HNRNPUL2	heterogeneous nuclear ribonucleoprotein U-like protein 2 [OS=Homo sapiens]	42	885	High	-0.00319286	0.0116702	-0.0421963	0.0219078	-0.0072708	-0.0159244	0.0125156	-0.0175448	-0.0474105	-0.000494019	-0.0212116	-0.0141659	-0.0140514	0.00498112	0.0549183	-0.102764	-0.000475868	0.0089225	-0.0865422	0.119548	0.0564384	-0.114398	-0.0854745	-0.0344896	-0.00364211	0.0778613	0.0236711	-0.0918894	0.0497542	0.0332136	0.0376559	0.178268	0.125382	-0.000909817	0.0618896	0.0555391	-0.0317116	0.0837246	-0.0138712	-0.0576019	0.00398723	-0.0738397	-0.00338653	0.013036
P11413-2	G6PD	Isoform Long of Glucose-6-phosphate 1-dehydrogenase [OS=Homo sapiens]	42	848	High	0.00118344	0.041174	-0.00144865	0.0769806	0.155852	0.017025	-0.018723	0.194281	-0.0237002	-0.154	0.106377	-0.0749092	-0.0270043	0.0104398	-0.0503474	-0.0342589	0.0420361	0.0284089	-0.0204411	-0.208728	-0.103003	-0.0134659	0.12908	0.0314083	0.00295061	-0.173493	0.0188055	0.13411	-0.0328826	0.156177	-0.175989	-0.529207	-0.0727138	-0.0945816	-0.204816	-0.0240946	-0.00737477	-0.211822	-0.0118189	0.0164222	-0.112646	0.0643487	-0.0520487	-0.147913
Q6XZF7	DNMBP	Dynamin-binding protein [OS=Homo sapiens]	42	257	High	0.00515182	0.0343046	0.0405645	-0.0315876	0.155027	-0.0180759	-0.0326257	0.188458	0.0909743	-0.0502567	0.159174	-0.0562696	0.0500469	0.113138	-0.0798979	-0.0295267	0.0587178	-0.111205	-0.0587082	-0.0883579	-0.171288	-0.164681	0.0234781	-0.146451	-0.00843715	-0.115536	-0.0457154	0.0745544	-0.0346375	-0.0622358	-0.103839	-0.326443	-0.102094	-0.0903549	-0.139667	-0.0846796	0.0516157	-0.0363279	0.0185566	0.0257254	-0.074338	0.019834	-0.020752	-0.10883
Q12788	TBL3	Transducin beta-like protein 3 [OS=Homo sapiens]	42	405	High	0.00620929	0.0400611	0.104259	-0.0074377	-0.000965145	-0.0557747	0.0278935	0.00463573	-0.0180812	0.0252858	0.00844196	-0.0116205	-0.0565204	0.0682259	0.0502072	0.02954	0.0422011	-0.00842574	-0.0216808	0.189034	0.0919494	-0.0244608	-0.0443873	-0.0343209	0.00213238	0.0197729	-0.0122633	-0.148818	0.031826	-0.043849	-0.0450287	0.129564	0.0968266	-0.0506554	0.0272675	0.0354928	-0.0946483	0.0608201	-0.046298	-0.116995	-0.0225315	-0.0870986	-0.0612078	-0.000904826
P38159-1	RBMX	RNA-binding motif protein, X chromosome [OS=Homo sapiens]	42	1274	High	0.0085907	0.155207	-0.0573482	-0.261869	0.12963	0.0278731	0.0389495	-0.022891	0.127574	0.140609	0.0366412	-0.0219088	-0.0559149	0.0801087	0.105172	0.0329018	0.230864	-0.095975	-0.0414877	0.261493	0.196807	-0.0188723	-0.00243613	0.185211	0.0916643	0.0443864	-0.111312	-0.179751	-0.0509872	-0.428658	-0.0588531	0.0586448	-0.0422163	0.0894784	0.0105914	-0.151403	0.0248147	0.0329537	-0.107843	-0.0839253	0.0288667	-0.0185618	-0.0527897	0.0806001
P55884-2	EIF3B	Isoform 2 of Eukaryotic translation initiation factor 3 subunit B [OS=Homo sapiens]	42	1022	High	0.0156097	0.00403971	-0.00642684	0.108306	0.0816536	-5.53e-05	0.00746585	0.0447816	-0.0526586	-0.113918	0.0155382	-0.0970955	-0.00240899	0.0215092	-0.083499	-0.0294533	0.0460157	-0.0221472	0.0252562	-0.0509043	-0.0574503	0.00582703	0.0929781	-0.0309419	-0.0152273	-0.0876269	-0.0324793	0.0342378	-0.00783916	0.0426693	-0.141466	-0.282258	-0.0467482	-0.029149	-0.10902	-0.0282917	0.00707057	-0.0970664	-0.0518703	-0.00541401	-0.0935192	0.00280815	-0.00879477	-0.090059
Q9BQ52-1	ELAC2	Zinc phosphodiesterase ELAC protein 2 [OS=Homo sapiens]	42	457	High	0.0195846	0.0500851	-0.0487165	0.0284386	0.101253	-0.0499926	0.0205817	0.0761785	-0.0233226	0.0194903	0.0676566	-0.0734043	-0.0175714	0.0342836	-0.0433169	-0.00130275	0.0775929	-0.0407105	0.0357809	0.00642967	-0.0359716	0.0572377	0.0906949	-0.0362835	0.0359821	-0.0429826	0.0244771	0.0253077	-0.0690632	0.0584927	-0.0104599	-0.159157	0.0139198	0.0683059	-0.0601005	0.0212994	0.0512448	-0.123363	0.00218682	-0.0234137	-0.0711088	-0.0284352	-0.0346851	-0.0701711
Q96TA1	FAM129B	Niban-like protein 1 [OS=Homo sapiens]	42	811	High	0.0255985	-0.00160506	0.0839834	0.1549	0.0805702	0.0264502	-0.0433764	0.0930909	0.0474371	-0.121364	0.0557614	0.0410786	-0.0173645	0.0366888	-0.094614	-0.0567169	-0.00438689	-0.0156946	-0.0739164	-0.200529	-0.156473	-0.0341673	0.0840764	-0.0818042	0.00586985	-0.12607	-0.0655946	0.148118	-0.0305748	0.110449	-0.0915117	-0.305835	-0.101576	-0.135318	-0.179563	-0.095108	-0.01091	-0.141189	-0.0250531	0.0281905	-0.0408992	0.0880294	-0.0742178	-0.125676
O43242	PSMD3	26S proteasome non-ATPase regulatory subunit 3 [OS=Homo sapiens]	42	753	High	0.0338335	0.0417957	-0.119534	-0.0322857	0.0681792	-0.0190802	0.110124	0.0871124	-0.0528292	0.027464	0.0609874	-0.13883	0.0178584	0.0191689	-0.034749	0.116953	0.0674639	-0.015811	0.0672359	-0.0549088	-0.00274082	0.154251	0.0718389	0.0400524	-0.0946522	-0.147125	-0.0682125	-0.0571499	-0.0749722	-0.0956735	-0.199633	-0.320704	-0.0812454	-0.0323934	-0.169406	-0.073307	-0.0492916	-0.0849147	-0.0289354	-0.019722	-0.0897245	-0.016604	-0.0340777	-0.0543554
Q14CX7-1	NAA25	N-alpha-acetyltransferase 25, NatB auxiliary subunit [OS=Homo sapiens]	42	375	High	0.0634328	-0.0191126	-0.00918865	0.0894823	0.0989228	-0.0390253	0.03552	0.101364	-0.0433107	-0.0708913	0.0421849	-0.0693455	0.0496006	-0.0140286	-0.0567885	0.0404615	0.0129356	0.00236042	0.0497494	-0.156755	-0.0326844	0.125326	0.0873018	0.0409861	-0.0831232	-0.164884	-0.0408125	0.100158	-0.0258398	0.0465164	0.00856779	-0.28476	0.0420608	-0.0722189	-0.0827532	0.0760679	-0.114067	-0.191579	-0.0278559	0.013423	-0.109929	0.0231719	-0.0349064	-0.163369
P53992	SEC24C	Protein transport protein sec24c [OS=Homo sapiens]	42	698	High	0.0795717	0.0555668	0.00445932	-0.0557261	0.109309	0.00397591	-0.0165648	0.120429	-0.0359626	0.0129089	0.0324278	-0.116381	-0.0251398	-0.0165921	-0.0930271	0.0855655	0.000106797	-0.0620174	0.0308685	-0.193112	-0.125514	0.0444478	0.0242315	-0.0282669	0.0245114	-0.125573	-0.0629864	0.0181484	-0.0632934	-0.101526	-0.100182	-0.345262	-0.0735236	0.0400199	-0.110016	0.0340233	0.0209379	-0.0976348	-0.0394554	0.0540761	-0.0819865	-0.00758603	0.00357247	-0.0931203
Q14517	FAT1	Protocadherin Fat 1 [OS=Homo sapiens]	42	105	High	0.137211	0.0567273	0.0355005	0.0271234	0.0241566	0.0502853	0.156346	0.0217371	0.140829	0.197396	0.0658989	0.198179	0.112183	0.00872524	0.138642	0.147233	-0.00192353	0.0585594	0.0265121	0.036189	0.128725	0.12982	-0.0131507	0.0623655	0.131522	0.0132738	0.0554943	-0.0853648	0.0164757	-0.109632	0.120382	0.0852732	-0.0107498	0.100277	0.0167733	-0.0412989	0.0973882	0.0653185	0.0437641	0.0077796	0.00219918	-0.00145201	0.123919	0.0202306
Q6ZMZ3	SYNE3	Nesprin-3 [OS=Homo sapiens]	42	203	High	0.143926	0.0144167	-0.0247059	-0.0438204	-0.0442257	0.0253143	0.100529	-0.0718145	-0.00168753	0.0783577	-0.0373249	-0.0145197	-0.0196361	0.0491027	0.0343886	-0.0363846	-0.0435266	-0.0521469	0.0548153	0.13227	0.042264	-0.0468225	-0.156517	-0.0439453	-0.0143499	0.153239	0.0620145	-0.1451	-0.00543024	-0.0460339	-0.0322857	0.213485	0.0262967	-0.0540304	0.0590782	0.0159072	-0.0511189	0.110954	-0.0130176	-0.0467167	0.000562617	-0.0861802	0.0548896	0.0778601
Q00839-2	HNRNPU	Isoform Short of Heterogeneous nuclear ribonucleoprotein U [OS=Homo sapiens]	41	1708	High	-1.09278	-0.612848	0.623511	-1.01735	-0.642757	0.273156	-0.834858	-0.919728	0.606546	-1.02595	-0.950667	0.176723	-0.799142	-0.540892	-0.174561	-1.01805	-0.885699	-0.222077	-0.969192	-0.544226	0.132525	-0.876643	-0.448806	-0.317086	0.37946	0.917272	-0.900127	0.38097	0.955559	-0.981347	0.511271	1.10385	0.310975	0.0689249	0.919781	-0.689442	0.123212	0.328858	-0.515366	-0.6498	0.711218	0.659964	-0.564701	0.642117
O60506	SYNCRIP	Heterogeneous nuclear ribonucleoprotein Q [OS=Homo sapiens]	41	1719	High	-0.30355	-0.34511	-0.108894	-0.0486507	-0.341407	-0.046052	-0.105542	-0.28352	-0.114496	-0.314703	-0.327373	0.139425	-0.202118	-0.0298958	0.0768652	-0.375938	-0.306847	0.0333262	-0.162519	0.103486	-0.00241761	-0.2737	-0.121511	-0.00252442	0.111334	0.333786	0.14571	-0.012167	0.300665	0.226574	0.262104	0.61278	0.28713	0.0333003	0.227157	0.124254	0.0573501	0.189449	0.00957306	-0.417931	0.084218	-0.0958018	-0.287724	0.112039
Q9UBC2-2	EPS15L1	Isoform 2 of Epidermal growth factor receptor substrate 15-like 1 [OS=Homo sapiens]	41	293	High	-0.157841	0.0850735	-0.0358562	-0.0721097	-0.0779056	0.0797997	-0.0522942	0.0124607	-0.0299287	-0.00724029	0.0513744	0.106611	0.0277228	0.113435	0.0898713	0.139696	0.0335961	0.0349388	-0.00689317	0.0382346	-0.0193234	0.132289	0.111092	0.0186921	0.310614	-0.0538364	0.00230496	-0.0205188	-0.0227928	0.0368281	0.023076	-0.141107	-0.145668	-0.0989499	-0.173422	-0.0242672	-0.0454865	-0.0234465	-0.0355511	-0.350563	-0.0835161	-0.0458331	-0.389367	-0.0684469
Q96RP9	GFM1	Elongation factor G, mitochondrial [OS=Homo sapiens]	41	717	High	-0.140861	-0.0264511	-0.046774	-0.142101	-0.0521593	-0.0226565	-0.0683322	-0.0756998	0.00908606	-0.0555191	-0.0737343	-0.0467291	-0.0779477	-0.00317571	0.00501249	-0.117121	-0.0374584	-0.0601177	-0.0843782	0.178218	0.0454054	-0.0913363	-0.0412469	-0.031929	-0.0191421	0.0933128	-0.0225248	-0.144834	0.0686302	-0.100701	-0.0443974	0.223892	0.0565147	-0.0525074	0.116372	-0.0334549	-0.0759535	0.07484	-0.0459366	-0.138305	0.0219603	-0.0754485	-0.0618534	0.0678016
Q5VZL5	ZMYM4	Zinc finger MYM-type protein 4 [OS=Homo sapiens]	41	209	High	-0.136806	0.017108	-0.0360279	-0.20388	-0.0524292	-0.0016308	-0.0327993	-0.05723	-0.0421223	-0.045434	-0.0947895	0.0828065	-0.111873	-0.0461254	0.0940418	-0.171048	-0.104931	-0.0501776	-0.100494	0.0444078	0.109259	-0.150233	-0.24219	-0.0452432	-0.00409029	0.122482	-0.00485705	-0.117521	0.0707664	-0.033494	0.0124636	0.250982	0.122585	0.034482	0.118774	0.0350456	-0.0659914	0.0361171	-0.0515166	-0.13096	-0.00784305	-0.134505	-0.0716897	-0.0722416
Q99832	CCT7	T-complex protein 1 subunit eta [OS=Homo sapiens]	41	1151	High	-0.119894	0.0319329	0.0203399	0.00399204	0.103976	-0.0471049	-0.102687	0.0836028	-0.0155024	-0.258244	0.00130081	-0.147907	-0.133803	0.0595369	-0.0884981	-0.110739	0.00181671	-0.0385723	0.00469213	0.0511646	0.053627	-0.0354376	0.221077	0.0151377	-0.0345602	-0.12149	-0.101348	0.0366373	0.0326385	-0.0183296	-0.0149775	-0.32634	0.0998173	-0.0456334	-0.117469	-0.0360213	0.0104952	-0.19536	-0.0208531	-0.0576038	-0.0919724	0.031343	-0.0213937	-0.077173
Q8NE71-1	ABCF1	ATP-binding cassette sub-family F member 1 [OS=Homo sapiens]	41	530	High	-0.117445	0.0229463	0.0282163	-0.125372	0.0692891	0.0443087	-0.127037	0.0395031	0.00286239	-0.153529	-0.0119352	-0.148961	-0.0596209	0.0173588	-0.0691519	-0.000628476	0.0392399	-0.00082016	-0.0107079	0.000295608	-0.0211926	0.0707799	0.15054	0.00145905	-0.0223646	-0.0935626	-0.0894509	0.0186615	-0.0357418	-0.0719357	-0.0903292	-0.349833	-0.0500632	-0.0720415	-0.0692683	-0.114618	-0.011406	-0.0752644	-0.07129	-0.0122261	-0.0410147	0.013081	0.00574207	-0.0103528
P36578	RPL4	60S ribosomal protein L4 [OS=Homo sapiens]	41	1516	High	-0.104124	-0.143084	-0.127446	0.119946	-0.160702	0.0265273	-0.0551085	-0.268627	-0.193197	-0.0973205	-0.260827	-0.0386581	-0.0345115	-0.408498	0.0912113	-0.0876684	-0.22981	0.0775919	-0.109033	-0.394249	0.0953521	-0.0596552	-0.204596	0.199107	-0.0580559	-0.0321135	-0.0328131	0.0496568	-0.02915	0.100355	0.0888862	-0.0140434	0.147787	-0.0479269	-0.0311756	0.112002	-0.136311	-0.118692	-0.00712017	-0.122295	-0.100616	0.0539241	-0.117173	-0.110341
P21127-2	CDK11B	Isoform SV1 of Cyclin-dependent kinase 11B [OS=Homo sapiens]	41	565	High	-0.0868111	-0.0867224	-0.0130558	-0.186338	-0.22619	-0.0392875	-0.052752	-0.108591	0.0731416	-0.0439434	-0.175467	-0.0176782	-0.14771	-0.114634	0.0208159	-0.062995	-0.110023	-0.0363417	-0.110356	-0.0139418	0.00603581	-0.130437	-0.185941	-0.0628042	-0.0964422	0.0802512	-0.0305462	-0.185701	-0.06777	-0.084589	-0.0362243	0.240358	-0.0170403	-0.0609627	0.00747013	-0.0274048	-0.124976	0.129902	-0.0599899	-0.0867596	-0.0324802	-0.118427	-0.0678902	0.0463297
P56192	MARS	Methionine--tRNA ligase, cytoplasmic [OS=Homo sapiens]	41	795	High	-0.057168	-0.00391197	-0.0706577	0.014411	0.024045	-0.0471668	-0.0117345	0.0436688	-0.0724263	-0.13402	-0.00049118	-0.10907	-0.0513439	0.0399303	-0.0677195	0.0132332	0.0197811	0.00309374	0.0426865	-0.0649919	-0.0860024	0.113749	0.117522	0.0905056	-0.0659752	-0.112616	-0.138025	0.00332643	0.00235269	-0.0986338	-0.104764	-0.216456	-0.0729256	0.0591335	-0.0966587	-0.0487976	0.000674186	-0.127509	-0.0634632	0.0313435	-0.0392847	0.0622954	0.00325969	-0.0239217
O94966-5	USP19	Isoform 5 of Ubiquitin carboxyl-terminal hydrolase 19 [OS=Homo sapiens]	41	193	High	-0.0540304	0.0491504	0.104662	-0.0252781	0.123404	-0.0047951	-0.0143285	0.112029	0.0336776	-0.0244589	0.0840807	-0.0365915	-0.039257	0.0394745	-0.0679455	-0.0626583	0.0734672	-0.00734616	-0.00648782	-0.00825596	-0.0633126	-0.00393292	0.138791	-0.0577679	0.0482045	-0.108772	-0.0232172	0.0318146	0.0146541	0.0711564	-0.0759859	-0.344063	0.0214214	-0.0759754	-0.174366	0.0585137	0.0205517	-0.0900454	0.00222494	0.0262823	-0.0177184	0.0273566	-0.0229912	-0.0346105
Q3SY69-1	ALDH1L2	Mitochondrial 10-formyltetrahydrofolate dehydrogenase [OS=Homo sapiens]	41	235	High	-0.0299558	0.0459996	-0.0909576	-0.231546	-0.0217238	-0.0620575	-0.0874924	-0.00598337	-0.0261864	0.0613681	0.0352525	-0.085535	-0.0184631	0.0542012	0.0222235	-0.0296125	0.0668105	-0.0613985	-0.094472	0.237983	0.0451422	-0.0471583	-0.0421291	-0.00497344	0.116491	0.0943885	-0.0421219	-0.106621	-0.0125055	-0.221939	0.0282393	0.0801721	-0.0520391	0.11076	0.0483447	-0.0721274	0.0774622	0.0906224	-0.0703926	-0.0128193	-0.0221252	-0.104677	0.0369359	0.0327446
Q9NZM3	ITSN2	Intersectin-2 [OS=Homo sapiens]	41	212	High	-0.0267472	0.0998611	0.0966272	0.103446	0.128478	0.107078	0.0938796	-0.0168805	0.00173134	-0.0755792	-0.015491	-0.00697802	-0.121048	0.106803	0.0510635	0.0617285	0.104766	-0.0849285	-0.208721	0.131239	0.00882251	-0.252452	0.0624033	-0.0318288	NaN	0.0868554	0.00597005	NaN	0.17033	-0.0662079	NaN	0.081407	-0.00795934	NaN	0.235939	-0.00799462	NaN	0.203314	0.111184	NaN	0.146675	-0.0463061	NaN	0.335808
P50990	CCT8	T-complex protein 1 subunit theta [OS=Homo sapiens]	41	1471	High	-0.0203037	0.0506705	0.0342665	-0.0473471	0.104001	0.0190392	-0.0690474	0.0967798	0.0731111	-0.157019	0.00408173	-0.201818	-0.0404882	0.0693713	-0.133994	-0.0220938	-0.001585	-0.0750351	0.0552473	0.065835	0.0319061	0.0402518	0.193078	0.0380802	0.0310287	-0.120955	-0.0724478	0.0580406	-0.062418	-0.108906	0.0105629	-0.290843	0.00698379	0.00554848	-0.0729065	-0.0836706	0.044488	-0.140769	-0.0193491	-0.0251446	-0.139509	-0.0119844	-0.0057392	-0.0787914
Q9UJF2-2	RASAL2	Isoform 2 of Ras GTPase-activating protein nGAP [OS=Homo sapiens]	41	171	High	-0.0184288	-0.0501079	0.144732	0.00105387	-0.040988	0.0805225	-0.036675	-0.0590057	0.0918231	-0.0810556	-0.0929823	0.00981905	-0.0155496	-0.105058	-0.0634289	-0.0973472	-0.125331	-0.0534782	-0.0538731	-0.199544	-0.0738582	-0.0714893	-0.092318	-0.140307	0.0313502	-0.0195565	-0.0249796	0.0783873	0.0901565	-0.0286532	0.0227642	-0.177007	-0.0406409	-0.030365	-0.0799561	-0.0258121	0.0729332	0.0116687	0.0040464	0.00344088	-0.053114	0.00751068	-0.00874234	-0.0371912
Q9NYV4-1	CDK12	Cyclin-dependent kinase 12 [OS=Homo sapiens]	41	205	High	-0.0140943	0.0971709	-0.0815315	-0.170775	-0.00876043	0.0334176	-0.0548787	0.00917903	0.0162816	0.0312433	0.0407161	-0.000671404	0.0197879	0.132837	0.0844756	-0.0356941	0.0473548	-0.0466919	-0.104169	0.290914	0.0791521	-0.106925	0.0369287	0.159582	0.0757256	0.0764594	-0.0402517	0.00635433	-0.0222225	-0.0488672	0.19903	0.333425	0.0945855	0.101909	0.100636	0.0185413	0.0411025	0.183285	0.016676	0.0690375	0.0991869	-0.0560908	0.0696258	0.0762255
P28331-2	NDUFS1	Isoform 2 of NADH-ubiquinone oxidoreductase 75 kDa subunit, mitochondrial [OS=Homo sapiens]	41	753	High	-0.0102616	0.035614	-0.0161	-0.0170297	-0.00649456	-0.0584831	-0.0209241	-0.0528259	-0.0343718	0.036992	-0.0241928	0.0184917	-0.040679	0.0464859	0.0749349	-0.0388632	0.146434	-0.0146847	-0.0752258	0.227914	0.0991592	-0.148403	-0.095223	-0.0177203	0.0631437	0.102534	0.0305557	-0.120125	0.000841094	-0.00843811	0.0459079	0.189594	0.118126	-0.0322532	0.079897	0.0818501	-0.0244665	0.0524687	0.00616272	-0.0470085	0.0719356	-0.053101	-0.0142393	0.0462096
P42566-1	EPS15	epidermal growth factor receptor substrate 15 [OS=Homo sapiens]	41	399	High	0.00245005	-0.0169058	0.00215728	0.0267897	-0.0277967	0.0104523	0.000752916	0.0250263	-0.0272822	-0.0292836	-0.00523665	0.0325765	-0.0210915	0.0350647	-0.0335102	-0.00353332	-0.047204	-0.0319366	-0.0228577	-0.162033	-0.140229	-0.0669937	-0.0624843	-0.0814323	-0.0893994	-0.0981517	-0.0217629	-0.00135422	-0.0434961	0.0686884	-0.273367	-0.290961	-0.165238	-0.24577	-0.249608	-0.112622	-0.057313	-0.0567145	-0.0157785	0.0629444	-0.061821	0.0395132	0.0398379	-0.0658119
Q5H9R7-5	PPP6R3	Isoform 5 of Serine/threonine-protein phosphatase 6 regulatory subunit 3 [OS=Homo sapiens]	41	450	High	0.00727079	-0.0765515	0.0469942	0.113608	0.00354193	0.0296707	-0.0241122	0.0685072	0.0137544	-0.0673179	0.0367547	0.0824861	0.038333	0.0340863	-0.0201006	-0.0334635	-0.0441322	0.0329018	0.00979702	-0.120012	-0.042346	-0.027731	0.0582471	-0.0259152	-0.0390444	-0.0954233	0.0326567	0.143625	0.00481127	0.225596	-0.0488872	-0.182228	-0.0285559	-0.115882	-0.0825329	0.0155153	0.0216579	-0.0574346	0.04706	0.0825405	-0.0442343	0.0305439	0.0550509	-0.0835139
O75815-1	BCAR3	Breast cancer anti-estrogen resistance protein 3 [OS=Homo sapiens]	41	336	High	0.012372	0.0146132	0.00768945	0.0119467	0.115082	0.025012	-0.0160775	0.132214	-0.0135369	-0.073615	0.0527135	-0.0847035	0.0266094	0.0314636	-0.044589	-0.0307074	-0.0353679	-0.0224076	0.0608635	-0.137686	-0.0312967	-0.0145159	0.0514455	-0.0245313	-0.0190306	-0.138526	-0.00462721	0.0761833	-0.0881624	0.0405111	-0.181651	-0.344727	-0.0929937	-0.0759106	-0.190789	-0.058527	-0.0262642	-0.1222	0.0187254	0.00561324	-0.120475	0.0294003	-0.000324224	-0.0921705
Q9H4M9	EHD1	EH domain-containing protein 1 [OS=Homo sapiens]	41	1088	High	0.0136461	-0.0743055	0.0391607	0.0382968	-0.00782489	0.0644245	0.065661	0.0505533	0.100085	0.0276432	-0.00656124	0.0136795	0.182374	0.0318336	0.0506191	0.142531	0.0269862	0.13428	0.187591	-0.0325718	0.11722	0.299799	0.239565	0.236608	0.0543413	-0.0913568	-0.0204305	0.170692	-0.0014038	-0.00454422	-0.0108748	-0.268972	-0.104885	0.0182686	-0.0636702	-0.0436582	0.107668	-0.0499997	0.0615711	0.102961	0.00701049	0.139375	0.114082	0.0614989
Q96T88-2	UHRF1	Isoform 2 of E3 ubiquitin-protein ligase UHRF1 [OS=Homo sapiens]	41	439	High	0.0140629	-0.0411043	-0.0213366	0.0842905	-0.0498857	-0.0667658	-0.0217833	-0.104755	-0.119491	0.00659283	-0.0816345	0.0357152	0.0304328	-0.0875855	0.0453844	-0.0280295	-0.0494547	0.0179138	0.0350637	0.128919	0.129039	-0.0449896	-0.123899	-0.0388661	-0.0286178	-0.029449	0.00514976	-0.0710907	-0.0614462	-0.0715236	0.0703925	0.16751	0.138639	0.0225048	-0.0263252	0.0581761	-0.0344048	0.00414141	0.0440092	-0.068449	-0.105095	-0.00644256	0.0217809	-0.0566051
O15226-2	NKRF	Isoform 2 of NF-kappa-B-repressing factor [OS=Homo sapiens]	41	296	High	0.0170469	-0.0453291	-0.134274	-0.0215749	-0.131266	-0.0409851	0.069593	-0.0987501	-0.0808015	0.0751571	-0.0786371	-0.110075	0.0714416	-0.0745687	0.00473396	0.0321655	-0.0656176	-0.0548649	-0.00434307	0.0514813	0.00478933	0.00758938	-0.192468	0.0148849	0.0162372	0.0698637	-0.0117254	-0.143363	0.0129309	-0.0622082	-0.0139236	0.131874	0.0938597	0.0499019	0.0209237	-0.00594235	-0.0156965	0.0519709	-0.0476904	-0.0436526	-0.0430784	-0.116547	-0.000192633	0.0225776
Q5T5Y3-3	CAMSAP1	Isoform 3 of Calmodulin-regulated spectrin-associated protein 1 [OS=Homo sapiens]	41	211	High	0.0181494	-0.0395813	-0.0178947	0.0440559	-0.246182	-0.0284195	0.00426917	-0.146555	-0.00576829	0.183353	-0.0113802	-0.0576935	0.0131797	-0.241969	-0.036767	0.0770349	-0.107143	-0.0204401	0.158005	-0.104358	-0.0754881	0.24223	0.483259	-0.00739863	5.25e-05	-0.0676017	0.0052728	0.0530185	-0.0520239	0.0144091	-0.00198837	-0.11699	-0.000232711	0.029089	-0.0481129	0.0421944	0.023386	-0.039783	0.0169382	0.0997562	-0.0219431	0.0416655	0.0620766	-0.0899332
Q9Y5K6	CD2AP	CD2-associated protein [OS=Homo sapiens]	41	380	High	0.0245313	-0.0418119	0.0188398	0.0278825	0.0426493	0.0490198	-0.0371919	0.072919	-0.0016017	-0.0390339	0.0443573	0.0959835	0.0467147	0.0262185	-0.0297671	0.00399495	0.00551422	0.00974457	-0.00145528	-0.13941	-0.0764723	0.0393343	0.100267	0.0551691	-0.0192442	-0.108781	-0.0253239	0.121966	0.0209037	0.116406	-0.122487	-0.235	-0.145875	-0.127372	-0.149914	-0.0591402	-0.042365	-0.0597749	0.000799154	0.00741007	-0.0454988	0.0655407	-0.0663233	-0.068402
P13797	PLS3	Plastin-3 [OS=Homo sapiens]	41	763	High	0.0265265	-0.0145789	0.0578336	0.100079	0.0955115	0.0213967	-0.0681748	0.0767708	-0.0389724	-0.126099	0.017747	0.0719289	-0.0165491	-0.0354557	-0.0947819	-0.0581255	-0.0357103	0.0192651	-0.0725164	-0.20855	-0.134941	0.0012331	0.0739541	-0.0208359	-0.00925252	-0.107363	-0.0830822	0.187701	-0.0163965	0.0876618	-0.0996942	-0.275871	-0.156449	-0.166095	-0.113317	-0.153686	-0.0213814	-0.112784	-0.0828352	0.0512762	-0.0630312	0.0666805	-0.0609093	-0.125274
Q86VS8	HOOK3	Protein Hook homolog 3 [OS=Homo sapiens]	41	225	High	0.0437956	-0.0385122	0.0410538	0.219676	0.062769	0.0163965	0.0454602	0.0192719	-0.0433001	-0.0402031	0.016819	0.0569496	-0.015583	-0.00294683	-0.0932531	0.0124198	-0.0684528	-0.0395709	0.00120166	-0.148384	-0.12858	0.0109091	0.0311427	-0.0665894	-0.0316086	-0.0693478	-0.0728121	0.0905523	-0.0011635	0.0166521	-0.0657978	-0.159276	-0.121319	-0.131589	-0.0805969	-0.117124	-0.0135936	-0.0223651	-0.0233211	0.0880767	-0.00464438	0.0314709	0.0153123	-0.00771311
Q9H7D0-1	DOCK5	dedicator of cytokinesis protein 5 [OS=Homo sapiens]	41	164	High	0.0643502	-0.0193806	-0.08393	-0.0188665	0.0750637	-0.0215244	0.0927444	0.0433407	-0.0488791	0.0563402	-0.0153703	-0.133155	0.11111	0.0185252	-0.0286398	0.126294	0.012826	-0.00512411	0.0920009	-0.208326	-0.0513973	0.190393	0.0587383	0.0240783	0.0541296	-0.102291	-0.0390663	-0.00793072	-0.0196457	-0.0125303	-0.0923185	-0.282637	0.034667	0.0414468	-0.0559673	0.0168763	0.0855379	-0.0347276	0.113777	-0.00899412	-0.0116787	0.140891	0.0148831	0.0713008
Q9NYF8-1	BCLAF1	Bcl-2-associated transcription factor 1 [OS=Homo sapiens]	41	616	High	0.0649901	NaN	-0.0694442	0.114704	NaN	-0.0480528	0.358728	NaN	-0.247605	0.0629944	NaN	0.00309186	0.432401	NaN	-0.0285297	0.135171	NaN	-0.0931416	0.055273	NaN	0.0491838	0.174879	NaN	-0.064434	NaN	0.00900745	0.0144534	NaN	-0.0464196	0.107875	NaN	0.0955448	-0.0502954	NaN	0.00853924	0.116295	NaN	-0.051445	-0.00573687	NaN	0.137792	-0.0482707	NaN	-0.0126164
O60488-1	ACSL4	Long-chain-fatty-acid--CoA ligase 4 [OS=Homo sapiens]	41	517	High	0.0748949	-0.0137167	-0.10081	0.177027	0.101359	-0.0147753	0.108117	0.0148516	-0.0940442	0.0285587	0.0341473	-0.0721369	-0.0642271	-0.0709343	-0.0318032	0.00716692	0.0307798	-0.0402908	-0.0219183	-0.0218458	-0.0397253	0.0919352	-0.0521989	-0.0245428	-0.103067	-0.216038	-0.0426426	-0.0660868	-0.0937271	0.0331144	-0.0662145	-0.186318	0.0622311	-0.101325	-0.192218	-0.000756234	-0.0952587	-0.133312	-0.0669479	-0.169013	-0.079236	-0.132712	-0.145044	-0.18795
P23634-1	ATP2B4	Plasma membrane calcium-transporting ATPase 4 [OS=Homo sapiens]	41	373	High	0.0958205	-0.0623149	0.0701495	0.0520506	-0.0704728	0.0509614	0.0870118	-0.0939054	0.0315632	0.0811167	-0.0432291	0.0807543	0.0326653	-0.039505	0.0514737	0.0391416	-0.101731	0.0325136	-0.041337	-0.0767422	-0.0426426	0.0514518	0.037746	-0.0858802	-0.0416193	-0.0577035	0.0898275	-0.0891972	0.0593052	0.0102624	-0.0307379	-0.00311418	-0.00571917	-0.0884895	-0.175817	-0.0311451	0.016078	0.0189547	2.58e-05	-0.0200891	0.0727816	0.0583252	-0.00542066	0.00819128
O95819-6	MAP4K4	Isoform 6 of Mitogen-activated protein kinase kinase kinase kinase 4 [OS=Homo sapiens]	41	246	High	0.164977	0.0145426	0.128266	-0.217596	-0.256592	0.0351391	0.0105882	-0.0591803	-0.0235514	0.0867586	0.00208756	-0.118718	0.0447775	0.0804657	0.0502992	0.137165	0.119971	0.161231	-0.0350308	0.0345016	0.00123448	0.19586	0.0339865	-0.212177	0.0934477	-0.192213	-0.0474987	-0.0746064	-0.054584	-0.343676	-0.231685	-0.218655	-0.32663	0.0417647	0.0181204	-0.163594	0.0608315	-0.0349879	0.0789718	0.00492816	0.0480218	0.242677	-0.00647357	-0.0346783
P54136-2	RARS	Isoform Monomeric of Arginine--tRNA ligase, cytoplasmic [OS=Homo sapiens]	41	941	High	NaN	0.064066	0.0205727	NaN	0.208549	-0.0777569	NaN	0.117579	-0.228568	NaN	-0.0388035	-0.116874	NaN	-0.100206	-0.150206	NaN	-0.0137739	0.0323562	NaN	-0.400158	-0.069212	NaN	0.0765519	-0.131104	-0.0223531	0.0406151	0.0217147	0.19532	-0.0113793	0.135049	-0.16356	-0.492862	-0.161176	-0.0864635	-0.0391287	-0.0435543	-0.238173	-0.0851236	0.0711093	-0.0160975	0.0788907	0.121466	-0.0482063	0.0592878
P18858-3	LIG1	Isoform 3 of DNA ligase 1 [OS=Homo sapiens]	41	352	High	NaN	NaN	-0.337794	NaN	NaN	-0.370688	NaN	NaN	-0.800183	NaN	NaN	-0.355535	NaN	NaN	-0.305119	NaN	NaN	-0.35053	NaN	NaN	-0.260812	NaN	NaN	-0.240054	-0.237907	-0.117538	0.435393	-0.0924993	-0.29644	0.644704	-0.0120506	-0.405499	0.0954891	0.0367589	-0.684315	0.23551	0.0682932	-0.460593	0.100372	0.275832	-0.315104	-0.200098	0.223119	-0.267577
Q14BN4	SLMAP	Sarcolemmal membrane-associated protein [OS=Homo sapiens]	40	173	High	-0.150591	0.00844675	0.0437928	-0.197467	-0.100036	-0.00176235	-0.142989	-0.0338316	0.0320402	-0.133444	-0.0436402	0.0600261	-0.200123	0.086422	0.0551566	-0.16611	-0.0838461	-0.0322456	-0.153108	0.152953	0.0148955	-0.175931	-0.037498	-0.0849877	0.0753145	0.123939	0.0215024	-0.0613079	0.108927	-0.0180778	0.0848733	0.310192	0.0637951	-0.00502392	0.0718384	-0.0320997	-0.00311375	0.150722	-0.0082064	-0.141385	0.0143595	-0.00876475	-0.0574312	0.0915196
Q08945	SSRP1	FACT complex subunit SSRP1 [OS=Homo sapiens]	40	644	High	-0.133066	-0.0430402	0.0160799	-0.0916338	-0.0230255	-0.00200938	-0.155311	-0.0772066	0.0414337	-0.126678	-0.0773773	-0.0439692	-0.128236	-0.0769196	-0.0708113	-0.140127	-0.00594615	-0.0258408	-0.124036	0.0817394	-0.0235987	-0.055747	0.00120784	-0.0326958	0.00986295	0.0411772	-0.0544348	0.0796776	0.0400096	-0.0710049	0.138927	0.223615	0.0445662	0.110941	0.0571393	0.0292434	0.00397677	0.0342144	-0.0479269	-0.0664692	0.0650215	0.029038	-0.110961	0.0681993
P46063	RECQL	ATP-dependent DNA helicase Q1 [OS=Homo sapiens]	40	732	High	-0.124552	-0.126779	-0.0616474	0.093975	0.0709362	-0.0669766	-0.146414	-0.0148325	-0.065022	-0.296701	-0.0759602	-0.168196	-0.176979	-0.137227	-0.181612	-0.173867	-0.13107	-0.0187512	0.0899992	-0.130066	-0.0401296	0.123665	0.110761	0.00932309	-0.0330897	-0.145265	0.0253782	0.206463	-0.0639973	0.190129	0.453174	0.252511	0.456468	0.330319	0.126377	0.377721	0.0326004	-0.263042	0.050724	0.0541124	-0.0386228	0.0941863	0.00316136	-0.116513
Q6PJT7-1	ZC3H14	Zinc finger CCCH domain-containing protein 14 [OS=Homo sapiens]	40	403	High	-0.116996	-0.114451	-0.132394	-0.0935612	-0.203307	-0.0334835	0.0686364	-0.0739441	-0.021234	0.0763568	-0.0984946	0.126353	0.150501	-0.00561143	0.0121918	-0.084671	-0.130421	-0.0387077	-0.00860211	0.168793	0.0276298	0.0382728	-0.0240178	-0.0155163	0.0240441	0.052999	-0.123202	-0.0743957	0.0246764	-0.139546	0.0792208	0.439116	0.031085	-0.0895357	0.219125	-0.0147543	-0.0298242	0.193922	-0.0629359	0.0277118	0.024705	-0.173755	0.0447731	0.0572655
Q14978-2	NOLC1	Isoform Beta of Nucleolar and coiled-body phosphoprotein 1 [OS=Homo sapiens]	40	738	High	-0.0921364	-0.145995	0.00415702	0.168069	-0.163521	-0.0248375	0.10359	-0.224102	0.0293098	0.0942478	-0.177593	0.189459	-0.0936518	-0.110213	0.0857916	-0.104414	-0.0357141	-0.06981	-0.179368	0.106362	0.0699959	-0.107116	-0.231921	-0.0195523	0.040618	0.080792	-0.0948867	-0.0418291	0.0352372	-0.0865679	0.102715	0.370943	0.00969606	-0.0216532	0.131111	-0.0526333	-0.0980615	0.0888466	-0.103613	-0.18559	0.126909	-0.115058	-0.217504	-0.0205629
Q8IWI9-4	MGA	Isoform 4 of MAX gene-associated protein [OS=Homo sapiens]	40	127	High	-0.0692921	0.0223704	0.178258	-0.082366	-0.131924	0.0166359	0.124611	-0.0331908	0.234783	0.148368	-0.0798102	0.114411	-0.0324202	0.0360346	0.0938682	-0.0425434	-0.0769749	-0.00539019	-0.026268	0.0669164	0.0601197	-0.0675764	-0.0970387	-0.0508118	0.0457717	0.128785	-0.0594549	-0.113809	0.0480719	-0.207032	0.0236425	0.160987	-0.051095	0.0399818	0.0543794	-0.0807839	-0.0377054	0.149105	-0.0608292	-0.0517483	0.0200004	-0.082418	-0.05264	0.0237295
Q14527	HLTF	Helicase-like transcription factor [OS=Homo sapiens]	40	227	High	-0.0628595	-0.0828991	-0.164186	0.0272723	0.116493	-0.112285	-0.0642009	-0.0192938	-0.152014	-0.0998306	-0.036479	-0.183442	0.00580116	-0.136512	-0.0897979	-0.13788	-0.0453119	-0.121451	0.0373192	-0.0884447	-0.00374315	-0.0636138	-0.216844	-0.13431	-0.0148105	-0.188096	0.0629129	0.112075	-0.265283	0.0718671	0.371632	0.0749641	0.306527	0.340304	-0.100065	0.304286	0.0411082	-0.332275	0.0617323	-0.12976	-0.0156555	-0.0590911	-0.122045	-0.286701
Q9H501	ESF1	ESF1 homolog [OS=Homo sapiens]	40	312	High	-0.0550414	-0.0919399	-0.0115814	0.0199546	-0.173041	-0.0286722	0.0190205	-0.175943	-0.0542741	0.0174245	-0.151085	0.0563222	-0.0543957	-0.0598784	0.0390415	-0.122774	-0.107733	-0.0663729	-0.00917723	0.136624	0.0271187	-0.127562	-0.193404	-0.0936184	-0.0178233	0.0451837	0.0325222	-0.112234	0.0659399	0.0695601	-0.00382618	0.344547	0.0528279	-0.030366	-0.003726	-0.00264072	-0.0679121	0.083591	-0.0616093	-0.122538	-0.0230284	-0.121764	-0.0791512	-0.043823
Q15042-3	RAB3GAP1	Isoform 2 of Rab3 GTPase-activating protein catalytic subunit [OS=Homo sapiens]	40	336	High	-0.0510301	-0.0261145	0.00371177	0.0422906	0.0689545	0.00467962	-0.0575251	0.0651541	-0.0160814	-0.0734005	0.0593185	-0.00399208	-0.026247	0.0210791	-0.0595922	-0.00637432	0.0121966	-0.0125236	-0.00655554	-0.145179	-0.0950174	0.0112648	0.0158514	-0.02312	0.034195	-0.130251	0.00697609	0.125213	-0.0122223	0.0783357	-0.0305156	-0.185694	-0.0321131	-0.0149717	-0.0646811	0.0595608	0.0527201	-0.00875809	0.0454874	0.0769301	-0.000888822	0.0732332	0.0382194	-0.0245207
Q13948	CUX1	Protein CASP [OS=Homo sapiens]	40	279	High	-0.0363722	0.0437823	0.0129699	-0.215946	-0.255403	0.0113411	-0.117391	-0.0812788	-0.0131926	-0.0037422	-0.0846291	0.071535	-0.00942043	-0.0235147	0.00139909	-0.046216	-0.0178233	0.0671996	-0.168672	0.0898351	0.0500354	-0.121682	-0.212717	-0.062521	-0.0557327	0.140578	0.036313	-0.232339	0.0566235	0.0453606	-0.00679493	0.209787	0.0643377	-0.144192	0.142216	0.0328636	-0.181311	0.0957494	0.0108776	-0.165838	9.46e-06	-0.0770698	-0.144594	0.034262
O94874-1	UFL1	E3 UFM1-protein ligase 1 [OS=Homo sapiens]	40	356	High	-0.0316372	0.0833397	-0.0486307	-0.0790501	0.0662594	-0.0350227	0.0608325	0.0762997	-0.0523248	-0.00742724	0.0808993	-0.0712853	-0.117548	0.181509	0.0233813	-0.0628376	0.120632	-0.0409107	0.064415	0.283212	0.0384788	-0.00852867	0.0629192	-0.0365438	0.0274248	0.0687366	0.0238132	-0.151052	0.0446176	-0.101914	-0.078639	0.0914129	0.0643597	0.0351543	0.0248433	-0.0132141	-0.0343428	0.0779261	-0.0384578	-0.0633326	0.0121432	-0.0770259	0.0100155	0.0432962
Q07866-6	KLC1	Isoform N of Kinesin light chain 1 [OS=Homo sapiens]	40	618	High	-0.0282597	-0.0329228	0.0176993	0.0409928	0.0132857	-0.0330553	-0.103923	-0.174289	-0.102744	0.0691762	-0.242675	0.0758724	0.058567	-0.0723462	-0.0968036	0.0553703	-0.14523	-0.023098	-0.0894671	-0.12518	-0.114511	-0.34989	0.00403406	-0.0987062	0.198362	0.0100722	0.019165	0.180054	-0.0373139	0.279073	0.0160074	-0.320581	-0.106933	-0.227993	-0.0509496	-0.0344992	0.0923023	-0.139915	-0.0328579	0.234887	-0.0384292	0.0148912	0.0644097	0.0188085
P18858	LIG1	DNA ligase 1 [OS=Homo sapiens]	40	363	High	-0.0236368	-0.149826	0.211878	0.220254	-0.0891543	-0.16023	0.00152451	-0.10323	0.162627	0.188573	0.00833697	0.0172901	-0.00405597	-0.146973	-0.113423	0.00483612	-0.0245027	0.0370197	0.178883	-0.140081	0.0206441	0.23547	0.0761986	0.136903	-0.0794487	-0.23437	-0.049161	-0.0178766	-0.349044	0.0122518	-0.074215	-0.165308	0.00858882	-0.0181876	-0.437271	-0.0277558	0.0131512	-0.353717	0.0300341	0.106901	0.139285	0.214722	-0.0948506	-0.121885
Q9P2I0	CPSF2	Cleavage and polyadenylation specificity factor subunit 2 [OS=Homo sapiens]	40	364	High	-0.0179491	0.0641614	-0.0307579	-0.0265445	-0.0252962	-0.199761	-0.0329204	-0.0235138	-0.179177	-0.0492344	-0.00347134	0.0196839	-0.0185108	0.0287084	0.0338802	-0.0459852	0.0296974	0.0123702	-0.0157871	0.130849	0.0533104	-0.0956373	-0.0520702	-0.0186749	-0.0201044	0.0484137	0.0497838	-0.0806827	-0.0264139	0.0176716	0.00611494	0.14368	0.0545464	-0.038825	0.0251389	0.031105	-0.0607386	0.0384431	-0.0150366	0.00369924	-0.022873	-0.0634265	0.0271445	-0.0225027
Q8NDI1-2	EHBP1	Isoform 2 of EH domain-binding protein 1 [OS=Homo sapiens]	40	202	High	-0.0160169	0.00648874	0.0312644	-0.0156841	0.0141124	0.0117074	0.0201468	0.0621824	0.0415711	-0.0364981	0.00144582	-0.0675173	0.0145635	-0.00308893	-0.0859404	-0.0175467	-0.0742426	-0.0319481	0.0138379	-0.187955	-0.128096	-0.0667572	-0.0387464	-0.141709	0.0862817	0.0539403	0.0927115	0.0949783	0.0785981	0.0284548	-0.00256921	-0.0414672	0.0239039	0.0160561	0.0110112	-0.0206385	0.105925	0.0166412	0.0286541	0.102777	0.0554124	0.0743107	-0.00255776	0.0344412
P25705-1	ATP5A1	ATP synthase subunit alpha, mitochondrial [OS=Homo sapiens]	40	1331	High	-0.0101881	0.00490571	-0.0436344	-0.169791	-0.0625134	0.0416994	-0.0123411	-0.107425	0.0625872	0.0647916	-0.0904531	-0.14807	-0.048872	-0.0306492	-0.0341282	0.0281172	-0.067419	-0.10088	-0.0423794	0.0928373	0.0189676	-0.0643634	-0.118798	-0.0310822	0.0799561	0.0976654	-0.0508842	-0.111633	0.0546798	-0.255837	-0.0647202	0.120164	-0.0207309	0.0981683	0.0984191	-0.0776901	0.010417	0.0223326	-0.0536871	-0.0977678	-0.00133512	-0.0723681	-0.0351801	0.0470851
P51659-1	HSD17B4	peroxisomal multifunctional enzyme type 2 [OS=Homo sapiens]	40	726	High	-0.00687312	0.0171137	-0.0582265	-0.153608	-0.0337839	-0.0454979	-0.0255723	-0.0580139	-0.0393595	0.0051088	-0.0567836	-0.134734	-0.0507336	-0.04636	-0.0357561	-0.0279341	-0.0507365	-0.0875197	-0.101792	0.0378522	0.00232024	-0.0721654	-0.101677	-0.0564766	0.0496769	0.059236	-0.0504484	-0.123566	0.0210591	-0.202234	-0.0859785	0.079307	0.0107488	0.0282784	0.0569458	-0.0632725	-0.0293741	0.0364938	-0.074667	-0.105848	-0.0515184	-0.0955796	-0.051322	-0.0171135
[truncated: 7,430 more rows]
[truncated: 4 more columns]

## Sheet: BLM_sgTRAF2_Phospho_T0norm.
Master Protein Accessions	Phosphorylation in Master Proteins	Master Protein Descriptions	Phosphosite Localized	sgTRAF2 (T-cell 1.5hr/T0 ctrl)_BR1	sgTRAF2 (T-cell 1.5hr+Birin/T0 ctrl)_BR3	sgTRAF2 (T-cell 1.5hr/T0 ctrl)_BR2	sgTRAF2 (T-cell 1.5hr+Birin/T0 ctrl)_BR1	sgTRAF2 (T-cell 1.5hr/T0 ctrl)_BR3	sgTRAF2 (T-cell 1.5hr+Birin/T0 ctrl)_BR2	sgTRAF2 (T-cell 3hr/T0 ctrl)_BR1	sgTRAF2 (T-cell 3hr+Birin/T0 ctrl)_BR3	sgTRAF2 (T-cell 3hr/T0 ctrl)_BR2	sgTRAF2 (T-cell 3hr+Birin/T0 ctrl)_BR1	sgTRAF2 (T-cell 3hr/T0 ctrl)_BR3	sgTRAF2 (T-cell 3hr+Birin/T0 ctrl)_BR2	sgTRAF2 (T-cell 4.5hr/T0 ctrl)_BR1	sgTRAF2 (T-cell 4.5hr+Birin/T0 ctrl)_BR3	sgTRAF2 (T-cell 4.5hr/T0 ctrl)_BR2	sgTRAF2 (T-cell 4.5hr+Birin/T0 ctrl)_BR1	sgTRAF2 (T-cell 4.5hr/T0 ctrl)_BR3	sgTRAF2 (T-cell 4.5hr+Birin/T0 ctrl)_BR2	sgTRAF2 (T-cell 6hr/T0 ctrl)_BR1	sgTRAF2 (T-cell 6hr+Birin/T0 ctrl)_BR3	sgTRAF2 (T-cell 6hr/T0 ctrl)_BR2	sgTRAF2 (T-cell 6hr+Birin/T0 ctrl)_BR1	sgTRAF2 (T-cell 6hr/T0 ctrl)_BR3	sgTRAF2 (T-cell 6hr+Birin/T0 ctrl)_BR2	sgRNA (T-cell 1.5hr/T0 ctrl)_BR3	sgRNA (T-cell 1.5hr+Birin/T0 ctrl)_BR1	sgRNA (T-cell 1.5hr/T0 ctrl)_BR2	sgRNA (T-cell 1.5hr+Birin/T0 ctrl)_BR3	sgRNA (T-cell 1.5hr/T0 ctrl)_BR1	sgRNA (T-cell 1.5hr+Birin/T0 ctrl)_BR2	sgRNA (T-cell 3hr/T0 ctrl)_BR3	sgRNA (T-cell 3hr+Birin/T0 ctrl)_BR1	sgRNA (T-cell 3hr/T0 ctrl)_BR2	sgRNA (T-cell 3hr+Birin/T0 ctrl)_BR3	sgRNA (T-cell 3hr/T0 ctrl)_BR1	sgRNA (T-cell 3hr+Birin/T0 ctrl)_BR2	sgRNA (T-cell 4.5hr/T0 ctrl)_BR3	sgRNA (T-cell 4.5hr+Birin/T0 ctrl)_BR1	sgRNA (T-cell 4.5hr/T0 ctrl)_BR2	sgRNA (T-cell 4.5hr+Birin/T0 ctrl)_BR3	sgRNA (T-cell 4.5hr/T0 ctrl)_BR1	sgRNA (T-cell 4.5hr+Birin/T0 ctrl)_BR2	sgRNA (T-cell 6hr/T0 ctrl)_BR3	sgRNA (T-cell 6hr+Birin/T0 ctrl)_BR1	sgRNA (T-cell 6hr/T0 ctrl)_BR2	sgRNA (T-cell 6hr+Birin/T0 ctrl)_BR3
[truncated: 38,416 more rows]
[truncated: 2 more columns]

[truncated: 2 more sheets: D10_sgTRAF2_Phosho_T0norm., D10_sgTRAF2_Proteome_Log2]
