# Supplementary material for: Inhibition of TBK1/IKKε mediated RIPK1 phosphorylation sensitizes tumors to immune cell killing
Source: Cell Death Discov. 2025 Nov 28;11:551. doi: 10.1038/s41420-025-02841-x (PMC12663160; doi:10.1038/s41420-025-02841-x)
Supplement: Supplementary file 6 — Data Set 1-4 [file 41420_2025_2841_MOESM6_ESM.zip › Fig1F_source data.xlsx]

## Sheet: Euclidean Distance calucaltions
Master Protein Accessions	Protein Description	GeneID	Modifications in Master Protein	genotype	treatment	sample comparison	sgCtrl_Tcell	sgCtrl_Tcell+birin	sgTRAF2_Tcell
A0MZ66	Shootin-1 [OS=Homo sapiens]	SHTN1	A0MZ66 1xPhospho [S506]	sgCtrl	Tcell	sgCtrl_Tcell	0
A0MZ66	Shootin-1 [OS=Homo sapiens]	SHTN1	A0MZ66 1xPhospho [S506]	sgCtrl	Tcell+birin	sgCtrl_Tcell+birin	0.475648	0
A0MZ66	Shootin-1 [OS=Homo sapiens]	SHTN1	A0MZ66 1xPhospho [S506]	sgTRAF2	Tcell	sgCtrl_Tcell+birin	0.379788	0.432499	0
A0MZ66	Shootin-1 [OS=Homo sapiens]	SHTN1	A0MZ66 1xPhospho [S506]	sgTRAF2	Tcell+birin	sgTRAF2_Tcell	0.903898	0.538202	0.61572
A1L390	Pleckstrin homology domain-containing family G member 3 [OS=Homo sapiens]	PLEKHG3	A1L390 [1098-1104].1xPhospho [S/T]	sgCtrl	Tcell	sgCtrl_Tcell	0
A1L390	Pleckstrin homology domain-containing family G member 3 [OS=Homo sapiens]	PLEKHG3	A1L390 [1098-1104].1xPhospho [S/T]	sgCtrl	Tcell+birin	sgCtrl_Tcell+birin	0.145378	0
A1L390	Pleckstrin homology domain-containing family G member 3 [OS=Homo sapiens]	PLEKHG3	A1L390 [1098-1104].1xPhospho [S/T]	sgTRAF2	Tcell	sgTRAF2_Tcell	0.310117	0.299837	0
A1L390	Pleckstrin homology domain-containing family G member 3 [OS=Homo sapiens]	PLEKHG3	A1L390 [1098-1104].1xPhospho [S/T]	sgTRAF2	Tcell+birin	sgTRAF2_Tcell+birin	0.605909	0.484423	0.492495
A1L390	Pleckstrin homology domain-containing family G member 3 [OS=Homo sapiens]	PLEKHG3	A1L390 1xPhospho [S1100]	sgCtrl	Tcell	sgCtrl_Tcell	0
A1L390	Pleckstrin homology domain-containing family G member 3 [OS=Homo sapiens]	PLEKHG3	A1L390 1xPhospho [S1100]	sgCtrl	Tcell+birin	sgCtrl_Tcell+birin	0.420676	0
A1L390	Pleckstrin homology domain-containing family G member 3 [OS=Homo sapiens]	PLEKHG3	A1L390 1xPhospho [S1100]	sgTRAF2	Tcell	sgTRAF2_Tcell	0.532129	0.582496	0
A1L390	Pleckstrin homology domain-containing family G member 3 [OS=Homo sapiens]	PLEKHG3	A1L390 1xPhospho [S1100]	sgTRAF2	Tcell+birin	sgTRAF2_Tcell+birin	0.974277	0.725357	0.626401
A1L390	Pleckstrin homology domain-containing family G member 3 [OS=Homo sapiens]	PLEKHG3	A1L390 1xPhospho [S433]	sgCtrl	Tcell	sgCtrl_Tcell	0
A1L390	Pleckstrin homology domain-containing family G member 3 [OS=Homo sapiens]	PLEKHG3	A1L390 1xPhospho [S433]	sgCtrl	Tcell+birin	sgCtrl_Tcell+birin	0.297272	0
A1L390	Pleckstrin homology domain-containing family G member 3 [OS=Homo sapiens]	PLEKHG3	A1L390 1xPhospho [S433]	sgTRAF2	Tcell	sgTRAF2_Tcell	0.306258	0.473002	0
A1L390	Pleckstrin homology domain-containing family G member 3 [OS=Homo sapiens]	PLEKHG3	A1L390 1xPhospho [S433]	sgTRAF2	Tcell+birin	sgTRAF2_Tcell+birin	0.657268	0.533938	0.529917
A1L390	Pleckstrin homology domain-containing family G member 3 [OS=Homo sapiens]	PLEKHG3	A1L390 1xPhospho [S488]	sgCtrl	Tcell	sgCtrl_Tcell	0
A1L390	Pleckstrin homology domain-containing family G member 3 [OS=Homo sapiens]	PLEKHG3	A1L390 1xPhospho [S488]	sgCtrl	Tcell+birin	sgCtrl_Tcell+birin	0.176367	0
A1L390	Pleckstrin homology domain-containing family G member 3 [OS=Homo sapiens]	PLEKHG3	A1L390 1xPhospho [S488]	sgTRAF2	Tcell	sgTRAF2_Tcell	0.241011	0.361614	0
A1L390	Pleckstrin homology domain-containing family G member 3 [OS=Homo sapiens]	PLEKHG3	A1L390 1xPhospho [S488]	sgTRAF2	Tcell+birin	sgTRAF2_Tcell+birin	0.478584	0.582284	0.258436
A1L390	Pleckstrin homology domain-containing family G member 3 [OS=Homo sapiens]	PLEKHG3	A1L390 1xPhospho [S643]	sgCtrl	Tcell	sgCtrl_Tcell	0
A1L390	Pleckstrin homology domain-containing family G member 3 [OS=Homo sapiens]	PLEKHG3	A1L390 1xPhospho [S643]	sgCtrl	Tcell+birin	sgCtrl_Tcell+birin	0.139617	0
A1L390	Pleckstrin homology domain-containing family G member 3 [OS=Homo sapiens]	PLEKHG3	A1L390 1xPhospho [S643]	sgTRAF2	Tcell	sgTRAF2_Tcell	0.276518	0.218866	0
A1L390	Pleckstrin homology domain-containing family G member 3 [OS=Homo sapiens]	PLEKHG3	A1L390 1xPhospho [S643]	sgTRAF2	Tcell+birin	sgTRAF2_Tcell+birin	0.410216	0.32304	0.249949
A1L390	Pleckstrin homology domain-containing family G member 3 [OS=Homo sapiens]	PLEKHG3	A1L390 1xPhospho [S741]	sgCtrl	Tcell	sgCtrl_Tcell	0
A1L390	Pleckstrin homology domain-containing family G member 3 [OS=Homo sapiens]	PLEKHG3	A1L390 1xPhospho [S741]	sgCtrl	Tcell+birin	sgCtrl_Tcell+birin	0.320038	0
A1L390	Pleckstrin homology domain-containing family G member 3 [OS=Homo sapiens]	PLEKHG3	A1L390 1xPhospho [S741]	sgTRAF2	Tcell	sgTRAF2_Tcell	0.856589	0.66737	0
A1L390	Pleckstrin homology domain-containing family G member 3 [OS=Homo sapiens]	PLEKHG3	A1L390 1xPhospho [S741]	sgTRAF2	Tcell+birin	sgTRAF2_Tcell+birin	1.18083	1.0228	0.377012
A1L390	Pleckstrin homology domain-containing family G member 3 [OS=Homo sapiens]	PLEKHG3	A1L390 1xPhospho [S76]	sgCtrl	Tcell	sgCtrl_Tcell	0
A1L390	Pleckstrin homology domain-containing family G member 3 [OS=Homo sapiens]	PLEKHG3	A1L390 1xPhospho [S76]	sgCtrl	Tcell+birin	sgCtrl_Tcell+birin	0.171892	0
A1L390	Pleckstrin homology domain-containing family G member 3 [OS=Homo sapiens]	PLEKHG3	A1L390 1xPhospho [S76]	sgTRAF2	Tcell	sgTRAF2_Tcell	0.437831	0.587824	0
A1L390	Pleckstrin homology domain-containing family G member 3 [OS=Homo sapiens]	PLEKHG3	A1L390 1xPhospho [S76]	sgTRAF2	Tcell+birin	sgTRAF2_Tcell+birin	0.255801	0.378962	0.261584
A1L390	Pleckstrin homology domain-containing family G member 3 [OS=Homo sapiens]	PLEKHG3	A1L390 2xPhospho [S617;S618]	sgCtrl	Tcell	sgCtrl_Tcell	0
A1L390	Pleckstrin homology domain-containing family G member 3 [OS=Homo sapiens]	PLEKHG3	A1L390 2xPhospho [S617;S618]	sgCtrl	Tcell+birin	sgCtrl_Tcell+birin	0.094413	0
A1L390	Pleckstrin homology domain-containing family G member 3 [OS=Homo sapiens]	PLEKHG3	A1L390 2xPhospho [S617;S618]	sgTRAF2	Tcell	sgTRAF2_Tcell	0.502798	0.579535	0
A1L390	Pleckstrin homology domain-containing family G member 3 [OS=Homo sapiens]	PLEKHG3	A1L390 2xPhospho [S617;S618]	sgTRAF2	Tcell+birin	sgTRAF2_Tcell+birin	0.635611	0.689121	0.618359
A6ND36	Protein FAM83G [OS=Homo sapiens]	FAM83G	A6ND36-1 1xPhospho [S356]	sgCtrl	Tcell	sgCtrl_Tcell	0
A6ND36	Protein FAM83G [OS=Homo sapiens]	FAM83G	A6ND36-1 1xPhospho [S356]	sgCtrl	Tcell+birin	sgCtrl_Tcell+birin	0.174517	0
A6ND36	Protein FAM83G [OS=Homo sapiens]	FAM83G	A6ND36-1 1xPhospho [S356]	sgTRAF2	Tcell	sgTRAF2_Tcell	0.496124	0.542625	0
A6ND36	Protein FAM83G [OS=Homo sapiens]	FAM83G	A6ND36-1 1xPhospho [S356]	sgTRAF2	Tcell+birin	sgTRAF2_Tcell+birin	0.339507	0.389064	0.497682
A6ND36	Protein FAM83G [OS=Homo sapiens]	FAM83G	A6ND36-1 1xPhospho [S365]	sgCtrl	Tcell	sgCtrl_Tcell	0
A6ND36	Protein FAM83G [OS=Homo sapiens]	FAM83G	A6ND36-1 1xPhospho [S365]	sgCtrl	Tcell+birin	sgCtrl_Tcell+birin	0.34739	0
A6ND36	Protein FAM83G [OS=Homo sapiens]	FAM83G	A6ND36-1 1xPhospho [S365]	sgTRAF2	Tcell	sgTRAF2_Tcell	0.395228	0.353761	0
A6ND36	Protein FAM83G [OS=Homo sapiens]	FAM83G	A6ND36-1 1xPhospho [S365]	sgTRAF2	Tcell+birin	sgTRAF2_Tcell+birin	0.73948	0.430554	0.655762
A6ND36	Protein FAM83G [OS=Homo sapiens]	FAM83G	A6ND36-1 1xPhospho [S760]	sgCtrl	Tcell	sgCtrl_Tcell	0
A6ND36	Protein FAM83G [OS=Homo sapiens]	FAM83G	A6ND36-1 1xPhospho [S760]	sgCtrl	Tcell+birin	sgCtrl_Tcell+birin	0.37281	0
A6ND36	Protein FAM83G [OS=Homo sapiens]	FAM83G	A6ND36-1 1xPhospho [S760]	sgTRAF2	Tcell	sgTRAF2_Tcell	0.0594168	0.364421	0
A6ND36	Protein FAM83G [OS=Homo sapiens]	FAM83G	A6ND36-1 1xPhospho [S760]	sgTRAF2	Tcell+birin	sgTRAF2_Tcell+birin	0.408754	0.136741	0.39776
A6ND36	Protein FAM83G [OS=Homo sapiens]	FAM83G	A6ND36-1 1xPhospho [T642]	sgCtrl	Tcell	sgCtrl_Tcell	NA
A6ND36	Protein FAM83G [OS=Homo sapiens]	FAM83G	A6ND36-1 1xPhospho [T642]	sgCtrl	Tcell+birin	sgCtrl_Tcell+birin	NA	NA
A6ND36	Protein FAM83G [OS=Homo sapiens]	FAM83G	A6ND36-1 1xPhospho [T642]	sgTRAF2	Tcell	sgTRAF2_Tcell	NA	NA	0
A6ND36	Protein FAM83G [OS=Homo sapiens]	FAM83G	A6ND36-1 1xPhospho [T642]	sgTRAF2	Tcell+birin	sgTRAF2_Tcell+birin	NA	NA	0.340536
A6NK75	Zinc finger protein 98 [OS=Homo sapiens]	ZNF98	A6NK75 1xPhospho [T513];1xPhospho [T541]	sgCtrl	Tcell	sgCtrl_Tcell	0
A6NK75	Zinc finger protein 98 [OS=Homo sapiens]	ZNF98	A6NK75 1xPhospho [T513];1xPhospho [T541]	sgCtrl	Tcell+birin	sgCtrl_Tcell+birin	0.510344	0
A6NK75	Zinc finger protein 98 [OS=Homo sapiens]	ZNF98	A6NK75 1xPhospho [T513];1xPhospho [T541]	sgTRAF2	Tcell	sgTRAF2_Tcell	0.616773	0.412459	0
A6NK75	Zinc finger protein 98 [OS=Homo sapiens]	ZNF98	A6NK75 1xPhospho [T513];1xPhospho [T541]	sgTRAF2	Tcell+birin	sgTRAF2_Tcell+birin	1.36394	0.96749	0.959995
A6NMK8	protein FAM196B [OS=Homo sapiens]	INSYN2B	A6NMK8 1xPhospho [S304]	sgCtrl	Tcell	sgCtrl_Tcell	0
A6NMK8	protein FAM196B [OS=Homo sapiens]	INSYN2B	A6NMK8 1xPhospho [S304]	sgCtrl	Tcell+birin	sgCtrl_Tcell+birin	0.199321	0
A6NMK8	protein FAM196B [OS=Homo sapiens]	INSYN2B	A6NMK8 1xPhospho [S304]	sgTRAF2	Tcell	sgTRAF2_Tcell	0.142202	0.189087	0
A6NMK8	protein FAM196B [OS=Homo sapiens]	INSYN2B	A6NMK8 1xPhospho [S304]	sgTRAF2	Tcell+birin	sgTRAF2_Tcell+birin	0.328338	0.292347	0.193132
A7E2V4	Zinc finger SWIM domain-containing protein 8 [OS=Homo sapiens]	ZSWIM8	A7E2V4 1xPhospho [S48]	sgCtrl	Tcell	sgCtrl_Tcell	0
A7E2V4	Zinc finger SWIM domain-containing protein 8 [OS=Homo sapiens]	ZSWIM8	A7E2V4 1xPhospho [S48]	sgCtrl	Tcell+birin	sgCtrl_Tcell+birin	0.277556	0
A7E2V4	Zinc finger SWIM domain-containing protein 8 [OS=Homo sapiens]	ZSWIM8	A7E2V4 1xPhospho [S48]	sgTRAF2	Tcell	sgTRAF2_Tcell	0.20593	0.172398	0
A7E2V4	Zinc finger SWIM domain-containing protein 8 [OS=Homo sapiens]	ZSWIM8	A7E2V4 1xPhospho [S48]	sgTRAF2	Tcell+birin	sgTRAF2_Tcell+birin	0.90845	0.73918	0.704635
A7KAX9	rho GTPase-activating protein 32 [OS=Homo sapiens]	ARHGAP32	A7KAX9 1xPhospho [S613]	sgCtrl	Tcell	sgCtrl_Tcell	0
A7KAX9	rho GTPase-activating protein 32 [OS=Homo sapiens]	ARHGAP32	A7KAX9 1xPhospho [S613]	sgCtrl	Tcell+birin	sgCtrl_Tcell+birin	0.765744	0
A7KAX9	rho GTPase-activating protein 32 [OS=Homo sapiens]	ARHGAP32	A7KAX9 1xPhospho [S613]	sgTRAF2	Tcell	sgTRAF2_Tcell	0.288732	0.765609	0
A7KAX9	rho GTPase-activating protein 32 [OS=Homo sapiens]	ARHGAP32	A7KAX9 1xPhospho [S613]	sgTRAF2	Tcell+birin	sgTRAF2_Tcell+birin	0.423781	0.496883	0.361827
A8CG34	Nuclear envelope pore membrane protein POM 121C [OS=Homo sapiens];Nuclear envelope pore membrane protein POM 121 [OS=Homo sapiens]	POM121C	A8CG34-1 1xPhospho [S291];Q96HA1-1 1xPhospho [S314]	sgCtrl	Tcell	sgCtrl_Tcell	0
A8CG34	Nuclear envelope pore membrane protein POM 121C [OS=Homo sapiens];Nuclear envelope pore membrane protein POM 121 [OS=Homo sapiens]	POM121C	A8CG34-1 1xPhospho [S291];Q96HA1-1 1xPhospho [S314]	sgCtrl	Tcell+birin	sgCtrl_Tcell+birin	0.374941	0
A8CG34	Nuclear envelope pore membrane protein POM 121C [OS=Homo sapiens];Nuclear envelope pore membrane protein POM 121 [OS=Homo sapiens]	POM121C	A8CG34-1 1xPhospho [S291];Q96HA1-1 1xPhospho [S314]	sgTRAF2	Tcell	sgTRAF2_Tcell	0.418831	0.411599	0
A8CG34	Nuclear envelope pore membrane protein POM 121C [OS=Homo sapiens];Nuclear envelope pore membrane protein POM 121 [OS=Homo sapiens]	POM121C	A8CG34-1 1xPhospho [S291];Q96HA1-1 1xPhospho [S314]	sgTRAF2	Tcell+birin	sgTRAF2_Tcell+birin	0.538225	0.221759	0.496547
A8CG34	Nuclear envelope pore membrane protein POM 121C [OS=Homo sapiens]	POM121C	A8CG34-1 1xPhospho [T162]	sgCtrl	Tcell	sgCtrl_Tcell	0
A8CG34	Nuclear envelope pore membrane protein POM 121C [OS=Homo sapiens]	POM121C	A8CG34-1 1xPhospho [T162]	sgCtrl	Tcell+birin	sgCtrl_Tcell+birin	0.1379	0
A8CG34	Nuclear envelope pore membrane protein POM 121C [OS=Homo sapiens]	POM121C	A8CG34-1 1xPhospho [T162]	sgTRAF2	Tcell	sgTRAF2_Tcell	0.34338	0.338575	0
A8CG34	Nuclear envelope pore membrane protein POM 121C [OS=Homo sapiens]	POM121C	A8CG34-1 1xPhospho [T162]	sgTRAF2	Tcell+birin	sgTRAF2_Tcell+birin	0.606791	0.641777	0.317975
A8CG34	Nuclear envelope pore membrane protein POM 121C [OS=Homo sapiens];Nuclear envelope pore membrane protein POM 121 [OS=Homo sapiens]	POM121C	A8CG34-1 2xPhospho [S477;S478];Q96HA1-1 2xPhospho [S500;S501]	sgCtrl	Tcell	sgCtrl_Tcell	0
A8CG34	Nuclear envelope pore membrane protein POM 121C [OS=Homo sapiens];Nuclear envelope pore membrane protein POM 121 [OS=Homo sapiens]	POM121C	A8CG34-1 2xPhospho [S477;S478];Q96HA1-1 2xPhospho [S500;S501]	sgCtrl	Tcell+birin	sgCtrl_Tcell+birin	0.500191	0
A8CG34	Nuclear envelope pore membrane protein POM 121C [OS=Homo sapiens];Nuclear envelope pore membrane protein POM 121 [OS=Homo sapiens]	POM121C	A8CG34-1 2xPhospho [S477;S478];Q96HA1-1 2xPhospho [S500;S501]	sgTRAF2	Tcell	sgTRAF2_Tcell	0.718362	0.898791	0
A8CG34	Nuclear envelope pore membrane protein POM 121C [OS=Homo sapiens];Nuclear envelope pore membrane protein POM 121 [OS=Homo sapiens]	POM121C	A8CG34-1 2xPhospho [S477;S478];Q96HA1-1 2xPhospho [S500;S501]	sgTRAF2	Tcell+birin	sgTRAF2_Tcell+birin	0.666661	0.736163	0.553673
A8MW92	PHD finger protein 20-like protein 1 [OS=Homo sapiens]	PHF20L1	A8MW92 1xPhospho [S433]	sgCtrl	Tcell	sgCtrl_Tcell	0
A8MW92	PHD finger protein 20-like protein 1 [OS=Homo sapiens]	PHF20L1	A8MW92 1xPhospho [S433]	sgCtrl	Tcell+birin	sgCtrl_Tcell+birin	0.115852	0
A8MW92	PHD finger protein 20-like protein 1 [OS=Homo sapiens]	PHF20L1	A8MW92 1xPhospho [S433]	sgTRAF2	Tcell	sgTRAF2_Tcell	0.0740428	0.0852013	0
A8MW92	PHD finger protein 20-like protein 1 [OS=Homo sapiens]	PHF20L1	A8MW92 1xPhospho [S433]	sgTRAF2	Tcell+birin	sgTRAF2_Tcell+birin	0.241429	0.178314	0.253628
B7Z6K7	putative uncharacterized zinc finger protein 814 [OS=Homo sapiens]	ZNF814	B7Z6K7 1xPhospho [S87]	sgCtrl	Tcell	sgCtrl_Tcell	0
B7Z6K7	putative uncharacterized zinc finger protein 814 [OS=Homo sapiens]	ZNF814	B7Z6K7 1xPhospho [S87]	sgCtrl	Tcell+birin	sgCtrl_Tcell+birin	0.153809	0
B7Z6K7	putative uncharacterized zinc finger protein 814 [OS=Homo sapiens]	ZNF814	B7Z6K7 1xPhospho [S87]	sgTRAF2	Tcell	sgTRAF2_Tcell	0.208728	0.0591452	0
B7Z6K7	putative uncharacterized zinc finger protein 814 [OS=Homo sapiens]	ZNF814	B7Z6K7 1xPhospho [S87]	sgTRAF2	Tcell+birin	sgTRAF2_Tcell+birin	0.412748	0.288586	0.241439
E7ETH6	Zinc finger protein 587B [OS=Homo sapiens];Zinc finger protein 184 [OS=Homo sapiens];Zinc finger protein with KRAB and SCAN domains 8 [OS=Homo sapiens];zinc finger protein 263 [OS=Homo sapiens]	ZNF587B	E7ETH6 1xPhospho [T349];Q99676 1xPhospho [T581];Q15776 1xPhospho [T513];O14978 1xPhospho [T513]	sgCtrl	Tcell	sgCtrl_Tcell	0
E7ETH6	Zinc finger protein 587B [OS=Homo sapiens];Zinc finger protein 184 [OS=Homo sapiens];Zinc finger protein with KRAB and SCAN domains 8 [OS=Homo sapiens];zinc finger protein 263 [OS=Homo sapiens]	ZNF587B	E7ETH6 1xPhospho [T349];Q99676 1xPhospho [T581];Q15776 1xPhospho [T513];O14978 1xPhospho [T513]	sgCtrl	Tcell+birin	sgCtrl_Tcell+birin	0.312447	0
E7ETH6	Zinc finger protein 587B [OS=Homo sapiens];Zinc finger protein 184 [OS=Homo sapiens];Zinc finger protein with KRAB and SCAN domains 8 [OS=Homo sapiens];zinc finger protein 263 [OS=Homo sapiens]	ZNF587B	E7ETH6 1xPhospho [T349];Q99676 1xPhospho [T581];Q15776 1xPhospho [T513];O14978 1xPhospho [T513]	sgTRAF2	Tcell	sgTRAF2_Tcell	0.494067	0.238412	0
E7ETH6	Zinc finger protein 587B [OS=Homo sapiens];Zinc finger protein 184 [OS=Homo sapiens];Zinc finger protein with KRAB and SCAN domains 8 [OS=Homo sapiens];zinc finger protein 263 [OS=Homo sapiens]	ZNF587B	E7ETH6 1xPhospho [T349];Q99676 1xPhospho [T581];Q15776 1xPhospho [T513];O14978 1xPhospho [T513]	sgTRAF2	Tcell+birin	sgTRAF2_Tcell+birin	0.741036	0.52382	0.403933
E9PAV3	Isoform 2 of Nascent polypeptide-associated complex subunit alpha, muscle-specific form [OS=Homo sapiens]	NACA	E9PAV3-2 2xPhospho [T869;T/S]	sgCtrl	Tcell	sgCtrl_Tcell	0
E9PAV3	Isoform 2 of Nascent polypeptide-associated complex subunit alpha, muscle-specific form [OS=Homo sapiens]	NACA	E9PAV3-2 2xPhospho [T869;T/S]	sgCtrl	Tcell+birin	sgCtrl_Tcell+birin	0.477393	0
E9PAV3	Isoform 2 of Nascent polypeptide-associated complex subunit alpha, muscle-specific form [OS=Homo sapiens]	NACA	E9PAV3-2 2xPhospho [T869;T/S]	sgTRAF2	Tcell	sgTRAF2_Tcell	0.244695	0.330301	0
E9PAV3	Isoform 2 of Nascent polypeptide-associated complex subunit alpha, muscle-specific form [OS=Homo sapiens]	NACA	E9PAV3-2 2xPhospho [T869;T/S]	sgTRAF2	Tcell+birin	sgTRAF2_Tcell+birin	0.283224	0.379694	0.163618
O00139	Kinesin-like protein KIF2A [OS=Homo sapiens]	KIF2A	O00139 1xPhospho [T97]	sgCtrl	Tcell	sgCtrl_Tcell	0
O00139	Kinesin-like protein KIF2A [OS=Homo sapiens]	KIF2A	O00139 1xPhospho [T97]	sgCtrl	Tcell+birin	sgCtrl_Tcell+birin	0.693756	0
O00139	Kinesin-like protein KIF2A [OS=Homo sapiens]	KIF2A	O00139 1xPhospho [T97]	sgTRAF2	Tcell	sgTRAF2_Tcell	NA	NA	NA
O00139	Kinesin-like protein KIF2A [OS=Homo sapiens]	KIF2A	O00139 1xPhospho [T97]	sgTRAF2	Tcell+birin	sgTRAF2_Tcell+birin	NA	NA	NA
O00151	PDZ and LIM domain protein 1 [OS=Homo sapiens]	PDLIM1	O00151 1xPhospho [S90]	sgCtrl	Tcell	sgCtrl_Tcell	0
O00151	PDZ and LIM domain protein 1 [OS=Homo sapiens]	PDLIM1	O00151 1xPhospho [S90]	sgCtrl	Tcell+birin	sgCtrl_Tcell+birin	0.246625	0
O00151	PDZ and LIM domain protein 1 [OS=Homo sapiens]	PDLIM1	O00151 1xPhospho [S90]	sgTRAF2	Tcell	sgTRAF2_Tcell	0.570389	0.356168	0
O00151	PDZ and LIM domain protein 1 [OS=Homo sapiens]	PDLIM1	O00151 1xPhospho [S90]	sgTRAF2	Tcell+birin	sgTRAF2_Tcell+birin	0.498411	0.277181	0.124048
O00160	Unconventional myosin-If [OS=Homo sapiens]	MYO1F	O00160 [937-944].1xPhospho [S/T]	sgCtrl	Tcell	sgCtrl_Tcell	0
O00160	Unconventional myosin-If [OS=Homo sapiens]	MYO1F	O00160 [937-944].1xPhospho [S/T]	sgCtrl	Tcell+birin	sgCtrl_Tcell+birin	0.497333	0
O00160	Unconventional myosin-If [OS=Homo sapiens]	MYO1F	O00160 [937-944].1xPhospho [S/T]	sgTRAF2	Tcell	sgTRAF2_Tcell	0.423298	0.485877	0
O00160	Unconventional myosin-If [OS=Homo sapiens]	MYO1F	O00160 [937-944].1xPhospho [S/T]	sgTRAF2	Tcell+birin	sgTRAF2_Tcell+birin	0.436572	0.453629	0.293108
O00193	Small acidic protein [OS=Homo sapiens]	C11orf58	O00193 1xPhospho [S87]	sgCtrl	Tcell	sgCtrl_Tcell	0
O00193	Small acidic protein [OS=Homo sapiens]	C11orf58	O00193 1xPhospho [S87]	sgCtrl	Tcell+birin	sgCtrl_Tcell+birin	0.254856	0
O00193	Small acidic protein [OS=Homo sapiens]	C11orf58	O00193 1xPhospho [S87]	sgTRAF2	Tcell	sgTRAF2_Tcell	0.165864	0.17488	0
O00193	Small acidic protein [OS=Homo sapiens]	C11orf58	O00193 1xPhospho [S87]	sgTRAF2	Tcell+birin	sgTRAF2_Tcell+birin	0.627835	0.388548	0.539258
O00203	AP-3 complex subunit beta-1 [OS=Homo sapiens]	AP3B1	O00203-1 1xPhospho [S752]	sgCtrl	Tcell	sgCtrl_Tcell	0
O00203	AP-3 complex subunit beta-1 [OS=Homo sapiens]	AP3B1	O00203-1 1xPhospho [S752]	sgCtrl	Tcell+birin	sgCtrl_Tcell+birin	0.553381	0
O00203	AP-3 complex subunit beta-1 [OS=Homo sapiens]	AP3B1	O00203-1 1xPhospho [S752]	sgTRAF2	Tcell	sgTRAF2_Tcell	0.275555	0.607276	0
O00203	AP-3 complex subunit beta-1 [OS=Homo sapiens]	AP3B1	O00203-1 1xPhospho [S752]	sgTRAF2	Tcell+birin	sgTRAF2_Tcell+birin	1.68617	1.36304	1.83897
O00213	Amyloid beta A4 precursor protein-binding family B member 1 [OS=Homo sapiens]	APBB1	O00213 1xPhospho [S205]	sgCtrl	Tcell	sgCtrl_Tcell	0
O00213	Amyloid beta A4 precursor protein-binding family B member 1 [OS=Homo sapiens]	APBB1	O00213 1xPhospho [S205]	sgCtrl	Tcell+birin	sgCtrl_Tcell+birin	0.359014	0
O00213	Amyloid beta A4 precursor protein-binding family B member 1 [OS=Homo sapiens]	APBB1	O00213 1xPhospho [S205]	sgTRAF2	Tcell	sgTRAF2_Tcell	0.227527	0.210743	0
O00213	Amyloid beta A4 precursor protein-binding family B member 1 [OS=Homo sapiens]	APBB1	O00213 1xPhospho [S205]	sgTRAF2	Tcell+birin	sgTRAF2_Tcell+birin	0.480097	0.279702	0.388951
O00221	NF-kappa-B inhibitor epsilon [OS=Homo sapiens]	NFKBIE	O00221 1xPhospho [S157]	sgCtrl	Tcell	sgCtrl_Tcell	0
O00221	NF-kappa-B inhibitor epsilon [OS=Homo sapiens]	NFKBIE	O00221 1xPhospho [S157]	sgCtrl	Tcell+birin	sgCtrl_Tcell+birin	0.703087	0
O00221	NF-kappa-B inhibitor epsilon [OS=Homo sapiens]	NFKBIE	O00221 1xPhospho [S157]	sgTRAF2	Tcell	sgTRAF2_Tcell	0.368076	0.676019	0
O00221	NF-kappa-B inhibitor epsilon [OS=Homo sapiens]	NFKBIE	O00221 1xPhospho [S157]	sgTRAF2	Tcell+birin	sgTRAF2_Tcell+birin	0.32028	0.681575	0.351504
O00255	Menin [OS=Homo sapiens]	MEN1	O00255-1 1xPhospho [S492]	sgCtrl	Tcell	sgCtrl_Tcell	0
O00255	Menin [OS=Homo sapiens]	MEN1	O00255-1 1xPhospho [S492]	sgCtrl	Tcell+birin	sgCtrl_Tcell+birin	0.384926	0
O00255	Menin [OS=Homo sapiens]	MEN1	O00255-1 1xPhospho [S492]	sgTRAF2	Tcell	sgTRAF2_Tcell	0.081886	0.343404	0
O00255	Menin [OS=Homo sapiens]	MEN1	O00255-1 1xPhospho [S492]	sgTRAF2	Tcell+birin	sgTRAF2_Tcell+birin	0.432975	0.146788	0.37028
O00267	Isoform 2 of Transcription elongation factor SPT5 [OS=Homo sapiens]	SUPT5H	O00267-2 1xPhospho [S662]	sgCtrl	Tcell	sgCtrl_Tcell	0
O00267	Isoform 2 of Transcription elongation factor SPT5 [OS=Homo sapiens]	SUPT5H	O00267-2 1xPhospho [S662]	sgCtrl	Tcell+birin	sgCtrl_Tcell+birin	0.10654	0
O00267	Isoform 2 of Transcription elongation factor SPT5 [OS=Homo sapiens]	SUPT5H	O00267-2 1xPhospho [S662]	sgTRAF2	Tcell	sgTRAF2_Tcell	0.268965	0.172465	0
O00267	Isoform 2 of Transcription elongation factor SPT5 [OS=Homo sapiens]	SUPT5H	O00267-2 1xPhospho [S662]	sgTRAF2	Tcell+birin	sgTRAF2_Tcell+birin	0.655363	0.549413	0.40945
O00273	DNA fragmentation factor subunit alpha [OS=Homo sapiens]	DFFA	O00273-1 [249-265].1xPhospho [S/T]	sgCtrl	Tcell	sgCtrl_Tcell	0
O00273	DNA fragmentation factor subunit alpha [OS=Homo sapiens]	DFFA	O00273-1 [249-265].1xPhospho [S/T]	sgCtrl	Tcell+birin	sgCtrl_Tcell+birin	1.92119	0
O00273	DNA fragmentation factor subunit alpha [OS=Homo sapiens]	DFFA	O00273-1 [249-265].1xPhospho [S/T]	sgTRAF2	Tcell	sgTRAF2_Tcell	0.72341	1.26076	0
O00273	DNA fragmentation factor subunit alpha [OS=Homo sapiens]	DFFA	O00273-1 [249-265].1xPhospho [S/T]	sgTRAF2	Tcell+birin	sgTRAF2_Tcell+birin	1.59979	0.406452	0.921881
O00273	DNA fragmentation factor subunit alpha [OS=Homo sapiens]	DFFA	O00273-1 1xPhospho [S254]	sgCtrl	Tcell	sgCtrl_Tcell	0
O00273	DNA fragmentation factor subunit alpha [OS=Homo sapiens]	DFFA	O00273-1 1xPhospho [S254]	sgCtrl	Tcell+birin	sgCtrl_Tcell+birin	1.59646	0
O00273	DNA fragmentation factor subunit alpha [OS=Homo sapiens]	DFFA	O00273-1 1xPhospho [S254]	sgTRAF2	Tcell	sgTRAF2_Tcell	0.856038	1.09227	0
O00273	DNA fragmentation factor subunit alpha [OS=Homo sapiens]	DFFA	O00273-1 1xPhospho [S254]	sgTRAF2	Tcell+birin	sgTRAF2_Tcell+birin	1.11905	0.77195	0.549295
O00273	DNA fragmentation factor subunit alpha [OS=Homo sapiens]	DFFA	O00273-1 1xPhospho [S256]	sgCtrl	Tcell	sgCtrl_Tcell	NA
O00273	DNA fragmentation factor subunit alpha [OS=Homo sapiens]	DFFA	O00273-1 1xPhospho [S256]	sgCtrl	Tcell+birin	sgCtrl_Tcell+birin	NA	NA
O00273	DNA fragmentation factor subunit alpha [OS=Homo sapiens]	DFFA	O00273-1 1xPhospho [S256]	sgTRAF2	Tcell	sgTRAF2_Tcell	NA	NA	0
O00273	DNA fragmentation factor subunit alpha [OS=Homo sapiens]	DFFA	O00273-1 1xPhospho [S256]	sgTRAF2	Tcell+birin	sgTRAF2_Tcell+birin	NA	NA	1.10554
O00273	DNA fragmentation factor subunit alpha [OS=Homo sapiens]	DFFA	O00273-1 1xPhospho [S257]	sgCtrl	Tcell	sgCtrl_Tcell	0
O00273	DNA fragmentation factor subunit alpha [OS=Homo sapiens]	DFFA	O00273-1 1xPhospho [S257]	sgCtrl	Tcell+birin	sgCtrl_Tcell+birin	2.22939	0
O00273	DNA fragmentation factor subunit alpha [OS=Homo sapiens]	DFFA	O00273-1 1xPhospho [S257]	sgTRAF2	Tcell	sgTRAF2_Tcell	1.16112	1.08539	0
O00273	DNA fragmentation factor subunit alpha [OS=Homo sapiens]	DFFA	O00273-1 1xPhospho [S257]	sgTRAF2	Tcell+birin	sgTRAF2_Tcell+birin	2.24177	0.343162	1.1402
O00273	Isoform DFF35 of DNA fragmentation factor subunit alpha [OS=Homo sapiens];DNA fragmentation factor subunit alpha [OS=Homo sapiens]	DFFA	O00273-2 1xPhospho [S28];O00273-1 1xPhospho [S28]	sgCtrl	Tcell	sgCtrl_Tcell	0
O00273	Isoform DFF35 of DNA fragmentation factor subunit alpha [OS=Homo sapiens];DNA fragmentation factor subunit alpha [OS=Homo sapiens]	DFFA	O00273-2 1xPhospho [S28];O00273-1 1xPhospho [S28]	sgCtrl	Tcell+birin	sgCtrl_Tcell+birin	0.629034	0
O00273	Isoform DFF35 of DNA fragmentation factor subunit alpha [OS=Homo sapiens];DNA fragmentation factor subunit alpha [OS=Homo sapiens]	DFFA	O00273-2 1xPhospho [S28];O00273-1 1xPhospho [S28]	sgTRAF2	Tcell	sgTRAF2_Tcell	0.537356	0.413934	0
O00273	Isoform DFF35 of DNA fragmentation factor subunit alpha [OS=Homo sapiens];DNA fragmentation factor subunit alpha [OS=Homo sapiens]	DFFA	O00273-2 1xPhospho [S28];O00273-1 1xPhospho [S28]	sgTRAF2	Tcell+birin	sgTRAF2_Tcell+birin	0.88944	0.437772	0.437988
O00273	Isoform DFF35 of DNA fragmentation factor subunit alpha [OS=Homo sapiens];DNA fragmentation factor subunit alpha [OS=Homo sapiens]	DFFA	O00273-2 1xPhospho [Y27];O00273-1 1xPhospho [Y27]	sgCtrl	Tcell	sgCtrl_Tcell	NA
O00273	Isoform DFF35 of DNA fragmentation factor subunit alpha [OS=Homo sapiens];DNA fragmentation factor subunit alpha [OS=Homo sapiens]	DFFA	O00273-2 1xPhospho [Y27];O00273-1 1xPhospho [Y27]	sgCtrl	Tcell+birin	sgCtrl_Tcell+birin	NA	NA
O00273	Isoform DFF35 of DNA fragmentation factor subunit alpha [OS=Homo sapiens];DNA fragmentation factor subunit alpha [OS=Homo sapiens]	DFFA	O00273-2 1xPhospho [Y27];O00273-1 1xPhospho [Y27]	sgTRAF2	Tcell	sgTRAF2_Tcell	NA	NA	0
O00273	Isoform DFF35 of DNA fragmentation factor subunit alpha [OS=Homo sapiens];DNA fragmentation factor subunit alpha [OS=Homo sapiens]	DFFA	O00273-2 1xPhospho [Y27];O00273-1 1xPhospho [Y27]	sgTRAF2	Tcell+birin	sgTRAF2_Tcell+birin	NA	NA	0.482105
O00303	Eukaryotic translation initiation factor 3 subunit F [OS=Homo sapiens]	EIF3F	O00303 1xPhospho [S258]	sgCtrl	Tcell	sgCtrl_Tcell	0
O00303	Eukaryotic translation initiation factor 3 subunit F [OS=Homo sapiens]	EIF3F	O00303 1xPhospho [S258]	sgCtrl	Tcell+birin	sgCtrl_Tcell+birin	0.168303	0
O00303	Eukaryotic translation initiation factor 3 subunit F [OS=Homo sapiens]	EIF3F	O00303 1xPhospho [S258]	sgTRAF2	Tcell	sgTRAF2_Tcell	0.704893	0.829773	0
O00303	Eukaryotic translation initiation factor 3 subunit F [OS=Homo sapiens]	EIF3F	O00303 1xPhospho [S258]	sgTRAF2	Tcell+birin	sgTRAF2_Tcell+birin	1.8671	1.98238	1.31428
O00327	Aryl hydrocarbon receptor nuclear translocator-like protein 1 [OS=Homo sapiens]	ARNTL	O00327-2 1xPhospho [S42]	sgCtrl	Tcell	sgCtrl_Tcell	0
O00327	Aryl hydrocarbon receptor nuclear translocator-like protein 1 [OS=Homo sapiens]	ARNTL	O00327-2 1xPhospho [S42]	sgCtrl	Tcell+birin	sgCtrl_Tcell+birin	0.127008	0
O00327	Aryl hydrocarbon receptor nuclear translocator-like protein 1 [OS=Homo sapiens]	ARNTL	O00327-2 1xPhospho [S42]	sgTRAF2	Tcell	sgTRAF2_Tcell	0.13563	0.151384	0
O00327	Aryl hydrocarbon receptor nuclear translocator-like protein 1 [OS=Homo sapiens]	ARNTL	O00327-2 1xPhospho [S42]	sgTRAF2	Tcell+birin	sgTRAF2_Tcell+birin	0.824472	0.793137	0.701676
O00329	Phosphatidylinositol 4,5-bisphosphate 3-kinase catalytic subunit delta isoform [OS=Homo sapiens]	PIK3CD	O00329 1xPhospho [S1039]	sgCtrl	Tcell	sgCtrl_Tcell	0
O00329	Phosphatidylinositol 4,5-bisphosphate 3-kinase catalytic subunit delta isoform [OS=Homo sapiens]	PIK3CD	O00329 1xPhospho [S1039]	sgCtrl	Tcell+birin	sgCtrl_Tcell+birin	0.335498	0
O00329	Phosphatidylinositol 4,5-bisphosphate 3-kinase catalytic subunit delta isoform [OS=Homo sapiens]	PIK3CD	O00329 1xPhospho [S1039]	sgTRAF2	Tcell	sgTRAF2_Tcell	0.383913	0.147518	0
O00329	Phosphatidylinositol 4,5-bisphosphate 3-kinase catalytic subunit delta isoform [OS=Homo sapiens]	PIK3CD	O00329 1xPhospho [S1039]	sgTRAF2	Tcell+birin	sgTRAF2_Tcell+birin	0.537345	0.265601	0.179784
O00391	Sulfhydryl oxidase 1 [OS=Homo sapiens]	QSOX1	O00391 1xPhospho [S426]	sgCtrl	Tcell	sgCtrl_Tcell	0
O00391	Sulfhydryl oxidase 1 [OS=Homo sapiens]	QSOX1	O00391 1xPhospho [S426]	sgCtrl	Tcell+birin	sgCtrl_Tcell+birin	0.199064	0
O00391	Sulfhydryl oxidase 1 [OS=Homo sapiens]	QSOX1	O00391 1xPhospho [S426]	sgTRAF2	Tcell	sgTRAF2_Tcell	0.573842	0.687921	0
O00391	Sulfhydryl oxidase 1 [OS=Homo sapiens]	QSOX1	O00391 1xPhospho [S426]	sgTRAF2	Tcell+birin	sgTRAF2_Tcell+birin	0.413861	0.525326	0.281616
O00401	Neural Wiskott-Aldrich syndrome protein [OS=Homo sapiens]	WASL	O00401 2xPhospho [S426;S430]	sgCtrl	Tcell	sgCtrl_Tcell	0
O00401	Neural Wiskott-Aldrich syndrome protein [OS=Homo sapiens]	WASL	O00401 2xPhospho [S426;S430]	sgCtrl	Tcell+birin	sgCtrl_Tcell+birin	0.145583	0
O00401	Neural Wiskott-Aldrich syndrome protein [OS=Homo sapiens]	WASL	O00401 2xPhospho [S426;S430]	sgTRAF2	Tcell	sgTRAF2_Tcell	0.473752	0.448428	0
O00401	Neural Wiskott-Aldrich syndrome protein [OS=Homo sapiens]	WASL	O00401 2xPhospho [S426;S430]	sgTRAF2	Tcell+birin	sgTRAF2_Tcell+birin	0.532338	0.492086	0.377405
O00418	Eukaryotic elongation factor 2 kinase [OS=Homo sapiens]	EEF2K	O00418 1xPhospho [S18]	sgCtrl	Tcell	sgCtrl_Tcell	0
O00418	Eukaryotic elongation factor 2 kinase [OS=Homo sapiens]	EEF2K	O00418 1xPhospho [S18]	sgCtrl	Tcell+birin	sgCtrl_Tcell+birin	0.244089	0
O00418	Eukaryotic elongation factor 2 kinase [OS=Homo sapiens]	EEF2K	O00418 1xPhospho [S18]	sgTRAF2	Tcell	sgTRAF2_Tcell	0.496387	0.352376	0
O00418	Eukaryotic elongation factor 2 kinase [OS=Homo sapiens]	EEF2K	O00418 1xPhospho [S18]	sgTRAF2	Tcell+birin	sgTRAF2_Tcell+birin	0.994882	0.771712	0.676285
O00418	Eukaryotic elongation factor 2 kinase [OS=Homo sapiens]	EEF2K	O00418 1xPhospho [S474]	sgCtrl	Tcell	sgCtrl_Tcell	0
O00418	Eukaryotic elongation factor 2 kinase [OS=Homo sapiens]	EEF2K	O00418 1xPhospho [S474]	sgCtrl	Tcell+birin	sgCtrl_Tcell+birin	1.19432	0
O00418	Eukaryotic elongation factor 2 kinase [OS=Homo sapiens]	EEF2K	O00418 1xPhospho [S474]	sgTRAF2	Tcell	sgTRAF2_Tcell	0.322016	0.944354	0
O00418	Eukaryotic elongation factor 2 kinase [OS=Homo sapiens]	EEF2K	O00418 1xPhospho [S474]	sgTRAF2	Tcell+birin	sgTRAF2_Tcell+birin	0.89043	0.345897	0.618754
O00418	Eukaryotic elongation factor 2 kinase [OS=Homo sapiens]	EEF2K	O00418 2xPhospho [S470;S474]	sgCtrl	Tcell	sgCtrl_Tcell	0
O00418	Eukaryotic elongation factor 2 kinase [OS=Homo sapiens]	EEF2K	O00418 2xPhospho [S470;S474]	sgCtrl	Tcell+birin	sgCtrl_Tcell+birin	0.134284	0
O00418	Eukaryotic elongation factor 2 kinase [OS=Homo sapiens]	EEF2K	O00418 2xPhospho [S470;S474]	sgTRAF2	Tcell	sgTRAF2_Tcell	0.260641	0.21432	0
O00418	Eukaryotic elongation factor 2 kinase [OS=Homo sapiens]	EEF2K	O00418 2xPhospho [S470;S474]	sgTRAF2	Tcell+birin	sgTRAF2_Tcell+birin	0.421235	0.323713	0.376273
O00418	Eukaryotic elongation factor 2 kinase [OS=Homo sapiens]	EEF2K	O00418 3xPhospho [S72;S74;S78]	sgCtrl	Tcell	sgCtrl_Tcell	0
O00418	Eukaryotic elongation factor 2 kinase [OS=Homo sapiens]	EEF2K	O00418 3xPhospho [S72;S74;S78]	sgCtrl	Tcell+birin	sgCtrl_Tcell+birin	0.149857	0
O00418	Eukaryotic elongation factor 2 kinase [OS=Homo sapiens]	EEF2K	O00418 3xPhospho [S72;S74;S78]	sgTRAF2	Tcell	sgTRAF2_Tcell	0.46323	0.518474	0
O00418	Eukaryotic elongation factor 2 kinase [OS=Homo sapiens]	EEF2K	O00418 3xPhospho [S72;S74;S78]	sgTRAF2	Tcell+birin	sgTRAF2_Tcell+birin	0.44037	0.420503	0.315589
O00425	Insulin-like growth factor 2 mRNA-binding protein 3 [OS=Homo sapiens]	IGF2BP3	O00425 2xPhospho [S180;S184]	sgCtrl	Tcell	sgCtrl_Tcell	0
O00425	Insulin-like growth factor 2 mRNA-binding protein 3 [OS=Homo sapiens]	IGF2BP3	O00425 2xPhospho [S180;S184]	sgCtrl	Tcell+birin	sgCtrl_Tcell+birin	0.274764	0
O00425	Insulin-like growth factor 2 mRNA-binding protein 3 [OS=Homo sapiens]	IGF2BP3	O00425 2xPhospho [S180;S184]	sgTRAF2	Tcell	sgTRAF2_Tcell	0.845424	1.03857	0
O00425	Insulin-like growth factor 2 mRNA-binding protein 3 [OS=Homo sapiens]	IGF2BP3	O00425 2xPhospho [S180;S184]	sgTRAF2	Tcell+birin	sgTRAF2_Tcell+birin	1.77422	1.99679	1.17842
O00425	Insulin-like growth factor 2 mRNA-binding protein 3 [OS=Homo sapiens]	IGF2BP3	O00425 2xPhospho [S184;S187]	sgCtrl	Tcell	sgCtrl_Tcell	0
O00425	Insulin-like growth factor 2 mRNA-binding protein 3 [OS=Homo sapiens]	IGF2BP3	O00425 2xPhospho [S184;S187]	sgCtrl	Tcell+birin	sgCtrl_Tcell+birin	0.227503	0
O00425	Insulin-like growth factor 2 mRNA-binding protein 3 [OS=Homo sapiens]	IGF2BP3	O00425 2xPhospho [S184;S187]	sgTRAF2	Tcell	sgTRAF2_Tcell	0.207978	0.298726	0
O00425	Insulin-like growth factor 2 mRNA-binding protein 3 [OS=Homo sapiens]	IGF2BP3	O00425 2xPhospho [S184;S187]	sgTRAF2	Tcell+birin	sgTRAF2_Tcell+birin	0.711622	0.569667	0.601652
O00470	Homeobox protein Meis1 [OS=Homo sapiens]	MEIS1	O00470 1xPhospho [S196]	sgCtrl	Tcell	sgCtrl_Tcell	0
O00470	Homeobox protein Meis1 [OS=Homo sapiens]	MEIS1	O00470 1xPhospho [S196]	sgCtrl	Tcell+birin	sgCtrl_Tcell+birin	0.164491	0
O00470	Homeobox protein Meis1 [OS=Homo sapiens]	MEIS1	O00470 1xPhospho [S196]	sgTRAF2	Tcell	sgTRAF2_Tcell	0.226106	0.151857	0
O00470	Homeobox protein Meis1 [OS=Homo sapiens]	MEIS1	O00470 1xPhospho [S196]	sgTRAF2	Tcell+birin	sgTRAF2_Tcell+birin	0.672528	0.552803	0.513124
O00472	RNA polymerase II elongation factor ELL2 [OS=Homo sapiens]	ELL2	O00472 [312-319].1xPhospho [S]	sgCtrl	Tcell	sgCtrl_Tcell	0
O00472	RNA polymerase II elongation factor ELL2 [OS=Homo sapiens]	ELL2	O00472 [312-319].1xPhospho [S]	sgCtrl	Tcell+birin	sgCtrl_Tcell+birin	0.194603	0
O00472	RNA polymerase II elongation factor ELL2 [OS=Homo sapiens]	ELL2	O00472 [312-319].1xPhospho [S]	sgTRAF2	Tcell	sgTRAF2_Tcell	0.525756	0.554111	0
O00472	RNA polymerase II elongation factor ELL2 [OS=Homo sapiens]	ELL2	O00472 [312-319].1xPhospho [S]	sgTRAF2	Tcell+birin	sgTRAF2_Tcell+birin	0.359321	0.252197	0.397345
O00472	RNA polymerase II elongation factor ELL2 [OS=Homo sapiens]	ELL2	O00472 1xPhospho [S305]	sgCtrl	Tcell	sgCtrl_Tcell	0
O00472	RNA polymerase II elongation factor ELL2 [OS=Homo sapiens]	ELL2	O00472 1xPhospho [S305]	sgCtrl	Tcell+birin	sgCtrl_Tcell+birin	0.176235	0
O00472	RNA polymerase II elongation factor ELL2 [OS=Homo sapiens]	ELL2	O00472 1xPhospho [S305]	sgTRAF2	Tcell	sgTRAF2_Tcell	0.474278	0.532131	0
O00472	RNA polymerase II elongation factor ELL2 [OS=Homo sapiens]	ELL2	O00472 1xPhospho [S305]	sgTRAF2	Tcell+birin	sgTRAF2_Tcell+birin	0.488	0.558107	0.0778282
O00472	RNA polymerase II elongation factor ELL2 [OS=Homo sapiens]	ELL2	O00472 1xPhospho [S316]	sgCtrl	Tcell	sgCtrl_Tcell	0
O00472	RNA polymerase II elongation factor ELL2 [OS=Homo sapiens]	ELL2	O00472 1xPhospho [S316]	sgCtrl	Tcell+birin	sgCtrl_Tcell+birin	0.199786	0
O00472	RNA polymerase II elongation factor ELL2 [OS=Homo sapiens]	ELL2	O00472 1xPhospho [S316]	sgTRAF2	Tcell	sgTRAF2_Tcell	0.278891	0.445732	0
O00472	RNA polymerase II elongation factor ELL2 [OS=Homo sapiens]	ELL2	O00472 1xPhospho [S316]	sgTRAF2	Tcell+birin	sgTRAF2_Tcell+birin	0.276473	0.438318	0.231612
O00479	High mobility group nucleosome-binding domain-containing protein 4 [OS=Homo sapiens]	HMGN4	O00479 1xPhospho [S80]	sgCtrl	Tcell	sgCtrl_Tcell	0
O00479	High mobility group nucleosome-binding domain-containing protein 4 [OS=Homo sapiens]	HMGN4	O00479 1xPhospho [S80]	sgCtrl	Tcell+birin	sgCtrl_Tcell+birin	2.85674	0
O00479	High mobility group nucleosome-binding domain-containing protein 4 [OS=Homo sapiens]	HMGN4	O00479 1xPhospho [S80]	sgTRAF2	Tcell	sgTRAF2_Tcell	0.502581	2.44045	0
O00479	High mobility group nucleosome-binding domain-containing protein 4 [OS=Homo sapiens]	HMGN4	O00479 1xPhospho [S80]	sgTRAF2	Tcell+birin	sgTRAF2_Tcell+birin	2.14767	0.948788	1.71117
O00479	High mobility group nucleosome-binding domain-containing protein 4 [OS=Homo sapiens]	HMGN4	O00479 2xPhospho [T77;S80]	sgCtrl	Tcell	sgCtrl_Tcell	0
O00479	High mobility group nucleosome-binding domain-containing protein 4 [OS=Homo sapiens]	HMGN4	O00479 2xPhospho [T77;S80]	sgCtrl	Tcell+birin	sgCtrl_Tcell+birin	2.60373	0
O00479	High mobility group nucleosome-binding domain-containing protein 4 [OS=Homo sapiens]	HMGN4	O00479 2xPhospho [T77;S80]	sgTRAF2	Tcell	sgTRAF2_Tcell	0.797331	1.86378	0
O00479	High mobility group nucleosome-binding domain-containing protein 4 [OS=Homo sapiens]	HMGN4	O00479 2xPhospho [T77;S80]	sgTRAF2	Tcell+birin	sgTRAF2_Tcell+birin	2.93975	0.774225	2.29105
O00488	Zinc finger protein 593 [OS=Homo sapiens]	ZNF593	O00488 1xPhospho [S98]	sgCtrl	Tcell	sgCtrl_Tcell	0
O00488	Zinc finger protein 593 [OS=Homo sapiens]	ZNF593	O00488 1xPhospho [S98]	sgCtrl	Tcell+birin	sgCtrl_Tcell+birin	1.06157	0
O00488	Zinc finger protein 593 [OS=Homo sapiens]	ZNF593	O00488 1xPhospho [S98]	sgTRAF2	Tcell	sgTRAF2_Tcell	0.363061	0.927843	0
O00488	Zinc finger protein 593 [OS=Homo sapiens]	ZNF593	O00488 1xPhospho [S98]	sgTRAF2	Tcell+birin	sgTRAF2_Tcell+birin	1.0874	0.204825	0.887699
O00488	Zinc finger protein 593 [OS=Homo sapiens]	ZNF593	O00488 1xPhospho [Y97]	sgCtrl	Tcell	sgCtrl_Tcell	NA
O00488	Zinc finger protein 593 [OS=Homo sapiens]	ZNF593	O00488 1xPhospho [Y97]	sgCtrl	Tcell+birin	sgCtrl_Tcell+birin	NA	NA
O00488	Zinc finger protein 593 [OS=Homo sapiens]	ZNF593	O00488 1xPhospho [Y97]	sgTRAF2	Tcell	sgTRAF2_Tcell	NA	NA	0
O00488	Zinc finger protein 593 [OS=Homo sapiens]	ZNF593	O00488 1xPhospho [Y97]	sgTRAF2	Tcell+birin	sgTRAF2_Tcell+birin	NA	NA	1.24485
O00541	Pescadillo homolog [OS=Homo sapiens]	PES1	O00541-1 1xPhospho [S578]	sgCtrl	Tcell	sgCtrl_Tcell	0
O00541	Pescadillo homolog [OS=Homo sapiens]	PES1	O00541-1 1xPhospho [S578]	sgCtrl	Tcell+birin	sgCtrl_Tcell+birin	0.353251	0
O00541	Pescadillo homolog [OS=Homo sapiens]	PES1	O00541-1 1xPhospho [S578]	sgTRAF2	Tcell	sgTRAF2_Tcell	0.531561	0.418972	0
O00541	Pescadillo homolog [OS=Homo sapiens]	PES1	O00541-1 1xPhospho [S578]	sgTRAF2	Tcell+birin	sgTRAF2_Tcell+birin	0.684059	0.36994	0.473634
O00559	Receptor-binding cancer antigen expressed on SiSo cells [OS=Homo sapiens]	EBAG9	O00559 [73-96].1xPhospho [T/S/Y]	sgCtrl	Tcell	sgCtrl_Tcell	0
O00559	Receptor-binding cancer antigen expressed on SiSo cells [OS=Homo sapiens]	EBAG9	O00559 [73-96].1xPhospho [T/S/Y]	sgCtrl	Tcell+birin	sgCtrl_Tcell+birin	0.594348	0
O00559	Receptor-binding cancer antigen expressed on SiSo cells [OS=Homo sapiens]	EBAG9	O00559 [73-96].1xPhospho [T/S/Y]	sgTRAF2	Tcell	sgTRAF2_Tcell	0.174432	0.59844	0
O00559	Receptor-binding cancer antigen expressed on SiSo cells [OS=Homo sapiens]	EBAG9	O00559 [73-96].1xPhospho [T/S/Y]	sgTRAF2	Tcell+birin	sgTRAF2_Tcell+birin	0.327872	0.503596	0.265641
O00559	Receptor-binding cancer antigen expressed on SiSo cells [OS=Homo sapiens]	EBAG9	O00559 1xPhospho [S86]	sgCtrl	Tcell	sgCtrl_Tcell	0
O00559	Receptor-binding cancer antigen expressed on SiSo cells [OS=Homo sapiens]	EBAG9	O00559 1xPhospho [S86]	sgCtrl	Tcell+birin	sgCtrl_Tcell+birin	0.677295	0
O00559	Receptor-binding cancer antigen expressed on SiSo cells [OS=Homo sapiens]	EBAG9	O00559 1xPhospho [S86]	sgTRAF2	Tcell	sgTRAF2_Tcell	0.144872	0.579654	0
O00559	Receptor-binding cancer antigen expressed on SiSo cells [OS=Homo sapiens]	EBAG9	O00559 1xPhospho [S86]	sgTRAF2	Tcell+birin	sgTRAF2_Tcell+birin	0.46787	0.315631	0.34118
O00566	U3 small nucleolar ribonucleoprotein protein Mpp10 [OS=Homo sapiens]	MPHOSPH10	O00566 2xPhospho [S167;S171]	sgCtrl	Tcell	sgCtrl_Tcell	0
O00566	U3 small nucleolar ribonucleoprotein protein Mpp10 [OS=Homo sapiens]	MPHOSPH10	O00566 2xPhospho [S167;S171]	sgCtrl	Tcell+birin	sgCtrl_Tcell+birin	0.276682	0
O00566	U3 small nucleolar ribonucleoprotein protein Mpp10 [OS=Homo sapiens]	MPHOSPH10	O00566 2xPhospho [S167;S171]	sgTRAF2	Tcell	sgTRAF2_Tcell	0.265333	0.121994	0
O00566	U3 small nucleolar ribonucleoprotein protein Mpp10 [OS=Homo sapiens]	MPHOSPH10	O00566 2xPhospho [S167;S171]	sgTRAF2	Tcell+birin	sgTRAF2_Tcell+birin	0.152267	0.229123	0.161152
O00567	Nucleolar protein 56 [OS=Homo sapiens]	NOP56	O00567 [541-557].1xPhospho [S/T]	sgCtrl	Tcell	sgCtrl_Tcell	0
O00567	Nucleolar protein 56 [OS=Homo sapiens]	NOP56	O00567 [541-557].1xPhospho [S/T]	sgCtrl	Tcell+birin	sgCtrl_Tcell+birin	0.466563	0
O00567	Nucleolar protein 56 [OS=Homo sapiens]	NOP56	O00567 [541-557].1xPhospho [S/T]	sgTRAF2	Tcell	sgTRAF2_Tcell	0.605173	0.364002	0
O00567	Nucleolar protein 56 [OS=Homo sapiens]	NOP56	O00567 [541-557].1xPhospho [S/T]	sgTRAF2	Tcell+birin	sgTRAF2_Tcell+birin	0.474836	0.153125	0.38755
O00567	Nucleolar protein 56 [OS=Homo sapiens]	NOP56	O00567 [560-578].2xPhospho [S4(100);S]	sgCtrl	Tcell	sgCtrl_Tcell	0
O00567	Nucleolar protein 56 [OS=Homo sapiens]	NOP56	O00567 [560-578].2xPhospho [S4(100);S]	sgCtrl	Tcell+birin	sgCtrl_Tcell+birin	0.704999	0
O00567	Nucleolar protein 56 [OS=Homo sapiens]	NOP56	O00567 [560-578].2xPhospho [S4(100);S]	sgTRAF2	Tcell	sgTRAF2_Tcell	0.369	0.601285	0
O00567	Nucleolar protein 56 [OS=Homo sapiens]	NOP56	O00567 [560-578].2xPhospho [S4(100);S]	sgTRAF2	Tcell+birin	sgTRAF2_Tcell+birin	0.969556	0.730098	0.63159
O00567	Nucleolar protein 56 [OS=Homo sapiens]	NOP56	O00567 1xPhospho [S537]	sgCtrl	Tcell	sgCtrl_Tcell	0
O00567	Nucleolar protein 56 [OS=Homo sapiens]	NOP56	O00567 1xPhospho [S537]	sgCtrl	Tcell+birin	sgCtrl_Tcell+birin	0.571052	0
O00567	Nucleolar protein 56 [OS=Homo sapiens]	NOP56	O00567 1xPhospho [S537]	sgTRAF2	Tcell	sgTRAF2_Tcell	0.163707	0.590111	0
O00567	Nucleolar protein 56 [OS=Homo sapiens]	NOP56	O00567 1xPhospho [S537]	sgTRAF2	Tcell+birin	sgTRAF2_Tcell+birin	0.47542	0.195382	0.500045
O00567	Nucleolar protein 56 [OS=Homo sapiens]	NOP56	O00567 1xPhospho [S563]	sgCtrl	Tcell	sgCtrl_Tcell	0
O00567	Nucleolar protein 56 [OS=Homo sapiens]	NOP56	O00567 1xPhospho [S563]	sgCtrl	Tcell+birin	sgCtrl_Tcell+birin	0.783098	0
O00567	Nucleolar protein 56 [OS=Homo sapiens]	NOP56	O00567 1xPhospho [S563]	sgTRAF2	Tcell	sgTRAF2_Tcell	0.397441	0.645279	0
O00567	Nucleolar protein 56 [OS=Homo sapiens]	NOP56	O00567 1xPhospho [S563]	sgTRAF2	Tcell+birin	sgTRAF2_Tcell+birin	1.26894	0.657947	0.956048
O00567	Nucleolar protein 56 [OS=Homo sapiens]	NOP56	O00567 1xPhospho [S591]	sgCtrl	Tcell	sgCtrl_Tcell	0
O00567	Nucleolar protein 56 [OS=Homo sapiens]	NOP56	O00567 1xPhospho [S591]	sgCtrl	Tcell+birin	sgCtrl_Tcell+birin	3.27486	0
O00567	Nucleolar protein 56 [OS=Homo sapiens]	NOP56	O00567 1xPhospho [S591]	sgTRAF2	Tcell	sgTRAF2_Tcell	0.611315	2.68791	0
O00567	Nucleolar protein 56 [OS=Homo sapiens]	NOP56	O00567 1xPhospho [S591]	sgTRAF2	Tcell+birin	sgTRAF2_Tcell+birin	2.0942	1.23845	1.52317
O00567	Nucleolar protein 56 [OS=Homo sapiens]	NOP56	O00567 2xPhospho [S467;T468]	sgCtrl	Tcell	sgCtrl_Tcell	0
O00567	Nucleolar protein 56 [OS=Homo sapiens]	NOP56	O00567 2xPhospho [S467;T468]	sgCtrl	Tcell+birin	sgCtrl_Tcell+birin	0.353633	0
O00567	Nucleolar protein 56 [OS=Homo sapiens]	NOP56	O00567 2xPhospho [S467;T468]	sgTRAF2	Tcell	sgTRAF2_Tcell	0.193562	0.258766	0
O00567	Nucleolar protein 56 [OS=Homo sapiens]	NOP56	O00567 2xPhospho [S467;T468]	sgTRAF2	Tcell+birin	sgTRAF2_Tcell+birin	0.639239	0.316929	0.485349
O00567	Nucleolar protein 56 [OS=Homo sapiens]	NOP56	O00567 2xPhospho [S519;S520]	sgCtrl	Tcell	sgCtrl_Tcell	0
O00567	Nucleolar protein 56 [OS=Homo sapiens]	NOP56	O00567 2xPhospho [S519;S520]	sgCtrl	Tcell+birin	sgCtrl_Tcell+birin	0.130764	0
O00567	Nucleolar protein 56 [OS=Homo sapiens]	NOP56	O00567 2xPhospho [S519;S520]	sgTRAF2	Tcell	sgTRAF2_Tcell	0.167638	0.12456	0
O00567	Nucleolar protein 56 [OS=Homo sapiens]	NOP56	O00567 2xPhospho [S519;S520]	sgTRAF2	Tcell+birin	sgTRAF2_Tcell+birin	0.38077	0.27619	0.234123
O00567	Nucleolar protein 56 [OS=Homo sapiens]	NOP56	O00567 2xPhospho [S563;S569]	sgCtrl	Tcell	sgCtrl_Tcell	NA
O00567	Nucleolar protein 56 [OS=Homo sapiens]	NOP56	O00567 2xPhospho [S563;S569]	sgCtrl	Tcell+birin	sgCtrl_Tcell+birin	NA	NA
O00567	Nucleolar protein 56 [OS=Homo sapiens]	NOP56	O00567 2xPhospho [S563;S569]	sgTRAF2	Tcell	sgTRAF2_Tcell	NA	NA	0
O00567	Nucleolar protein 56 [OS=Homo sapiens]	NOP56	O00567 2xPhospho [S563;S569]	sgTRAF2	Tcell+birin	sgTRAF2_Tcell+birin	NA	NA	0.416165
O00567	Nucleolar protein 56 [OS=Homo sapiens]	NOP56	O00567 2xPhospho [T468;S]	sgCtrl	Tcell	sgCtrl_Tcell	0
O00567	Nucleolar protein 56 [OS=Homo sapiens]	NOP56	O00567 2xPhospho [T468;S]	sgCtrl	Tcell+birin	sgCtrl_Tcell+birin	0.293784	0
O00567	Nucleolar protein 56 [OS=Homo sapiens]	NOP56	O00567 2xPhospho [T468;S]	sgTRAF2	Tcell	sgTRAF2_Tcell	0.334313	0.0662445	0
O00567	Nucleolar protein 56 [OS=Homo sapiens]	NOP56	O00567 2xPhospho [T468;S]	sgTRAF2	Tcell+birin	sgTRAF2_Tcell+birin	0.863329	0.774636	0.723728
O00567	Nucleolar protein 56 [OS=Homo sapiens]	NOP56	O00567 3xPhospho [S563;S569;S570]	sgCtrl	Tcell	sgCtrl_Tcell	0
O00567	Nucleolar protein 56 [OS=Homo sapiens]	NOP56	O00567 3xPhospho [S563;S569;S570]	sgCtrl	Tcell+birin	sgCtrl_Tcell+birin	0.748286	0
O00567	Nucleolar protein 56 [OS=Homo sapiens]	NOP56	O00567 3xPhospho [S563;S569;S570]	sgTRAF2	Tcell	sgTRAF2_Tcell	0.251078	0.747646	0
O00567	Nucleolar protein 56 [OS=Homo sapiens]	NOP56	O00567 3xPhospho [S563;S569;S570]	sgTRAF2	Tcell+birin	sgTRAF2_Tcell+birin	0.519897	0.595327	0.368924
O00571	ATP-dependent RNA helicase DDX3X [OS=Homo sapiens]	DDX3X	O00571 1xPhospho [S594]	sgCtrl	Tcell	sgCtrl_Tcell	0
O00571	ATP-dependent RNA helicase DDX3X [OS=Homo sapiens]	DDX3X	O00571 1xPhospho [S594]	sgCtrl	Tcell+birin	sgCtrl_Tcell+birin	0.349028	0
O00571	ATP-dependent RNA helicase DDX3X [OS=Homo sapiens]	DDX3X	O00571 1xPhospho [S594]	sgTRAF2	Tcell	sgTRAF2_Tcell	0.537365	0.530353	0
O00571	ATP-dependent RNA helicase DDX3X [OS=Homo sapiens]	DDX3X	O00571 1xPhospho [S594]	sgTRAF2	Tcell+birin	sgTRAF2_Tcell+birin	0.782961	0.693886	0.520265
O00571	ATP-dependent RNA helicase DDX3X [OS=Homo sapiens]	DDX3X	O00571 1xPhospho [S609]	sgCtrl	Tcell	sgCtrl_Tcell	NA
O00571	ATP-dependent RNA helicase DDX3X [OS=Homo sapiens]	DDX3X	O00571 1xPhospho [S609]	sgCtrl	Tcell+birin	sgCtrl_Tcell+birin	NA	NA
O00571	ATP-dependent RNA helicase DDX3X [OS=Homo sapiens]	DDX3X	O00571 1xPhospho [S609]	sgTRAF2	Tcell	sgTRAF2_Tcell	NA	NA	0
O00571	ATP-dependent RNA helicase DDX3X [OS=Homo sapiens]	DDX3X	O00571 1xPhospho [S609]	sgTRAF2	Tcell+birin	sgTRAF2_Tcell+birin	NA	NA	1.51286
O00571	ATP-dependent RNA helicase DDX3X [OS=Homo sapiens]	DDX3X	O00571 1xPhospho [S610]	sgCtrl	Tcell	sgCtrl_Tcell	NA
O00571	ATP-dependent RNA helicase DDX3X [OS=Homo sapiens]	DDX3X	O00571 1xPhospho [S610]	sgCtrl	Tcell+birin	sgCtrl_Tcell+birin	NA	NA
O00571	ATP-dependent RNA helicase DDX3X [OS=Homo sapiens]	DDX3X	O00571 1xPhospho [S610]	sgTRAF2	Tcell	sgTRAF2_Tcell	NA	NA	0
O00571	ATP-dependent RNA helicase DDX3X [OS=Homo sapiens]	DDX3X	O00571 1xPhospho [S610]	sgTRAF2	Tcell+birin	sgTRAF2_Tcell+birin	NA	NA	1.44968
O00571	ATP-dependent RNA helicase DDX3X [OS=Homo sapiens]	DDX3X	O00571 1xPhospho [S611]	sgCtrl	Tcell	sgCtrl_Tcell	NA
O00571	ATP-dependent RNA helicase DDX3X [OS=Homo sapiens]	DDX3X	O00571 1xPhospho [S611]	sgCtrl	Tcell+birin	sgCtrl_Tcell+birin	NA	NA
O00571	ATP-dependent RNA helicase DDX3X [OS=Homo sapiens]	DDX3X	O00571 1xPhospho [S611]	sgTRAF2	Tcell	sgTRAF2_Tcell	NA	NA	0
O00571	ATP-dependent RNA helicase DDX3X [OS=Homo sapiens]	DDX3X	O00571 1xPhospho [S611]	sgTRAF2	Tcell+birin	sgTRAF2_Tcell+birin	NA	NA	1.47686
O00571	ATP-dependent RNA helicase DDX3X [OS=Homo sapiens]	DDX3X	O00571 1xPhospho [S612]	sgCtrl	Tcell	sgCtrl_Tcell	0
O00571	ATP-dependent RNA helicase DDX3X [OS=Homo sapiens]	DDX3X	O00571 1xPhospho [S612]	sgCtrl	Tcell+birin	sgCtrl_Tcell+birin	0.396331	0
O00571	ATP-dependent RNA helicase DDX3X [OS=Homo sapiens]	DDX3X	O00571 1xPhospho [S612]	sgTRAF2	Tcell	sgTRAF2_Tcell	0.602927	0.475497	0
O00571	ATP-dependent RNA helicase DDX3X [OS=Homo sapiens]	DDX3X	O00571 1xPhospho [S612]	sgTRAF2	Tcell+birin	sgTRAF2_Tcell+birin	1.47498	1.1726	0.978811
O00571	ATP-dependent RNA helicase DDX3X [OS=Homo sapiens]	DDX3X	O00571 1xPhospho [S82]	sgCtrl	Tcell	sgCtrl_Tcell	0
O00571	ATP-dependent RNA helicase DDX3X [OS=Homo sapiens]	DDX3X	O00571 1xPhospho [S82]	sgCtrl	Tcell+birin	sgCtrl_Tcell+birin	0.566962	0
O00571	ATP-dependent RNA helicase DDX3X [OS=Homo sapiens]	DDX3X	O00571 1xPhospho [S82]	sgTRAF2	Tcell	sgTRAF2_Tcell	0.70959	0.781301	0
O00571	ATP-dependent RNA helicase DDX3X [OS=Homo sapiens]	DDX3X	O00571 1xPhospho [S82]	sgTRAF2	Tcell+birin	sgTRAF2_Tcell+birin	1.11663	1.39217	1.02633
O00571	ATP-dependent RNA helicase DDX3X [OS=Homo sapiens]	DDX3X	O00571 1xPhospho [S90]	sgCtrl	Tcell	sgCtrl_Tcell	0
O00571	ATP-dependent RNA helicase DDX3X [OS=Homo sapiens]	DDX3X	O00571 1xPhospho [S90]	sgCtrl	Tcell+birin	sgCtrl_Tcell+birin	0.880999	0
O00571	ATP-dependent RNA helicase DDX3X [OS=Homo sapiens]	DDX3X	O00571 1xPhospho [S90]	sgTRAF2	Tcell	sgTRAF2_Tcell	0.59876	0.332894	0
O00571	ATP-dependent RNA helicase DDX3X [OS=Homo sapiens]	DDX3X	O00571 1xPhospho [S90]	sgTRAF2	Tcell+birin	sgTRAF2_Tcell+birin	1.44919	0.582629	0.87802
O00716	transcription factor E2F3 [OS=Homo sapiens]	E2F3	O00716 3xPhospho [S166;S172;S174]	sgCtrl	Tcell	sgCtrl_Tcell	NA
O00716	transcription factor E2F3 [OS=Homo sapiens]	E2F3	O00716 3xPhospho [S166;S172;S174]	sgCtrl	Tcell+birin	sgCtrl_Tcell+birin	NA	NA
O00716	transcription factor E2F3 [OS=Homo sapiens]	E2F3	O00716 3xPhospho [S166;S172;S174]	sgTRAF2	Tcell	sgTRAF2_Tcell	NA	NA	0
O00716	transcription factor E2F3 [OS=Homo sapiens]	E2F3	O00716 3xPhospho [S166;S172;S174]	sgTRAF2	Tcell+birin	sgTRAF2_Tcell+birin	NA	NA	0.523615
O14497	AT-rich interactive domain-containing protein 1A [OS=Homo sapiens]	ARID1A	O14497 1xPhospho [S1182]	sgCtrl	Tcell	sgCtrl_Tcell	NA
O14497	AT-rich interactive domain-containing protein 1A [OS=Homo sapiens]	ARID1A	O14497 1xPhospho [S1182]	sgCtrl	Tcell+birin	sgCtrl_Tcell+birin	NA	NA
O14497	AT-rich interactive domain-containing protein 1A [OS=Homo sapiens]	ARID1A	O14497 1xPhospho [S1182]	sgTRAF2	Tcell	sgTRAF2_Tcell	NA	NA	0
O14497	AT-rich interactive domain-containing protein 1A [OS=Homo sapiens]	ARID1A	O14497 1xPhospho [S1182]	sgTRAF2	Tcell+birin	sgTRAF2_Tcell+birin	NA	NA	0.539511
O14497	AT-rich interactive domain-containing protein 1A [OS=Homo sapiens]	ARID1A	O14497 1xPhospho [S1184]	sgCtrl	Tcell	sgCtrl_Tcell	0
O14497	AT-rich interactive domain-containing protein 1A [OS=Homo sapiens]	ARID1A	O14497 1xPhospho [S1184]	sgCtrl	Tcell+birin	sgCtrl_Tcell+birin	0.351209	0
O14497	AT-rich interactive domain-containing protein 1A [OS=Homo sapiens]	ARID1A	O14497 1xPhospho [S1184]	sgTRAF2	Tcell	sgTRAF2_Tcell	0.153533	0.269311	0
O14497	AT-rich interactive domain-containing protein 1A [OS=Homo sapiens]	ARID1A	O14497 1xPhospho [S1184]	sgTRAF2	Tcell+birin	sgTRAF2_Tcell+birin	0.606157	0.407969	0.456614
O14497	AT-rich interactive domain-containing protein 1A [OS=Homo sapiens]	ARID1A	O14497 1xPhospho [S1754]	sgCtrl	Tcell	sgCtrl_Tcell	NA
O14497	AT-rich interactive domain-containing protein 1A [OS=Homo sapiens]	ARID1A	O14497 1xPhospho [S1754]	sgCtrl	Tcell+birin	sgCtrl_Tcell+birin	NA	NA
O14497	AT-rich interactive domain-containing protein 1A [OS=Homo sapiens]	ARID1A	O14497 1xPhospho [S1754]	sgTRAF2	Tcell	sgTRAF2_Tcell	NA	NA	0
O14497	AT-rich interactive domain-containing protein 1A [OS=Homo sapiens]	ARID1A	O14497 1xPhospho [S1754]	sgTRAF2	Tcell+birin	sgTRAF2_Tcell+birin	NA	NA	0.579177
O14497	AT-rich interactive domain-containing protein 1A [OS=Homo sapiens]	ARID1A	O14497 1xPhospho [S1755]	sgCtrl	Tcell	sgCtrl_Tcell	0
O14497	AT-rich interactive domain-containing protein 1A [OS=Homo sapiens]	ARID1A	O14497 1xPhospho [S1755]	sgCtrl	Tcell+birin	sgCtrl_Tcell+birin	0.0491815	0
O14497	AT-rich interactive domain-containing protein 1A [OS=Homo sapiens]	ARID1A	O14497 1xPhospho [S1755]	sgTRAF2	Tcell	sgTRAF2_Tcell	0.347298	0.326604	0
O14497	AT-rich interactive domain-containing protein 1A [OS=Homo sapiens]	ARID1A	O14497 1xPhospho [S1755]	sgTRAF2	Tcell+birin	sgTRAF2_Tcell+birin	0.962795	0.924613	0.681931
O14545	TRAF-type zinc finger domain-containing protein 1 [OS=Homo sapiens]	TRAFD1	O14545 1xPhospho [S480]	sgCtrl	Tcell	sgCtrl_Tcell	0
O14545	TRAF-type zinc finger domain-containing protein 1 [OS=Homo sapiens]	TRAFD1	O14545 1xPhospho [S480]	sgCtrl	Tcell+birin	sgCtrl_Tcell+birin	0.282839	0
O14545	TRAF-type zinc finger domain-containing protein 1 [OS=Homo sapiens]	TRAFD1	O14545 1xPhospho [S480]	sgTRAF2	Tcell	sgTRAF2_Tcell	0.252103	0.495289	0
O14545	TRAF-type zinc finger domain-containing protein 1 [OS=Homo sapiens]	TRAFD1	O14545 1xPhospho [S480]	sgTRAF2	Tcell+birin	sgTRAF2_Tcell+birin	0.214405	0.34915	0.227326
O14578	Isoform 4 of Citron Rho-interacting kinase [OS=Homo sapiens];Isoform 3 of Citron Rho-interacting kinase [OS=Homo sapiens]	CIT	O14578-4 1xPhospho [S1982];O14578-3 1xPhospho [S1457]	sgCtrl	Tcell	sgCtrl_Tcell	0
O14578	Isoform 4 of Citron Rho-interacting kinase [OS=Homo sapiens];Isoform 3 of Citron Rho-interacting kinase [OS=Homo sapiens]	CIT	O14578-4 1xPhospho [S1982];O14578-3 1xPhospho [S1457]	sgCtrl	Tcell+birin	sgCtrl_Tcell+birin	0.304991	0
O14578	Isoform 4 of Citron Rho-interacting kinase [OS=Homo sapiens];Isoform 3 of Citron Rho-interacting kinase [OS=Homo sapiens]	CIT	O14578-4 1xPhospho [S1982];O14578-3 1xPhospho [S1457]	sgTRAF2	Tcell	sgTRAF2_Tcell	0.377598	0.239733	0
O14578	Isoform 4 of Citron Rho-interacting kinase [OS=Homo sapiens];Isoform 3 of Citron Rho-interacting kinase [OS=Homo sapiens]	CIT	O14578-4 1xPhospho [S1982];O14578-3 1xPhospho [S1457]	sgTRAF2	Tcell+birin	sgTRAF2_Tcell+birin	0.111112	0.298314	0.32524
O14578	Isoform 4 of Citron Rho-interacting kinase [OS=Homo sapiens];Isoform 3 of Citron Rho-interacting kinase [OS=Homo sapiens]	CIT	O14578-4 1xPhospho [S2035];O14578-3 1xPhospho [S1510]	sgCtrl	Tcell	sgCtrl_Tcell	0
O14578	Isoform 4 of Citron Rho-interacting kinase [OS=Homo sapiens];Isoform 3 of Citron Rho-interacting kinase [OS=Homo sapiens]	CIT	O14578-4 1xPhospho [S2035];O14578-3 1xPhospho [S1510]	sgCtrl	Tcell+birin	sgCtrl_Tcell+birin	0.138144	0
O14578	Isoform 4 of Citron Rho-interacting kinase [OS=Homo sapiens];Isoform 3 of Citron Rho-interacting kinase [OS=Homo sapiens]	CIT	O14578-4 1xPhospho [S2035];O14578-3 1xPhospho [S1510]	sgTRAF2	Tcell	sgTRAF2_Tcell	0.167413	0.280662	0
O14578	Isoform 4 of Citron Rho-interacting kinase [OS=Homo sapiens];Isoform 3 of Citron Rho-interacting kinase [OS=Homo sapiens]	CIT	O14578-4 1xPhospho [S2035];O14578-3 1xPhospho [S1510]	sgTRAF2	Tcell+birin	sgTRAF2_Tcell+birin	1.29193	1.3118	1.16755
O14617	Isoform 5 of AP-3 complex subunit delta-1 [OS=Homo sapiens]	AP3D1	O14617-5 [821-832].1xPhospho [T/S]	sgCtrl	Tcell	sgCtrl_Tcell	0
O14617	Isoform 5 of AP-3 complex subunit delta-1 [OS=Homo sapiens]	AP3D1	O14617-5 [821-832].1xPhospho [T/S]	sgCtrl	Tcell+birin	sgCtrl_Tcell+birin	0.177927	0
O14617	Isoform 5 of AP-3 complex subunit delta-1 [OS=Homo sapiens]	AP3D1	O14617-5 [821-832].1xPhospho [T/S]	sgTRAF2	Tcell	sgTRAF2_Tcell	0.756953	0.851244	0
O14617	Isoform 5 of AP-3 complex subunit delta-1 [OS=Homo sapiens]	AP3D1	O14617-5 [821-832].1xPhospho [T/S]	sgTRAF2	Tcell+birin	sgTRAF2_Tcell+birin	1.95535	2.02986	1.35425
O14617	Isoform 5 of AP-3 complex subunit delta-1 [OS=Homo sapiens]	AP3D1	O14617-5 1xPhospho [S827]	sgCtrl	Tcell	sgCtrl_Tcell	NA
O14617	Isoform 5 of AP-3 complex subunit delta-1 [OS=Homo sapiens]	AP3D1	O14617-5 1xPhospho [S827]	sgCtrl	Tcell+birin	sgCtrl_Tcell+birin	NA	NA
O14617	Isoform 5 of AP-3 complex subunit delta-1 [OS=Homo sapiens]	AP3D1	O14617-5 1xPhospho [S827]	sgTRAF2	Tcell	sgTRAF2_Tcell	NA	NA	0
O14617	Isoform 5 of AP-3 complex subunit delta-1 [OS=Homo sapiens]	AP3D1	O14617-5 1xPhospho [S827]	sgTRAF2	Tcell+birin	sgTRAF2_Tcell+birin	NA	NA	1.4473
O14617	Isoform 5 of AP-3 complex subunit delta-1 [OS=Homo sapiens]	AP3D1	O14617-5 1xPhospho [T826]	sgCtrl	Tcell	sgCtrl_Tcell	0
O14617	Isoform 5 of AP-3 complex subunit delta-1 [OS=Homo sapiens]	AP3D1	O14617-5 1xPhospho [T826]	sgCtrl	Tcell+birin	sgCtrl_Tcell+birin	1.11555	0
O14617	Isoform 5 of AP-3 complex subunit delta-1 [OS=Homo sapiens]	AP3D1	O14617-5 1xPhospho [T826]	sgTRAF2	Tcell	sgTRAF2_Tcell	0.905509	1.1581	0
O14617	Isoform 5 of AP-3 complex subunit delta-1 [OS=Homo sapiens]	AP3D1	O14617-5 1xPhospho [T826]	sgTRAF2	Tcell+birin	sgTRAF2_Tcell+birin	1.96995	2.29896	1.43201
O14646	Isoform 2 of Chromodomain-helicase-DNA-binding protein 1 [OS=Homo sapiens];Chromodomain-helicase-DNA-binding protein 1 [OS=Homo sapiens]	CHD1	O14646-2 1xPhospho [S1622];O14646 1xPhospho [S1622]	sgCtrl	Tcell	sgCtrl_Tcell	0
O14646	Isoform 2 of Chromodomain-helicase-DNA-binding protein 1 [OS=Homo sapiens];Chromodomain-helicase-DNA-binding protein 1 [OS=Homo sapiens]	CHD1	O14646-2 1xPhospho [S1622];O14646 1xPhospho [S1622]	sgCtrl	Tcell+birin	sgCtrl_Tcell+birin	0.843058	0
O14646	Isoform 2 of Chromodomain-helicase-DNA-binding protein 1 [OS=Homo sapiens];Chromodomain-helicase-DNA-binding protein 1 [OS=Homo sapiens]	CHD1	O14646-2 1xPhospho [S1622];O14646 1xPhospho [S1622]	sgTRAF2	Tcell	sgTRAF2_Tcell	0.400292	0.447218	0
O14646	Isoform 2 of Chromodomain-helicase-DNA-binding protein 1 [OS=Homo sapiens];Chromodomain-helicase-DNA-binding protein 1 [OS=Homo sapiens]	CHD1	O14646-2 1xPhospho [S1622];O14646 1xPhospho [S1622]	sgTRAF2	Tcell+birin	sgTRAF2_Tcell+birin	1.14084	0.447741	0.775167
O14730	serine/threonine-protein kinase RIO3 [OS=Homo sapiens]	RIOK3	O14730 1xPhospho [S112]	sgCtrl	Tcell	sgCtrl_Tcell	0
O14730	serine/threonine-protein kinase RIO3 [OS=Homo sapiens]	RIOK3	O14730 1xPhospho [S112]	sgCtrl	Tcell+birin	sgCtrl_Tcell+birin	0.135823	0
O14730	serine/threonine-protein kinase RIO3 [OS=Homo sapiens]	RIOK3	O14730 1xPhospho [S112]	sgTRAF2	Tcell	sgTRAF2_Tcell	0.450662	0.426511	0
O14730	serine/threonine-protein kinase RIO3 [OS=Homo sapiens]	RIOK3	O14730 1xPhospho [S112]	sgTRAF2	Tcell+birin	sgTRAF2_Tcell+birin	1.02501	0.997783	0.781239
O14745	Na(+)/H(+) exchange regulatory cofactor NHE-RF1 [OS=Homo sapiens]	SLC9A3R1	O14745 1xPhospho [S269]	sgCtrl	Tcell	sgCtrl_Tcell	0
O14745	Na(+)/H(+) exchange regulatory cofactor NHE-RF1 [OS=Homo sapiens]	SLC9A3R1	O14745 1xPhospho [S269]	sgCtrl	Tcell+birin	sgCtrl_Tcell+birin	0.259005	0
O14745	Na(+)/H(+) exchange regulatory cofactor NHE-RF1 [OS=Homo sapiens]	SLC9A3R1	O14745 1xPhospho [S269]	sgTRAF2	Tcell	sgTRAF2_Tcell	0.290062	0.388672	0
O14745	Na(+)/H(+) exchange regulatory cofactor NHE-RF1 [OS=Homo sapiens]	SLC9A3R1	O14745 1xPhospho [S269]	sgTRAF2	Tcell+birin	sgTRAF2_Tcell+birin	0.39544	0.32767	0.250563
O14745	Na(+)/H(+) exchange regulatory cofactor NHE-RF1 [OS=Homo sapiens]	SLC9A3R1	O14745 2xPhospho [S290;S291]	sgCtrl	Tcell	sgCtrl_Tcell	NA
O14745	Na(+)/H(+) exchange regulatory cofactor NHE-RF1 [OS=Homo sapiens]	SLC9A3R1	O14745 2xPhospho [S290;S291]	sgCtrl	Tcell+birin	sgCtrl_Tcell+birin	NA	NA
O14745	Na(+)/H(+) exchange regulatory cofactor NHE-RF1 [OS=Homo sapiens]	SLC9A3R1	O14745 2xPhospho [S290;S291]	sgTRAF2	Tcell	sgTRAF2_Tcell	NA	NA	0
O14745	Na(+)/H(+) exchange regulatory cofactor NHE-RF1 [OS=Homo sapiens]	SLC9A3R1	O14745 2xPhospho [S290;S291]	sgTRAF2	Tcell+birin	sgTRAF2_Tcell+birin	NA	NA	0.491196
O14745	Na(+)/H(+) exchange regulatory cofactor NHE-RF1 [OS=Homo sapiens]	SLC9A3R1	O14745 2xPhospho [S291;S294]	sgCtrl	Tcell	sgCtrl_Tcell	NA
O14745	Na(+)/H(+) exchange regulatory cofactor NHE-RF1 [OS=Homo sapiens]	SLC9A3R1	O14745 2xPhospho [S291;S294]	sgCtrl	Tcell+birin	sgCtrl_Tcell+birin	NA	NA
O14745	Na(+)/H(+) exchange regulatory cofactor NHE-RF1 [OS=Homo sapiens]	SLC9A3R1	O14745 2xPhospho [S291;S294]	sgTRAF2	Tcell	sgTRAF2_Tcell	NA	NA	0
O14745	Na(+)/H(+) exchange regulatory cofactor NHE-RF1 [OS=Homo sapiens]	SLC9A3R1	O14745 2xPhospho [S291;S294]	sgTRAF2	Tcell+birin	sgTRAF2_Tcell+birin	NA	NA	0.491196
O14757	Serine/threonine-protein kinase Chk1 [OS=Homo sapiens]	CHEK1	O14757 1xPhospho [S286]	sgCtrl	Tcell	sgCtrl_Tcell	0
O14757	Serine/threonine-protein kinase Chk1 [OS=Homo sapiens]	CHEK1	O14757 1xPhospho [S286]	sgCtrl	Tcell+birin	sgCtrl_Tcell+birin	0.157554	0
O14757	Serine/threonine-protein kinase Chk1 [OS=Homo sapiens]	CHEK1	O14757 1xPhospho [S286]	sgTRAF2	Tcell	sgTRAF2_Tcell	0.405796	0.476601	0
O14757	Serine/threonine-protein kinase Chk1 [OS=Homo sapiens]	CHEK1	O14757 1xPhospho [S286]	sgTRAF2	Tcell+birin	sgTRAF2_Tcell+birin	0.231604	0.334336	0.298194
O14776	Transcription elongation regulator 1 [OS=Homo sapiens]	TCERG1	O14776-1 [829-841].1xPhospho [S]	sgCtrl	Tcell	sgCtrl_Tcell	0
O14776	Transcription elongation regulator 1 [OS=Homo sapiens]	TCERG1	O14776-1 [829-841].1xPhospho [S]	sgCtrl	Tcell+birin	sgCtrl_Tcell+birin	0.860803	0
O14776	Transcription elongation regulator 1 [OS=Homo sapiens]	TCERG1	O14776-1 [829-841].1xPhospho [S]	sgTRAF2	Tcell	sgTRAF2_Tcell	0.615544	0.444335	0
O14776	Transcription elongation regulator 1 [OS=Homo sapiens]	TCERG1	O14776-1 [829-841].1xPhospho [S]	sgTRAF2	Tcell+birin	sgTRAF2_Tcell+birin	1.18807	0.407116	0.658905
O14776	Transcription elongation regulator 1 [OS=Homo sapiens]	TCERG1	O14776-1 1xPhospho [S833]	sgCtrl	Tcell	sgCtrl_Tcell	NA
O14776	Transcription elongation regulator 1 [OS=Homo sapiens]	TCERG1	O14776-1 1xPhospho [S833]	sgCtrl	Tcell+birin	sgCtrl_Tcell+birin	NA	NA
O14776	Transcription elongation regulator 1 [OS=Homo sapiens]	TCERG1	O14776-1 1xPhospho [S833]	sgTRAF2	Tcell	sgTRAF2_Tcell	NA	NA	0
O14776	Transcription elongation regulator 1 [OS=Homo sapiens]	TCERG1	O14776-1 1xPhospho [S833]	sgTRAF2	Tcell+birin	sgTRAF2_Tcell+birin	NA	NA	0.671234
O14776	Transcription elongation regulator 1 [OS=Homo sapiens]	TCERG1	O14776-1 1xPhospho [S933]	sgCtrl	Tcell	sgCtrl_Tcell	NA
O14776	Transcription elongation regulator 1 [OS=Homo sapiens]	TCERG1	O14776-1 1xPhospho [S933]	sgCtrl	Tcell+birin	sgCtrl_Tcell+birin	NA	NA
O14776	Transcription elongation regulator 1 [OS=Homo sapiens]	TCERG1	O14776-1 1xPhospho [S933]	sgTRAF2	Tcell	sgTRAF2_Tcell	NA	NA	0
O14776	Transcription elongation regulator 1 [OS=Homo sapiens]	TCERG1	O14776-1 1xPhospho [S933]	sgTRAF2	Tcell+birin	sgTRAF2_Tcell+birin	NA	NA	0.710797
O14776	Transcription elongation regulator 1 [OS=Homo sapiens]	TCERG1	O14776-1 1xPhospho [S935]	sgCtrl	Tcell	sgCtrl_Tcell	NA
O14776	Transcription elongation regulator 1 [OS=Homo sapiens]	TCERG1	O14776-1 1xPhospho [S935]	sgCtrl	Tcell+birin	sgCtrl_Tcell+birin	NA	NA
O14776	Transcription elongation regulator 1 [OS=Homo sapiens]	TCERG1	O14776-1 1xPhospho [S935]	sgTRAF2	Tcell	sgTRAF2_Tcell	NA	NA	0
O14776	Transcription elongation regulator 1 [OS=Homo sapiens]	TCERG1	O14776-1 1xPhospho [S935]	sgTRAF2	Tcell+birin	sgTRAF2_Tcell+birin	NA	NA	0.700148
O14777	Kinetochore protein NDC80 homolog [OS=Homo sapiens]	NDC80	O14777 1xPhospho [S5]	sgCtrl	Tcell	sgCtrl_Tcell	0
O14777	Kinetochore protein NDC80 homolog [OS=Homo sapiens]	NDC80	O14777 1xPhospho [S5]	sgCtrl	Tcell+birin	sgCtrl_Tcell+birin	0.772657	0
O14777	Kinetochore protein NDC80 homolog [OS=Homo sapiens]	NDC80	O14777 1xPhospho [S5]	sgTRAF2	Tcell	sgTRAF2_Tcell	0.838808	0.957313	0
O14777	Kinetochore protein NDC80 homolog [OS=Homo sapiens]	NDC80	O14777 1xPhospho [S5]	sgTRAF2	Tcell+birin	sgTRAF2_Tcell+birin	1.10979	1.02225	0.435293
O14827	Ras-specific guanine nucleotide-releasing factor 2 [OS=Homo sapiens]	RASGRF2	O14827 [834-857].1xPhospho [S/T]	sgCtrl	Tcell	sgCtrl_Tcell	0
O14827	Ras-specific guanine nucleotide-releasing factor 2 [OS=Homo sapiens]	RASGRF2	O14827 [834-857].1xPhospho [S/T]	sgCtrl	Tcell+birin	sgCtrl_Tcell+birin	0.226234	0
O14827	Ras-specific guanine nucleotide-releasing factor 2 [OS=Homo sapiens]	RASGRF2	O14827 [834-857].1xPhospho [S/T]	sgTRAF2	Tcell	sgTRAF2_Tcell	0.417822	0.458124	0
O14827	Ras-specific guanine nucleotide-releasing factor 2 [OS=Homo sapiens]	RASGRF2	O14827 [834-857].1xPhospho [S/T]	sgTRAF2	Tcell+birin	sgTRAF2_Tcell+birin	0.412859	0.560324	0.278806
O14827	Ras-specific guanine nucleotide-releasing factor 2 [OS=Homo sapiens]	RASGRF2	O14827 1xPhospho [S746]	sgCtrl	Tcell	sgCtrl_Tcell	0
O14827	Ras-specific guanine nucleotide-releasing factor 2 [OS=Homo sapiens]	RASGRF2	O14827 1xPhospho [S746]	sgCtrl	Tcell+birin	sgCtrl_Tcell+birin	0.850351	0
O14827	Ras-specific guanine nucleotide-releasing factor 2 [OS=Homo sapiens]	RASGRF2	O14827 1xPhospho [S746]	sgTRAF2	Tcell	sgTRAF2_Tcell	1.01458	0.949121	0
O14827	Ras-specific guanine nucleotide-releasing factor 2 [OS=Homo sapiens]	RASGRF2	O14827 1xPhospho [S746]	sgTRAF2	Tcell+birin	sgTRAF2_Tcell+birin	1.33191	0.982592	0.445727
O14867	Transcription regulator protein BACH1 [OS=Homo sapiens]	BACH1	O14867 1xPhospho [S364]	sgCtrl	Tcell	sgCtrl_Tcell	NA
O14867	Transcription regulator protein BACH1 [OS=Homo sapiens]	BACH1	O14867 1xPhospho [S364]	sgCtrl	Tcell+birin	sgCtrl_Tcell+birin	NA	NA
O14867	Transcription regulator protein BACH1 [OS=Homo sapiens]	BACH1	O14867 1xPhospho [S364]	sgTRAF2	Tcell	sgTRAF2_Tcell	NA	NA	0
O14867	Transcription regulator protein BACH1 [OS=Homo sapiens]	BACH1	O14867 1xPhospho [S364]	sgTRAF2	Tcell+birin	sgTRAF2_Tcell+birin	NA	NA	1.20092
O14908	PDZ domain-containing protein GIPC1 [OS=Homo sapiens]	GIPC1	O14908-1 1xPhospho [T242]	sgCtrl	Tcell	sgCtrl_Tcell	0
O14908	PDZ domain-containing protein GIPC1 [OS=Homo sapiens]	GIPC1	O14908-1 1xPhospho [T242]	sgCtrl	Tcell+birin	sgCtrl_Tcell+birin	0.08311	0
O14908	PDZ domain-containing protein GIPC1 [OS=Homo sapiens]	GIPC1	O14908-1 1xPhospho [T242]	sgTRAF2	Tcell	sgTRAF2_Tcell	0.704332	0.705312	0
O14908	PDZ domain-containing protein GIPC1 [OS=Homo sapiens]	GIPC1	O14908-1 1xPhospho [T242]	sgTRAF2	Tcell+birin	sgTRAF2_Tcell+birin	1.46322	1.48325	0.871858
O14920	Inhibitor of nuclear factor kappa-B kinase subunit beta [OS=Homo sapiens]	IKBKB	O14920-1 1xPhospho [S695]	sgCtrl	Tcell	sgCtrl_Tcell	0
O14920	Inhibitor of nuclear factor kappa-B kinase subunit beta [OS=Homo sapiens]	IKBKB	O14920-1 1xPhospho [S695]	sgCtrl	Tcell+birin	sgCtrl_Tcell+birin	0.131568	0
O14920	Inhibitor of nuclear factor kappa-B kinase subunit beta [OS=Homo sapiens]	IKBKB	O14920-1 1xPhospho [S695]	sgTRAF2	Tcell	sgTRAF2_Tcell	NA	NA	NA
O14920	Inhibitor of nuclear factor kappa-B kinase subunit beta [OS=Homo sapiens]	IKBKB	O14920-1 1xPhospho [S695]	sgTRAF2	Tcell+birin	sgTRAF2_Tcell+birin	NA	NA	NA
O14936	peripheral plasma membrane protein CASK [OS=Homo sapiens]	CASK	O14936 1xPhospho [S582]	sgCtrl	Tcell	sgCtrl_Tcell	0
O14936	peripheral plasma membrane protein CASK [OS=Homo sapiens]	CASK	O14936 1xPhospho [S582]	sgCtrl	Tcell+birin	sgCtrl_Tcell+birin	0.20589	0
O14936	peripheral plasma membrane protein CASK [OS=Homo sapiens]	CASK	O14936 1xPhospho [S582]	sgTRAF2	Tcell	sgTRAF2_Tcell	0.182383	0.166475	0
O14936	peripheral plasma membrane protein CASK [OS=Homo sapiens]	CASK	O14936 1xPhospho [S582]	sgTRAF2	Tcell+birin	sgTRAF2_Tcell+birin	0.296567	0.156736	0.227667
O14950	Myosin regulatory light chain 12B [OS=Homo sapiens]	MYL12B	O14950 2xPhospho [T19;S20]	sgCtrl	Tcell	sgCtrl_Tcell	0
O14950	Myosin regulatory light chain 12B [OS=Homo sapiens]	MYL12B	O14950 2xPhospho [T19;S20]	sgCtrl	Tcell+birin	sgCtrl_Tcell+birin	1.44003	0
O14950	Myosin regulatory light chain 12B [OS=Homo sapiens]	MYL12B	O14950 2xPhospho [T19;S20]	sgTRAF2	Tcell	sgTRAF2_Tcell	0.547904	1.10977	0
O14950	Myosin regulatory light chain 12B [OS=Homo sapiens]	MYL12B	O14950 2xPhospho [T19;S20]	sgTRAF2	Tcell+birin	sgTRAF2_Tcell+birin	2.35434	1.20064	1.95665
O14950	Myosin regulatory light chain 12B [OS=Homo sapiens]	MYL12B	O14950 2xPhospho [T19;S29]	sgCtrl	Tcell	sgCtrl_Tcell	NA
O14950	Myosin regulatory light chain 12B [OS=Homo sapiens]	MYL12B	O14950 2xPhospho [T19;S29]	sgCtrl	Tcell+birin	sgCtrl_Tcell+birin	NA	NA
O14950	Myosin regulatory light chain 12B [OS=Homo sapiens]	MYL12B	O14950 2xPhospho [T19;S29]	sgTRAF2	Tcell	sgTRAF2_Tcell	NA	NA	0
O14950	Myosin regulatory light chain 12B [OS=Homo sapiens]	MYL12B	O14950 2xPhospho [T19;S29]	sgTRAF2	Tcell+birin	sgTRAF2_Tcell+birin	NA	NA	1.43061
O14974	Protein phosphatase 1 regulatory subunit 12A [OS=Homo sapiens]	PPP1R12A	O14974 1xPhospho [S422]	sgCtrl	Tcell	sgCtrl_Tcell	0
O14974	Protein phosphatase 1 regulatory subunit 12A [OS=Homo sapiens]	PPP1R12A	O14974 1xPhospho [S422]	sgCtrl	Tcell+birin	sgCtrl_Tcell+birin	0.109286	0
O14974	Protein phosphatase 1 regulatory subunit 12A [OS=Homo sapiens]	PPP1R12A	O14974 1xPhospho [S422]	sgTRAF2	Tcell	sgTRAF2_Tcell	0.30216	0.277731	0
O14974	Protein phosphatase 1 regulatory subunit 12A [OS=Homo sapiens]	PPP1R12A	O14974 1xPhospho [S422]	sgTRAF2	Tcell+birin	sgTRAF2_Tcell+birin	0.77933	0.838815	0.673971
O14974	Protein phosphatase 1 regulatory subunit 12A [OS=Homo sapiens]	PPP1R12A	O14974 1xPhospho [S479]	sgCtrl	Tcell	sgCtrl_Tcell	0
O14974	Protein phosphatase 1 regulatory subunit 12A [OS=Homo sapiens]	PPP1R12A	O14974 1xPhospho [S479]	sgCtrl	Tcell+birin	sgCtrl_Tcell+birin	0.253209	0
O14974	Protein phosphatase 1 regulatory subunit 12A [OS=Homo sapiens]	PPP1R12A	O14974 1xPhospho [S479]	sgTRAF2	Tcell	sgTRAF2_Tcell	0.245697	0.250404	0
O14974	Protein phosphatase 1 regulatory subunit 12A [OS=Homo sapiens]	PPP1R12A	O14974 1xPhospho [S479]	sgTRAF2	Tcell+birin	sgTRAF2_Tcell+birin	0.435444	0.196195	0.35168
O14974	Protein phosphatase 1 regulatory subunit 12A [OS=Homo sapiens]	PPP1R12A	O14974 1xPhospho [S507]	sgCtrl	Tcell	sgCtrl_Tcell	0
O14974	Protein phosphatase 1 regulatory subunit 12A [OS=Homo sapiens]	PPP1R12A	O14974 1xPhospho [S507]	sgCtrl	Tcell+birin	sgCtrl_Tcell+birin	0.761284	0
O14974	Protein phosphatase 1 regulatory subunit 12A [OS=Homo sapiens]	PPP1R12A	O14974 1xPhospho [S507]	sgTRAF2	Tcell	sgTRAF2_Tcell	0.632952	0.254663	0
O14974	Protein phosphatase 1 regulatory subunit 12A [OS=Homo sapiens]	PPP1R12A	O14974 1xPhospho [S507]	sgTRAF2	Tcell+birin	sgTRAF2_Tcell+birin	0.969005	0.327325	0.395157
O14974	Protein phosphatase 1 regulatory subunit 12A [OS=Homo sapiens]	PPP1R12A	O14974 1xPhospho [S509]	sgCtrl	Tcell	sgCtrl_Tcell	0
O14974	Protein phosphatase 1 regulatory subunit 12A [OS=Homo sapiens]	PPP1R12A	O14974 1xPhospho [S509]	sgCtrl	Tcell+birin	sgCtrl_Tcell+birin	0.273093	0
O14974	Protein phosphatase 1 regulatory subunit 12A [OS=Homo sapiens]	PPP1R12A	O14974 1xPhospho [S509]	sgTRAF2	Tcell	sgTRAF2_Tcell	0.476129	0.625888	0
O14974	Protein phosphatase 1 regulatory subunit 12A [OS=Homo sapiens]	PPP1R12A	O14974 1xPhospho [S509]	sgTRAF2	Tcell+birin	sgTRAF2_Tcell+birin	0.511348	0.568558	0.482075
O14974	Protein phosphatase 1 regulatory subunit 12A [OS=Homo sapiens]	PPP1R12A	O14974 1xPhospho [S695]	sgCtrl	Tcell	sgCtrl_Tcell	NA
O14974	Protein phosphatase 1 regulatory subunit 12A [OS=Homo sapiens]	PPP1R12A	O14974 1xPhospho [S695]	sgCtrl	Tcell+birin	sgCtrl_Tcell+birin	NA	NA
O14974	Protein phosphatase 1 regulatory subunit 12A [OS=Homo sapiens]	PPP1R12A	O14974 1xPhospho [S695]	sgTRAF2	Tcell	sgTRAF2_Tcell	NA	NA	0
O14974	Protein phosphatase 1 regulatory subunit 12A [OS=Homo sapiens]	PPP1R12A	O14974 1xPhospho [S695]	sgTRAF2	Tcell+birin	sgTRAF2_Tcell+birin	NA	NA	1.21762
O14974	Protein phosphatase 1 regulatory subunit 12A [OS=Homo sapiens]	PPP1R12A	O14974 1xPhospho [T443]	sgCtrl	Tcell	sgCtrl_Tcell	0
O14974	Protein phosphatase 1 regulatory subunit 12A [OS=Homo sapiens]	PPP1R12A	O14974 1xPhospho [T443]	sgCtrl	Tcell+birin	sgCtrl_Tcell+birin	0.472669	0
O14974	Protein phosphatase 1 regulatory subunit 12A [OS=Homo sapiens]	PPP1R12A	O14974 1xPhospho [T443]	sgTRAF2	Tcell	sgTRAF2_Tcell	0.297346	0.483191	0
O14974	Protein phosphatase 1 regulatory subunit 12A [OS=Homo sapiens]	PPP1R12A	O14974 1xPhospho [T443]	sgTRAF2	Tcell+birin	sgTRAF2_Tcell+birin	0.901067	0.506111	0.753268
O14974	Protein phosphatase 1 regulatory subunit 12A [OS=Homo sapiens]	PPP1R12A	O14974 1xPhospho [T696]	sgCtrl	Tcell	sgCtrl_Tcell	NA
O14974	Protein phosphatase 1 regulatory subunit 12A [OS=Homo sapiens]	PPP1R12A	O14974 1xPhospho [T696]	sgCtrl	Tcell+birin	sgCtrl_Tcell+birin	NA	NA
O14974	Protein phosphatase 1 regulatory subunit 12A [OS=Homo sapiens]	PPP1R12A	O14974 1xPhospho [T696]	sgTRAF2	Tcell	sgTRAF2_Tcell	NA	NA	0
O14974	Protein phosphatase 1 regulatory subunit 12A [OS=Homo sapiens]	PPP1R12A	O14974 1xPhospho [T696]	sgTRAF2	Tcell+birin	sgTRAF2_Tcell+birin	NA	NA	1.14414
O14974	Protein phosphatase 1 regulatory subunit 12A [OS=Homo sapiens]	PPP1R12A	O14974 2xPhospho [S472;S473]	sgCtrl	Tcell	sgCtrl_Tcell	0
O14974	Protein phosphatase 1 regulatory subunit 12A [OS=Homo sapiens]	PPP1R12A	O14974 2xPhospho [S472;S473]	sgCtrl	Tcell+birin	sgCtrl_Tcell+birin	0.151794	0
O14974	Protein phosphatase 1 regulatory subunit 12A [OS=Homo sapiens]	PPP1R12A	O14974 2xPhospho [S472;S473]	sgTRAF2	Tcell	sgTRAF2_Tcell	0.207623	0.236758	0
O14974	Protein phosphatase 1 regulatory subunit 12A [OS=Homo sapiens]	PPP1R12A	O14974 2xPhospho [S472;S473]	sgTRAF2	Tcell+birin	sgTRAF2_Tcell+birin	0.203263	0.302633	0.144855
O14979	Heterogeneous nuclear ribonucleoprotein D-like [OS=Homo sapiens]	HNRNPDL	O14979-1 1xPhospho [T178]	sgCtrl	Tcell	sgCtrl_Tcell	0
O14979	Heterogeneous nuclear ribonucleoprotein D-like [OS=Homo sapiens]	HNRNPDL	O14979-1 1xPhospho [T178]	sgCtrl	Tcell+birin	sgCtrl_Tcell+birin	1.27105	0
O14979	Heterogeneous nuclear ribonucleoprotein D-like [OS=Homo sapiens]	HNRNPDL	O14979-1 1xPhospho [T178]	sgTRAF2	Tcell	sgTRAF2_Tcell	0.994692	0.397173	0
O14979	Heterogeneous nuclear ribonucleoprotein D-like [OS=Homo sapiens]	HNRNPDL	O14979-1 1xPhospho [T178]	sgTRAF2	Tcell+birin	sgTRAF2_Tcell+birin	2.41684	1.1636	1.45418
O14980	Exportin-1 [OS=Homo sapiens]	XPO1	O14980 1xPhospho [S1055]	sgCtrl	Tcell	sgCtrl_Tcell	0
O14980	Exportin-1 [OS=Homo sapiens]	XPO1	O14980 1xPhospho [S1055]	sgCtrl	Tcell+birin	sgCtrl_Tcell+birin	0.357958	0
O14980	Exportin-1 [OS=Homo sapiens]	XPO1	O14980 1xPhospho [S1055]	sgTRAF2	Tcell	sgTRAF2_Tcell	0.233756	0.194126	0
O14980	Exportin-1 [OS=Homo sapiens]	XPO1	O14980 1xPhospho [S1055]	sgTRAF2	Tcell+birin	sgTRAF2_Tcell+birin	0.530457	0.200939	0.336703
O14981	TATA-binding protein-associated factor 172 [OS=Homo sapiens]	BTAF1	O14981 1xPhospho [S224]	sgCtrl	Tcell	sgCtrl_Tcell	0
O14981	TATA-binding protein-associated factor 172 [OS=Homo sapiens]	BTAF1	O14981 1xPhospho [S224]	sgCtrl	Tcell+birin	sgCtrl_Tcell+birin	0.779858	0
O14981	TATA-binding protein-associated factor 172 [OS=Homo sapiens]	BTAF1	O14981 1xPhospho [S224]	sgTRAF2	Tcell	sgTRAF2_Tcell	0.425009	0.578828	0
O14981	TATA-binding protein-associated factor 172 [OS=Homo sapiens]	BTAF1	O14981 1xPhospho [S224]	sgTRAF2	Tcell+birin	sgTRAF2_Tcell+birin	1.88115	1.22717	1.64786
O15013	rho guanine nucleotide exchange factor 10 [OS=Homo sapiens]	ARHGEF10	O15013 1xPhospho [S373]	sgCtrl	Tcell	sgCtrl_Tcell	0
O15013	rho guanine nucleotide exchange factor 10 [OS=Homo sapiens]	ARHGEF10	O15013 1xPhospho [S373]	sgCtrl	Tcell+birin	sgCtrl_Tcell+birin	0.207758	0
O15013	rho guanine nucleotide exchange factor 10 [OS=Homo sapiens]	ARHGEF10	O15013 1xPhospho [S373]	sgTRAF2	Tcell	sgTRAF2_Tcell	0.447408	0.511427	0
O15013	rho guanine nucleotide exchange factor 10 [OS=Homo sapiens]	ARHGEF10	O15013 1xPhospho [S373]	sgTRAF2	Tcell+birin	sgTRAF2_Tcell+birin	1.6832	1.7478	1.2909
O15027	Isoform 5 of Protein transport protein Sec16A [OS=Homo sapiens];Isoform 4 of Protein transport protein Sec16A [OS=Homo sapiens]	SEC16A	O15027-5 [1047-1057];O15027-4 [1047-1057].1xPhospho [S]	sgCtrl	Tcell	sgCtrl_Tcell	0
O15027	Isoform 5 of Protein transport protein Sec16A [OS=Homo sapiens];Isoform 4 of Protein transport protein Sec16A [OS=Homo sapiens]	SEC16A	O15027-5 [1047-1057];O15027-4 [1047-1057].1xPhospho [S]	sgCtrl	Tcell+birin	sgCtrl_Tcell+birin	0.345459	0
O15027	Isoform 5 of Protein transport protein Sec16A [OS=Homo sapiens];Isoform 4 of Protein transport protein Sec16A [OS=Homo sapiens]	SEC16A	O15027-5 [1047-1057];O15027-4 [1047-1057].1xPhospho [S]	sgTRAF2	Tcell	sgTRAF2_Tcell	0.152687	0.270105	0
O15027	Isoform 5 of Protein transport protein Sec16A [OS=Homo sapiens];Isoform 4 of Protein transport protein Sec16A [OS=Homo sapiens]	SEC16A	O15027-5 [1047-1057];O15027-4 [1047-1057].1xPhospho [S]	sgTRAF2	Tcell+birin	sgTRAF2_Tcell+birin	0.684152	0.419016	0.580655
O15027	Isoform 5 of Protein transport protein Sec16A [OS=Homo sapiens];Isoform 4 of Protein transport protein Sec16A [OS=Homo sapiens]	SEC16A	O15027-5 1xPhospho [S1149];O15027-4 1xPhospho [S1149]	sgCtrl	Tcell	sgCtrl_Tcell	0
O15027	Isoform 5 of Protein transport protein Sec16A [OS=Homo sapiens];Isoform 4 of Protein transport protein Sec16A [OS=Homo sapiens]	SEC16A	O15027-5 1xPhospho [S1149];O15027-4 1xPhospho [S1149]	sgCtrl	Tcell+birin	sgCtrl_Tcell+birin	0.188711	0
O15027	Isoform 5 of Protein transport protein Sec16A [OS=Homo sapiens];Isoform 4 of Protein transport protein Sec16A [OS=Homo sapiens]	SEC16A	O15027-5 1xPhospho [S1149];O15027-4 1xPhospho [S1149]	sgTRAF2	Tcell	sgTRAF2_Tcell	0.317949	0.2633	0
O15027	Isoform 5 of Protein transport protein Sec16A [OS=Homo sapiens];Isoform 4 of Protein transport protein Sec16A [OS=Homo sapiens]	SEC16A	O15027-5 1xPhospho [S1149];O15027-4 1xPhospho [S1149]	sgTRAF2	Tcell+birin	sgTRAF2_Tcell+birin	0.801314	0.739411	0.517897
O15027	Isoform 5 of Protein transport protein Sec16A [OS=Homo sapiens];Isoform 4 of Protein transport protein Sec16A [OS=Homo sapiens]	SEC16A	O15027-5 1xPhospho [S136];O15027-4 1xPhospho [S136]	sgCtrl	Tcell	sgCtrl_Tcell	0
O15027	Isoform 5 of Protein transport protein Sec16A [OS=Homo sapiens];Isoform 4 of Protein transport protein Sec16A [OS=Homo sapiens]	SEC16A	O15027-5 1xPhospho [S136];O15027-4 1xPhospho [S136]	sgCtrl	Tcell+birin	sgCtrl_Tcell+birin	0.12326	0
O15027	Isoform 5 of Protein transport protein Sec16A [OS=Homo sapiens];Isoform 4 of Protein transport protein Sec16A [OS=Homo sapiens]	SEC16A	O15027-5 1xPhospho [S136];O15027-4 1xPhospho [S136]	sgTRAF2	Tcell	sgTRAF2_Tcell	0.275583	0.239926	0
O15027	Isoform 5 of Protein transport protein Sec16A [OS=Homo sapiens];Isoform 4 of Protein transport protein Sec16A [OS=Homo sapiens]	SEC16A	O15027-5 1xPhospho [S136];O15027-4 1xPhospho [S136]	sgTRAF2	Tcell+birin	sgTRAF2_Tcell+birin	0.170954	0.186498	0.124013
O15027	Isoform 5 of Protein transport protein Sec16A [OS=Homo sapiens];Isoform 4 of Protein transport protein Sec16A [OS=Homo sapiens]	SEC16A	O15027-5 1xPhospho [S1859];O15027-4 1xPhospho [S1859]	sgCtrl	Tcell	sgCtrl_Tcell	0
O15027	Isoform 5 of Protein transport protein Sec16A [OS=Homo sapiens];Isoform 4 of Protein transport protein Sec16A [OS=Homo sapiens]	SEC16A	O15027-5 1xPhospho [S1859];O15027-4 1xPhospho [S1859]	sgCtrl	Tcell+birin	sgCtrl_Tcell+birin	0.441959	0
O15027	Isoform 5 of Protein transport protein Sec16A [OS=Homo sapiens];Isoform 4 of Protein transport protein Sec16A [OS=Homo sapiens]	SEC16A	O15027-5 1xPhospho [S1859];O15027-4 1xPhospho [S1859]	sgTRAF2	Tcell	sgTRAF2_Tcell	0.305523	0.50867	0
O15027	Isoform 5 of Protein transport protein Sec16A [OS=Homo sapiens];Isoform 4 of Protein transport protein Sec16A [OS=Homo sapiens]	SEC16A	O15027-5 1xPhospho [S1859];O15027-4 1xPhospho [S1859]	sgTRAF2	Tcell+birin	sgTRAF2_Tcell+birin	0.676406	0.355322	0.580621
O15027	Isoform 5 of Protein transport protein Sec16A [OS=Homo sapiens];Isoform 4 of Protein transport protein Sec16A [OS=Homo sapiens]	SEC16A	O15027-5 1xPhospho [T1876];O15027-4 1xPhospho [T1876]	sgCtrl	Tcell	sgCtrl_Tcell	0
O15027	Isoform 5 of Protein transport protein Sec16A [OS=Homo sapiens];Isoform 4 of Protein transport protein Sec16A [OS=Homo sapiens]	SEC16A	O15027-5 1xPhospho [T1876];O15027-4 1xPhospho [T1876]	sgCtrl	Tcell+birin	sgCtrl_Tcell+birin	0.172363	0
O15027	Isoform 5 of Protein transport protein Sec16A [OS=Homo sapiens];Isoform 4 of Protein transport protein Sec16A [OS=Homo sapiens]	SEC16A	O15027-5 1xPhospho [T1876];O15027-4 1xPhospho [T1876]	sgTRAF2	Tcell	sgTRAF2_Tcell	0.193347	0.121116	0
O15027	Isoform 5 of Protein transport protein Sec16A [OS=Homo sapiens];Isoform 4 of Protein transport protein Sec16A [OS=Homo sapiens]	SEC16A	O15027-5 1xPhospho [T1876];O15027-4 1xPhospho [T1876]	sgTRAF2	Tcell+birin	sgTRAF2_Tcell+birin	0.428522	0.341667	0.360791
O15042	U2 snRNP-associated SURP motif-containing protein [OS=Homo sapiens]	U2SURP	O15042 1xPhospho [S202]	sgCtrl	Tcell	sgCtrl_Tcell	0
O15042	U2 snRNP-associated SURP motif-containing protein [OS=Homo sapiens]	U2SURP	O15042 1xPhospho [S202]	sgCtrl	Tcell+birin	sgCtrl_Tcell+birin	0.354768	0
O15042	U2 snRNP-associated SURP motif-containing protein [OS=Homo sapiens]	U2SURP	O15042 1xPhospho [S202]	sgTRAF2	Tcell	sgTRAF2_Tcell	0.67536	0.983504	0
O15042	U2 snRNP-associated SURP motif-containing protein [OS=Homo sapiens]	U2SURP	O15042 1xPhospho [S202]	sgTRAF2	Tcell+birin	sgTRAF2_Tcell+birin	0.999254	1.18098	0.751015
O15042	U2 snRNP-associated SURP motif-containing protein [OS=Homo sapiens]	U2SURP	O15042 1xPhospho [S485]	sgCtrl	Tcell	sgCtrl_Tcell	0
O15042	U2 snRNP-associated SURP motif-containing protein [OS=Homo sapiens]	U2SURP	O15042 1xPhospho [S485]	sgCtrl	Tcell+birin	sgCtrl_Tcell+birin	0.224577	0
O15042	U2 snRNP-associated SURP motif-containing protein [OS=Homo sapiens]	U2SURP	O15042 1xPhospho [S485]	sgTRAF2	Tcell	sgTRAF2_Tcell	0.193892	0.145239	0
O15042	U2 snRNP-associated SURP motif-containing protein [OS=Homo sapiens]	U2SURP	O15042 1xPhospho [S485]	sgTRAF2	Tcell+birin	sgTRAF2_Tcell+birin	0.519517	0.313117	0.350383
O15042	U2 snRNP-associated SURP motif-containing protein [OS=Homo sapiens]	U2SURP	O15042 3xPhospho [S946;S948;S951]	sgCtrl	Tcell	sgCtrl_Tcell	0
O15042	U2 snRNP-associated SURP motif-containing protein [OS=Homo sapiens]	U2SURP	O15042 3xPhospho [S946;S948;S951]	sgCtrl	Tcell+birin	sgCtrl_Tcell+birin	0.32609	0
O15042	U2 snRNP-associated SURP motif-containing protein [OS=Homo sapiens]	U2SURP	O15042 3xPhospho [S946;S948;S951]	sgTRAF2	Tcell	sgTRAF2_Tcell	0.395284	0.287924	0
O15042	U2 snRNP-associated SURP motif-containing protein [OS=Homo sapiens]	U2SURP	O15042 3xPhospho [S946;S948;S951]	sgTRAF2	Tcell+birin	sgTRAF2_Tcell+birin	0.677332	0.37871	0.382762
O15042	U2 snRNP-associated SURP motif-containing protein [OS=Homo sapiens]	U2SURP	O15042 4xPhospho [S946;S948;S951;S954]	sgCtrl	Tcell	sgCtrl_Tcell	0
O15042	U2 snRNP-associated SURP motif-containing protein [OS=Homo sapiens]	U2SURP	O15042 4xPhospho [S946;S948;S951;S954]	sgCtrl	Tcell+birin	sgCtrl_Tcell+birin	0.254485	0
O15042	U2 snRNP-associated SURP motif-containing protein [OS=Homo sapiens]	U2SURP	O15042 4xPhospho [S946;S948;S951;S954]	sgTRAF2	Tcell	sgTRAF2_Tcell	0.360101	0.232135	0
O15042	U2 snRNP-associated SURP motif-containing protein [OS=Homo sapiens]	U2SURP	O15042 4xPhospho [S946;S948;S951;S954]	sgTRAF2	Tcell+birin	sgTRAF2_Tcell+birin	1.30985	1.07274	1.00983
O15061	Synemin [OS=Homo sapiens]	SYNM	O15061-1 1xPhospho [S1049]	sgCtrl	Tcell	sgCtrl_Tcell	0
O15061	Synemin [OS=Homo sapiens]	SYNM	O15061-1 1xPhospho [S1049]	sgCtrl	Tcell+birin	sgCtrl_Tcell+birin	0.163509	0
O15061	Synemin [OS=Homo sapiens]	SYNM	O15061-1 1xPhospho [S1049]	sgTRAF2	Tcell	sgTRAF2_Tcell	0.188611	0.0708426	0
O15061	Synemin [OS=Homo sapiens]	SYNM	O15061-1 1xPhospho [S1049]	sgTRAF2	Tcell+birin	sgTRAF2_Tcell+birin	0.596288	0.444829	0.420061
O15061	Synemin [OS=Homo sapiens]	SYNM	O15061-1 1xPhospho [S1432]	sgCtrl	Tcell	sgCtrl_Tcell	0
O15061	Synemin [OS=Homo sapiens]	SYNM	O15061-1 1xPhospho [S1432]	sgCtrl	Tcell+birin	sgCtrl_Tcell+birin	0.294213	0
O15061	Synemin [OS=Homo sapiens]	SYNM	O15061-1 1xPhospho [S1432]	sgTRAF2	Tcell	sgTRAF2_Tcell	0.607632	0.635877	0
O15061	Synemin [OS=Homo sapiens]	SYNM	O15061-1 1xPhospho [S1432]	sgTRAF2	Tcell+birin	sgTRAF2_Tcell+birin	0.868932	0.843904	0.335975
O15061	Synemin [OS=Homo sapiens]	SYNM	O15061-1 1xPhospho [S592]	sgCtrl	Tcell	sgCtrl_Tcell	0
O15061	Synemin [OS=Homo sapiens]	SYNM	O15061-1 1xPhospho [S592]	sgCtrl	Tcell+birin	sgCtrl_Tcell+birin	0.379933	0
O15061	Synemin [OS=Homo sapiens]	SYNM	O15061-1 1xPhospho [S592]	sgTRAF2	Tcell	sgTRAF2_Tcell	0.280299	0.228598	0
O15061	Synemin [OS=Homo sapiens]	SYNM	O15061-1 1xPhospho [S592]	sgTRAF2	Tcell+birin	sgTRAF2_Tcell+birin	0.663044	0.553157	0.521512
O15063	Uncharacterized protein KIAA0355 [OS=Homo sapiens]	KIAA0355	O15063 1xPhospho [S723]	sgCtrl	Tcell	sgCtrl_Tcell	0
O15063	Uncharacterized protein KIAA0355 [OS=Homo sapiens]	KIAA0355	O15063 1xPhospho [S723]	sgCtrl	Tcell+birin	sgCtrl_Tcell+birin	0.155817	0
O15063	Uncharacterized protein KIAA0355 [OS=Homo sapiens]	KIAA0355	O15063 1xPhospho [S723]	sgTRAF2	Tcell	sgTRAF2_Tcell	0.224469	0.123827	0
O15063	Uncharacterized protein KIAA0355 [OS=Homo sapiens]	KIAA0355	O15063 1xPhospho [S723]	sgTRAF2	Tcell+birin	sgTRAF2_Tcell+birin	0.503128	0.385817	0.350797
O15119	T-box transcription factor TBX3 [OS=Homo sapiens]	TBX3	O15119 1xPhospho [S438]	sgCtrl	Tcell	sgCtrl_Tcell	0
O15119	T-box transcription factor TBX3 [OS=Homo sapiens]	TBX3	O15119 1xPhospho [S438]	sgCtrl	Tcell+birin	sgCtrl_Tcell+birin	0.273621	0
O15119	T-box transcription factor TBX3 [OS=Homo sapiens]	TBX3	O15119 1xPhospho [S438]	sgTRAF2	Tcell	sgTRAF2_Tcell	0.36599	0.467414	0
O15119	T-box transcription factor TBX3 [OS=Homo sapiens]	TBX3	O15119 1xPhospho [S438]	sgTRAF2	Tcell+birin	sgTRAF2_Tcell+birin	0.301762	0.388672	0.416004
O15119	T-box transcription factor TBX3 [OS=Homo sapiens]	TBX3	O15119 1xPhospho [S707]	sgCtrl	Tcell	sgCtrl_Tcell	0
O15119	T-box transcription factor TBX3 [OS=Homo sapiens]	TBX3	O15119 1xPhospho [S707]	sgCtrl	Tcell+birin	sgCtrl_Tcell+birin	0.0335778	0
O15119	T-box transcription factor TBX3 [OS=Homo sapiens]	TBX3	O15119 1xPhospho [S707]	sgTRAF2	Tcell	sgTRAF2_Tcell	0.131826	0.142141	0
O15119	T-box transcription factor TBX3 [OS=Homo sapiens]	TBX3	O15119 1xPhospho [S707]	sgTRAF2	Tcell+birin	sgTRAF2_Tcell+birin	0.162644	0.192918	0.132371
O15119	T-box transcription factor TBX3 [OS=Homo sapiens]	TBX3	O15119 1xPhospho [T462]	sgCtrl	Tcell	sgCtrl_Tcell	0
O15119	T-box transcription factor TBX3 [OS=Homo sapiens]	TBX3	O15119 1xPhospho [T462]	sgCtrl	Tcell+birin	sgCtrl_Tcell+birin	0.464397	0
O15119	T-box transcription factor TBX3 [OS=Homo sapiens]	TBX3	O15119 1xPhospho [T462]	sgTRAF2	Tcell	sgTRAF2_Tcell	1.14085	1.02925	0
O15119	T-box transcription factor TBX3 [OS=Homo sapiens]	TBX3	O15119 1xPhospho [T462]	sgTRAF2	Tcell+birin	sgTRAF2_Tcell+birin	2.29433	2.29323	1.70348
O15119	T-box transcription factor TBX3 [OS=Homo sapiens]	TBX3	O15119 2xPhospho [S371;S375]	sgCtrl	Tcell	sgCtrl_Tcell	0
O15119	T-box transcription factor TBX3 [OS=Homo sapiens]	TBX3	O15119 2xPhospho [S371;S375]	sgCtrl	Tcell+birin	sgCtrl_Tcell+birin	0.262744	0
O15119	T-box transcription factor TBX3 [OS=Homo sapiens]	TBX3	O15119 2xPhospho [S371;S375]	sgTRAF2	Tcell	sgTRAF2_Tcell	0.414314	0.356425	0
O15119	T-box transcription factor TBX3 [OS=Homo sapiens]	TBX3	O15119 2xPhospho [S371;S375]	sgTRAF2	Tcell+birin	sgTRAF2_Tcell+birin	0.44071	0.405414	0.388316
O15155	BET1 homolog [OS=Homo sapiens]	BET1	O15155 1xPhospho [S50]	sgCtrl	Tcell	sgCtrl_Tcell	0
O15155	BET1 homolog [OS=Homo sapiens]	BET1	O15155 1xPhospho [S50]	sgCtrl	Tcell+birin	sgCtrl_Tcell+birin	0.6751	0
O15155	BET1 homolog [OS=Homo sapiens]	BET1	O15155 1xPhospho [S50]	sgTRAF2	Tcell	sgTRAF2_Tcell	1.14023	1.12323	0
O15155	BET1 homolog [OS=Homo sapiens]	BET1	O15155 1xPhospho [S50]	sgTRAF2	Tcell+birin	sgTRAF2_Tcell+birin	0.578606	0.445129	0.995864
O15169	Axin-1 [OS=Homo sapiens]	AXIN1	O15169 1xPhospho [S493]	sgCtrl	Tcell	sgCtrl_Tcell	0
O15169	Axin-1 [OS=Homo sapiens]	AXIN1	O15169 1xPhospho [S493]	sgCtrl	Tcell+birin	sgCtrl_Tcell+birin	0.330962	0
O15169	Axin-1 [OS=Homo sapiens]	AXIN1	O15169 1xPhospho [S493]	sgTRAF2	Tcell	sgTRAF2_Tcell	0.214365	0.13637	0
O15169	Axin-1 [OS=Homo sapiens]	AXIN1	O15169 1xPhospho [S493]	sgTRAF2	Tcell+birin	sgTRAF2_Tcell+birin	0.592196	0.49992	0.471088
O15194	CTD small phosphatase-like protein [OS=Homo sapiens]	CTDSPL	O15194-1 1xPhospho [S33]	sgCtrl	Tcell	sgCtrl_Tcell	0
O15194	CTD small phosphatase-like protein [OS=Homo sapiens]	CTDSPL	O15194-1 1xPhospho [S33]	sgCtrl	Tcell+birin	sgCtrl_Tcell+birin	0.224544	0
O15194	CTD small phosphatase-like protein [OS=Homo sapiens]	CTDSPL	O15194-1 1xPhospho [S33]	sgTRAF2	Tcell	sgTRAF2_Tcell	0.132954	0.232532	0
O15194	CTD small phosphatase-like protein [OS=Homo sapiens]	CTDSPL	O15194-1 1xPhospho [S33]	sgTRAF2	Tcell+birin	sgTRAF2_Tcell+birin	0.164809	0.233581	0.260185
O15211	Ral guanine nucleotide dissociation stimulator-like 2 [OS=Homo sapiens]	RGL2	O15211 1xPhospho [S409]	sgCtrl	Tcell	sgCtrl_Tcell	0
O15211	Ral guanine nucleotide dissociation stimulator-like 2 [OS=Homo sapiens]	RGL2	O15211 1xPhospho [S409]	sgCtrl	Tcell+birin	sgCtrl_Tcell+birin	0.503611	0
O15211	Ral guanine nucleotide dissociation stimulator-like 2 [OS=Homo sapiens]	RGL2	O15211 1xPhospho [S409]	sgTRAF2	Tcell	sgTRAF2_Tcell	0.464575	0.870558	0
O15211	Ral guanine nucleotide dissociation stimulator-like 2 [OS=Homo sapiens]	RGL2	O15211 1xPhospho [S409]	sgTRAF2	Tcell+birin	sgTRAF2_Tcell+birin	0.482518	0.736907	0.267481
O15213	WD repeat-containing protein 46 [OS=Homo sapiens]	WDR46	O15213 1xPhospho [S149]	sgCtrl	Tcell	sgCtrl_Tcell	0
O15213	WD repeat-containing protein 46 [OS=Homo sapiens]	WDR46	O15213 1xPhospho [S149]	sgCtrl	Tcell+birin	sgCtrl_Tcell+birin	0.402755	0
O15213	WD repeat-containing protein 46 [OS=Homo sapiens]	WDR46	O15213 1xPhospho [S149]	sgTRAF2	Tcell	sgTRAF2_Tcell	0.454443	0.398954	0
O15213	WD repeat-containing protein 46 [OS=Homo sapiens]	WDR46	O15213 1xPhospho [S149]	sgTRAF2	Tcell+birin	sgTRAF2_Tcell+birin	0.560467	0.39328	0.194965
O15320	Isoform MEA11 of cTAGE family member 5 [OS=Homo sapiens]	MIA2	O15320-2 1xPhospho [S516]	sgCtrl	Tcell	sgCtrl_Tcell	0
O15320	Isoform MEA11 of cTAGE family member 5 [OS=Homo sapiens]	MIA2	O15320-2 1xPhospho [S516]	sgCtrl	Tcell+birin	sgCtrl_Tcell+birin	0.329641	0
O15320	Isoform MEA11 of cTAGE family member 5 [OS=Homo sapiens]	MIA2	O15320-2 1xPhospho [S516]	sgTRAF2	Tcell	sgTRAF2_Tcell	0.612442	0.798733	0
O15320	Isoform MEA11 of cTAGE family member 5 [OS=Homo sapiens]	MIA2	O15320-2 1xPhospho [S516]	sgTRAF2	Tcell+birin	sgTRAF2_Tcell+birin	0.831406	0.897774	0.395268
O15355	Protein phosphatase 1G [OS=Homo sapiens]	PPM1G	O15355 [198-209].1xPhospho [T/S]	sgCtrl	Tcell	sgCtrl_Tcell	0
O15355	Protein phosphatase 1G [OS=Homo sapiens]	PPM1G	O15355 [198-209].1xPhospho [T/S]	sgCtrl	Tcell+birin	sgCtrl_Tcell+birin	1.81319	0
O15355	Protein phosphatase 1G [OS=Homo sapiens]	PPM1G	O15355 [198-209].1xPhospho [T/S]	sgTRAF2	Tcell	sgTRAF2_Tcell	0.968463	0.906619	0
O15355	Protein phosphatase 1G [OS=Homo sapiens]	PPM1G	O15355 [198-209].1xPhospho [T/S]	sgTRAF2	Tcell+birin	sgTRAF2_Tcell+birin	1.69703	0.559716	0.810853
O15355	Protein phosphatase 1G [OS=Homo sapiens]	PPM1G	O15355 1xPhospho [S183]	sgCtrl	Tcell	sgCtrl_Tcell	0
O15355	Protein phosphatase 1G [OS=Homo sapiens]	PPM1G	O15355 1xPhospho [S183]	sgCtrl	Tcell+birin	sgCtrl_Tcell+birin	1.44976	0
O15355	Protein phosphatase 1G [OS=Homo sapiens]	PPM1G	O15355 1xPhospho [S183]	sgTRAF2	Tcell	sgTRAF2_Tcell	0.792961	0.680846	0
O15355	Protein phosphatase 1G [OS=Homo sapiens]	PPM1G	O15355 1xPhospho [S183]	sgTRAF2	Tcell+birin	sgTRAF2_Tcell+birin	1.84633	0.409541	1.06134
O15355	Protein phosphatase 1G [OS=Homo sapiens]	PPM1G	O15355 1xPhospho [S195]	sgCtrl	Tcell	sgCtrl_Tcell	NA
O15355	Protein phosphatase 1G [OS=Homo sapiens]	PPM1G	O15355 1xPhospho [S195]	sgCtrl	Tcell+birin	sgCtrl_Tcell+birin	NA	NA
O15355	Protein phosphatase 1G [OS=Homo sapiens]	PPM1G	O15355 1xPhospho [S195]	sgTRAF2	Tcell	sgTRAF2_Tcell	NA	NA	0
O15355	Protein phosphatase 1G [OS=Homo sapiens]	PPM1G	O15355 1xPhospho [S195]	sgTRAF2	Tcell+birin	sgTRAF2_Tcell+birin	NA	NA	2.32939
O15355	Protein phosphatase 1G [OS=Homo sapiens]	PPM1G	O15355 1xPhospho [S201]	sgCtrl	Tcell	sgCtrl_Tcell	0
O15355	Protein phosphatase 1G [OS=Homo sapiens]	PPM1G	O15355 1xPhospho [S201]	sgCtrl	Tcell+birin	sgCtrl_Tcell+birin	2.92168	0
O15355	Protein phosphatase 1G [OS=Homo sapiens]	PPM1G	O15355 1xPhospho [S201]	sgTRAF2	Tcell	sgTRAF2_Tcell	1.06142	1.88576	0
O15355	Protein phosphatase 1G [OS=Homo sapiens]	PPM1G	O15355 1xPhospho [S201]	sgTRAF2	Tcell+birin	sgTRAF2_Tcell+birin	2.11413	0.872043	1.06711
O15355	Protein phosphatase 1G [OS=Homo sapiens]	PPM1G	O15355 1xPhospho [S527]	sgCtrl	Tcell	sgCtrl_Tcell	0
O15355	Protein phosphatase 1G [OS=Homo sapiens]	PPM1G	O15355 1xPhospho [S527]	sgCtrl	Tcell+birin	sgCtrl_Tcell+birin	0.261066	0
O15355	Protein phosphatase 1G [OS=Homo sapiens]	PPM1G	O15355 1xPhospho [S527]	sgTRAF2	Tcell	sgTRAF2_Tcell	0.20704	0.218571	0
O15355	Protein phosphatase 1G [OS=Homo sapiens]	PPM1G	O15355 1xPhospho [S527]	sgTRAF2	Tcell+birin	sgTRAF2_Tcell+birin	0.358098	0.246483	0.245785
O15355	Protein phosphatase 1G [OS=Homo sapiens]	PPM1G	O15355 1xPhospho [T196]	sgCtrl	Tcell	sgCtrl_Tcell	NA
O15355	Protein phosphatase 1G [OS=Homo sapiens]	PPM1G	O15355 1xPhospho [T196]	sgCtrl	Tcell+birin	sgCtrl_Tcell+birin	NA	NA
O15355	Protein phosphatase 1G [OS=Homo sapiens]	PPM1G	O15355 1xPhospho [T196]	sgTRAF2	Tcell	sgTRAF2_Tcell	NA	NA	0
O15355	Protein phosphatase 1G [OS=Homo sapiens]	PPM1G	O15355 1xPhospho [T196]	sgTRAF2	Tcell+birin	sgTRAF2_Tcell+birin	NA	NA	2.32939
O15355	Protein phosphatase 1G [OS=Homo sapiens]	PPM1G	O15355 1xPhospho [T199]	sgCtrl	Tcell	sgCtrl_Tcell	NA
O15355	Protein phosphatase 1G [OS=Homo sapiens]	PPM1G	O15355 1xPhospho [T199]	sgCtrl	Tcell+birin	sgCtrl_Tcell+birin	NA	NA
O15355	Protein phosphatase 1G [OS=Homo sapiens]	PPM1G	O15355 1xPhospho [T199]	sgTRAF2	Tcell	sgTRAF2_Tcell	NA	NA	0
O15355	Protein phosphatase 1G [OS=Homo sapiens]	PPM1G	O15355 1xPhospho [T199]	sgTRAF2	Tcell+birin	sgTRAF2_Tcell+birin	NA	NA	2.14788
O15379	Histone deacetylase 3 [OS=Homo sapiens]	HDAC3	O15379 1xPhospho [S424]	sgCtrl	Tcell	sgCtrl_Tcell	0
O15379	Histone deacetylase 3 [OS=Homo sapiens]	HDAC3	O15379 1xPhospho [S424]	sgCtrl	Tcell+birin	sgCtrl_Tcell+birin	0.178861	0
O15379	Histone deacetylase 3 [OS=Homo sapiens]	HDAC3	O15379 1xPhospho [S424]	sgTRAF2	Tcell	sgTRAF2_Tcell	0.885501	0.816748	0
O15379	Histone deacetylase 3 [OS=Homo sapiens]	HDAC3	O15379 1xPhospho [S424]	sgTRAF2	Tcell+birin	sgTRAF2_Tcell+birin	1.82625	1.69736	1.08795
O15381	Nuclear valosin-containing protein-like [OS=Homo sapiens]	NVL	O15381-1 2xPhospho [S185;S191]	sgCtrl	Tcell	sgCtrl_Tcell	0
O15381	Nuclear valosin-containing protein-like [OS=Homo sapiens]	NVL	O15381-1 2xPhospho [S185;S191]	sgCtrl	Tcell+birin	sgCtrl_Tcell+birin	0.427175	0
O15381	Nuclear valosin-containing protein-like [OS=Homo sapiens]	NVL	O15381-1 2xPhospho [S185;S191]	sgTRAF2	Tcell	sgTRAF2_Tcell	0.554464	0.426177	0
O15381	Nuclear valosin-containing protein-like [OS=Homo sapiens]	NVL	O15381-1 2xPhospho [S185;S191]	sgTRAF2	Tcell+birin	sgTRAF2_Tcell+birin	1.01029	0.654819	0.606542
O15400	Syntaxin-7 [OS=Homo sapiens]	STX7	O15400 2xPhospho [S126;S129]	sgCtrl	Tcell	sgCtrl_Tcell	0
O15400	Syntaxin-7 [OS=Homo sapiens]	STX7	O15400 2xPhospho [S126;S129]	sgCtrl	Tcell+birin	sgCtrl_Tcell+birin	0.308305	0
O15400	Syntaxin-7 [OS=Homo sapiens]	STX7	O15400 2xPhospho [S126;S129]	sgTRAF2	Tcell	sgTRAF2_Tcell	0.292451	0.32819	0
O15400	Syntaxin-7 [OS=Homo sapiens]	STX7	O15400 2xPhospho [S126;S129]	sgTRAF2	Tcell+birin	sgTRAF2_Tcell+birin	0.41582	0.155912	0.376312
O15400	Syntaxin-7 [OS=Homo sapiens]	STX7	O15400 2xPhospho [S129;S]	sgCtrl	Tcell	sgCtrl_Tcell	0
O15400	Syntaxin-7 [OS=Homo sapiens]	STX7	O15400 2xPhospho [S129;S]	sgCtrl	Tcell+birin	sgCtrl_Tcell+birin	0.139213	0
O15400	Syntaxin-7 [OS=Homo sapiens]	STX7	O15400 2xPhospho [S129;S]	sgTRAF2	Tcell	sgTRAF2_Tcell	0.549194	0.485266	0
O15400	Syntaxin-7 [OS=Homo sapiens]	STX7	O15400 2xPhospho [S129;S]	sgTRAF2	Tcell+birin	sgTRAF2_Tcell+birin	0.638372	0.512312	0.391605
O15446	DNA-directed RNA polymerase I subunit RPA34 [OS=Homo sapiens]	CD3EAP	O15446-1 1xPhospho [S172]	sgCtrl	Tcell	sgCtrl_Tcell	0
O15446	DNA-directed RNA polymerase I subunit RPA34 [OS=Homo sapiens]	CD3EAP	O15446-1 1xPhospho [S172]	sgCtrl	Tcell+birin	sgCtrl_Tcell+birin	0.326611	0
O15446	DNA-directed RNA polymerase I subunit RPA34 [OS=Homo sapiens]	CD3EAP	O15446-1 1xPhospho [S172]	sgTRAF2	Tcell	sgTRAF2_Tcell	0.502759	0.418518	0
O15446	DNA-directed RNA polymerase I subunit RPA34 [OS=Homo sapiens]	CD3EAP	O15446-1 1xPhospho [S172]	sgTRAF2	Tcell+birin	sgTRAF2_Tcell+birin	0.404715	0.179129	0.257656
O15446	DNA-directed RNA polymerase I subunit RPA34 [OS=Homo sapiens]	CD3EAP	O15446-1 1xPhospho [S309]	sgCtrl	Tcell	sgCtrl_Tcell	0
O15446	DNA-directed RNA polymerase I subunit RPA34 [OS=Homo sapiens]	CD3EAP	O15446-1 1xPhospho [S309]	sgCtrl	Tcell+birin	sgCtrl_Tcell+birin	1.28793	0
O15446	DNA-directed RNA polymerase I subunit RPA34 [OS=Homo sapiens]	CD3EAP	O15446-1 1xPhospho [S309]	sgTRAF2	Tcell	sgTRAF2_Tcell	0.269143	1.09683	0
O15446	DNA-directed RNA polymerase I subunit RPA34 [OS=Homo sapiens]	CD3EAP	O15446-1 1xPhospho [S309]	sgTRAF2	Tcell+birin	sgTRAF2_Tcell+birin	1.06747	0.420364	0.896726
O15523	atp-dependent rna helicase ddx3y [OS=Homo sapiens]	DDX3Y	O15523 1xPhospho [S592]	sgCtrl	Tcell	sgCtrl_Tcell	0
O15523	atp-dependent rna helicase ddx3y [OS=Homo sapiens]	DDX3Y	O15523 1xPhospho [S592]	sgCtrl	Tcell+birin	sgCtrl_Tcell+birin	0.224347	0
O15523	atp-dependent rna helicase ddx3y [OS=Homo sapiens]	DDX3Y	O15523 1xPhospho [S592]	sgTRAF2	Tcell	sgTRAF2_Tcell	0.291681	0.230725	0
O15523	atp-dependent rna helicase ddx3y [OS=Homo sapiens]	DDX3Y	O15523 1xPhospho [S592]	sgTRAF2	Tcell+birin	sgTRAF2_Tcell+birin	0.345304	0.217012	0.153423
O15523	atp-dependent rna helicase ddx3y [OS=Homo sapiens]	DDX3Y	O15523 1xPhospho [S617]	sgCtrl	Tcell	sgCtrl_Tcell	0
O15523	atp-dependent rna helicase ddx3y [OS=Homo sapiens]	DDX3Y	O15523 1xPhospho [S617]	sgCtrl	Tcell+birin	sgCtrl_Tcell+birin	0.31694	0
O15523	atp-dependent rna helicase ddx3y [OS=Homo sapiens]	DDX3Y	O15523 1xPhospho [S617]	sgTRAF2	Tcell	sgTRAF2_Tcell	0.766962	0.495728	0
O15523	atp-dependent rna helicase ddx3y [OS=Homo sapiens]	DDX3Y	O15523 1xPhospho [S617]	sgTRAF2	Tcell+birin	sgTRAF2_Tcell+birin	1.34057	1.08205	0.855341
O15523	atp-dependent rna helicase ddx3y [OS=Homo sapiens]	DDX3Y	O15523 1xPhospho [S621]	sgCtrl	Tcell	sgCtrl_Tcell	0
O15523	atp-dependent rna helicase ddx3y [OS=Homo sapiens]	DDX3Y	O15523 1xPhospho [S621]	sgCtrl	Tcell+birin	sgCtrl_Tcell+birin	0.315914	0
O15523	atp-dependent rna helicase ddx3y [OS=Homo sapiens]	DDX3Y	O15523 1xPhospho [S621]	sgTRAF2	Tcell	sgTRAF2_Tcell	0.15579	0.361593	0
O15523	atp-dependent rna helicase ddx3y [OS=Homo sapiens]	DDX3Y	O15523 1xPhospho [S621]	sgTRAF2	Tcell+birin	sgTRAF2_Tcell+birin	0.247715	0.184578	0.304216
O15523	atp-dependent rna helicase ddx3y [OS=Homo sapiens]	DDX3Y	O15523 1xPhospho [S89]	sgCtrl	Tcell	sgCtrl_Tcell	0
O15523	atp-dependent rna helicase ddx3y [OS=Homo sapiens]	DDX3Y	O15523 1xPhospho [S89]	sgCtrl	Tcell+birin	sgCtrl_Tcell+birin	0.66258	0
O15523	atp-dependent rna helicase ddx3y [OS=Homo sapiens]	DDX3Y	O15523 1xPhospho [S89]	sgTRAF2	Tcell	sgTRAF2_Tcell	0.808851	0.371787	0
O15523	atp-dependent rna helicase ddx3y [OS=Homo sapiens]	DDX3Y	O15523 1xPhospho [S89]	sgTRAF2	Tcell+birin	sgTRAF2_Tcell+birin	2.21303	1.70577	1.42729
O43148	mRNA cap guanine-N7 methyltransferase [OS=Homo sapiens]	RNMT	O43148-1 1xPhospho [S21]	sgCtrl	Tcell	sgCtrl_Tcell	NA
O43148	mRNA cap guanine-N7 methyltransferase [OS=Homo sapiens]	RNMT	O43148-1 1xPhospho [S21]	sgCtrl	Tcell+birin	sgCtrl_Tcell+birin	NA	NA
O43148	mRNA cap guanine-N7 methyltransferase [OS=Homo sapiens]	RNMT	O43148-1 1xPhospho [S21]	sgTRAF2	Tcell	sgTRAF2_Tcell	NA	NA	0
O43148	mRNA cap guanine-N7 methyltransferase [OS=Homo sapiens]	RNMT	O43148-1 1xPhospho [S21]	sgTRAF2	Tcell+birin	sgTRAF2_Tcell+birin	NA	NA	0.75963
O43148	mRNA cap guanine-N7 methyltransferase [OS=Homo sapiens]	RNMT	O43148-1 1xPhospho [S24]	sgCtrl	Tcell	sgCtrl_Tcell	0
O43148	mRNA cap guanine-N7 methyltransferase [OS=Homo sapiens]	RNMT	O43148-1 1xPhospho [S24]	sgCtrl	Tcell+birin	sgCtrl_Tcell+birin	0.454334	0
O43148	mRNA cap guanine-N7 methyltransferase [OS=Homo sapiens]	RNMT	O43148-1 1xPhospho [S24]	sgTRAF2	Tcell	sgTRAF2_Tcell	0.3991	0.4201	0
O43148	mRNA cap guanine-N7 methyltransferase [OS=Homo sapiens]	RNMT	O43148-1 1xPhospho [S24]	sgTRAF2	Tcell+birin	sgTRAF2_Tcell+birin	0.846355	0.399812	0.708185
O43148	mRNA cap guanine-N7 methyltransferase [OS=Homo sapiens]	RNMT	O43148-1 1xPhospho [T26]	sgCtrl	Tcell	sgCtrl_Tcell	NA
O43148	mRNA cap guanine-N7 methyltransferase [OS=Homo sapiens]	RNMT	O43148-1 1xPhospho [T26]	sgCtrl	Tcell+birin	sgCtrl_Tcell+birin	NA	NA
O43148	mRNA cap guanine-N7 methyltransferase [OS=Homo sapiens]	RNMT	O43148-1 1xPhospho [T26]	sgTRAF2	Tcell	sgTRAF2_Tcell	NA	NA	0
O43148	mRNA cap guanine-N7 methyltransferase [OS=Homo sapiens]	RNMT	O43148-1 1xPhospho [T26]	sgTRAF2	Tcell+birin	sgTRAF2_Tcell+birin	NA	NA	0.75963
O43149	Zinc finger ZZ-type and EF-hand domain-containing protein 1 [OS=Homo sapiens]	ZZEF1	O43149 [2432-2451].1xPhospho [S]	sgCtrl	Tcell	sgCtrl_Tcell	0
O43149	Zinc finger ZZ-type and EF-hand domain-containing protein 1 [OS=Homo sapiens]	ZZEF1	O43149 [2432-2451].1xPhospho [S]	sgCtrl	Tcell+birin	sgCtrl_Tcell+birin	0.0852945	0
O43149	Zinc finger ZZ-type and EF-hand domain-containing protein 1 [OS=Homo sapiens]	ZZEF1	O43149 [2432-2451].1xPhospho [S]	sgTRAF2	Tcell	sgTRAF2_Tcell	0.307121	0.31835	0
O43149	Zinc finger ZZ-type and EF-hand domain-containing protein 1 [OS=Homo sapiens]	ZZEF1	O43149 [2432-2451].1xPhospho [S]	sgTRAF2	Tcell+birin	sgTRAF2_Tcell+birin	0.84762	0.796126	0.680583
O43149	Zinc finger ZZ-type and EF-hand domain-containing protein 1 [OS=Homo sapiens]	ZZEF1	O43149 1xPhospho [S2444]	sgCtrl	Tcell	sgCtrl_Tcell	0
O43149	Zinc finger ZZ-type and EF-hand domain-containing protein 1 [OS=Homo sapiens]	ZZEF1	O43149 1xPhospho [S2444]	sgCtrl	Tcell+birin	sgCtrl_Tcell+birin	0.295117	0
O43149	Zinc finger ZZ-type and EF-hand domain-containing protein 1 [OS=Homo sapiens]	ZZEF1	O43149 1xPhospho [S2444]	sgTRAF2	Tcell	sgTRAF2_Tcell	0.575988	0.551466	0
O43149	Zinc finger ZZ-type and EF-hand domain-containing protein 1 [OS=Homo sapiens]	ZZEF1	O43149 1xPhospho [S2444]	sgTRAF2	Tcell+birin	sgTRAF2_Tcell+birin	0.987669	0.926378	0.81255
O43149	Zinc finger ZZ-type and EF-hand domain-containing protein 1 [OS=Homo sapiens]	ZZEF1	O43149 2xPhospho [S1537;S1540]	sgCtrl	Tcell	sgCtrl_Tcell	0
O43149	Zinc finger ZZ-type and EF-hand domain-containing protein 1 [OS=Homo sapiens]	ZZEF1	O43149 2xPhospho [S1537;S1540]	sgCtrl	Tcell+birin	sgCtrl_Tcell+birin	0.541878	0
O43149	Zinc finger ZZ-type and EF-hand domain-containing protein 1 [OS=Homo sapiens]	ZZEF1	O43149 2xPhospho [S1537;S1540]	sgTRAF2	Tcell	sgTRAF2_Tcell	0.226588	0.465115	0
O43149	Zinc finger ZZ-type and EF-hand domain-containing protein 1 [OS=Homo sapiens]	ZZEF1	O43149 2xPhospho [S1537;S1540]	sgTRAF2	Tcell+birin	sgTRAF2_Tcell+birin	0.372516	0.64506	0.22433
O43166	Signal-induced proliferation-associated 1-like protein 1 [OS=Homo sapiens]	SIPA1L1	O43166-1 [1114-1124].1xPhospho [S]	sgCtrl	Tcell	sgCtrl_Tcell	0
O43166	Signal-induced proliferation-associated 1-like protein 1 [OS=Homo sapiens]	SIPA1L1	O43166-1 [1114-1124].1xPhospho [S]	sgCtrl	Tcell+birin	sgCtrl_Tcell+birin	0.927166	0
O43166	Signal-induced proliferation-associated 1-like protein 1 [OS=Homo sapiens]	SIPA1L1	O43166-1 [1114-1124].1xPhospho [S]	sgTRAF2	Tcell	sgTRAF2_Tcell	0.540539	1.33534	0
O43166	Signal-induced proliferation-associated 1-like protein 1 [OS=Homo sapiens]	SIPA1L1	O43166-1 [1114-1124].1xPhospho [S]	sgTRAF2	Tcell+birin	sgTRAF2_Tcell+birin	0.631592	0.997183	0.559606
O43166	Signal-induced proliferation-associated 1-like protein 1 [OS=Homo sapiens]	SIPA1L1	O43166-1 [205-214].1xPhospho [S/T/Y]	sgCtrl	Tcell	sgCtrl_Tcell	0
O43166	Signal-induced proliferation-associated 1-like protein 1 [OS=Homo sapiens]	SIPA1L1	O43166-1 [205-214].1xPhospho [S/T/Y]	sgCtrl	Tcell+birin	sgCtrl_Tcell+birin	0.244194	0
O43166	Signal-induced proliferation-associated 1-like protein 1 [OS=Homo sapiens]	SIPA1L1	O43166-1 [205-214].1xPhospho [S/T/Y]	sgTRAF2	Tcell	sgTRAF2_Tcell	0.222914	0.376438	0
O43166	Signal-induced proliferation-associated 1-like protein 1 [OS=Homo sapiens]	SIPA1L1	O43166-1 [205-214].1xPhospho [S/T/Y]	sgTRAF2	Tcell+birin	sgTRAF2_Tcell+birin	0.792849	0.713377	0.760867
O43166	Signal-induced proliferation-associated 1-like protein 1 [OS=Homo sapiens]	SIPA1L1	O43166-1 1xPhospho [S1117]	sgCtrl	Tcell	sgCtrl_Tcell	0
O43166	Signal-induced proliferation-associated 1-like protein 1 [OS=Homo sapiens]	SIPA1L1	O43166-1 1xPhospho [S1117]	sgCtrl	Tcell+birin	sgCtrl_Tcell+birin	0.836019	0
O43166	Signal-induced proliferation-associated 1-like protein 1 [OS=Homo sapiens]	SIPA1L1	O43166-1 1xPhospho [S1117]	sgTRAF2	Tcell	sgTRAF2_Tcell	0.200954	0.915231	0
O43166	Signal-induced proliferation-associated 1-like protein 1 [OS=Homo sapiens]	SIPA1L1	O43166-1 1xPhospho [S1117]	sgTRAF2	Tcell+birin	sgTRAF2_Tcell+birin	0.645667	0.524496	0.600854
O43166	Signal-induced proliferation-associated 1-like protein 1 [OS=Homo sapiens]	SIPA1L1	O43166-1 1xPhospho [S1393]	sgCtrl	Tcell	sgCtrl_Tcell	0
O43166	Signal-induced proliferation-associated 1-like protein 1 [OS=Homo sapiens]	SIPA1L1	O43166-1 1xPhospho [S1393]	sgCtrl	Tcell+birin	sgCtrl_Tcell+birin	0.670918	0
O43166	Signal-induced proliferation-associated 1-like protein 1 [OS=Homo sapiens]	SIPA1L1	O43166-1 1xPhospho [S1393]	sgTRAF2	Tcell	sgTRAF2_Tcell	0.165323	0.669316	0
O43166	Signal-induced proliferation-associated 1-like protein 1 [OS=Homo sapiens]	SIPA1L1	O43166-1 1xPhospho [S1393]	sgTRAF2	Tcell+birin	sgTRAF2_Tcell+birin	0.842265	0.353359	0.797309
O43166	Signal-induced proliferation-associated 1-like protein 1 [OS=Homo sapiens]	SIPA1L1	O43166-1 1xPhospho [S211]	sgCtrl	Tcell	sgCtrl_Tcell	0
O43166	Signal-induced proliferation-associated 1-like protein 1 [OS=Homo sapiens]	SIPA1L1	O43166-1 1xPhospho [S211]	sgCtrl	Tcell+birin	sgCtrl_Tcell+birin	0.280779	0
O43166	Signal-induced proliferation-associated 1-like protein 1 [OS=Homo sapiens]	SIPA1L1	O43166-1 1xPhospho [S211]	sgTRAF2	Tcell	sgTRAF2_Tcell	0.489708	0.366411	0
O43166	Signal-induced proliferation-associated 1-like protein 1 [OS=Homo sapiens]	SIPA1L1	O43166-1 1xPhospho [S211]	sgTRAF2	Tcell+birin	sgTRAF2_Tcell+birin	1.12095	0.914667	0.680302
O43166	Signal-induced proliferation-associated 1-like protein 1 [OS=Homo sapiens]	SIPA1L1	O43166-1 1xPhospho [S255]	sgCtrl	Tcell	sgCtrl_Tcell	0
O43166	Signal-induced proliferation-associated 1-like protein 1 [OS=Homo sapiens]	SIPA1L1	O43166-1 1xPhospho [S255]	sgCtrl	Tcell+birin	sgCtrl_Tcell+birin	0.311239	0
O43166	Signal-induced proliferation-associated 1-like protein 1 [OS=Homo sapiens]	SIPA1L1	O43166-1 1xPhospho [S255]	sgTRAF2	Tcell	sgTRAF2_Tcell	0.619456	0.549043	0
O43166	Signal-induced proliferation-associated 1-like protein 1 [OS=Homo sapiens]	SIPA1L1	O43166-1 1xPhospho [S255]	sgTRAF2	Tcell+birin	sgTRAF2_Tcell+birin	1.24987	0.985894	0.823246
O43166	Signal-induced proliferation-associated 1-like protein 1 [OS=Homo sapiens]	SIPA1L1	O43166-1 1xPhospho [S96]	sgCtrl	Tcell	sgCtrl_Tcell	NA
O43166	Signal-induced proliferation-associated 1-like protein 1 [OS=Homo sapiens]	SIPA1L1	O43166-1 1xPhospho [S96]	sgCtrl	Tcell+birin	sgCtrl_Tcell+birin	NA	NA
O43166	Signal-induced proliferation-associated 1-like protein 1 [OS=Homo sapiens]	SIPA1L1	O43166-1 1xPhospho [S96]	sgTRAF2	Tcell	sgTRAF2_Tcell	NA	NA	0
O43166	Signal-induced proliferation-associated 1-like protein 1 [OS=Homo sapiens]	SIPA1L1	O43166-1 1xPhospho [S96]	sgTRAF2	Tcell+birin	sgTRAF2_Tcell+birin	NA	NA	0.767451
O43166	Signal-induced proliferation-associated 1-like protein 1 [OS=Homo sapiens]	SIPA1L1	O43166-1 1xPhospho [S97]	sgCtrl	Tcell	sgCtrl_Tcell	0
O43166	Signal-induced proliferation-associated 1-like protein 1 [OS=Homo sapiens]	SIPA1L1	O43166-1 1xPhospho [S97]	sgCtrl	Tcell+birin	sgCtrl_Tcell+birin	0.308599	0
O43166	Signal-induced proliferation-associated 1-like protein 1 [OS=Homo sapiens]	SIPA1L1	O43166-1 1xPhospho [S97]	sgTRAF2	Tcell	sgTRAF2_Tcell	0.220465	0.218915	0
O43166	Signal-induced proliferation-associated 1-like protein 1 [OS=Homo sapiens]	SIPA1L1	O43166-1 1xPhospho [S97]	sgTRAF2	Tcell+birin	sgTRAF2_Tcell+birin	0.878951	0.598883	0.697396
O43166	Signal-induced proliferation-associated 1-like protein 1 [OS=Homo sapiens]	SIPA1L1	O43166-1 1xPhospho [T239]	sgCtrl	Tcell	sgCtrl_Tcell	0
O43166	Signal-induced proliferation-associated 1-like protein 1 [OS=Homo sapiens]	SIPA1L1	O43166-1 1xPhospho [T239]	sgCtrl	Tcell+birin	sgCtrl_Tcell+birin	0.449729	0
O43166	Signal-induced proliferation-associated 1-like protein 1 [OS=Homo sapiens]	SIPA1L1	O43166-1 1xPhospho [T239]	sgTRAF2	Tcell	sgTRAF2_Tcell	0.290717	0.576224	0
O43166	Signal-induced proliferation-associated 1-like protein 1 [OS=Homo sapiens]	SIPA1L1	O43166-1 1xPhospho [T239]	sgTRAF2	Tcell+birin	sgTRAF2_Tcell+birin	0.828042	0.574867	0.796428
O43166	Signal-induced proliferation-associated 1-like protein 1 [OS=Homo sapiens]	SIPA1L1	O43166-1 2xPhospho [S1390;S1391]	sgCtrl	Tcell	sgCtrl_Tcell	NA
O43166	Signal-induced proliferation-associated 1-like protein 1 [OS=Homo sapiens]	SIPA1L1	O43166-1 2xPhospho [S1390;S1391]	sgCtrl	Tcell+birin	sgCtrl_Tcell+birin	NA	NA
O43166	Signal-induced proliferation-associated 1-like protein 1 [OS=Homo sapiens]	SIPA1L1	O43166-1 2xPhospho [S1390;S1391]	sgTRAF2	Tcell	sgTRAF2_Tcell	NA	NA	0
O43166	Signal-induced proliferation-associated 1-like protein 1 [OS=Homo sapiens]	SIPA1L1	O43166-1 2xPhospho [S1390;S1391]	sgTRAF2	Tcell+birin	sgTRAF2_Tcell+birin	NA	NA	0.919131
O43166	Signal-induced proliferation-associated 1-like protein 1 [OS=Homo sapiens]	SIPA1L1	O43166-1 2xPhospho [S1390;S1393]	sgCtrl	Tcell	sgCtrl_Tcell	0
O43166	Signal-induced proliferation-associated 1-like protein 1 [OS=Homo sapiens]	SIPA1L1	O43166-1 2xPhospho [S1390;S1393]	sgCtrl	Tcell+birin	sgCtrl_Tcell+birin	0.505624	0
O43166	Signal-induced proliferation-associated 1-like protein 1 [OS=Homo sapiens]	SIPA1L1	O43166-1 2xPhospho [S1390;S1393]	sgTRAF2	Tcell	sgTRAF2_Tcell	0.26716	0.294496	0
O43166	Signal-induced proliferation-associated 1-like protein 1 [OS=Homo sapiens]	SIPA1L1	O43166-1 2xPhospho [S1390;S1393]	sgTRAF2	Tcell+birin	sgTRAF2_Tcell+birin	1.12034	0.644154	0.888433
O43166	Signal-induced proliferation-associated 1-like protein 1 [OS=Homo sapiens]	SIPA1L1	O43166-1 2xPhospho [S208;S/T/Y]	sgCtrl	Tcell	sgCtrl_Tcell	0
O43166	Signal-induced proliferation-associated 1-like protein 1 [OS=Homo sapiens]	SIPA1L1	O43166-1 2xPhospho [S208;S/T/Y]	sgCtrl	Tcell+birin	sgCtrl_Tcell+birin	0.276018	0
O43166	Signal-induced proliferation-associated 1-like protein 1 [OS=Homo sapiens]	SIPA1L1	O43166-1 2xPhospho [S208;S/T/Y]	sgTRAF2	Tcell	sgTRAF2_Tcell	0.364617	0.323289	0
O43166	Signal-induced proliferation-associated 1-like protein 1 [OS=Homo sapiens]	SIPA1L1	O43166-1 2xPhospho [S208;S/T/Y]	sgTRAF2	Tcell+birin	sgTRAF2_Tcell+birin	1.1493	0.975122	0.837667
O43172	U4/U6 small nuclear ribonucleoprotein Prp4 [OS=Homo sapiens]	PRPF4	O43172-1 1xPhospho [S34]	sgCtrl	Tcell	sgCtrl_Tcell	0
O43172	U4/U6 small nuclear ribonucleoprotein Prp4 [OS=Homo sapiens]	PRPF4	O43172-1 1xPhospho [S34]	sgCtrl	Tcell+birin	sgCtrl_Tcell+birin	2.35301	0
O43172	U4/U6 small nuclear ribonucleoprotein Prp4 [OS=Homo sapiens]	PRPF4	O43172-1 1xPhospho [S34]	sgTRAF2	Tcell	sgTRAF2_Tcell	0.680731	1.69711	0
O43172	U4/U6 small nuclear ribonucleoprotein Prp4 [OS=Homo sapiens]	PRPF4	O43172-1 1xPhospho [S34]	sgTRAF2	Tcell+birin	sgTRAF2_Tcell+birin	2.14292	0.489794	1.47606
O43187	Interleukin-1 receptor-associated kinase-like 2 [OS=Homo sapiens]	IRAK2	O43187 [135-147].1xPhospho [S/T]	sgCtrl	Tcell	sgCtrl_Tcell	0
O43187	Interleukin-1 receptor-associated kinase-like 2 [OS=Homo sapiens]	IRAK2	O43187 [135-147].1xPhospho [S/T]	sgCtrl	Tcell+birin	sgCtrl_Tcell+birin	0.136343	0
O43187	Interleukin-1 receptor-associated kinase-like 2 [OS=Homo sapiens]	IRAK2	O43187 [135-147].1xPhospho [S/T]	sgTRAF2	Tcell	sgTRAF2_Tcell	0.522288	0.435644	0
O43187	Interleukin-1 receptor-associated kinase-like 2 [OS=Homo sapiens]	IRAK2	O43187 [135-147].1xPhospho [S/T]	sgTRAF2	Tcell+birin	sgTRAF2_Tcell+birin	0.518356	0.401921	0.23308
O43187	Interleukin-1 receptor-associated kinase-like 2 [OS=Homo sapiens]	IRAK2	O43187 1xPhospho [S144]	sgCtrl	Tcell	sgCtrl_Tcell	0
O43187	Interleukin-1 receptor-associated kinase-like 2 [OS=Homo sapiens]	IRAK2	O43187 1xPhospho [S144]	sgCtrl	Tcell+birin	sgCtrl_Tcell+birin	0.19584	0
O43187	Interleukin-1 receptor-associated kinase-like 2 [OS=Homo sapiens]	IRAK2	O43187 1xPhospho [S144]	sgTRAF2	Tcell	sgTRAF2_Tcell	0.302643	0.245828	0
O43187	Interleukin-1 receptor-associated kinase-like 2 [OS=Homo sapiens]	IRAK2	O43187 1xPhospho [S144]	sgTRAF2	Tcell+birin	sgTRAF2_Tcell+birin	0.39265	0.292378	0.283085
O43194	G-protein coupled receptor 39 [OS=Homo sapiens]	GPR39	O43194 1xPhospho [S396]	sgCtrl	Tcell	sgCtrl_Tcell	0
O43194	G-protein coupled receptor 39 [OS=Homo sapiens]	GPR39	O43194 1xPhospho [S396]	sgCtrl	Tcell+birin	sgCtrl_Tcell+birin	0.291957	0
O43194	G-protein coupled receptor 39 [OS=Homo sapiens]	GPR39	O43194 1xPhospho [S396]	sgTRAF2	Tcell	sgTRAF2_Tcell	0.74966	0.991306	0
O43194	G-protein coupled receptor 39 [OS=Homo sapiens]	GPR39	O43194 1xPhospho [S396]	sgTRAF2	Tcell+birin	sgTRAF2_Tcell+birin	0.759843	0.917526	0.858454
O43237	Cytoplasmic dynein 1 light intermediate chain 2 [OS=Homo sapiens]	DYNC1LI2	O43237 1xPhospho [S383]	sgCtrl	Tcell	sgCtrl_Tcell	0
O43237	Cytoplasmic dynein 1 light intermediate chain 2 [OS=Homo sapiens]	DYNC1LI2	O43237 1xPhospho [S383]	sgCtrl	Tcell+birin	sgCtrl_Tcell+birin	0.371473	0
O43237	Cytoplasmic dynein 1 light intermediate chain 2 [OS=Homo sapiens]	DYNC1LI2	O43237 1xPhospho [S383]	sgTRAF2	Tcell	sgTRAF2_Tcell	0.420147	0.584027	0
O43237	Cytoplasmic dynein 1 light intermediate chain 2 [OS=Homo sapiens]	DYNC1LI2	O43237 1xPhospho [S383]	sgTRAF2	Tcell+birin	sgTRAF2_Tcell+birin	1.46827	1.51445	1.12704
O43237	Cytoplasmic dynein 1 light intermediate chain 2 [OS=Homo sapiens]	DYNC1LI2	O43237 1xPhospho [S406]	sgCtrl	Tcell	sgCtrl_Tcell	NA
O43237	Cytoplasmic dynein 1 light intermediate chain 2 [OS=Homo sapiens]	DYNC1LI2	O43237 1xPhospho [S406]	sgCtrl	Tcell+birin	sgCtrl_Tcell+birin	NA	NA
O43237	Cytoplasmic dynein 1 light intermediate chain 2 [OS=Homo sapiens]	DYNC1LI2	O43237 1xPhospho [S406]	sgTRAF2	Tcell	sgTRAF2_Tcell	NA	NA	0
O43237	Cytoplasmic dynein 1 light intermediate chain 2 [OS=Homo sapiens]	DYNC1LI2	O43237 1xPhospho [S406]	sgTRAF2	Tcell+birin	sgTRAF2_Tcell+birin	NA	NA	0.195501
O43237	Cytoplasmic dynein 1 light intermediate chain 2 [OS=Homo sapiens]	DYNC1LI2	O43237 1xPhospho [S407]	sgCtrl	Tcell	sgCtrl_Tcell	0
O43237	Cytoplasmic dynein 1 light intermediate chain 2 [OS=Homo sapiens]	DYNC1LI2	O43237 1xPhospho [S407]	sgCtrl	Tcell+birin	sgCtrl_Tcell+birin	0.0912034	0
O43237	Cytoplasmic dynein 1 light intermediate chain 2 [OS=Homo sapiens]	DYNC1LI2	O43237 1xPhospho [S407]	sgTRAF2	Tcell	sgTRAF2_Tcell	0.375544	0.39985	0
O43237	Cytoplasmic dynein 1 light intermediate chain 2 [OS=Homo sapiens]	DYNC1LI2	O43237 1xPhospho [S407]	sgTRAF2	Tcell+birin	sgTRAF2_Tcell+birin	0.185006	0.213906	0.220177
O43237	Cytoplasmic dynein 1 light intermediate chain 2 [OS=Homo sapiens]	DYNC1LI2	O43237 1xPhospho [S446]	sgCtrl	Tcell	sgCtrl_Tcell	0
O43237	Cytoplasmic dynein 1 light intermediate chain 2 [OS=Homo sapiens]	DYNC1LI2	O43237 1xPhospho [S446]	sgCtrl	Tcell+birin	sgCtrl_Tcell+birin	0.622362	0
O43237	Cytoplasmic dynein 1 light intermediate chain 2 [OS=Homo sapiens]	DYNC1LI2	O43237 1xPhospho [S446]	sgTRAF2	Tcell	sgTRAF2_Tcell	0.403001	0.809209	0
O43237	Cytoplasmic dynein 1 light intermediate chain 2 [OS=Homo sapiens]	DYNC1LI2	O43237 1xPhospho [S446]	sgTRAF2	Tcell+birin	sgTRAF2_Tcell+birin	0.286765	0.401738	0.460788
O43237	Cytoplasmic dynein 1 light intermediate chain 2 [OS=Homo sapiens]	DYNC1LI2	O43237 2xPhospho [S383;S391]	sgCtrl	Tcell	sgCtrl_Tcell	0
O43237	Cytoplasmic dynein 1 light intermediate chain 2 [OS=Homo sapiens]	DYNC1LI2	O43237 2xPhospho [S383;S391]	sgCtrl	Tcell+birin	sgCtrl_Tcell+birin	0.291675	0
O43237	Cytoplasmic dynein 1 light intermediate chain 2 [OS=Homo sapiens]	DYNC1LI2	O43237 2xPhospho [S383;S391]	sgTRAF2	Tcell	sgTRAF2_Tcell	0.422611	0.210492	0
O43237	Cytoplasmic dynein 1 light intermediate chain 2 [OS=Homo sapiens]	DYNC1LI2	O43237 2xPhospho [S383;S391]	sgTRAF2	Tcell+birin	sgTRAF2_Tcell+birin	0.613915	0.3595	0.408658
O43237	Cytoplasmic dynein 1 light intermediate chain 2 [OS=Homo sapiens]	DYNC1LI2	O43237 2xPhospho [S443;S446]	sgCtrl	Tcell	sgCtrl_Tcell	0
O43237	Cytoplasmic dynein 1 light intermediate chain 2 [OS=Homo sapiens]	DYNC1LI2	O43237 2xPhospho [S443;S446]	sgCtrl	Tcell+birin	sgCtrl_Tcell+birin	0.258006	0
O43237	Cytoplasmic dynein 1 light intermediate chain 2 [OS=Homo sapiens]	DYNC1LI2	O43237 2xPhospho [S443;S446]	sgTRAF2	Tcell	sgTRAF2_Tcell	0.558171	0.354957	0
O43237	Cytoplasmic dynein 1 light intermediate chain 2 [OS=Homo sapiens]	DYNC1LI2	O43237 2xPhospho [S443;S446]	sgTRAF2	Tcell+birin	sgTRAF2_Tcell+birin	0.600851	0.363841	0.282003
O43242	26S proteasome non-ATPase regulatory subunit 3 [OS=Homo sapiens]	PSMD3	O43242 1xPhospho [S6]	sgCtrl	Tcell	sgCtrl_Tcell	0
O43242	26S proteasome non-ATPase regulatory subunit 3 [OS=Homo sapiens]	PSMD3	O43242 1xPhospho [S6]	sgCtrl	Tcell+birin	sgCtrl_Tcell+birin	1.16698	0
O43242	26S proteasome non-ATPase regulatory subunit 3 [OS=Homo sapiens]	PSMD3	O43242 1xPhospho [S6]	sgTRAF2	Tcell	sgTRAF2_Tcell	0.523415	0.809341	0
O43242	26S proteasome non-ATPase regulatory subunit 3 [OS=Homo sapiens]	PSMD3	O43242 1xPhospho [S6]	sgTRAF2	Tcell+birin	sgTRAF2_Tcell+birin	2.34719	1.3083	1.93524
O43290	U4/U6.U5 tri-snRNP-associated protein 1 [OS=Homo sapiens]	SART1	O43290 1xPhospho [S348]	sgCtrl	Tcell	sgCtrl_Tcell	0
O43290	U4/U6.U5 tri-snRNP-associated protein 1 [OS=Homo sapiens]	SART1	O43290 1xPhospho [S348]	sgCtrl	Tcell+birin	sgCtrl_Tcell+birin	1.34422	0
O43290	U4/U6.U5 tri-snRNP-associated protein 1 [OS=Homo sapiens]	SART1	O43290 1xPhospho [S348]	sgTRAF2	Tcell	sgTRAF2_Tcell	0.190456	1.23118	0
O43290	U4/U6.U5 tri-snRNP-associated protein 1 [OS=Homo sapiens]	SART1	O43290 1xPhospho [S348]	sgTRAF2	Tcell+birin	sgTRAF2_Tcell+birin	0.62675	0.965432	0.534514
O43290	U4/U6.U5 tri-snRNP-associated protein 1 [OS=Homo sapiens]	SART1	O43290 1xPhospho [S89]	sgCtrl	Tcell	sgCtrl_Tcell	0
O43290	U4/U6.U5 tri-snRNP-associated protein 1 [OS=Homo sapiens]	SART1	O43290 1xPhospho [S89]	sgCtrl	Tcell+birin	sgCtrl_Tcell+birin	0.281602	0
O43290	U4/U6.U5 tri-snRNP-associated protein 1 [OS=Homo sapiens]	SART1	O43290 1xPhospho [S89]	sgTRAF2	Tcell	sgTRAF2_Tcell	0.872105	0.617294	0
O43290	U4/U6.U5 tri-snRNP-associated protein 1 [OS=Homo sapiens]	SART1	O43290 1xPhospho [S89]	sgTRAF2	Tcell+birin	sgTRAF2_Tcell+birin	1.20791	1.20852	1.30179
O43293	Death-associated protein kinase 3 [OS=Homo sapiens]	DAPK3	O43293-1 1xPhospho [S312]	sgCtrl	Tcell	sgCtrl_Tcell	0
O43293	Death-associated protein kinase 3 [OS=Homo sapiens]	DAPK3	O43293-1 1xPhospho [S312]	sgCtrl	Tcell+birin	sgCtrl_Tcell+birin	0.131234	0
O43293	Death-associated protein kinase 3 [OS=Homo sapiens]	DAPK3	O43293-1 1xPhospho [S312]	sgTRAF2	Tcell	sgTRAF2_Tcell	0.211655	0.124859	0
O43293	Death-associated protein kinase 3 [OS=Homo sapiens]	DAPK3	O43293-1 1xPhospho [S312]	sgTRAF2	Tcell+birin	sgTRAF2_Tcell+birin	0.559586	0.455573	0.366345
O43303	centriolar coiled-coil protein of 110 kDa [OS=Homo sapiens]	CCP110	O43303 1xPhospho [S641]	sgCtrl	Tcell	sgCtrl_Tcell	0
O43303	centriolar coiled-coil protein of 110 kDa [OS=Homo sapiens]	CCP110	O43303 1xPhospho [S641]	sgCtrl	Tcell+birin	sgCtrl_Tcell+birin	0.454116	0
O43303	centriolar coiled-coil protein of 110 kDa [OS=Homo sapiens]	CCP110	O43303 1xPhospho [S641]	sgTRAF2	Tcell	sgTRAF2_Tcell	0.2133	0.606729	0
O43303	centriolar coiled-coil protein of 110 kDa [OS=Homo sapiens]	CCP110	O43303 1xPhospho [S641]	sgTRAF2	Tcell+birin	sgTRAF2_Tcell+birin	1.22211	1.56945	1.16595
O43314	inositol hexakisphosphate and diphosphoinositol-pentakisphosphate kinase 2 [OS=Homo sapiens]	PPIP5K2	O43314-1 1xPhospho [S492]	sgCtrl	Tcell	sgCtrl_Tcell	0
O43314	inositol hexakisphosphate and diphosphoinositol-pentakisphosphate kinase 2 [OS=Homo sapiens]	PPIP5K2	O43314-1 1xPhospho [S492]	sgCtrl	Tcell+birin	sgCtrl_Tcell+birin	0.21966	0
O43314	inositol hexakisphosphate and diphosphoinositol-pentakisphosphate kinase 2 [OS=Homo sapiens]	PPIP5K2	O43314-1 1xPhospho [S492]	sgTRAF2	Tcell	sgTRAF2_Tcell	0.277034	0.245574	0
O43314	inositol hexakisphosphate and diphosphoinositol-pentakisphosphate kinase 2 [OS=Homo sapiens]	PPIP5K2	O43314-1 1xPhospho [S492]	sgTRAF2	Tcell+birin	sgTRAF2_Tcell+birin	0.386152	0.408441	0.497244
O43314	inositol hexakisphosphate and diphosphoinositol-pentakisphosphate kinase 2 [OS=Homo sapiens]	PPIP5K2	O43314-1 1xPhospho [S493]	sgCtrl	Tcell	sgCtrl_Tcell	0
O43314	inositol hexakisphosphate and diphosphoinositol-pentakisphosphate kinase 2 [OS=Homo sapiens]	PPIP5K2	O43314-1 1xPhospho [S493]	sgCtrl	Tcell+birin	sgCtrl_Tcell+birin	0.246922	0
O43314	inositol hexakisphosphate and diphosphoinositol-pentakisphosphate kinase 2 [OS=Homo sapiens]	PPIP5K2	O43314-1 1xPhospho [S493]	sgTRAF2	Tcell	sgTRAF2_Tcell	0.3232	0.328147	0
O43314	inositol hexakisphosphate and diphosphoinositol-pentakisphosphate kinase 2 [OS=Homo sapiens]	PPIP5K2	O43314-1 1xPhospho [S493]	sgTRAF2	Tcell+birin	sgTRAF2_Tcell+birin	0.468204	0.370839	0.443555
O43318	mitogen-activated protein kinase kinase kinase 7 [OS=Homo sapiens]	MAP3K7	O43318 1xPhospho [S371]	sgCtrl	Tcell	sgCtrl_Tcell	0
O43318	mitogen-activated protein kinase kinase kinase 7 [OS=Homo sapiens]	MAP3K7	O43318 1xPhospho [S371]	sgCtrl	Tcell+birin	sgCtrl_Tcell+birin	0.341689	0
O43318	mitogen-activated protein kinase kinase kinase 7 [OS=Homo sapiens]	MAP3K7	O43318 1xPhospho [S371]	sgTRAF2	Tcell	sgTRAF2_Tcell	0.335134	0.541145	0
O43318	mitogen-activated protein kinase kinase kinase 7 [OS=Homo sapiens]	MAP3K7	O43318 1xPhospho [S371]	sgTRAF2	Tcell+birin	sgTRAF2_Tcell+birin	1.126	1.33329	0.869946
O43353	Receptor-interacting serine/threonine-protein kinase 2 [OS=Homo sapiens]	RIPK2	O43353-1 1xPhospho [S531]	sgCtrl	Tcell	sgCtrl_Tcell	0
O43353	Receptor-interacting serine/threonine-protein kinase 2 [OS=Homo sapiens]	RIPK2	O43353-1 1xPhospho [S531]	sgCtrl	Tcell+birin	sgCtrl_Tcell+birin	0.792087	0
O43353	Receptor-interacting serine/threonine-protein kinase 2 [OS=Homo sapiens]	RIPK2	O43353-1 1xPhospho [S531]	sgTRAF2	Tcell	sgTRAF2_Tcell	0.391297	0.89904	0
O43353	Receptor-interacting serine/threonine-protein kinase 2 [OS=Homo sapiens]	RIPK2	O43353-1 1xPhospho [S531]	sgTRAF2	Tcell+birin	sgTRAF2_Tcell+birin	0.732313	0.258038	0.744735
O43379	Wd repeat-containing protein 62 [OS=Homo sapiens]	WDR62	O43379-1 1xPhospho [S49]	sgCtrl	Tcell	sgCtrl_Tcell	0
O43379	Wd repeat-containing protein 62 [OS=Homo sapiens]	WDR62	O43379-1 1xPhospho [S49]	sgCtrl	Tcell+birin	sgCtrl_Tcell+birin	0.381352	0
O43379	Wd repeat-containing protein 62 [OS=Homo sapiens]	WDR62	O43379-1 1xPhospho [S49]	sgTRAF2	Tcell	sgTRAF2_Tcell	0.324864	0.340334	0
O43379	Wd repeat-containing protein 62 [OS=Homo sapiens]	WDR62	O43379-1 1xPhospho [S49]	sgTRAF2	Tcell+birin	sgTRAF2_Tcell+birin	0.870075	0.648544	0.63457
O43390	heterogeneous nuclear ribonucleoprotein r [OS=Homo sapiens];Heterogeneous nuclear ribonucleoprotein Q [OS=Homo sapiens];Isoform 3 of Heterogeneous nuclear ribonucleoprotein Q [OS=Homo sapiens]	HNRNPR	O43390-1 1xPhospho [S252];O60506 1xPhospho [S249];O60506-3 1xPhospho [S249]	sgCtrl	Tcell	sgCtrl_Tcell	0
O43390	heterogeneous nuclear ribonucleoprotein r [OS=Homo sapiens];Heterogeneous nuclear ribonucleoprotein Q [OS=Homo sapiens];Isoform 3 of Heterogeneous nuclear ribonucleoprotein Q [OS=Homo sapiens]	HNRNPR	O43390-1 1xPhospho [S252];O60506 1xPhospho [S249];O60506-3 1xPhospho [S249]	sgCtrl	Tcell+birin	sgCtrl_Tcell+birin	1.07732	0
O43390	heterogeneous nuclear ribonucleoprotein r [OS=Homo sapiens];Heterogeneous nuclear ribonucleoprotein Q [OS=Homo sapiens];Isoform 3 of Heterogeneous nuclear ribonucleoprotein Q [OS=Homo sapiens]	HNRNPR	O43390-1 1xPhospho [S252];O60506 1xPhospho [S249];O60506-3 1xPhospho [S249]	sgTRAF2	Tcell	sgTRAF2_Tcell	0.470882	0.87317	0
O43390	heterogeneous nuclear ribonucleoprotein r [OS=Homo sapiens];Heterogeneous nuclear ribonucleoprotein Q [OS=Homo sapiens];Isoform 3 of Heterogeneous nuclear ribonucleoprotein Q [OS=Homo sapiens]	HNRNPR	O43390-1 1xPhospho [S252];O60506 1xPhospho [S249];O60506-3 1xPhospho [S249]	sgTRAF2	Tcell+birin	sgTRAF2_Tcell+birin	1.31016	0.354427	1.00519
O43395	U4/U6 small nuclear ribonucleoprotein Prp3 [OS=Homo sapiens]	PRPF3	O43395 1xPhospho [S133]	sgCtrl	Tcell	sgCtrl_Tcell	0
O43395	U4/U6 small nuclear ribonucleoprotein Prp3 [OS=Homo sapiens]	PRPF3	O43395 1xPhospho [S133]	sgCtrl	Tcell+birin	sgCtrl_Tcell+birin	0.167771	0
O43395	U4/U6 small nuclear ribonucleoprotein Prp3 [OS=Homo sapiens]	PRPF3	O43395 1xPhospho [S133]	sgTRAF2	Tcell	sgTRAF2_Tcell	0.25156	0.319865	0
O43395	U4/U6 small nuclear ribonucleoprotein Prp3 [OS=Homo sapiens]	PRPF3	O43395 1xPhospho [S133]	sgTRAF2	Tcell+birin	sgTRAF2_Tcell+birin	0.20142	0.233271	0.182065
O43399	Tumor protein D54 [OS=Homo sapiens];Isoform 2 of Tumor protein D54 [OS=Homo sapiens]	TPD52L2	O43399 1xPhospho [S161];O43399-2 1xPhospho [S141]	sgCtrl	Tcell	sgCtrl_Tcell	0
O43399	Tumor protein D54 [OS=Homo sapiens];Isoform 2 of Tumor protein D54 [OS=Homo sapiens]	TPD52L2	O43399 1xPhospho [S161];O43399-2 1xPhospho [S141]	sgCtrl	Tcell+birin	sgCtrl_Tcell+birin	0.420762	0
O43399	Tumor protein D54 [OS=Homo sapiens];Isoform 2 of Tumor protein D54 [OS=Homo sapiens]	TPD52L2	O43399 1xPhospho [S161];O43399-2 1xPhospho [S141]	sgTRAF2	Tcell	sgTRAF2_Tcell	0.404976	0.412387	0
O43399	Tumor protein D54 [OS=Homo sapiens];Isoform 2 of Tumor protein D54 [OS=Homo sapiens]	TPD52L2	O43399 1xPhospho [S161];O43399-2 1xPhospho [S141]	sgTRAF2	Tcell+birin	sgTRAF2_Tcell+birin	0.598441	0.337989	0.302614
O43399	Tumor protein D54 [OS=Homo sapiens];Isoform 2 of Tumor protein D54 [OS=Homo sapiens]	TPD52L2	O43399 1xPhospho [S166];O43399-2 1xPhospho [S146]	sgCtrl	Tcell	sgCtrl_Tcell	0
O43399	Tumor protein D54 [OS=Homo sapiens];Isoform 2 of Tumor protein D54 [OS=Homo sapiens]	TPD52L2	O43399 1xPhospho [S166];O43399-2 1xPhospho [S146]	sgCtrl	Tcell+birin	sgCtrl_Tcell+birin	0.40911	0
O43399	Tumor protein D54 [OS=Homo sapiens];Isoform 2 of Tumor protein D54 [OS=Homo sapiens]	TPD52L2	O43399 1xPhospho [S166];O43399-2 1xPhospho [S146]	sgTRAF2	Tcell	sgTRAF2_Tcell	0.417148	0.222591	0
O43399	Tumor protein D54 [OS=Homo sapiens];Isoform 2 of Tumor protein D54 [OS=Homo sapiens]	TPD52L2	O43399 1xPhospho [S166];O43399-2 1xPhospho [S146]	sgTRAF2	Tcell+birin	sgTRAF2_Tcell+birin	2.28769	1.95082	2.06191
O43399	Tumor protein D54 [OS=Homo sapiens];Isoform 2 of Tumor protein D54 [OS=Homo sapiens]	TPD52L2	O43399 1xPhospho [T173];O43399-2 1xPhospho [T153]	sgCtrl	Tcell	sgCtrl_Tcell	0
O43399	Tumor protein D54 [OS=Homo sapiens];Isoform 2 of Tumor protein D54 [OS=Homo sapiens]	TPD52L2	O43399 1xPhospho [T173];O43399-2 1xPhospho [T153]	sgCtrl	Tcell+birin	sgCtrl_Tcell+birin	0.973559	0
O43399	Tumor protein D54 [OS=Homo sapiens];Isoform 2 of Tumor protein D54 [OS=Homo sapiens]	TPD52L2	O43399 1xPhospho [T173];O43399-2 1xPhospho [T153]	sgTRAF2	Tcell	sgTRAF2_Tcell	0.86885	1.76992	0
O43399	Tumor protein D54 [OS=Homo sapiens];Isoform 2 of Tumor protein D54 [OS=Homo sapiens]	TPD52L2	O43399 1xPhospho [T173];O43399-2 1xPhospho [T153]	sgTRAF2	Tcell+birin	sgTRAF2_Tcell+birin	2.70436	3.54376	2.24436
O43426	Synaptojanin-1 [OS=Homo sapiens]	SYNJ1	O43426 [1391-1402].1xPhospho [S/T]	sgCtrl	Tcell	sgCtrl_Tcell	0
O43426	Synaptojanin-1 [OS=Homo sapiens]	SYNJ1	O43426 [1391-1402].1xPhospho [S/T]	sgCtrl	Tcell+birin	sgCtrl_Tcell+birin	0.300804	0
O43426	Synaptojanin-1 [OS=Homo sapiens]	SYNJ1	O43426 [1391-1402].1xPhospho [S/T]	sgTRAF2	Tcell	sgTRAF2_Tcell	0.578784	0.857158	0
O43426	Synaptojanin-1 [OS=Homo sapiens]	SYNJ1	O43426 [1391-1402].1xPhospho [S/T]	sgTRAF2	Tcell+birin	sgTRAF2_Tcell+birin	0.156433	0.440808	0.506984
O43426	Synaptojanin-1 [OS=Homo sapiens]	SYNJ1	O43426 1xPhospho [S1385]	sgCtrl	Tcell	sgCtrl_Tcell	0
O43426	Synaptojanin-1 [OS=Homo sapiens]	SYNJ1	O43426 1xPhospho [S1385]	sgCtrl	Tcell+birin	sgCtrl_Tcell+birin	0.597936	0
O43426	Synaptojanin-1 [OS=Homo sapiens]	SYNJ1	O43426 1xPhospho [S1385]	sgTRAF2	Tcell	sgTRAF2_Tcell	0.381087	0.585259	0
O43426	Synaptojanin-1 [OS=Homo sapiens]	SYNJ1	O43426 1xPhospho [S1385]	sgTRAF2	Tcell+birin	sgTRAF2_Tcell+birin	0.51097	0.11343	0.522562
O43426	Synaptojanin-1 [OS=Homo sapiens]	SYNJ1	O43426 1xPhospho [S1392]	sgCtrl	Tcell	sgCtrl_Tcell	0
O43426	Synaptojanin-1 [OS=Homo sapiens]	SYNJ1	O43426 1xPhospho [S1392]	sgCtrl	Tcell+birin	sgCtrl_Tcell+birin	0.288069	0
O43426	Synaptojanin-1 [OS=Homo sapiens]	SYNJ1	O43426 1xPhospho [S1392]	sgTRAF2	Tcell	sgTRAF2_Tcell	0.637857	0.797097	0
O43426	Synaptojanin-1 [OS=Homo sapiens]	SYNJ1	O43426 1xPhospho [S1392]	sgTRAF2	Tcell+birin	sgTRAF2_Tcell+birin	0.326534	0.528618	0.484332
O43426	Synaptojanin-1 [OS=Homo sapiens]	SYNJ1	O43426 1xPhospho [S830]	sgCtrl	Tcell	sgCtrl_Tcell	0
O43426	Synaptojanin-1 [OS=Homo sapiens]	SYNJ1	O43426 1xPhospho [S830]	sgCtrl	Tcell+birin	sgCtrl_Tcell+birin	0.18275	0
O43426	Synaptojanin-1 [OS=Homo sapiens]	SYNJ1	O43426 1xPhospho [S830]	sgTRAF2	Tcell	sgTRAF2_Tcell	0.494946	0.640206	0
O43426	Synaptojanin-1 [OS=Homo sapiens]	SYNJ1	O43426 1xPhospho [S830]	sgTRAF2	Tcell+birin	sgTRAF2_Tcell+birin	0.481666	0.622803	0.225555
O43426	Synaptojanin-1 [OS=Homo sapiens]	SYNJ1	O43426 1xPhospho [T1220]	sgCtrl	Tcell	sgCtrl_Tcell	0
O43426	Synaptojanin-1 [OS=Homo sapiens]	SYNJ1	O43426 1xPhospho [T1220]	sgCtrl	Tcell+birin	sgCtrl_Tcell+birin	0.154659	0
O43426	Synaptojanin-1 [OS=Homo sapiens]	SYNJ1	O43426 1xPhospho [T1220]	sgTRAF2	Tcell	sgTRAF2_Tcell	0.245968	0.278709	0
O43426	Synaptojanin-1 [OS=Homo sapiens]	SYNJ1	O43426 1xPhospho [T1220]	sgTRAF2	Tcell+birin	sgTRAF2_Tcell+birin	0.284044	0.345739	0.255353
O43432	Eukaryotic translation initiation factor 4 gamma 3 [OS=Homo sapiens]	EIF4G3	O43432 1xPhospho [S1165]	sgCtrl	Tcell	sgCtrl_Tcell	0
O43432	Eukaryotic translation initiation factor 4 gamma 3 [OS=Homo sapiens]	EIF4G3	O43432 1xPhospho [S1165]	sgCtrl	Tcell+birin	sgCtrl_Tcell+birin	1.65998	0
O43432	Eukaryotic translation initiation factor 4 gamma 3 [OS=Homo sapiens]	EIF4G3	O43432 1xPhospho [S1165]	sgTRAF2	Tcell	sgTRAF2_Tcell	0.875995	0.790271	0
O43432	Eukaryotic translation initiation factor 4 gamma 3 [OS=Homo sapiens]	EIF4G3	O43432 1xPhospho [S1165]	sgTRAF2	Tcell+birin	sgTRAF2_Tcell+birin	1.95925	0.340508	1.08897
O43432	Eukaryotic translation initiation factor 4 gamma 3 [OS=Homo sapiens];eukaryotic translation initiation factor 4 gamma 1 [OS=Homo sapiens]	EIF4G3	O43432 1xPhospho [S889];Q04637 1xPhospho [S895]	sgCtrl	Tcell	sgCtrl_Tcell	0
O43432	Eukaryotic translation initiation factor 4 gamma 3 [OS=Homo sapiens];eukaryotic translation initiation factor 4 gamma 1 [OS=Homo sapiens]	EIF4G3	O43432 1xPhospho [S889];Q04637 1xPhospho [S895]	sgCtrl	Tcell+birin	sgCtrl_Tcell+birin	0.555078	0
O43432	Eukaryotic translation initiation factor 4 gamma 3 [OS=Homo sapiens];eukaryotic translation initiation factor 4 gamma 1 [OS=Homo sapiens]	EIF4G3	O43432 1xPhospho [S889];Q04637 1xPhospho [S895]	sgTRAF2	Tcell	sgTRAF2_Tcell	0.4938	0.47734	0
O43432	Eukaryotic translation initiation factor 4 gamma 3 [OS=Homo sapiens];eukaryotic translation initiation factor 4 gamma 1 [OS=Homo sapiens]	EIF4G3	O43432 1xPhospho [S889];Q04637 1xPhospho [S895]	sgTRAF2	Tcell+birin	sgTRAF2_Tcell+birin	1.84374	1.39311	1.49237
O43491	band 4.1-like protein 2 [OS=Homo sapiens]	EPB41L2	O43491-1 1xPhospho [S614]	sgCtrl	Tcell	sgCtrl_Tcell	0
O43491	band 4.1-like protein 2 [OS=Homo sapiens]	EPB41L2	O43491-1 1xPhospho [S614]	sgCtrl	Tcell+birin	sgCtrl_Tcell+birin	0.391135	0
O43491	band 4.1-like protein 2 [OS=Homo sapiens]	EPB41L2	O43491-1 1xPhospho [S614]	sgTRAF2	Tcell	sgTRAF2_Tcell	1.13952	0.783784	0
O43491	band 4.1-like protein 2 [OS=Homo sapiens]	EPB41L2	O43491-1 1xPhospho [S614]	sgTRAF2	Tcell+birin	sgTRAF2_Tcell+birin	1.59199	1.27593	0.866717
O43524	Forkhead box protein O3 [OS=Homo sapiens]	FOXO3	O43524 1xPhospho [S311]	sgCtrl	Tcell	sgCtrl_Tcell	0
O43524	Forkhead box protein O3 [OS=Homo sapiens]	FOXO3	O43524 1xPhospho [S311]	sgCtrl	Tcell+birin	sgCtrl_Tcell+birin	0.170351	0
O43524	Forkhead box protein O3 [OS=Homo sapiens]	FOXO3	O43524 1xPhospho [S311]	sgTRAF2	Tcell	sgTRAF2_Tcell	0.624869	0.54518	0
O43524	Forkhead box protein O3 [OS=Homo sapiens]	FOXO3	O43524 1xPhospho [S311]	sgTRAF2	Tcell+birin	sgTRAF2_Tcell+birin	0.770376	0.635735	0.61732
O43633	charged multivesicular body protein 2a [OS=Homo sapiens]	CHMP2A	O43633 1xPhospho [S203]	sgCtrl	Tcell	sgCtrl_Tcell	0
O43633	charged multivesicular body protein 2a [OS=Homo sapiens]	CHMP2A	O43633 1xPhospho [S203]	sgCtrl	Tcell+birin	sgCtrl_Tcell+birin	0.0798286	0
O43633	charged multivesicular body protein 2a [OS=Homo sapiens]	CHMP2A	O43633 1xPhospho [S203]	sgTRAF2	Tcell	sgTRAF2_Tcell	0.283225	0.209531	0
O43633	charged multivesicular body protein 2a [OS=Homo sapiens]	CHMP2A	O43633 1xPhospho [S203]	sgTRAF2	Tcell+birin	sgTRAF2_Tcell+birin	0.563228	0.491948	0.30183
O43663	Protein regulator of cytokinesis 1 [OS=Homo sapiens];Isoform 3 of Protein regulator of cytokinesis 1 [OS=Homo sapiens]	PRC1	O43663-1 1xPhospho [S4];O43663-3 1xPhospho [S4]	sgCtrl	Tcell	sgCtrl_Tcell	0
O43663	Protein regulator of cytokinesis 1 [OS=Homo sapiens];Isoform 3 of Protein regulator of cytokinesis 1 [OS=Homo sapiens]	PRC1	O43663-1 1xPhospho [S4];O43663-3 1xPhospho [S4]	sgCtrl	Tcell+birin	sgCtrl_Tcell+birin	0.294093	0
O43663	Protein regulator of cytokinesis 1 [OS=Homo sapiens];Isoform 3 of Protein regulator of cytokinesis 1 [OS=Homo sapiens]	PRC1	O43663-1 1xPhospho [S4];O43663-3 1xPhospho [S4]	sgTRAF2	Tcell	sgTRAF2_Tcell	0.876833	0.736171	0
O43663	Protein regulator of cytokinesis 1 [OS=Homo sapiens];Isoform 3 of Protein regulator of cytokinesis 1 [OS=Homo sapiens]	PRC1	O43663-1 1xPhospho [S4];O43663-3 1xPhospho [S4]	sgTRAF2	Tcell+birin	sgTRAF2_Tcell+birin	0.964027	0.71501	0.578076
O43663	Protein regulator of cytokinesis 1 [OS=Homo sapiens];Isoform 3 of Protein regulator of cytokinesis 1 [OS=Homo sapiens]	PRC1	O43663-1 1xPhospho [S472];O43663-3 1xPhospho [S431]	sgCtrl	Tcell	sgCtrl_Tcell	0
O43663	Protein regulator of cytokinesis 1 [OS=Homo sapiens];Isoform 3 of Protein regulator of cytokinesis 1 [OS=Homo sapiens]	PRC1	O43663-1 1xPhospho [S472];O43663-3 1xPhospho [S431]	sgCtrl	Tcell+birin	sgCtrl_Tcell+birin	0.172332	0
O43663	Protein regulator of cytokinesis 1 [OS=Homo sapiens];Isoform 3 of Protein regulator of cytokinesis 1 [OS=Homo sapiens]	PRC1	O43663-1 1xPhospho [S472];O43663-3 1xPhospho [S431]	sgTRAF2	Tcell	sgTRAF2_Tcell	0.23195	0.182283	0
O43663	Protein regulator of cytokinesis 1 [OS=Homo sapiens];Isoform 3 of Protein regulator of cytokinesis 1 [OS=Homo sapiens]	PRC1	O43663-1 1xPhospho [S472];O43663-3 1xPhospho [S431]	sgTRAF2	Tcell+birin	sgTRAF2_Tcell+birin	0.671508	0.72445	0.590329
O43663	Protein regulator of cytokinesis 1 [OS=Homo sapiens]	PRC1	O43663-1 1xPhospho [S620]	sgCtrl	Tcell	sgCtrl_Tcell	0
O43663	Protein regulator of cytokinesis 1 [OS=Homo sapiens]	PRC1	O43663-1 1xPhospho [S620]	sgCtrl	Tcell+birin	sgCtrl_Tcell+birin	0.436664	0
O43663	Protein regulator of cytokinesis 1 [OS=Homo sapiens]	PRC1	O43663-1 1xPhospho [S620]	sgTRAF2	Tcell	sgTRAF2_Tcell	0.476765	0.0755555	0
O43663	Protein regulator of cytokinesis 1 [OS=Homo sapiens]	PRC1	O43663-1 1xPhospho [S620]	sgTRAF2	Tcell+birin	sgTRAF2_Tcell+birin	0.284897	0.353403	0.409777
O43663	Protein regulator of cytokinesis 1 [OS=Homo sapiens];Isoform 3 of Protein regulator of cytokinesis 1 [OS=Homo sapiens]	PRC1	O43663-1 1xPhospho [T470];O43663-3 1xPhospho [T429]	sgCtrl	Tcell	sgCtrl_Tcell	0
O43663	Protein regulator of cytokinesis 1 [OS=Homo sapiens];Isoform 3 of Protein regulator of cytokinesis 1 [OS=Homo sapiens]	PRC1	O43663-1 1xPhospho [T470];O43663-3 1xPhospho [T429]	sgCtrl	Tcell+birin	sgCtrl_Tcell+birin	0.140301	0
O43663	Protein regulator of cytokinesis 1 [OS=Homo sapiens];Isoform 3 of Protein regulator of cytokinesis 1 [OS=Homo sapiens]	PRC1	O43663-1 1xPhospho [T470];O43663-3 1xPhospho [T429]	sgTRAF2	Tcell	sgTRAF2_Tcell	0.270569	0.204135	0
O43663	Protein regulator of cytokinesis 1 [OS=Homo sapiens];Isoform 3 of Protein regulator of cytokinesis 1 [OS=Homo sapiens]	PRC1	O43663-1 1xPhospho [T470];O43663-3 1xPhospho [T429]	sgTRAF2	Tcell+birin	sgTRAF2_Tcell+birin	0.95878	0.912998	0.722994
O43719	HIV Tat-specific factor 1 [OS=Homo sapiens]	HTATSF1	O43719 [474-492].1xPhospho [S]	sgCtrl	Tcell	sgCtrl_Tcell	0
O43719	HIV Tat-specific factor 1 [OS=Homo sapiens]	HTATSF1	O43719 [474-492].1xPhospho [S]	sgCtrl	Tcell+birin	sgCtrl_Tcell+birin	0.452911	0
O43719	HIV Tat-specific factor 1 [OS=Homo sapiens]	HTATSF1	O43719 [474-492].1xPhospho [S]	sgTRAF2	Tcell	sgTRAF2_Tcell	0.372395	0.188505	0
O43719	HIV Tat-specific factor 1 [OS=Homo sapiens]	HTATSF1	O43719 [474-492].1xPhospho [S]	sgTRAF2	Tcell+birin	sgTRAF2_Tcell+birin	0.718956	0.314258	0.445167
O43719	HIV Tat-specific factor 1 [OS=Homo sapiens]	HTATSF1	O43719 1xPhospho [S387]	sgCtrl	Tcell	sgCtrl_Tcell	0
O43719	HIV Tat-specific factor 1 [OS=Homo sapiens]	HTATSF1	O43719 1xPhospho [S387]	sgCtrl	Tcell+birin	sgCtrl_Tcell+birin	0.3128	0
O43719	HIV Tat-specific factor 1 [OS=Homo sapiens]	HTATSF1	O43719 1xPhospho [S387]	sgTRAF2	Tcell	sgTRAF2_Tcell	0.153756	0.199054	0
O43719	HIV Tat-specific factor 1 [OS=Homo sapiens]	HTATSF1	O43719 1xPhospho [S387]	sgTRAF2	Tcell+birin	sgTRAF2_Tcell+birin	0.435671	0.299256	0.408686
O43719	HIV Tat-specific factor 1 [OS=Homo sapiens]	HTATSF1	O43719 1xPhospho [S479]	sgCtrl	Tcell	sgCtrl_Tcell	0
O43719	HIV Tat-specific factor 1 [OS=Homo sapiens]	HTATSF1	O43719 1xPhospho [S479]	sgCtrl	Tcell+birin	sgCtrl_Tcell+birin	0.350386	0
O43719	HIV Tat-specific factor 1 [OS=Homo sapiens]	HTATSF1	O43719 1xPhospho [S479]	sgTRAF2	Tcell	sgTRAF2_Tcell	0.238129	0.345236	0
O43719	HIV Tat-specific factor 1 [OS=Homo sapiens]	HTATSF1	O43719 1xPhospho [S479]	sgTRAF2	Tcell+birin	sgTRAF2_Tcell+birin	0.831341	0.691798	0.620469
O43719	HIV Tat-specific factor 1 [OS=Homo sapiens]	HTATSF1	O43719 1xPhospho [S481]	sgCtrl	Tcell	sgCtrl_Tcell	0
O43719	HIV Tat-specific factor 1 [OS=Homo sapiens]	HTATSF1	O43719 1xPhospho [S481]	sgCtrl	Tcell+birin	sgCtrl_Tcell+birin	0.350565	0
O43719	HIV Tat-specific factor 1 [OS=Homo sapiens]	HTATSF1	O43719 1xPhospho [S481]	sgTRAF2	Tcell	sgTRAF2_Tcell	0.343325	0.138792	0
O43719	HIV Tat-specific factor 1 [OS=Homo sapiens]	HTATSF1	O43719 1xPhospho [S481]	sgTRAF2	Tcell+birin	sgTRAF2_Tcell+birin	0.660606	0.394495	0.479735
O43719	HIV Tat-specific factor 1 [OS=Homo sapiens]	HTATSF1	O43719 1xPhospho [S529]	sgCtrl	Tcell	sgCtrl_Tcell	0
O43719	HIV Tat-specific factor 1 [OS=Homo sapiens]	HTATSF1	O43719 1xPhospho [S529]	sgCtrl	Tcell+birin	sgCtrl_Tcell+birin	0.52302	0
O43719	HIV Tat-specific factor 1 [OS=Homo sapiens]	HTATSF1	O43719 1xPhospho [S529]	sgTRAF2	Tcell	sgTRAF2_Tcell	0.335039	0.378936	0
O43719	HIV Tat-specific factor 1 [OS=Homo sapiens]	HTATSF1	O43719 1xPhospho [S529]	sgTRAF2	Tcell+birin	sgTRAF2_Tcell+birin	0.410335	0.368995	0.312766
O43741	5'-AMP-activated protein kinase subunit beta-2 [OS=Homo sapiens]	PRKAB2	O43741 1xPhospho [S108]	sgCtrl	Tcell	sgCtrl_Tcell	0
O43741	5'-AMP-activated protein kinase subunit beta-2 [OS=Homo sapiens]	PRKAB2	O43741 1xPhospho [S108]	sgCtrl	Tcell+birin	sgCtrl_Tcell+birin	0.109149	0
O43741	5'-AMP-activated protein kinase subunit beta-2 [OS=Homo sapiens]	PRKAB2	O43741 1xPhospho [S108]	sgTRAF2	Tcell	sgTRAF2_Tcell	0.433355	0.424995	0
O43741	5'-AMP-activated protein kinase subunit beta-2 [OS=Homo sapiens]	PRKAB2	O43741 1xPhospho [S108]	sgTRAF2	Tcell+birin	sgTRAF2_Tcell+birin	0.19938	0.249572	0.278325
O43765	Small glutamine-rich tetratricopeptide repeat-containing protein alpha [OS=Homo sapiens]	SGTA	O43765 1xPhospho [T81]	sgCtrl	Tcell	sgCtrl_Tcell	0
O43765	Small glutamine-rich tetratricopeptide repeat-containing protein alpha [OS=Homo sapiens]	SGTA	O43765 1xPhospho [T81]	sgCtrl	Tcell+birin	sgCtrl_Tcell+birin	0.0910424	0
O43765	Small glutamine-rich tetratricopeptide repeat-containing protein alpha [OS=Homo sapiens]	SGTA	O43765 1xPhospho [T81]	sgTRAF2	Tcell	sgTRAF2_Tcell	0.299185	0.245158	0
O43765	Small glutamine-rich tetratricopeptide repeat-containing protein alpha [OS=Homo sapiens]	SGTA	O43765 1xPhospho [T81]	sgTRAF2	Tcell+birin	sgTRAF2_Tcell+birin	0.160179	0.103288	0.207917
O43768	alpha-endosulfine [OS=Homo sapiens]	ENSA	O43768 [107-114].1xPhospho [S/T]	sgCtrl	Tcell	sgCtrl_Tcell	0
O43768	alpha-endosulfine [OS=Homo sapiens]	ENSA	O43768 [107-114].1xPhospho [S/T]	sgCtrl	Tcell+birin	sgCtrl_Tcell+birin	1.58954	0
O43768	alpha-endosulfine [OS=Homo sapiens]	ENSA	O43768 [107-114].1xPhospho [S/T]	sgTRAF2	Tcell	sgTRAF2_Tcell	2.0547	1.59896	0
O43768	alpha-endosulfine [OS=Homo sapiens]	ENSA	O43768 [107-114].1xPhospho [S/T]	sgTRAF2	Tcell+birin	sgTRAF2_Tcell+birin	2.84736	1.99398	1.04308
O43776	Asparagine--tRNA ligase, cytoplasmic [OS=Homo sapiens]	NARS	O43776 1xPhospho [S88]	sgCtrl	Tcell	sgCtrl_Tcell	0
O43776	Asparagine--tRNA ligase, cytoplasmic [OS=Homo sapiens]	NARS	O43776 1xPhospho [S88]	sgCtrl	Tcell+birin	sgCtrl_Tcell+birin	0.907214	0
O43776	Asparagine--tRNA ligase, cytoplasmic [OS=Homo sapiens]	NARS	O43776 1xPhospho [S88]	sgTRAF2	Tcell	sgTRAF2_Tcell	0.538368	0.499768	0
O43776	Asparagine--tRNA ligase, cytoplasmic [OS=Homo sapiens]	NARS	O43776 1xPhospho [S88]	sgTRAF2	Tcell+birin	sgTRAF2_Tcell+birin	0.899796	0.113451	0.522291
O43815	striatin [OS=Homo sapiens]	STRN	O43815 1xPhospho [S245]	sgCtrl	Tcell	sgCtrl_Tcell	0
O43815	striatin [OS=Homo sapiens]	STRN	O43815 1xPhospho [S245]	sgCtrl	Tcell+birin	sgCtrl_Tcell+birin	0.238822	0
O43815	striatin [OS=Homo sapiens]	STRN	O43815 1xPhospho [S245]	sgTRAF2	Tcell	sgTRAF2_Tcell	0.0923786	0.214678	0
O43815	striatin [OS=Homo sapiens]	STRN	O43815 1xPhospho [S245]	sgTRAF2	Tcell+birin	sgTRAF2_Tcell+birin	0.353882	0.11669	0.319916
O43815	striatin [OS=Homo sapiens]	STRN	O43815 1xPhospho [S376]	sgCtrl	Tcell	sgCtrl_Tcell	0
O43815	striatin [OS=Homo sapiens]	STRN	O43815 1xPhospho [S376]	sgCtrl	Tcell+birin	sgCtrl_Tcell+birin	0.36771	0
O43815	striatin [OS=Homo sapiens]	STRN	O43815 1xPhospho [S376]	sgTRAF2	Tcell	sgTRAF2_Tcell	0.199861	0.285029	0
O43815	striatin [OS=Homo sapiens]	STRN	O43815 1xPhospho [S376]	sgTRAF2	Tcell+birin	sgTRAF2_Tcell+birin	0.320643	0.320117	0.27921
O43815	striatin [OS=Homo sapiens]	STRN	O43815 1xPhospho [T265]	sgCtrl	Tcell	sgCtrl_Tcell	0
O43815	striatin [OS=Homo sapiens]	STRN	O43815 1xPhospho [T265]	sgCtrl	Tcell+birin	sgCtrl_Tcell+birin	0.71708	0
O43815	striatin [OS=Homo sapiens]	STRN	O43815 1xPhospho [T265]	sgTRAF2	Tcell	sgTRAF2_Tcell	0.827542	0.72028	0
O43815	striatin [OS=Homo sapiens]	STRN	O43815 1xPhospho [T265]	sgTRAF2	Tcell+birin	sgTRAF2_Tcell+birin	1.06707	0.581907	0.673047
O43823	A-kinase anchor protein 8 [OS=Homo sapiens]	AKAP8	O43823 1xPhospho [S112]	sgCtrl	Tcell	sgCtrl_Tcell	0
O43823	A-kinase anchor protein 8 [OS=Homo sapiens]	AKAP8	O43823 1xPhospho [S112]	sgCtrl	Tcell+birin	sgCtrl_Tcell+birin	0.0736462	0
O43823	A-kinase anchor protein 8 [OS=Homo sapiens]	AKAP8	O43823 1xPhospho [S112]	sgTRAF2	Tcell	sgTRAF2_Tcell	0.241874	0.231085	0
O43823	A-kinase anchor protein 8 [OS=Homo sapiens]	AKAP8	O43823 1xPhospho [S112]	sgTRAF2	Tcell+birin	sgTRAF2_Tcell+birin	0.549334	0.482655	0.517988
O43823	A-kinase anchor protein 8 [OS=Homo sapiens]	AKAP8	O43823 2xPhospho [S323;S328]	sgCtrl	Tcell	sgCtrl_Tcell	0
O43823	A-kinase anchor protein 8 [OS=Homo sapiens]	AKAP8	O43823 2xPhospho [S323;S328]	sgCtrl	Tcell+birin	sgCtrl_Tcell+birin	0.243887	0
O43823	A-kinase anchor protein 8 [OS=Homo sapiens]	AKAP8	O43823 2xPhospho [S323;S328]	sgTRAF2	Tcell	sgTRAF2_Tcell	0.774305	0.846112	0
O43823	A-kinase anchor protein 8 [OS=Homo sapiens]	AKAP8	O43823 2xPhospho [S323;S328]	sgTRAF2	Tcell+birin	sgTRAF2_Tcell+birin	2.0303	1.92352	1.66438
O43896	Kinesin-like protein KIF1C [OS=Homo sapiens]	KIF1C	O43896 1xPhospho [S676]	sgCtrl	Tcell	sgCtrl_Tcell	0
O43896	Kinesin-like protein KIF1C [OS=Homo sapiens]	KIF1C	O43896 1xPhospho [S676]	sgCtrl	Tcell+birin	sgCtrl_Tcell+birin	0.582387	0
O43896	Kinesin-like protein KIF1C [OS=Homo sapiens]	KIF1C	O43896 1xPhospho [S676]	sgTRAF2	Tcell	sgTRAF2_Tcell	0.388167	0.307523	0
O43896	Kinesin-like protein KIF1C [OS=Homo sapiens]	KIF1C	O43896 1xPhospho [S676]	sgTRAF2	Tcell+birin	sgTRAF2_Tcell+birin	0.68882	0.189095	0.38133
O60220	Mitochondrial import inner membrane translocase subunit Tim8 A [OS=Homo sapiens]	TIMM8A	O60220 1xPhospho [S94]	sgCtrl	Tcell	sgCtrl_Tcell	0
O60220	Mitochondrial import inner membrane translocase subunit Tim8 A [OS=Homo sapiens]	TIMM8A	O60220 1xPhospho [S94]	sgCtrl	Tcell+birin	sgCtrl_Tcell+birin	2.31226	0
O60220	Mitochondrial import inner membrane translocase subunit Tim8 A [OS=Homo sapiens]	TIMM8A	O60220 1xPhospho [S94]	sgTRAF2	Tcell	sgTRAF2_Tcell	1.0377	1.41192	0
O60220	Mitochondrial import inner membrane translocase subunit Tim8 A [OS=Homo sapiens]	TIMM8A	O60220 1xPhospho [S94]	sgTRAF2	Tcell+birin	sgTRAF2_Tcell+birin	2.44967	0.795119	1.48047
O60220	Mitochondrial import inner membrane translocase subunit Tim8 A [OS=Homo sapiens]	TIMM8A	O60220 1xPhospho [S96]	sgCtrl	Tcell	sgCtrl_Tcell	0
O60220	Mitochondrial import inner membrane translocase subunit Tim8 A [OS=Homo sapiens]	TIMM8A	O60220 1xPhospho [S96]	sgCtrl	Tcell+birin	sgCtrl_Tcell+birin	1.76289	0
O60220	Mitochondrial import inner membrane translocase subunit Tim8 A [OS=Homo sapiens]	TIMM8A	O60220 1xPhospho [S96]	sgTRAF2	Tcell	sgTRAF2_Tcell	0.7663	1.18919	0
O60220	Mitochondrial import inner membrane translocase subunit Tim8 A [OS=Homo sapiens]	TIMM8A	O60220 1xPhospho [S96]	sgTRAF2	Tcell+birin	sgTRAF2_Tcell+birin	2.03187	0.358842	1.38065
O60231	Putative pre-mRNA-splicing factor ATP-dependent RNA helicase DHX16 [OS=Homo sapiens]	DHX16	O60231 1xPhospho [S348]	sgCtrl	Tcell	sgCtrl_Tcell	0
O60231	Putative pre-mRNA-splicing factor ATP-dependent RNA helicase DHX16 [OS=Homo sapiens]	DHX16	O60231 1xPhospho [S348]	sgCtrl	Tcell+birin	sgCtrl_Tcell+birin	1.85284	0
O60231	Putative pre-mRNA-splicing factor ATP-dependent RNA helicase DHX16 [OS=Homo sapiens]	DHX16	O60231 1xPhospho [S348]	sgTRAF2	Tcell	sgTRAF2_Tcell	0.925525	1.08056	0
O60231	Putative pre-mRNA-splicing factor ATP-dependent RNA helicase DHX16 [OS=Homo sapiens]	DHX16	O60231 1xPhospho [S348]	sgTRAF2	Tcell+birin	sgTRAF2_Tcell+birin	2.17654	0.65814	1.36217
O60238	Bcl2/adenovirus e1b 19 kDa protein-interacting protein 3-like [OS=Homo sapiens]	BNIP3L	O60238 2xPhospho [S64;S65]	sgCtrl	Tcell	sgCtrl_Tcell	0
O60238	Bcl2/adenovirus e1b 19 kDa protein-interacting protein 3-like [OS=Homo sapiens]	BNIP3L	O60238 2xPhospho [S64;S65]	sgCtrl	Tcell+birin	sgCtrl_Tcell+birin	0.33086	0
O60238	Bcl2/adenovirus e1b 19 kDa protein-interacting protein 3-like [OS=Homo sapiens]	BNIP3L	O60238 2xPhospho [S64;S65]	sgTRAF2	Tcell	sgTRAF2_Tcell	0.313501	0.405052	0
O60238	Bcl2/adenovirus e1b 19 kDa protein-interacting protein 3-like [OS=Homo sapiens]	BNIP3L	O60238 2xPhospho [S64;S65]	sgTRAF2	Tcell+birin	sgTRAF2_Tcell+birin	0.212319	0.535854	0.390199
O60264	SWI/SNF-related matrix-associated actin-dependent regulator of chromatin subfamily A member 5 [OS=Homo sapiens]	SMARCA5	O60264 1xPhospho [S137]	sgCtrl	Tcell	sgCtrl_Tcell	0
O60264	SWI/SNF-related matrix-associated actin-dependent regulator of chromatin subfamily A member 5 [OS=Homo sapiens]	SMARCA5	O60264 1xPhospho [S137]	sgCtrl	Tcell+birin	sgCtrl_Tcell+birin	0.362861	0
O60264	SWI/SNF-related matrix-associated actin-dependent regulator of chromatin subfamily A member 5 [OS=Homo sapiens]	SMARCA5	O60264 1xPhospho [S137]	sgTRAF2	Tcell	sgTRAF2_Tcell	0.489611	0.532339	0
O60264	SWI/SNF-related matrix-associated actin-dependent regulator of chromatin subfamily A member 5 [OS=Homo sapiens]	SMARCA5	O60264 1xPhospho [S137]	sgTRAF2	Tcell+birin	sgTRAF2_Tcell+birin	0.422636	0.191105	0.383731
O60271	C-jun-amino-terminal kinase-interacting protein 4 [OS=Homo sapiens];Isoform 2 of C-Jun-amino-terminal kinase-interacting protein 4 [OS=Homo sapiens]	SPAG9	O60271 [726-742];O60271-2 [716-732].2xPhospho [S]	sgCtrl	Tcell	sgCtrl_Tcell	0
O60271	C-jun-amino-terminal kinase-interacting protein 4 [OS=Homo sapiens];Isoform 2 of C-Jun-amino-terminal kinase-interacting protein 4 [OS=Homo sapiens]	SPAG9	O60271 [726-742];O60271-2 [716-732].2xPhospho [S]	sgCtrl	Tcell+birin	sgCtrl_Tcell+birin	1.03191	0
O60271	C-jun-amino-terminal kinase-interacting protein 4 [OS=Homo sapiens];Isoform 2 of C-Jun-amino-terminal kinase-interacting protein 4 [OS=Homo sapiens]	SPAG9	O60271 [726-742];O60271-2 [716-732].2xPhospho [S]	sgTRAF2	Tcell	sgTRAF2_Tcell	1.40332	0.614671	0
O60271	C-jun-amino-terminal kinase-interacting protein 4 [OS=Homo sapiens];Isoform 2 of C-Jun-amino-terminal kinase-interacting protein 4 [OS=Homo sapiens]	SPAG9	O60271 [726-742];O60271-2 [716-732].2xPhospho [S]	sgTRAF2	Tcell+birin	sgTRAF2_Tcell+birin	2.55912	2.05388	2.06168
O60271	C-jun-amino-terminal kinase-interacting protein 4 [OS=Homo sapiens];Isoform 2 of C-Jun-amino-terminal kinase-interacting protein 4 [OS=Homo sapiens]	SPAG9	O60271 [728-742];O60271-2 [718-732].1xPhospho [S]	sgCtrl	Tcell	sgCtrl_Tcell	0
O60271	C-jun-amino-terminal kinase-interacting protein 4 [OS=Homo sapiens];Isoform 2 of C-Jun-amino-terminal kinase-interacting protein 4 [OS=Homo sapiens]	SPAG9	O60271 [728-742];O60271-2 [718-732].1xPhospho [S]	sgCtrl	Tcell+birin	sgCtrl_Tcell+birin	0.1829	0
O60271	C-jun-amino-terminal kinase-interacting protein 4 [OS=Homo sapiens];Isoform 2 of C-Jun-amino-terminal kinase-interacting protein 4 [OS=Homo sapiens]	SPAG9	O60271 [728-742];O60271-2 [718-732].1xPhospho [S]	sgTRAF2	Tcell	sgTRAF2_Tcell	0.345841	0.344014	0
O60271	C-jun-amino-terminal kinase-interacting protein 4 [OS=Homo sapiens];Isoform 2 of C-Jun-amino-terminal kinase-interacting protein 4 [OS=Homo sapiens]	SPAG9	O60271 [728-742];O60271-2 [718-732].1xPhospho [S]	sgTRAF2	Tcell+birin	sgTRAF2_Tcell+birin	0.322664	0.340254	0.281351
O60271	C-jun-amino-terminal kinase-interacting protein 4 [OS=Homo sapiens];Isoform 2 of C-Jun-amino-terminal kinase-interacting protein 4 [OS=Homo sapiens]	SPAG9	O60271 1xPhospho [S1188];O60271-2 1xPhospho [S1178]	sgCtrl	Tcell	sgCtrl_Tcell	0
O60271	C-jun-amino-terminal kinase-interacting protein 4 [OS=Homo sapiens];Isoform 2 of C-Jun-amino-terminal kinase-interacting protein 4 [OS=Homo sapiens]	SPAG9	O60271 1xPhospho [S1188];O60271-2 1xPhospho [S1178]	sgCtrl	Tcell+birin	sgCtrl_Tcell+birin	0.539195	0
O60271	C-jun-amino-terminal kinase-interacting protein 4 [OS=Homo sapiens];Isoform 2 of C-Jun-amino-terminal kinase-interacting protein 4 [OS=Homo sapiens]	SPAG9	O60271 1xPhospho [S1188];O60271-2 1xPhospho [S1178]	sgTRAF2	Tcell	sgTRAF2_Tcell	0.229724	0.468233	0
O60271	C-jun-amino-terminal kinase-interacting protein 4 [OS=Homo sapiens];Isoform 2 of C-Jun-amino-terminal kinase-interacting protein 4 [OS=Homo sapiens]	SPAG9	O60271 1xPhospho [S1188];O60271-2 1xPhospho [S1178]	sgTRAF2	Tcell+birin	sgTRAF2_Tcell+birin	0.92217	0.414184	0.801974
O60271	C-jun-amino-terminal kinase-interacting protein 4 [OS=Homo sapiens];Isoform 2 of C-Jun-amino-terminal kinase-interacting protein 4 [OS=Homo sapiens]	SPAG9	O60271 1xPhospho [S311];O60271-2 1xPhospho [S297]	sgCtrl	Tcell	sgCtrl_Tcell	0
O60271	C-jun-amino-terminal kinase-interacting protein 4 [OS=Homo sapiens];Isoform 2 of C-Jun-amino-terminal kinase-interacting protein 4 [OS=Homo sapiens]	SPAG9	O60271 1xPhospho [S311];O60271-2 1xPhospho [S297]	sgCtrl	Tcell+birin	sgCtrl_Tcell+birin	0.178614	0
O60271	C-jun-amino-terminal kinase-interacting protein 4 [OS=Homo sapiens];Isoform 2 of C-Jun-amino-terminal kinase-interacting protein 4 [OS=Homo sapiens]	SPAG9	O60271 1xPhospho [S311];O60271-2 1xPhospho [S297]	sgTRAF2	Tcell	sgTRAF2_Tcell	0.501505	0.36225	0
O60271	C-jun-amino-terminal kinase-interacting protein 4 [OS=Homo sapiens];Isoform 2 of C-Jun-amino-terminal kinase-interacting protein 4 [OS=Homo sapiens]	SPAG9	O60271 1xPhospho [S311];O60271-2 1xPhospho [S297]	sgTRAF2	Tcell+birin	sgTRAF2_Tcell+birin	0.470391	0.366874	0.176977
O60271	C-jun-amino-terminal kinase-interacting protein 4 [OS=Homo sapiens];Isoform 2 of C-Jun-amino-terminal kinase-interacting protein 4 [OS=Homo sapiens]	SPAG9	O60271 1xPhospho [S332];O60271-2 1xPhospho [S318]	sgCtrl	Tcell	sgCtrl_Tcell	0
O60271	C-jun-amino-terminal kinase-interacting protein 4 [OS=Homo sapiens];Isoform 2 of C-Jun-amino-terminal kinase-interacting protein 4 [OS=Homo sapiens]	SPAG9	O60271 1xPhospho [S332];O60271-2 1xPhospho [S318]	sgCtrl	Tcell+birin	sgCtrl_Tcell+birin	0.213414	0
O60271	C-jun-amino-terminal kinase-interacting protein 4 [OS=Homo sapiens];Isoform 2 of C-Jun-amino-terminal kinase-interacting protein 4 [OS=Homo sapiens]	SPAG9	O60271 1xPhospho [S332];O60271-2 1xPhospho [S318]	sgTRAF2	Tcell	sgTRAF2_Tcell	0.329043	0.326673	0
O60271	C-jun-amino-terminal kinase-interacting protein 4 [OS=Homo sapiens];Isoform 2 of C-Jun-amino-terminal kinase-interacting protein 4 [OS=Homo sapiens]	SPAG9	O60271 1xPhospho [S332];O60271-2 1xPhospho [S318]	sgTRAF2	Tcell+birin	sgTRAF2_Tcell+birin	0.656923	0.455615	0.58633
O60271	C-jun-amino-terminal kinase-interacting protein 4 [OS=Homo sapiens];Isoform 2 of C-Jun-amino-terminal kinase-interacting protein 4 [OS=Homo sapiens]	SPAG9	O60271 1xPhospho [S705];O60271-2 1xPhospho [S695]	sgCtrl	Tcell	sgCtrl_Tcell	0
O60271	C-jun-amino-terminal kinase-interacting protein 4 [OS=Homo sapiens];Isoform 2 of C-Jun-amino-terminal kinase-interacting protein 4 [OS=Homo sapiens]	SPAG9	O60271 1xPhospho [S705];O60271-2 1xPhospho [S695]	sgCtrl	Tcell+birin	sgCtrl_Tcell+birin	0.426123	0
O60271	C-jun-amino-terminal kinase-interacting protein 4 [OS=Homo sapiens];Isoform 2 of C-Jun-amino-terminal kinase-interacting protein 4 [OS=Homo sapiens]	SPAG9	O60271 1xPhospho [S705];O60271-2 1xPhospho [S695]	sgTRAF2	Tcell	sgTRAF2_Tcell	0.602134	0.228419	0
O60271	C-jun-amino-terminal kinase-interacting protein 4 [OS=Homo sapiens];Isoform 2 of C-Jun-amino-terminal kinase-interacting protein 4 [OS=Homo sapiens]	SPAG9	O60271 1xPhospho [S705];O60271-2 1xPhospho [S695]	sgTRAF2	Tcell+birin	sgTRAF2_Tcell+birin	1.04693	0.771657	0.697534
O60271	C-jun-amino-terminal kinase-interacting protein 4 [OS=Homo sapiens];Isoform 2 of C-Jun-amino-terminal kinase-interacting protein 4 [OS=Homo sapiens]	SPAG9	O60271 1xPhospho [T226];O60271-2 1xPhospho [T226]	sgCtrl	Tcell	sgCtrl_Tcell	0
O60271	C-jun-amino-terminal kinase-interacting protein 4 [OS=Homo sapiens];Isoform 2 of C-Jun-amino-terminal kinase-interacting protein 4 [OS=Homo sapiens]	SPAG9	O60271 1xPhospho [T226];O60271-2 1xPhospho [T226]	sgCtrl	Tcell+birin	sgCtrl_Tcell+birin	0.729616	0
O60271	C-jun-amino-terminal kinase-interacting protein 4 [OS=Homo sapiens];Isoform 2 of C-Jun-amino-terminal kinase-interacting protein 4 [OS=Homo sapiens]	SPAG9	O60271 1xPhospho [T226];O60271-2 1xPhospho [T226]	sgTRAF2	Tcell	sgTRAF2_Tcell	0.29014	0.720044	0
O60271	C-jun-amino-terminal kinase-interacting protein 4 [OS=Homo sapiens];Isoform 2 of C-Jun-amino-terminal kinase-interacting protein 4 [OS=Homo sapiens]	SPAG9	O60271 1xPhospho [T226];O60271-2 1xPhospho [T226]	sgTRAF2	Tcell+birin	sgTRAF2_Tcell+birin	0.474925	0.899745	0.287118
O60271	C-jun-amino-terminal kinase-interacting protein 4 [OS=Homo sapiens];Isoform 2 of C-Jun-amino-terminal kinase-interacting protein 4 [OS=Homo sapiens]	SPAG9	O60271 1xPhospho [T292];O60271-2 1xPhospho [T278]	sgCtrl	Tcell	sgCtrl_Tcell	0
O60271	C-jun-amino-terminal kinase-interacting protein 4 [OS=Homo sapiens];Isoform 2 of C-Jun-amino-terminal kinase-interacting protein 4 [OS=Homo sapiens]	SPAG9	O60271 1xPhospho [T292];O60271-2 1xPhospho [T278]	sgCtrl	Tcell+birin	sgCtrl_Tcell+birin	0.845166	0
O60271	C-jun-amino-terminal kinase-interacting protein 4 [OS=Homo sapiens];Isoform 2 of C-Jun-amino-terminal kinase-interacting protein 4 [OS=Homo sapiens]	SPAG9	O60271 1xPhospho [T292];O60271-2 1xPhospho [T278]	sgTRAF2	Tcell	sgTRAF2_Tcell	0.410817	0.915464	0
O60271	C-jun-amino-terminal kinase-interacting protein 4 [OS=Homo sapiens];Isoform 2 of C-Jun-amino-terminal kinase-interacting protein 4 [OS=Homo sapiens]	SPAG9	O60271 1xPhospho [T292];O60271-2 1xPhospho [T278]	sgTRAF2	Tcell+birin	sgTRAF2_Tcell+birin	0.527822	0.691467	0.346833
O60271	C-jun-amino-terminal kinase-interacting protein 4 [OS=Homo sapiens];Isoform 2 of C-Jun-amino-terminal kinase-interacting protein 4 [OS=Homo sapiens]	SPAG9	O60271 2xPhospho [S329;S332];O60271-2 2xPhospho [S315;S318]	sgCtrl	Tcell	sgCtrl_Tcell	0
O60271	C-jun-amino-terminal kinase-interacting protein 4 [OS=Homo sapiens];Isoform 2 of C-Jun-amino-terminal kinase-interacting protein 4 [OS=Homo sapiens]	SPAG9	O60271 2xPhospho [S329;S332];O60271-2 2xPhospho [S315;S318]	sgCtrl	Tcell+birin	sgCtrl_Tcell+birin	0.471899	0
O60271	C-jun-amino-terminal kinase-interacting protein 4 [OS=Homo sapiens];Isoform 2 of C-Jun-amino-terminal kinase-interacting protein 4 [OS=Homo sapiens]	SPAG9	O60271 2xPhospho [S329;S332];O60271-2 2xPhospho [S315;S318]	sgTRAF2	Tcell	sgTRAF2_Tcell	0.292168	0.323225	0
O60271	C-jun-amino-terminal kinase-interacting protein 4 [OS=Homo sapiens];Isoform 2 of C-Jun-amino-terminal kinase-interacting protein 4 [OS=Homo sapiens]	SPAG9	O60271 2xPhospho [S329;S332];O60271-2 2xPhospho [S315;S318]	sgTRAF2	Tcell+birin	sgTRAF2_Tcell+birin	0.967025	0.530508	0.732612
O60271	C-jun-amino-terminal kinase-interacting protein 4 [OS=Homo sapiens];Isoform 2 of C-Jun-amino-terminal kinase-interacting protein 4 [OS=Homo sapiens]	SPAG9	O60271 2xPhospho [T276;T292];O60271-2 2xPhospho [T262;T278]	sgCtrl	Tcell	sgCtrl_Tcell	0
O60271	C-jun-amino-terminal kinase-interacting protein 4 [OS=Homo sapiens];Isoform 2 of C-Jun-amino-terminal kinase-interacting protein 4 [OS=Homo sapiens]	SPAG9	O60271 2xPhospho [T276;T292];O60271-2 2xPhospho [T262;T278]	sgCtrl	Tcell+birin	sgCtrl_Tcell+birin	1.24204	0
O60271	C-jun-amino-terminal kinase-interacting protein 4 [OS=Homo sapiens];Isoform 2 of C-Jun-amino-terminal kinase-interacting protein 4 [OS=Homo sapiens]	SPAG9	O60271 2xPhospho [T276;T292];O60271-2 2xPhospho [T262;T278]	sgTRAF2	Tcell	sgTRAF2_Tcell	NA	NA	NA
O60271	C-jun-amino-terminal kinase-interacting protein 4 [OS=Homo sapiens];Isoform 2 of C-Jun-amino-terminal kinase-interacting protein 4 [OS=Homo sapiens]	SPAG9	O60271 2xPhospho [T276;T292];O60271-2 2xPhospho [T262;T278]	sgTRAF2	Tcell+birin	sgTRAF2_Tcell+birin	NA	NA	NA
O60271	C-jun-amino-terminal kinase-interacting protein 4 [OS=Homo sapiens];Isoform 2 of C-Jun-amino-terminal kinase-interacting protein 4 [OS=Homo sapiens]	SPAG9	O60271 2xPhospho [T330;S332];O60271-2 2xPhospho [T316;S318]	sgCtrl	Tcell	sgCtrl_Tcell	NA
O60271	C-jun-amino-terminal kinase-interacting protein 4 [OS=Homo sapiens];Isoform 2 of C-Jun-amino-terminal kinase-interacting protein 4 [OS=Homo sapiens]	SPAG9	O60271 2xPhospho [T330;S332];O60271-2 2xPhospho [T316;S318]	sgCtrl	Tcell+birin	sgCtrl_Tcell+birin	NA	NA
O60271	C-jun-amino-terminal kinase-interacting protein 4 [OS=Homo sapiens];Isoform 2 of C-Jun-amino-terminal kinase-interacting protein 4 [OS=Homo sapiens]	SPAG9	O60271 2xPhospho [T330;S332];O60271-2 2xPhospho [T316;S318]	sgTRAF2	Tcell	sgTRAF2_Tcell	NA	NA	0
O60271	C-jun-amino-terminal kinase-interacting protein 4 [OS=Homo sapiens];Isoform 2 of C-Jun-amino-terminal kinase-interacting protein 4 [OS=Homo sapiens]	SPAG9	O60271 2xPhospho [T330;S332];O60271-2 2xPhospho [T316;S318]	sgTRAF2	Tcell+birin	sgTRAF2_Tcell+birin	NA	NA	0.792511
O60271	Isoform 2 of C-Jun-amino-terminal kinase-interacting protein 4 [OS=Homo sapiens]	SPAG9	O60271-2 1xPhospho [S258]	sgCtrl	Tcell	sgCtrl_Tcell	0
O60271	Isoform 2 of C-Jun-amino-terminal kinase-interacting protein 4 [OS=Homo sapiens]	SPAG9	O60271-2 1xPhospho [S258]	sgCtrl	Tcell+birin	sgCtrl_Tcell+birin	0.817823	0
O60271	Isoform 2 of C-Jun-amino-terminal kinase-interacting protein 4 [OS=Homo sapiens]	SPAG9	O60271-2 1xPhospho [S258]	sgTRAF2	Tcell	sgTRAF2_Tcell	0.57038	0.328692	0
O60271	Isoform 2 of C-Jun-amino-terminal kinase-interacting protein 4 [OS=Homo sapiens]	SPAG9	O60271-2 1xPhospho [S258]	sgTRAF2	Tcell+birin	sgTRAF2_Tcell+birin	0.676087	0.408879	0.459057
O60271	Isoform 2 of C-Jun-amino-terminal kinase-interacting protein 4 [OS=Homo sapiens]	SPAG9	O60271-2 2xPhospho [S242;S245]	sgCtrl	Tcell	sgCtrl_Tcell	0
O60271	Isoform 2 of C-Jun-amino-terminal kinase-interacting protein 4 [OS=Homo sapiens]	SPAG9	O60271-2 2xPhospho [S242;S245]	sgCtrl	Tcell+birin	sgCtrl_Tcell+birin	0.417391	0
O60271	Isoform 2 of C-Jun-amino-terminal kinase-interacting protein 4 [OS=Homo sapiens]	SPAG9	O60271-2 2xPhospho [S242;S245]	sgTRAF2	Tcell	sgTRAF2_Tcell	0.657941	0.901245	0
O60271	Isoform 2 of C-Jun-amino-terminal kinase-interacting protein 4 [OS=Homo sapiens]	SPAG9	O60271-2 2xPhospho [S242;S245]	sgTRAF2	Tcell+birin	sgTRAF2_Tcell+birin	0.931346	1.27493	0.562169
O60287	nucleolar pre-ribosomal-associated protein 1 [OS=Homo sapiens]	URB1	O60287 1xPhospho [S9]	sgCtrl	Tcell	sgCtrl_Tcell	0
O60287	nucleolar pre-ribosomal-associated protein 1 [OS=Homo sapiens]	URB1	O60287 1xPhospho [S9]	sgCtrl	Tcell+birin	sgCtrl_Tcell+birin	0.565032	0
O60287	nucleolar pre-ribosomal-associated protein 1 [OS=Homo sapiens]	URB1	O60287 1xPhospho [S9]	sgTRAF2	Tcell	sgTRAF2_Tcell	0.450336	0.167034	0
O60287	nucleolar pre-ribosomal-associated protein 1 [OS=Homo sapiens]	URB1	O60287 1xPhospho [S9]	sgTRAF2	Tcell+birin	sgTRAF2_Tcell+birin	1.35985	0.810378	0.913343
O60292	Signal-induced proliferation-associated 1-like protein 3 [OS=Homo sapiens]	SIPA1L3	O60292 1xPhospho [S1364]	sgCtrl	Tcell	sgCtrl_Tcell	0
O60292	Signal-induced proliferation-associated 1-like protein 3 [OS=Homo sapiens]	SIPA1L3	O60292 1xPhospho [S1364]	sgCtrl	Tcell+birin	sgCtrl_Tcell+birin	0.297338	0
O60292	Signal-induced proliferation-associated 1-like protein 3 [OS=Homo sapiens]	SIPA1L3	O60292 1xPhospho [S1364]	sgTRAF2	Tcell	sgTRAF2_Tcell	0.205206	0.264629	0
O60292	Signal-induced proliferation-associated 1-like protein 3 [OS=Homo sapiens]	SIPA1L3	O60292 1xPhospho [S1364]	sgTRAF2	Tcell+birin	sgTRAF2_Tcell+birin	0.505444	0.241002	0.380942
O60292	Signal-induced proliferation-associated 1-like protein 3 [OS=Homo sapiens]	SIPA1L3	O60292 1xPhospho [S1544]	sgCtrl	Tcell	sgCtrl_Tcell	0
O60292	Signal-induced proliferation-associated 1-like protein 3 [OS=Homo sapiens]	SIPA1L3	O60292 1xPhospho [S1544]	sgCtrl	Tcell+birin	sgCtrl_Tcell+birin	0.216084	0
O60292	Signal-induced proliferation-associated 1-like protein 3 [OS=Homo sapiens]	SIPA1L3	O60292 1xPhospho [S1544]	sgTRAF2	Tcell	sgTRAF2_Tcell	0.0667551	0.247882	0
O60292	Signal-induced proliferation-associated 1-like protein 3 [OS=Homo sapiens]	SIPA1L3	O60292 1xPhospho [S1544]	sgTRAF2	Tcell+birin	sgTRAF2_Tcell+birin	0.746542	0.54786	0.791334
O60292	Signal-induced proliferation-associated 1-like protein 3 [OS=Homo sapiens]	SIPA1L3	O60292 1xPhospho [S317]	sgCtrl	Tcell	sgCtrl_Tcell	0
O60292	Signal-induced proliferation-associated 1-like protein 3 [OS=Homo sapiens]	SIPA1L3	O60292 1xPhospho [S317]	sgCtrl	Tcell+birin	sgCtrl_Tcell+birin	0.412942	0
O60292	Signal-induced proliferation-associated 1-like protein 3 [OS=Homo sapiens]	SIPA1L3	O60292 1xPhospho [S317]	sgTRAF2	Tcell	sgTRAF2_Tcell	0.346318	0.150115	0
O60292	Signal-induced proliferation-associated 1-like protein 3 [OS=Homo sapiens]	SIPA1L3	O60292 1xPhospho [S317]	sgTRAF2	Tcell+birin	sgTRAF2_Tcell+birin	1.25392	0.846765	0.960732
O60292	Signal-induced proliferation-associated 1-like protein 3 [OS=Homo sapiens]	SIPA1L3	O60292 1xPhospho [S401]	sgCtrl	Tcell	sgCtrl_Tcell	0
O60292	Signal-induced proliferation-associated 1-like protein 3 [OS=Homo sapiens]	SIPA1L3	O60292 1xPhospho [S401]	sgCtrl	Tcell+birin	sgCtrl_Tcell+birin	0.251222	0
O60292	Signal-induced proliferation-associated 1-like protein 3 [OS=Homo sapiens]	SIPA1L3	O60292 1xPhospho [S401]	sgTRAF2	Tcell	sgTRAF2_Tcell	0.474446	0.523966	0
O60292	Signal-induced proliferation-associated 1-like protein 3 [OS=Homo sapiens]	SIPA1L3	O60292 1xPhospho [S401]	sgTRAF2	Tcell+birin	sgTRAF2_Tcell+birin	0.600914	0.431361	0.461463
O60293	Zinc finger C3H1 domain-containing protein [OS=Homo sapiens]	ZFC3H1	O60293 1xPhospho [S352]	sgCtrl	Tcell	sgCtrl_Tcell	0
O60293	Zinc finger C3H1 domain-containing protein [OS=Homo sapiens]	ZFC3H1	O60293 1xPhospho [S352]	sgCtrl	Tcell+birin	sgCtrl_Tcell+birin	0.480596	0
O60293	Zinc finger C3H1 domain-containing protein [OS=Homo sapiens]	ZFC3H1	O60293 1xPhospho [S352]	sgTRAF2	Tcell	sgTRAF2_Tcell	0.393043	0.158873	0
O60293	Zinc finger C3H1 domain-containing protein [OS=Homo sapiens]	ZFC3H1	O60293 1xPhospho [S352]	sgTRAF2	Tcell+birin	sgTRAF2_Tcell+birin	0.797785	0.376839	0.42968
O60303	Protein KIAA0556 [OS=Homo sapiens]	KIAA0556	O60303 1xPhospho [S691]	sgCtrl	Tcell	sgCtrl_Tcell	0
O60303	Protein KIAA0556 [OS=Homo sapiens]	KIAA0556	O60303 1xPhospho [S691]	sgCtrl	Tcell+birin	sgCtrl_Tcell+birin	0.891822	0
O60303	Protein KIAA0556 [OS=Homo sapiens]	KIAA0556	O60303 1xPhospho [S691]	sgTRAF2	Tcell	sgTRAF2_Tcell	1.68437	1.51207	0
O60303	Protein KIAA0556 [OS=Homo sapiens]	KIAA0556	O60303 1xPhospho [S691]	sgTRAF2	Tcell+birin	sgTRAF2_Tcell+birin	1.74949	1.37261	0.394136
O60307	Microtubule-associated serine/threonine-protein kinase 3 [OS=Homo sapiens]	MAST3	O60307 1xPhospho [S709]	sgCtrl	Tcell	sgCtrl_Tcell	NA
O60307	Microtubule-associated serine/threonine-protein kinase 3 [OS=Homo sapiens]	MAST3	O60307 1xPhospho [S709]	sgCtrl	Tcell+birin	sgCtrl_Tcell+birin	NA	NA
O60307	Microtubule-associated serine/threonine-protein kinase 3 [OS=Homo sapiens]	MAST3	O60307 1xPhospho [S709]	sgTRAF2	Tcell	sgTRAF2_Tcell	NA	NA	0
O60307	Microtubule-associated serine/threonine-protein kinase 3 [OS=Homo sapiens]	MAST3	O60307 1xPhospho [S709]	sgTRAF2	Tcell+birin	sgTRAF2_Tcell+birin	NA	NA	0.293774
O60307	Microtubule-associated serine/threonine-protein kinase 3 [OS=Homo sapiens]	MAST3	O60307 1xPhospho [S711]	sgCtrl	Tcell	sgCtrl_Tcell	NA
O60307	Microtubule-associated serine/threonine-protein kinase 3 [OS=Homo sapiens]	MAST3	O60307 1xPhospho [S711]	sgCtrl	Tcell+birin	sgCtrl_Tcell+birin	NA	NA
O60307	Microtubule-associated serine/threonine-protein kinase 3 [OS=Homo sapiens]	MAST3	O60307 1xPhospho [S711]	sgTRAF2	Tcell	sgTRAF2_Tcell	NA	NA	0
O60307	Microtubule-associated serine/threonine-protein kinase 3 [OS=Homo sapiens]	MAST3	O60307 1xPhospho [S711]	sgTRAF2	Tcell+birin	sgTRAF2_Tcell+birin	NA	NA	0.293774
O60333	Isoform 3 of Kinesin-like protein KIF1B [OS=Homo sapiens]	KIF1B	O60333-3 1xPhospho [S665]	sgCtrl	Tcell	sgCtrl_Tcell	0
O60333	Isoform 3 of Kinesin-like protein KIF1B [OS=Homo sapiens]	KIF1B	O60333-3 1xPhospho [S665]	sgCtrl	Tcell+birin	sgCtrl_Tcell+birin	1.19079	0
O60333	Isoform 3 of Kinesin-like protein KIF1B [OS=Homo sapiens]	KIF1B	O60333-3 1xPhospho [S665]	sgTRAF2	Tcell	sgTRAF2_Tcell	0.58922	1.06269	0
O60333	Isoform 3 of Kinesin-like protein KIF1B [OS=Homo sapiens]	KIF1B	O60333-3 1xPhospho [S665]	sgTRAF2	Tcell+birin	sgTRAF2_Tcell+birin	0.762904	0.781956	0.508068
O60333	Isoform 3 of Kinesin-like protein KIF1B [OS=Homo sapiens]	KIF1B	O60333-3 1xPhospho [S868]	sgCtrl	Tcell	sgCtrl_Tcell	0
O60333	Isoform 3 of Kinesin-like protein KIF1B [OS=Homo sapiens]	KIF1B	O60333-3 1xPhospho [S868]	sgCtrl	Tcell+birin	sgCtrl_Tcell+birin	0.329975	0
O60333	Isoform 3 of Kinesin-like protein KIF1B [OS=Homo sapiens]	KIF1B	O60333-3 1xPhospho [S868]	sgTRAF2	Tcell	sgTRAF2_Tcell	0.784961	0.707722	0
O60333	Isoform 3 of Kinesin-like protein KIF1B [OS=Homo sapiens]	KIF1B	O60333-3 1xPhospho [S868]	sgTRAF2	Tcell+birin	sgTRAF2_Tcell+birin	1.70478	1.42576	1.27151
O60333	Isoform 3 of Kinesin-like protein KIF1B [OS=Homo sapiens];Kinesin-like protein KIF1B [OS=Homo sapiens]	KIF1B	O60333-3 1xPhospho [T601];O60333 1xPhospho [T647]	sgCtrl	Tcell	sgCtrl_Tcell	0
O60333	Isoform 3 of Kinesin-like protein KIF1B [OS=Homo sapiens];Kinesin-like protein KIF1B [OS=Homo sapiens]	KIF1B	O60333-3 1xPhospho [T601];O60333 1xPhospho [T647]	sgCtrl	Tcell+birin	sgCtrl_Tcell+birin	0.469871	0
O60333	Isoform 3 of Kinesin-like protein KIF1B [OS=Homo sapiens];Kinesin-like protein KIF1B [OS=Homo sapiens]	KIF1B	O60333-3 1xPhospho [T601];O60333 1xPhospho [T647]	sgTRAF2	Tcell	sgTRAF2_Tcell	0.209846	0.288104	0
O60333	Isoform 3 of Kinesin-like protein KIF1B [OS=Homo sapiens];Kinesin-like protein KIF1B [OS=Homo sapiens]	KIF1B	O60333-3 1xPhospho [T601];O60333 1xPhospho [T647]	sgTRAF2	Tcell+birin	sgTRAF2_Tcell+birin	0.0867622	0.444157	0.171198
O60333	Isoform 3 of Kinesin-like protein KIF1B [OS=Homo sapiens]	KIF1B	O60333-3 2xPhospho [S663;S665]	sgCtrl	Tcell	sgCtrl_Tcell	0
O60333	Isoform 3 of Kinesin-like protein KIF1B [OS=Homo sapiens]	KIF1B	O60333-3 2xPhospho [S663;S665]	sgCtrl	Tcell+birin	sgCtrl_Tcell+birin	0.0919414	0
O60333	Isoform 3 of Kinesin-like protein KIF1B [OS=Homo sapiens]	KIF1B	O60333-3 2xPhospho [S663;S665]	sgTRAF2	Tcell	sgTRAF2_Tcell	0.533569	0.471298	0
O60333	Isoform 3 of Kinesin-like protein KIF1B [OS=Homo sapiens]	KIF1B	O60333-3 2xPhospho [S663;S665]	sgTRAF2	Tcell+birin	sgTRAF2_Tcell+birin	1.39263	1.33951	1.14762
O60341	Lysine-specific histone demethylase 1A [OS=Homo sapiens]	KDM1A	O60341 1xPhospho [S137]	sgCtrl	Tcell	sgCtrl_Tcell	NA
O60341	Lysine-specific histone demethylase 1A [OS=Homo sapiens]	KDM1A	O60341 1xPhospho [S137]	sgCtrl	Tcell+birin	sgCtrl_Tcell+birin	NA	NA
O60341	Lysine-specific histone demethylase 1A [OS=Homo sapiens]	KDM1A	O60341 1xPhospho [S137]	sgTRAF2	Tcell	sgTRAF2_Tcell	NA	NA	0
O60341	Lysine-specific histone demethylase 1A [OS=Homo sapiens]	KDM1A	O60341 1xPhospho [S137]	sgTRAF2	Tcell+birin	sgTRAF2_Tcell+birin	NA	NA	1.27027
O60341	Lysine-specific histone demethylase 1A [OS=Homo sapiens]	KDM1A	O60341 2xPhospho [S131;S137]	sgCtrl	Tcell	sgCtrl_Tcell	0
O60341	Lysine-specific histone demethylase 1A [OS=Homo sapiens]	KDM1A	O60341 2xPhospho [S131;S137]	sgCtrl	Tcell+birin	sgCtrl_Tcell+birin	0.15695	0
O60341	Lysine-specific histone demethylase 1A [OS=Homo sapiens]	KDM1A	O60341 2xPhospho [S131;S137]	sgTRAF2	Tcell	sgTRAF2_Tcell	0.434374	0.5581	0
O60341	Lysine-specific histone demethylase 1A [OS=Homo sapiens]	KDM1A	O60341 2xPhospho [S131;S137]	sgTRAF2	Tcell+birin	sgTRAF2_Tcell+birin	1.37673	1.42914	1.07445
O60343	Isoform 2 of TBC1 domain family member 4 [OS=Homo sapiens]	TBC1D4	O60343-2 1xPhospho [S591]	sgCtrl	Tcell	sgCtrl_Tcell	0
O60343	Isoform 2 of TBC1 domain family member 4 [OS=Homo sapiens]	TBC1D4	O60343-2 1xPhospho [S591]	sgCtrl	Tcell+birin	sgCtrl_Tcell+birin	0.176962	0
O60343	Isoform 2 of TBC1 domain family member 4 [OS=Homo sapiens]	TBC1D4	O60343-2 1xPhospho [S591]	sgTRAF2	Tcell	sgTRAF2_Tcell	0.643218	0.693583	0
O60343	Isoform 2 of TBC1 domain family member 4 [OS=Homo sapiens]	TBC1D4	O60343-2 1xPhospho [S591]	sgTRAF2	Tcell+birin	sgTRAF2_Tcell+birin	0.864999	0.808118	0.578096
O60353	Frizzled-6 [OS=Homo sapiens]	FZD6	O60353-1 1xPhospho [S653]	sgCtrl	Tcell	sgCtrl_Tcell	0
O60353	Frizzled-6 [OS=Homo sapiens]	FZD6	O60353-1 1xPhospho [S653]	sgCtrl	Tcell+birin	sgCtrl_Tcell+birin	0.21852	0
O60353	Frizzled-6 [OS=Homo sapiens]	FZD6	O60353-1 1xPhospho [S653]	sgTRAF2	Tcell	sgTRAF2_Tcell	0.140738	0.160433	0
O60353	Frizzled-6 [OS=Homo sapiens]	FZD6	O60353-1 1xPhospho [S653]	sgTRAF2	Tcell+birin	sgTRAF2_Tcell+birin	0.381023	0.230668	0.339535
O60504	Vinexin [OS=Homo sapiens]	SORBS3	O60504-1 [364-380].1xPhospho [S]	sgCtrl	Tcell	sgCtrl_Tcell	0
O60504	Vinexin [OS=Homo sapiens]	SORBS3	O60504-1 [364-380].1xPhospho [S]	sgCtrl	Tcell+birin	sgCtrl_Tcell+birin	0.457913	0
O60504	Vinexin [OS=Homo sapiens]	SORBS3	O60504-1 [364-380].1xPhospho [S]	sgTRAF2	Tcell	sgTRAF2_Tcell	0.493776	0.375402	0
O60504	Vinexin [OS=Homo sapiens]	SORBS3	O60504-1 [364-380].1xPhospho [S]	sgTRAF2	Tcell+birin	sgTRAF2_Tcell+birin	1.3543	1.00752	0.895845
O60504	Vinexin [OS=Homo sapiens]	SORBS3	O60504-1 1xPhospho [S373]	sgCtrl	Tcell	sgCtrl_Tcell	0
O60504	Vinexin [OS=Homo sapiens]	SORBS3	O60504-1 1xPhospho [S373]	sgCtrl	Tcell+birin	sgCtrl_Tcell+birin	0.213735	0
O60504	Vinexin [OS=Homo sapiens]	SORBS3	O60504-1 1xPhospho [S373]	sgTRAF2	Tcell	sgTRAF2_Tcell	0.122687	0.140105	0
O60504	Vinexin [OS=Homo sapiens]	SORBS3	O60504-1 1xPhospho [S373]	sgTRAF2	Tcell+birin	sgTRAF2_Tcell+birin	0.594695	0.390849	0.487009
O60506	Heterogeneous nuclear ribonucleoprotein Q [OS=Homo sapiens]	SYNCRIP	O60506 1xPhospho [S587]	sgCtrl	Tcell	sgCtrl_Tcell	0
O60506	Heterogeneous nuclear ribonucleoprotein Q [OS=Homo sapiens]	SYNCRIP	O60506 1xPhospho [S587]	sgCtrl	Tcell+birin	sgCtrl_Tcell+birin	1.68038	0
O60506	Heterogeneous nuclear ribonucleoprotein Q [OS=Homo sapiens]	SYNCRIP	O60506 1xPhospho [S587]	sgTRAF2	Tcell	sgTRAF2_Tcell	0.803035	0.931859	0
O60506	Heterogeneous nuclear ribonucleoprotein Q [OS=Homo sapiens]	SYNCRIP	O60506 1xPhospho [S587]	sgTRAF2	Tcell+birin	sgTRAF2_Tcell+birin	1.84793	0.246135	1.08035
O60508	pre-mRNA-processing factor 17 [OS=Homo sapiens]	CDC40	O60508 1xPhospho [S155]	sgCtrl	Tcell	sgCtrl_Tcell	NA
O60508	pre-mRNA-processing factor 17 [OS=Homo sapiens]	CDC40	O60508 1xPhospho [S155]	sgCtrl	Tcell+birin	sgCtrl_Tcell+birin	NA	NA
O60508	pre-mRNA-processing factor 17 [OS=Homo sapiens]	CDC40	O60508 1xPhospho [S155]	sgTRAF2	Tcell	sgTRAF2_Tcell	NA	NA	0
O60508	pre-mRNA-processing factor 17 [OS=Homo sapiens]	CDC40	O60508 1xPhospho [S155]	sgTRAF2	Tcell+birin	sgTRAF2_Tcell+birin	NA	NA	1.18894
O60524	nuclear export mediator factor NEMF [OS=Homo sapiens]	NEMF	O60524 1xPhospho [S417]	sgCtrl	Tcell	sgCtrl_Tcell	0
O60524	nuclear export mediator factor NEMF [OS=Homo sapiens]	NEMF	O60524 1xPhospho [S417]	sgCtrl	Tcell+birin	sgCtrl_Tcell+birin	0.202386	0
O60524	nuclear export mediator factor NEMF [OS=Homo sapiens]	NEMF	O60524 1xPhospho [S417]	sgTRAF2	Tcell	sgTRAF2_Tcell	0.554765	0.406883	0
O60524	nuclear export mediator factor NEMF [OS=Homo sapiens]	NEMF	O60524 1xPhospho [S417]	sgTRAF2	Tcell+birin	sgTRAF2_Tcell+birin	1.10686	0.965642	0.85156
O60524	nuclear export mediator factor NEMF [OS=Homo sapiens]	NEMF	O60524 1xPhospho [S833]	sgCtrl	Tcell	sgCtrl_Tcell	NA
O60524	nuclear export mediator factor NEMF [OS=Homo sapiens]	NEMF	O60524 1xPhospho [S833]	sgCtrl	Tcell+birin	sgCtrl_Tcell+birin	NA	NA
O60524	nuclear export mediator factor NEMF [OS=Homo sapiens]	NEMF	O60524 1xPhospho [S833]	sgTRAF2	Tcell	sgTRAF2_Tcell	NA	NA	0
O60524	nuclear export mediator factor NEMF [OS=Homo sapiens]	NEMF	O60524 1xPhospho [S833]	sgTRAF2	Tcell+birin	sgTRAF2_Tcell+birin	NA	NA	0.554774
O60524	nuclear export mediator factor NEMF [OS=Homo sapiens]	NEMF	O60524 2xPhospho [S747;S748]	sgCtrl	Tcell	sgCtrl_Tcell	0
O60524	nuclear export mediator factor NEMF [OS=Homo sapiens]	NEMF	O60524 2xPhospho [S747;S748]	sgCtrl	Tcell+birin	sgCtrl_Tcell+birin	0.119944	0
O60524	nuclear export mediator factor NEMF [OS=Homo sapiens]	NEMF	O60524 2xPhospho [S747;S748]	sgTRAF2	Tcell	sgTRAF2_Tcell	0.923933	0.921233	0
O60524	nuclear export mediator factor NEMF [OS=Homo sapiens]	NEMF	O60524 2xPhospho [S747;S748]	sgTRAF2	Tcell+birin	sgTRAF2_Tcell+birin	1.61433	1.59644	1.1344
O60551	Glycylpeptide N-tetradecanoyltransferase 2 [OS=Homo sapiens]	NMT2	O60551 1xPhospho [S72]	sgCtrl	Tcell	sgCtrl_Tcell	0
O60551	Glycylpeptide N-tetradecanoyltransferase 2 [OS=Homo sapiens]	NMT2	O60551 1xPhospho [S72]	sgCtrl	Tcell+birin	sgCtrl_Tcell+birin	2.21825	0
O60551	Glycylpeptide N-tetradecanoyltransferase 2 [OS=Homo sapiens]	NMT2	O60551 1xPhospho [S72]	sgTRAF2	Tcell	sgTRAF2_Tcell	0.880901	1.39311	0
O60551	Glycylpeptide N-tetradecanoyltransferase 2 [OS=Homo sapiens]	NMT2	O60551 1xPhospho [S72]	sgTRAF2	Tcell+birin	sgTRAF2_Tcell+birin	2.02499	0.25516	1.2052
O60551	Glycylpeptide N-tetradecanoyltransferase 2 [OS=Homo sapiens]	NMT2	O60551 3xPhospho [S66;S68;S70]	sgCtrl	Tcell	sgCtrl_Tcell	0
O60551	Glycylpeptide N-tetradecanoyltransferase 2 [OS=Homo sapiens]	NMT2	O60551 3xPhospho [S66;S68;S70]	sgCtrl	Tcell+birin	sgCtrl_Tcell+birin	0.215692	0
O60551	Glycylpeptide N-tetradecanoyltransferase 2 [OS=Homo sapiens]	NMT2	O60551 3xPhospho [S66;S68;S70]	sgTRAF2	Tcell	sgTRAF2_Tcell	0.146373	0.233306	0
O60551	Glycylpeptide N-tetradecanoyltransferase 2 [OS=Homo sapiens]	NMT2	O60551 3xPhospho [S66;S68;S70]	sgTRAF2	Tcell+birin	sgTRAF2_Tcell+birin	0.565007	0.489962	0.484541
O60573	eukaryotic translation initiation factor 4E type 2 [OS=Homo sapiens]	EIF4E2	O60573 1xPhospho [S13]	sgCtrl	Tcell	sgCtrl_Tcell	0
O60573	eukaryotic translation initiation factor 4E type 2 [OS=Homo sapiens]	EIF4E2	O60573 1xPhospho [S13]	sgCtrl	Tcell+birin	sgCtrl_Tcell+birin	0.220468	0
O60573	eukaryotic translation initiation factor 4E type 2 [OS=Homo sapiens]	EIF4E2	O60573 1xPhospho [S13]	sgTRAF2	Tcell	sgTRAF2_Tcell	0.400815	0.357053	0
O60573	eukaryotic translation initiation factor 4E type 2 [OS=Homo sapiens]	EIF4E2	O60573 1xPhospho [S13]	sgTRAF2	Tcell+birin	sgTRAF2_Tcell+birin	0.819467	0.708175	0.579435
O60583	Cyclin-T2 [OS=Homo sapiens]	CCNT2	O60583 3xPhospho [S536;S537;S538]	sgCtrl	Tcell	sgCtrl_Tcell	0
O60583	Cyclin-T2 [OS=Homo sapiens]	CCNT2	O60583 3xPhospho [S536;S537;S538]	sgCtrl	Tcell+birin	sgCtrl_Tcell+birin	0.253717	0
O60583	Cyclin-T2 [OS=Homo sapiens]	CCNT2	O60583 3xPhospho [S536;S537;S538]	sgTRAF2	Tcell	sgTRAF2_Tcell	0.220853	0.192885	0
O60583	Cyclin-T2 [OS=Homo sapiens]	CCNT2	O60583 3xPhospho [S536;S537;S538]	sgTRAF2	Tcell+birin	sgTRAF2_Tcell+birin	0.638668	0.530699	0.457354
O60664	Perilipin-3 [OS=Homo sapiens]	PLIN3	O60664-1 1xPhospho [S130]	sgCtrl	Tcell	sgCtrl_Tcell	0
O60664	Perilipin-3 [OS=Homo sapiens]	PLIN3	O60664-1 1xPhospho [S130]	sgCtrl	Tcell+birin	sgCtrl_Tcell+birin	0.427637	0
O60664	Perilipin-3 [OS=Homo sapiens]	PLIN3	O60664-1 1xPhospho [S130]	sgTRAF2	Tcell	sgTRAF2_Tcell	0.615375	0.79602	0
O60664	Perilipin-3 [OS=Homo sapiens]	PLIN3	O60664-1 1xPhospho [S130]	sgTRAF2	Tcell+birin	sgTRAF2_Tcell+birin	0.67372	0.505404	0.551325
O60678	protein arginine N-methyltransferase 3 [OS=Homo sapiens]	PRMT3	O60678 1xPhospho [S25]	sgCtrl	Tcell	sgCtrl_Tcell	0
O60678	protein arginine N-methyltransferase 3 [OS=Homo sapiens]	PRMT3	O60678 1xPhospho [S25]	sgCtrl	Tcell+birin	sgCtrl_Tcell+birin	1.33583	0
O60678	protein arginine N-methyltransferase 3 [OS=Homo sapiens]	PRMT3	O60678 1xPhospho [S25]	sgTRAF2	Tcell	sgTRAF2_Tcell	0.697471	0.67582	0
O60678	protein arginine N-methyltransferase 3 [OS=Homo sapiens]	PRMT3	O60678 1xPhospho [S25]	sgTRAF2	Tcell+birin	sgTRAF2_Tcell+birin	1.32021	0.218538	0.658001
O60678	protein arginine N-methyltransferase 3 [OS=Homo sapiens]	PRMT3	O60678 1xPhospho [S27]	sgCtrl	Tcell	sgCtrl_Tcell	0
O60678	protein arginine N-methyltransferase 3 [OS=Homo sapiens]	PRMT3	O60678 1xPhospho [S27]	sgCtrl	Tcell+birin	sgCtrl_Tcell+birin	1.28773	0
O60678	protein arginine N-methyltransferase 3 [OS=Homo sapiens]	PRMT3	O60678 1xPhospho [S27]	sgTRAF2	Tcell	sgTRAF2_Tcell	0.722198	0.717641	0
O60678	protein arginine N-methyltransferase 3 [OS=Homo sapiens]	PRMT3	O60678 1xPhospho [S27]	sgTRAF2	Tcell+birin	sgTRAF2_Tcell+birin	1.46714	0.398692	0.825835
O60716	Isoform 1AC of Catenin delta-1 [OS=Homo sapiens]	CTNND1	O60716-3 1xPhospho [S346]	sgCtrl	Tcell	sgCtrl_Tcell	0
O60716	Isoform 1AC of Catenin delta-1 [OS=Homo sapiens]	CTNND1	O60716-3 1xPhospho [S346]	sgCtrl	Tcell+birin	sgCtrl_Tcell+birin	0.320537	0
O60716	Isoform 1AC of Catenin delta-1 [OS=Homo sapiens]	CTNND1	O60716-3 1xPhospho [S346]	sgTRAF2	Tcell	sgTRAF2_Tcell	0.555875	0.396358	0
O60716	Isoform 1AC of Catenin delta-1 [OS=Homo sapiens]	CTNND1	O60716-3 1xPhospho [S346]	sgTRAF2	Tcell+birin	sgTRAF2_Tcell+birin	1.34998	1.04187	0.96097
O60716	Isoform 1AC of Catenin delta-1 [OS=Homo sapiens]	CTNND1	O60716-3 1xPhospho [S349]	sgCtrl	Tcell	sgCtrl_Tcell	0
O60716	Isoform 1AC of Catenin delta-1 [OS=Homo sapiens]	CTNND1	O60716-3 1xPhospho [S349]	sgCtrl	Tcell+birin	sgCtrl_Tcell+birin	0.218495	0
O60716	Isoform 1AC of Catenin delta-1 [OS=Homo sapiens]	CTNND1	O60716-3 1xPhospho [S349]	sgTRAF2	Tcell	sgTRAF2_Tcell	0.756525	0.752103	0
O60716	Isoform 1AC of Catenin delta-1 [OS=Homo sapiens]	CTNND1	O60716-3 1xPhospho [S349]	sgTRAF2	Tcell+birin	sgTRAF2_Tcell+birin	1.05298	0.93859	0.691499
O60716	Isoform 1AC of Catenin delta-1 [OS=Homo sapiens]	CTNND1	O60716-3 1xPhospho [S352]	sgCtrl	Tcell	sgCtrl_Tcell	0
O60716	Isoform 1AC of Catenin delta-1 [OS=Homo sapiens]	CTNND1	O60716-3 1xPhospho [S352]	sgCtrl	Tcell+birin	sgCtrl_Tcell+birin	0.452937	0
O60716	Isoform 1AC of Catenin delta-1 [OS=Homo sapiens]	CTNND1	O60716-3 1xPhospho [S352]	sgTRAF2	Tcell	sgTRAF2_Tcell	1.20654	1.42849	0
O60716	Isoform 1AC of Catenin delta-1 [OS=Homo sapiens]	CTNND1	O60716-3 1xPhospho [S352]	sgTRAF2	Tcell+birin	sgTRAF2_Tcell+birin	1.37294	1.33646	0.838414
O60716	Isoform 1AC of Catenin delta-1 [OS=Homo sapiens]	CTNND1	O60716-3 1xPhospho [S920]	sgCtrl	Tcell	sgCtrl_Tcell	0
O60716	Isoform 1AC of Catenin delta-1 [OS=Homo sapiens]	CTNND1	O60716-3 1xPhospho [S920]	sgCtrl	Tcell+birin	sgCtrl_Tcell+birin	0.264824	0
O60716	Isoform 1AC of Catenin delta-1 [OS=Homo sapiens]	CTNND1	O60716-3 1xPhospho [S920]	sgTRAF2	Tcell	sgTRAF2_Tcell	0.344169	0.173821	0
O60716	Isoform 1AC of Catenin delta-1 [OS=Homo sapiens]	CTNND1	O60716-3 1xPhospho [S920]	sgTRAF2	Tcell+birin	sgTRAF2_Tcell+birin	0.883549	0.664109	0.637445
O60716	Isoform 1AC of Catenin delta-1 [OS=Homo sapiens]	CTNND1	O60716-3 1xPhospho [T916]	sgCtrl	Tcell	sgCtrl_Tcell	0
O60716	Isoform 1AC of Catenin delta-1 [OS=Homo sapiens]	CTNND1	O60716-3 1xPhospho [T916]	sgCtrl	Tcell+birin	sgCtrl_Tcell+birin	0.303609	0
O60716	Isoform 1AC of Catenin delta-1 [OS=Homo sapiens]	CTNND1	O60716-3 1xPhospho [T916]	sgTRAF2	Tcell	sgTRAF2_Tcell	0.482881	0.393818	0
O60716	Isoform 1AC of Catenin delta-1 [OS=Homo sapiens]	CTNND1	O60716-3 1xPhospho [T916]	sgTRAF2	Tcell+birin	sgTRAF2_Tcell+birin	1.41852	1.15207	1.04924
O60716	Isoform 1AC of Catenin delta-1 [OS=Homo sapiens]	CTNND1	O60716-3 1xPhospho [T933]	sgCtrl	Tcell	sgCtrl_Tcell	0
O60716	Isoform 1AC of Catenin delta-1 [OS=Homo sapiens]	CTNND1	O60716-3 1xPhospho [T933]	sgCtrl	Tcell+birin	sgCtrl_Tcell+birin	0.348859	0
O60716	Isoform 1AC of Catenin delta-1 [OS=Homo sapiens]	CTNND1	O60716-3 1xPhospho [T933]	sgTRAF2	Tcell	sgTRAF2_Tcell	0.487441	0.511525	0
O60716	Isoform 1AC of Catenin delta-1 [OS=Homo sapiens]	CTNND1	O60716-3 1xPhospho [T933]	sgTRAF2	Tcell+birin	sgTRAF2_Tcell+birin	0.830612	0.68001	0.517076
O60716	Isoform 1AC of Catenin delta-1 [OS=Homo sapiens]	CTNND1	O60716-3 2xPhospho [S346;S349]	sgCtrl	Tcell	sgCtrl_Tcell	0
O60716	Isoform 1AC of Catenin delta-1 [OS=Homo sapiens]	CTNND1	O60716-3 2xPhospho [S346;S349]	sgCtrl	Tcell+birin	sgCtrl_Tcell+birin	0.490832	0
O60716	Isoform 1AC of Catenin delta-1 [OS=Homo sapiens]	CTNND1	O60716-3 2xPhospho [S346;S349]	sgTRAF2	Tcell	sgTRAF2_Tcell	1.15003	1.32385	0
O60716	Isoform 1AC of Catenin delta-1 [OS=Homo sapiens]	CTNND1	O60716-3 2xPhospho [S346;S349]	sgTRAF2	Tcell+birin	sgTRAF2_Tcell+birin	1.24693	1.5334	0.606355
O60716	Isoform 1AC of Catenin delta-1 [OS=Homo sapiens]	CTNND1	O60716-3 2xPhospho [S349;S352]	sgCtrl	Tcell	sgCtrl_Tcell	0
O60716	Isoform 1AC of Catenin delta-1 [OS=Homo sapiens]	CTNND1	O60716-3 2xPhospho [S349;S352]	sgCtrl	Tcell+birin	sgCtrl_Tcell+birin	0.319715	0
O60716	Isoform 1AC of Catenin delta-1 [OS=Homo sapiens]	CTNND1	O60716-3 2xPhospho [S349;S352]	sgTRAF2	Tcell	sgTRAF2_Tcell	0.617286	0.674318	0
O60716	Isoform 1AC of Catenin delta-1 [OS=Homo sapiens]	CTNND1	O60716-3 2xPhospho [S349;S352]	sgTRAF2	Tcell+birin	sgTRAF2_Tcell+birin	0.837186	0.679849	0.499274
O60716	Isoform 1AC of Catenin delta-1 [OS=Homo sapiens]	CTNND1	O60716-3 2xPhospho [T916;S920]	sgCtrl	Tcell	sgCtrl_Tcell	0
O60716	Isoform 1AC of Catenin delta-1 [OS=Homo sapiens]	CTNND1	O60716-3 2xPhospho [T916;S920]	sgCtrl	Tcell+birin	sgCtrl_Tcell+birin	0.185526	0
O60716	Isoform 1AC of Catenin delta-1 [OS=Homo sapiens]	CTNND1	O60716-3 2xPhospho [T916;S920]	sgTRAF2	Tcell	sgTRAF2_Tcell	0.450802	0.465258	0
O60716	Isoform 1AC of Catenin delta-1 [OS=Homo sapiens]	CTNND1	O60716-3 2xPhospho [T916;S920]	sgTRAF2	Tcell+birin	sgTRAF2_Tcell+birin	0.912166	0.77603	0.763479
O60749	Sorting nexin-2 [OS=Homo sapiens]	SNX2	O60749 1xPhospho [S119]	sgCtrl	Tcell	sgCtrl_Tcell	0
O60749	Sorting nexin-2 [OS=Homo sapiens]	SNX2	O60749 1xPhospho [S119]	sgCtrl	Tcell+birin	sgCtrl_Tcell+birin	0.169697	0
O60749	Sorting nexin-2 [OS=Homo sapiens]	SNX2	O60749 1xPhospho [S119]	sgTRAF2	Tcell	sgTRAF2_Tcell	0.323056	0.291756	0
O60749	Sorting nexin-2 [OS=Homo sapiens]	SNX2	O60749 1xPhospho [S119]	sgTRAF2	Tcell+birin	sgTRAF2_Tcell+birin	0.677484	0.529861	0.506678
O60832	H/ACA ribonucleoprotein complex subunit 4 [OS=Homo sapiens]	DKC1	O60832-1 1xPhospho [S453]	sgCtrl	Tcell	sgCtrl_Tcell	0
O60832	H/ACA ribonucleoprotein complex subunit 4 [OS=Homo sapiens]	DKC1	O60832-1 1xPhospho [S453]	sgCtrl	Tcell+birin	sgCtrl_Tcell+birin	0.367753	0
O60832	H/ACA ribonucleoprotein complex subunit 4 [OS=Homo sapiens]	DKC1	O60832-1 1xPhospho [S453]	sgTRAF2	Tcell	sgTRAF2_Tcell	0.21546	0.184105	0
O60832	H/ACA ribonucleoprotein complex subunit 4 [OS=Homo sapiens]	DKC1	O60832-1 1xPhospho [S453]	sgTRAF2	Tcell+birin	sgTRAF2_Tcell+birin	0.212015	0.199122	0.055395
O60832	H/ACA ribonucleoprotein complex subunit 4 [OS=Homo sapiens]	DKC1	O60832-1 1xPhospho [S455]	sgCtrl	Tcell	sgCtrl_Tcell	NA
O60832	H/ACA ribonucleoprotein complex subunit 4 [OS=Homo sapiens]	DKC1	O60832-1 1xPhospho [S455]	sgCtrl	Tcell+birin	sgCtrl_Tcell+birin	NA	NA
O60832	H/ACA ribonucleoprotein complex subunit 4 [OS=Homo sapiens]	DKC1	O60832-1 1xPhospho [S455]	sgTRAF2	Tcell	sgTRAF2_Tcell	NA	NA	0
O60832	H/ACA ribonucleoprotein complex subunit 4 [OS=Homo sapiens]	DKC1	O60832-1 1xPhospho [S455]	sgTRAF2	Tcell+birin	sgTRAF2_Tcell+birin	NA	NA	0.269025
O60832	H/ACA ribonucleoprotein complex subunit 4 [OS=Homo sapiens]	DKC1	O60832-1 3xPhospho [S451;S453;S455]	sgCtrl	Tcell	sgCtrl_Tcell	0
O60832	H/ACA ribonucleoprotein complex subunit 4 [OS=Homo sapiens]	DKC1	O60832-1 3xPhospho [S451;S453;S455]	sgCtrl	Tcell+birin	sgCtrl_Tcell+birin	0.140863	0
O60832	H/ACA ribonucleoprotein complex subunit 4 [OS=Homo sapiens]	DKC1	O60832-1 3xPhospho [S451;S453;S455]	sgTRAF2	Tcell	sgTRAF2_Tcell	0.17693	0.0376211	0
O60832	H/ACA ribonucleoprotein complex subunit 4 [OS=Homo sapiens]	DKC1	O60832-1 3xPhospho [S451;S453;S455]	sgTRAF2	Tcell+birin	sgTRAF2_Tcell+birin	0.557872	0.422228	0.386211
O60841	Eukaryotic translation initiation factor 5B [OS=Homo sapiens]	EIF5B	O60841 [299-314].1xPhospho [T]	sgCtrl	Tcell	sgCtrl_Tcell	0
O60841	Eukaryotic translation initiation factor 5B [OS=Homo sapiens]	EIF5B	O60841 [299-314].1xPhospho [T]	sgCtrl	Tcell+birin	sgCtrl_Tcell+birin	0.825834	0
O60841	Eukaryotic translation initiation factor 5B [OS=Homo sapiens]	EIF5B	O60841 [299-314].1xPhospho [T]	sgTRAF2	Tcell	sgTRAF2_Tcell	0.228885	0.766208	0
O60841	Eukaryotic translation initiation factor 5B [OS=Homo sapiens]	EIF5B	O60841 [299-314].1xPhospho [T]	sgTRAF2	Tcell+birin	sgTRAF2_Tcell+birin	0.27365	0.97275	0.259282
O60841	Eukaryotic translation initiation factor 5B [OS=Homo sapiens]	EIF5B	O60841 1xPhospho [S107]	sgCtrl	Tcell	sgCtrl_Tcell	0
O60841	Eukaryotic translation initiation factor 5B [OS=Homo sapiens]	EIF5B	O60841 1xPhospho [S107]	sgCtrl	Tcell+birin	sgCtrl_Tcell+birin	0.403262	0
O60841	Eukaryotic translation initiation factor 5B [OS=Homo sapiens]	EIF5B	O60841 1xPhospho [S107]	sgTRAF2	Tcell	sgTRAF2_Tcell	0.187456	0.327839	0
O60841	Eukaryotic translation initiation factor 5B [OS=Homo sapiens]	EIF5B	O60841 1xPhospho [S107]	sgTRAF2	Tcell+birin	sgTRAF2_Tcell+birin	0.119627	0.363727	0.189806
O60841	Eukaryotic translation initiation factor 5B [OS=Homo sapiens]	EIF5B	O60841 1xPhospho [S135]	sgCtrl	Tcell	sgCtrl_Tcell	NA
O60841	Eukaryotic translation initiation factor 5B [OS=Homo sapiens]	EIF5B	O60841 1xPhospho [S135]	sgCtrl	Tcell+birin	sgCtrl_Tcell+birin	NA	NA
O60841	Eukaryotic translation initiation factor 5B [OS=Homo sapiens]	EIF5B	O60841 1xPhospho [S135]	sgTRAF2	Tcell	sgTRAF2_Tcell	NA	NA	0
O60841	Eukaryotic translation initiation factor 5B [OS=Homo sapiens]	EIF5B	O60841 1xPhospho [S135]	sgTRAF2	Tcell+birin	sgTRAF2_Tcell+birin	NA	NA	1.84884
O60841	Eukaryotic translation initiation factor 5B [OS=Homo sapiens]	EIF5B	O60841 1xPhospho [S137]	sgCtrl	Tcell	sgCtrl_Tcell	0
O60841	Eukaryotic translation initiation factor 5B [OS=Homo sapiens]	EIF5B	O60841 1xPhospho [S137]	sgCtrl	Tcell+birin	sgCtrl_Tcell+birin	1.87455	0
O60841	Eukaryotic translation initiation factor 5B [OS=Homo sapiens]	EIF5B	O60841 1xPhospho [S137]	sgTRAF2	Tcell	sgTRAF2_Tcell	0.663594	1.24738	0
O60841	Eukaryotic translation initiation factor 5B [OS=Homo sapiens]	EIF5B	O60841 1xPhospho [S137]	sgTRAF2	Tcell+birin	sgTRAF2_Tcell+birin	1.98104	0.235457	1.3398
O60841	Eukaryotic translation initiation factor 5B [OS=Homo sapiens]	EIF5B	O60841 1xPhospho [S66]	sgCtrl	Tcell	sgCtrl_Tcell	0
O60841	Eukaryotic translation initiation factor 5B [OS=Homo sapiens]	EIF5B	O60841 1xPhospho [S66]	sgCtrl	Tcell+birin	sgCtrl_Tcell+birin	0.937238	0
O60841	Eukaryotic translation initiation factor 5B [OS=Homo sapiens]	EIF5B	O60841 1xPhospho [S66]	sgTRAF2	Tcell	sgTRAF2_Tcell	0.716309	0.442872	0
O60841	Eukaryotic translation initiation factor 5B [OS=Homo sapiens]	EIF5B	O60841 1xPhospho [S66]	sgTRAF2	Tcell+birin	sgTRAF2_Tcell+birin	1.28494	0.392941	0.659897
O60841	Eukaryotic translation initiation factor 5B [OS=Homo sapiens]	EIF5B	O60841 1xPhospho [T301]	sgCtrl	Tcell	sgCtrl_Tcell	0
O60841	Eukaryotic translation initiation factor 5B [OS=Homo sapiens]	EIF5B	O60841 1xPhospho [T301]	sgCtrl	Tcell+birin	sgCtrl_Tcell+birin	0.628951	0
O60841	Eukaryotic translation initiation factor 5B [OS=Homo sapiens]	EIF5B	O60841 1xPhospho [T301]	sgTRAF2	Tcell	sgTRAF2_Tcell	0.248778	0.552806	0
O60841	Eukaryotic translation initiation factor 5B [OS=Homo sapiens]	EIF5B	O60841 1xPhospho [T301]	sgTRAF2	Tcell+birin	sgTRAF2_Tcell+birin	0.235071	0.609249	0.319959
O60841	Eukaryotic translation initiation factor 5B [OS=Homo sapiens]	EIF5B	O60841 1xPhospho [T303]	sgCtrl	Tcell	sgCtrl_Tcell	0
O60841	Eukaryotic translation initiation factor 5B [OS=Homo sapiens]	EIF5B	O60841 1xPhospho [T303]	sgCtrl	Tcell+birin	sgCtrl_Tcell+birin	0.415125	0
O60841	Eukaryotic translation initiation factor 5B [OS=Homo sapiens]	EIF5B	O60841 1xPhospho [T303]	sgTRAF2	Tcell	sgTRAF2_Tcell	0.616185	0.547809	0
O60841	Eukaryotic translation initiation factor 5B [OS=Homo sapiens]	EIF5B	O60841 1xPhospho [T303]	sgTRAF2	Tcell+birin	sgTRAF2_Tcell+birin	0.92952	0.768277	0.368415
O60841	Eukaryotic translation initiation factor 5B [OS=Homo sapiens]	EIF5B	O60841 4xPhospho [S182;S183;S186;S190]	sgCtrl	Tcell	sgCtrl_Tcell	0
O60841	Eukaryotic translation initiation factor 5B [OS=Homo sapiens]	EIF5B	O60841 4xPhospho [S182;S183;S186;S190]	sgCtrl	Tcell+birin	sgCtrl_Tcell+birin	0.56116	0
O60841	Eukaryotic translation initiation factor 5B [OS=Homo sapiens]	EIF5B	O60841 4xPhospho [S182;S183;S186;S190]	sgTRAF2	Tcell	sgTRAF2_Tcell	1.35378	1.26025	0
O60841	Eukaryotic translation initiation factor 5B [OS=Homo sapiens]	EIF5B	O60841 4xPhospho [S182;S183;S186;S190]	sgTRAF2	Tcell+birin	sgTRAF2_Tcell+birin	2.9149	2.75776	1.86955
O60858	E3 ubiquitin-protein ligase TRIM13 [OS=Homo sapiens]	TRIM13	O60858 1xPhospho [S171]	sgCtrl	Tcell	sgCtrl_Tcell	NA
O60858	E3 ubiquitin-protein ligase TRIM13 [OS=Homo sapiens]	TRIM13	O60858 1xPhospho [S171]	sgCtrl	Tcell+birin	sgCtrl_Tcell+birin	NA	NA
O60858	E3 ubiquitin-protein ligase TRIM13 [OS=Homo sapiens]	TRIM13	O60858 1xPhospho [S171]	sgTRAF2	Tcell	sgTRAF2_Tcell	NA	NA	0
O60858	E3 ubiquitin-protein ligase TRIM13 [OS=Homo sapiens]	TRIM13	O60858 1xPhospho [S171]	sgTRAF2	Tcell+birin	sgTRAF2_Tcell+birin	NA	NA	0.738443
O60927	Protein phosphatase 1 regulatory subunit 11 [OS=Homo sapiens]	PPP1R11	O60927 [69-92].1xPhospho [S/T]	sgCtrl	Tcell	sgCtrl_Tcell	0
O60927	Protein phosphatase 1 regulatory subunit 11 [OS=Homo sapiens]	PPP1R11	O60927 [69-92].1xPhospho [S/T]	sgCtrl	Tcell+birin	sgCtrl_Tcell+birin	0.494955	0
O60927	Protein phosphatase 1 regulatory subunit 11 [OS=Homo sapiens]	PPP1R11	O60927 [69-92].1xPhospho [S/T]	sgTRAF2	Tcell	sgTRAF2_Tcell	0.295022	0.347793	0
O60927	Protein phosphatase 1 regulatory subunit 11 [OS=Homo sapiens]	PPP1R11	O60927 [69-92].1xPhospho [S/T]	sgTRAF2	Tcell+birin	sgTRAF2_Tcell+birin	0.647974	0.31759	0.530223
O60927	Protein phosphatase 1 regulatory subunit 11 [OS=Homo sapiens]	PPP1R11	O60927 1xPhospho [S77]	sgCtrl	Tcell	sgCtrl_Tcell	0
O60927	Protein phosphatase 1 regulatory subunit 11 [OS=Homo sapiens]	PPP1R11	O60927 1xPhospho [S77]	sgCtrl	Tcell+birin	sgCtrl_Tcell+birin	1.95996	0
O60927	Protein phosphatase 1 regulatory subunit 11 [OS=Homo sapiens]	PPP1R11	O60927 1xPhospho [S77]	sgTRAF2	Tcell	sgTRAF2_Tcell	0.647181	1.36694	0
O60927	Protein phosphatase 1 regulatory subunit 11 [OS=Homo sapiens]	PPP1R11	O60927 1xPhospho [S77]	sgTRAF2	Tcell+birin	sgTRAF2_Tcell+birin	1.76037	0.486654	1.19372
O60927	Protein phosphatase 1 regulatory subunit 11 [OS=Homo sapiens]	PPP1R11	O60927 1xPhospho [T75]	sgCtrl	Tcell	sgCtrl_Tcell	NA
O60927	Protein phosphatase 1 regulatory subunit 11 [OS=Homo sapiens]	PPP1R11	O60927 1xPhospho [T75]	sgCtrl	Tcell+birin	sgCtrl_Tcell+birin	NA	NA
O60927	Protein phosphatase 1 regulatory subunit 11 [OS=Homo sapiens]	PPP1R11	O60927 1xPhospho [T75]	sgTRAF2	Tcell	sgTRAF2_Tcell	NA	NA	0
O60927	Protein phosphatase 1 regulatory subunit 11 [OS=Homo sapiens]	PPP1R11	O60927 1xPhospho [T75]	sgTRAF2	Tcell+birin	sgTRAF2_Tcell+birin	NA	NA	1.22583
O60934	Nibrin [OS=Homo sapiens]	NBN	O60934 1xPhospho [S343]	sgCtrl	Tcell	sgCtrl_Tcell	0
O60934	Nibrin [OS=Homo sapiens]	NBN	O60934 1xPhospho [S343]	sgCtrl	Tcell+birin	sgCtrl_Tcell+birin	0.409539	0
O60934	Nibrin [OS=Homo sapiens]	NBN	O60934 1xPhospho [S343]	sgTRAF2	Tcell	sgTRAF2_Tcell	0.1925	0.236598	0
O60934	Nibrin [OS=Homo sapiens]	NBN	O60934 1xPhospho [S343]	sgTRAF2	Tcell+birin	sgTRAF2_Tcell+birin	0.721924	0.324117	0.551012
O60934	Nibrin [OS=Homo sapiens]	NBN	O60934 1xPhospho [S397]	sgCtrl	Tcell	sgCtrl_Tcell	0
O60934	Nibrin [OS=Homo sapiens]	NBN	O60934 1xPhospho [S397]	sgCtrl	Tcell+birin	sgCtrl_Tcell+birin	0.877221	0
O60934	Nibrin [OS=Homo sapiens]	NBN	O60934 1xPhospho [S397]	sgTRAF2	Tcell	sgTRAF2_Tcell	0.640616	0.314649	0
O60934	Nibrin [OS=Homo sapiens]	NBN	O60934 1xPhospho [S397]	sgTRAF2	Tcell+birin	sgTRAF2_Tcell+birin	1.56351	0.756167	0.92761
O60934	Nibrin [OS=Homo sapiens]	NBN	O60934 1xPhospho [S535]	sgCtrl	Tcell	sgCtrl_Tcell	NA
O60934	Nibrin [OS=Homo sapiens]	NBN	O60934 1xPhospho [S535]	sgCtrl	Tcell+birin	sgCtrl_Tcell+birin	NA	NA
O60934	Nibrin [OS=Homo sapiens]	NBN	O60934 1xPhospho [S535]	sgTRAF2	Tcell	sgTRAF2_Tcell	NA	NA	0
O60934	Nibrin [OS=Homo sapiens]	NBN	O60934 1xPhospho [S535]	sgTRAF2	Tcell+birin	sgTRAF2_Tcell+birin	NA	NA	0.959345
O60934	Nibrin [OS=Homo sapiens]	NBN	O60934 1xPhospho [S615]	sgCtrl	Tcell	sgCtrl_Tcell	NA
O60934	Nibrin [OS=Homo sapiens]	NBN	O60934 1xPhospho [S615]	sgCtrl	Tcell+birin	sgCtrl_Tcell+birin	NA	NA
O60934	Nibrin [OS=Homo sapiens]	NBN	O60934 1xPhospho [S615]	sgTRAF2	Tcell	sgTRAF2_Tcell	NA	NA	0
O60934	Nibrin [OS=Homo sapiens]	NBN	O60934 1xPhospho [S615]	sgTRAF2	Tcell+birin	sgTRAF2_Tcell+birin	NA	NA	0.46449
O60934	Nibrin [OS=Homo sapiens]	NBN	O60934 1xPhospho [S738]	sgCtrl	Tcell	sgCtrl_Tcell	0
O60934	Nibrin [OS=Homo sapiens]	NBN	O60934 1xPhospho [S738]	sgCtrl	Tcell+birin	sgCtrl_Tcell+birin	1.96876	0
O60934	Nibrin [OS=Homo sapiens]	NBN	O60934 1xPhospho [S738]	sgTRAF2	Tcell	sgTRAF2_Tcell	0.910466	1.08487	0
O60934	Nibrin [OS=Homo sapiens]	NBN	O60934 1xPhospho [S738]	sgTRAF2	Tcell+birin	sgTRAF2_Tcell+birin	1.70879	0.511415	0.881607
O75096	Low-density lipoprotein receptor-related protein 4 [OS=Homo sapiens]	LRP4	O75096 1xPhospho [S1887]	sgCtrl	Tcell	sgCtrl_Tcell	0
O75096	Low-density lipoprotein receptor-related protein 4 [OS=Homo sapiens]	LRP4	O75096 1xPhospho [S1887]	sgCtrl	Tcell+birin	sgCtrl_Tcell+birin	0.904655	0
O75096	Low-density lipoprotein receptor-related protein 4 [OS=Homo sapiens]	LRP4	O75096 1xPhospho [S1887]	sgTRAF2	Tcell	sgTRAF2_Tcell	0.188918	0.820981	0
O75096	Low-density lipoprotein receptor-related protein 4 [OS=Homo sapiens]	LRP4	O75096 1xPhospho [S1887]	sgTRAF2	Tcell+birin	sgTRAF2_Tcell+birin	1.19688	0.448411	1.13407
O75122	Isoform 3 of CLIP-associating protein 2 [OS=Homo sapiens]	CLASP2	O75122-3 [241-261].1xPhospho [S]	sgCtrl	Tcell	sgCtrl_Tcell	0
O75122	Isoform 3 of CLIP-associating protein 2 [OS=Homo sapiens]	CLASP2	O75122-3 [241-261].1xPhospho [S]	sgCtrl	Tcell+birin	sgCtrl_Tcell+birin	0.16898	0
O75122	Isoform 3 of CLIP-associating protein 2 [OS=Homo sapiens]	CLASP2	O75122-3 [241-261].1xPhospho [S]	sgTRAF2	Tcell	sgTRAF2_Tcell	0.485089	0.463695	0
O75122	Isoform 3 of CLIP-associating protein 2 [OS=Homo sapiens]	CLASP2	O75122-3 [241-261].1xPhospho [S]	sgTRAF2	Tcell+birin	sgTRAF2_Tcell+birin	0.572103	0.456367	0.421318
O75122	Isoform 3 of CLIP-associating protein 2 [OS=Homo sapiens]	CLASP2	O75122-3 1xPhospho [S241]	sgCtrl	Tcell	sgCtrl_Tcell	0
O75122	Isoform 3 of CLIP-associating protein 2 [OS=Homo sapiens]	CLASP2	O75122-3 1xPhospho [S241]	sgCtrl	Tcell+birin	sgCtrl_Tcell+birin	0.22865	0
O75122	Isoform 3 of CLIP-associating protein 2 [OS=Homo sapiens]	CLASP2	O75122-3 1xPhospho [S241]	sgTRAF2	Tcell	sgTRAF2_Tcell	0.408219	0.42572	0
O75122	Isoform 3 of CLIP-associating protein 2 [OS=Homo sapiens]	CLASP2	O75122-3 1xPhospho [S241]	sgTRAF2	Tcell+birin	sgTRAF2_Tcell+birin	1.0833	1.08262	0.707725
O75122	Isoform 3 of CLIP-associating protein 2 [OS=Homo sapiens]	CLASP2	O75122-3 1xPhospho [S255]	sgCtrl	Tcell	sgCtrl_Tcell	0
O75122	Isoform 3 of CLIP-associating protein 2 [OS=Homo sapiens]	CLASP2	O75122-3 1xPhospho [S255]	sgCtrl	Tcell+birin	sgCtrl_Tcell+birin	0.410488	0
O75122	Isoform 3 of CLIP-associating protein 2 [OS=Homo sapiens]	CLASP2	O75122-3 1xPhospho [S255]	sgTRAF2	Tcell	sgTRAF2_Tcell	0.310897	0.435498	0
O75122	Isoform 3 of CLIP-associating protein 2 [OS=Homo sapiens]	CLASP2	O75122-3 1xPhospho [S255]	sgTRAF2	Tcell+birin	sgTRAF2_Tcell+birin	0.526136	0.273372	0.376152
O75122	Isoform 3 of CLIP-associating protein 2 [OS=Homo sapiens]	CLASP2	O75122-3 1xPhospho [S550]	sgCtrl	Tcell	sgCtrl_Tcell	NA
O75122	Isoform 3 of CLIP-associating protein 2 [OS=Homo sapiens]	CLASP2	O75122-3 1xPhospho [S550]	sgCtrl	Tcell+birin	sgCtrl_Tcell+birin	NA	NA
O75122	Isoform 3 of CLIP-associating protein 2 [OS=Homo sapiens]	CLASP2	O75122-3 1xPhospho [S550]	sgTRAF2	Tcell	sgTRAF2_Tcell	NA	NA	0
O75122	Isoform 3 of CLIP-associating protein 2 [OS=Homo sapiens]	CLASP2	O75122-3 1xPhospho [S550]	sgTRAF2	Tcell+birin	sgTRAF2_Tcell+birin	NA	NA	0.463722
O75122	Isoform 3 of CLIP-associating protein 2 [OS=Homo sapiens]	CLASP2	O75122-3 1xPhospho [S560]	sgCtrl	Tcell	sgCtrl_Tcell	0
O75122	Isoform 3 of CLIP-associating protein 2 [OS=Homo sapiens]	CLASP2	O75122-3 1xPhospho [S560]	sgCtrl	Tcell+birin	sgCtrl_Tcell+birin	0.280372	0
O75122	Isoform 3 of CLIP-associating protein 2 [OS=Homo sapiens]	CLASP2	O75122-3 1xPhospho [S560]	sgTRAF2	Tcell	sgTRAF2_Tcell	0.568611	0.34941	0
O75122	Isoform 3 of CLIP-associating protein 2 [OS=Homo sapiens]	CLASP2	O75122-3 1xPhospho [S560]	sgTRAF2	Tcell+birin	sgTRAF2_Tcell+birin	0.910276	0.720411	0.563976
O75122	Isoform 3 of CLIP-associating protein 2 [OS=Homo sapiens]	CLASP2	O75122-3 1xPhospho [S561]	sgCtrl	Tcell	sgCtrl_Tcell	0
O75122	Isoform 3 of CLIP-associating protein 2 [OS=Homo sapiens]	CLASP2	O75122-3 1xPhospho [S561]	sgCtrl	Tcell+birin	sgCtrl_Tcell+birin	0.226646	0
O75122	Isoform 3 of CLIP-associating protein 2 [OS=Homo sapiens]	CLASP2	O75122-3 1xPhospho [S561]	sgTRAF2	Tcell	sgTRAF2_Tcell	0.531924	0.426145	0
O75122	Isoform 3 of CLIP-associating protein 2 [OS=Homo sapiens]	CLASP2	O75122-3 1xPhospho [S561]	sgTRAF2	Tcell+birin	sgTRAF2_Tcell+birin	0.742073	0.545959	0.544083
O75122	Isoform 3 of CLIP-associating protein 2 [OS=Homo sapiens]	CLASP2	O75122-3 1xPhospho [S594]	sgCtrl	Tcell	sgCtrl_Tcell	0
O75122	Isoform 3 of CLIP-associating protein 2 [OS=Homo sapiens]	CLASP2	O75122-3 1xPhospho [S594]	sgCtrl	Tcell+birin	sgCtrl_Tcell+birin	0.0779829	0
O75122	Isoform 3 of CLIP-associating protein 2 [OS=Homo sapiens]	CLASP2	O75122-3 1xPhospho [S594]	sgTRAF2	Tcell	sgTRAF2_Tcell	0.270364	0.287009	0
O75122	Isoform 3 of CLIP-associating protein 2 [OS=Homo sapiens]	CLASP2	O75122-3 1xPhospho [S594]	sgTRAF2	Tcell+birin	sgTRAF2_Tcell+birin	0.206946	0.241544	0.268308
O75122	Isoform 3 of CLIP-associating protein 2 [OS=Homo sapiens]	CLASP2	O75122-3 1xPhospho [S693]	sgCtrl	Tcell	sgCtrl_Tcell	0
O75122	Isoform 3 of CLIP-associating protein 2 [OS=Homo sapiens]	CLASP2	O75122-3 1xPhospho [S693]	sgCtrl	Tcell+birin	sgCtrl_Tcell+birin	0.257673	0
O75122	Isoform 3 of CLIP-associating protein 2 [OS=Homo sapiens]	CLASP2	O75122-3 1xPhospho [S693]	sgTRAF2	Tcell	sgTRAF2_Tcell	0.702205	0.722763	0
O75122	Isoform 3 of CLIP-associating protein 2 [OS=Homo sapiens]	CLASP2	O75122-3 1xPhospho [S693]	sgTRAF2	Tcell+birin	sgTRAF2_Tcell+birin	1.01181	1.09636	0.539203
O75122	Isoform 3 of CLIP-associating protein 2 [OS=Homo sapiens]	CLASP2	O75122-3 2xPhospho [S561;S564]	sgCtrl	Tcell	sgCtrl_Tcell	0
O75122	Isoform 3 of CLIP-associating protein 2 [OS=Homo sapiens]	CLASP2	O75122-3 2xPhospho [S561;S564]	sgCtrl	Tcell+birin	sgCtrl_Tcell+birin	1.2125	0
O75122	Isoform 3 of CLIP-associating protein 2 [OS=Homo sapiens]	CLASP2	O75122-3 2xPhospho [S561;S564]	sgTRAF2	Tcell	sgTRAF2_Tcell	0.38551	0.931077	0
O75122	Isoform 3 of CLIP-associating protein 2 [OS=Homo sapiens]	CLASP2	O75122-3 2xPhospho [S561;S564]	sgTRAF2	Tcell+birin	sgTRAF2_Tcell+birin	1.33848	0.378319	0.999712
O75145	Liprin-alpha-3 [OS=Homo sapiens]	PPFIA3	O75145-1 1xPhospho [S683]	sgCtrl	Tcell	sgCtrl_Tcell	0
O75145	Liprin-alpha-3 [OS=Homo sapiens]	PPFIA3	O75145-1 1xPhospho [S683]	sgCtrl	Tcell+birin	sgCtrl_Tcell+birin	0.108191	0
O75145	Liprin-alpha-3 [OS=Homo sapiens]	PPFIA3	O75145-1 1xPhospho [S683]	sgTRAF2	Tcell	sgTRAF2_Tcell	0.29505	0.363968	0
O75145	Liprin-alpha-3 [OS=Homo sapiens]	PPFIA3	O75145-1 1xPhospho [S683]	sgTRAF2	Tcell+birin	sgTRAF2_Tcell+birin	0.862095	0.908825	0.649645
O75151	lysine-specific demethylase phf2 [OS=Homo sapiens]	PHF2	O75151 1xPhospho [S625]	sgCtrl	Tcell	sgCtrl_Tcell	0
O75151	lysine-specific demethylase phf2 [OS=Homo sapiens]	PHF2	O75151 1xPhospho [S625]	sgCtrl	Tcell+birin	sgCtrl_Tcell+birin	0.168044	0
O75151	lysine-specific demethylase phf2 [OS=Homo sapiens]	PHF2	O75151 1xPhospho [S625]	sgTRAF2	Tcell	sgTRAF2_Tcell	0.379666	0.35577	0
O75151	lysine-specific demethylase phf2 [OS=Homo sapiens]	PHF2	O75151 1xPhospho [S625]	sgTRAF2	Tcell+birin	sgTRAF2_Tcell+birin	0.452314	0.564981	0.469466
O75151	lysine-specific demethylase phf2 [OS=Homo sapiens]	PHF2	O75151 1xPhospho [S882]	sgCtrl	Tcell	sgCtrl_Tcell	0
O75151	lysine-specific demethylase phf2 [OS=Homo sapiens]	PHF2	O75151 1xPhospho [S882]	sgCtrl	Tcell+birin	sgCtrl_Tcell+birin	0.295708	0
O75151	lysine-specific demethylase phf2 [OS=Homo sapiens]	PHF2	O75151 1xPhospho [S882]	sgTRAF2	Tcell	sgTRAF2_Tcell	0.222925	0.272094	0
O75151	lysine-specific demethylase phf2 [OS=Homo sapiens]	PHF2	O75151 1xPhospho [S882]	sgTRAF2	Tcell+birin	sgTRAF2_Tcell+birin	0.564673	0.371531	0.411078
O75152	Zinc finger CCCH domain-containing protein 11A [OS=Homo sapiens]	ZC3H11A	O75152 1xPhospho [S290]	sgCtrl	Tcell	sgCtrl_Tcell	0
O75152	Zinc finger CCCH domain-containing protein 11A [OS=Homo sapiens]	ZC3H11A	O75152 1xPhospho [S290]	sgCtrl	Tcell+birin	sgCtrl_Tcell+birin	0.409061	0
O75152	Zinc finger CCCH domain-containing protein 11A [OS=Homo sapiens]	ZC3H11A	O75152 1xPhospho [S290]	sgTRAF2	Tcell	sgTRAF2_Tcell	0.245964	0.246292	0
O75152	Zinc finger CCCH domain-containing protein 11A [OS=Homo sapiens]	ZC3H11A	O75152 1xPhospho [S290]	sgTRAF2	Tcell+birin	sgTRAF2_Tcell+birin	0.740491	0.352931	0.563439
O75152	Zinc finger CCCH domain-containing protein 11A [OS=Homo sapiens]	ZC3H11A	O75152 2xPhospho [S758;S761]	sgCtrl	Tcell	sgCtrl_Tcell	0
O75152	Zinc finger CCCH domain-containing protein 11A [OS=Homo sapiens]	ZC3H11A	O75152 2xPhospho [S758;S761]	sgCtrl	Tcell+birin	sgCtrl_Tcell+birin	0.319746	0
O75152	Zinc finger CCCH domain-containing protein 11A [OS=Homo sapiens]	ZC3H11A	O75152 2xPhospho [S758;S761]	sgTRAF2	Tcell	sgTRAF2_Tcell	0.158189	0.456512	0
O75152	Zinc finger CCCH domain-containing protein 11A [OS=Homo sapiens]	ZC3H11A	O75152 2xPhospho [S758;S761]	sgTRAF2	Tcell+birin	sgTRAF2_Tcell+birin	0.22908	0.495858	0.23008
O75167	Phosphatase and actin regulator 2 [OS=Homo sapiens]	PHACTR2	O75167 1xPhospho [S522]	sgCtrl	Tcell	sgCtrl_Tcell	0
O75167	Phosphatase and actin regulator 2 [OS=Homo sapiens]	PHACTR2	O75167 1xPhospho [S522]	sgCtrl	Tcell+birin	sgCtrl_Tcell+birin	0.29207	0
O75167	Phosphatase and actin regulator 2 [OS=Homo sapiens]	PHACTR2	O75167 1xPhospho [S522]	sgTRAF2	Tcell	sgTRAF2_Tcell	0.236805	0.239314	0
O75167	Phosphatase and actin regulator 2 [OS=Homo sapiens]	PHACTR2	O75167 1xPhospho [S522]	sgTRAF2	Tcell+birin	sgTRAF2_Tcell+birin	0.661279	0.529777	0.462136
O75179	Ankyrin repeat domain-containing protein 17 [OS=Homo sapiens]	ANKRD17	O75179-1 1xPhospho [S1940]	sgCtrl	Tcell	sgCtrl_Tcell	0
O75179	Ankyrin repeat domain-containing protein 17 [OS=Homo sapiens]	ANKRD17	O75179-1 1xPhospho [S1940]	sgCtrl	Tcell+birin	sgCtrl_Tcell+birin	0.19056	0
O75179	Ankyrin repeat domain-containing protein 17 [OS=Homo sapiens]	ANKRD17	O75179-1 1xPhospho [S1940]	sgTRAF2	Tcell	sgTRAF2_Tcell	0.159959	0.078459	0
O75179	Ankyrin repeat domain-containing protein 17 [OS=Homo sapiens]	ANKRD17	O75179-1 1xPhospho [S1940]	sgTRAF2	Tcell+birin	sgTRAF2_Tcell+birin	0.659191	0.619485	0.608472
O75179	Ankyrin repeat domain-containing protein 17 [OS=Homo sapiens]	ANKRD17	O75179-1 1xPhospho [T12]	sgCtrl	Tcell	sgCtrl_Tcell	0
O75179	Ankyrin repeat domain-containing protein 17 [OS=Homo sapiens]	ANKRD17	O75179-1 1xPhospho [T12]	sgCtrl	Tcell+birin	sgCtrl_Tcell+birin	0.725468	0
O75179	Ankyrin repeat domain-containing protein 17 [OS=Homo sapiens]	ANKRD17	O75179-1 1xPhospho [T12]	sgTRAF2	Tcell	sgTRAF2_Tcell	0.531614	0.883961	0
O75179	Ankyrin repeat domain-containing protein 17 [OS=Homo sapiens]	ANKRD17	O75179-1 1xPhospho [T12]	sgTRAF2	Tcell+birin	sgTRAF2_Tcell+birin	1.26394	0.566887	1.28852
O75179	Ankyrin repeat domain-containing protein 17 [OS=Homo sapiens]	ANKRD17	O75179-1 2xPhospho [S2059;S2067]	sgCtrl	Tcell	sgCtrl_Tcell	0
O75179	Ankyrin repeat domain-containing protein 17 [OS=Homo sapiens]	ANKRD17	O75179-1 2xPhospho [S2059;S2067]	sgCtrl	Tcell+birin	sgCtrl_Tcell+birin	0.0557578	0
O75179	Ankyrin repeat domain-containing protein 17 [OS=Homo sapiens]	ANKRD17	O75179-1 2xPhospho [S2059;S2067]	sgTRAF2	Tcell	sgTRAF2_Tcell	0.332363	0.284895	0
O75179	Ankyrin repeat domain-containing protein 17 [OS=Homo sapiens]	ANKRD17	O75179-1 2xPhospho [S2059;S2067]	sgTRAF2	Tcell+birin	sgTRAF2_Tcell+birin	1.03248	0.980733	0.779338
O75190	DnaJ homolog subfamily B member 6 [OS=Homo sapiens]	DNAJB6	O75190 1xPhospho [S277]	sgCtrl	Tcell	sgCtrl_Tcell	0
O75190	DnaJ homolog subfamily B member 6 [OS=Homo sapiens]	DNAJB6	O75190 1xPhospho [S277]	sgCtrl	Tcell+birin	sgCtrl_Tcell+birin	0.218352	0
O75190	DnaJ homolog subfamily B member 6 [OS=Homo sapiens]	DNAJB6	O75190 1xPhospho [S277]	sgTRAF2	Tcell	sgTRAF2_Tcell	0.173591	0.375747	0
O75190	DnaJ homolog subfamily B member 6 [OS=Homo sapiens]	DNAJB6	O75190 1xPhospho [S277]	sgTRAF2	Tcell+birin	sgTRAF2_Tcell+birin	0.217999	0.368483	0.210522
O75362	zinc finger protein 217 [OS=Homo sapiens]	ZNF217	O75362 1xPhospho [S345]	sgCtrl	Tcell	sgCtrl_Tcell	NA
O75362	zinc finger protein 217 [OS=Homo sapiens]	ZNF217	O75362 1xPhospho [S345]	sgCtrl	Tcell+birin	sgCtrl_Tcell+birin	NA	NA
O75362	zinc finger protein 217 [OS=Homo sapiens]	ZNF217	O75362 1xPhospho [S345]	sgTRAF2	Tcell	sgTRAF2_Tcell	NA	NA	0
O75362	zinc finger protein 217 [OS=Homo sapiens]	ZNF217	O75362 1xPhospho [S345]	sgTRAF2	Tcell+birin	sgTRAF2_Tcell+birin	NA	NA	1.12967
O75367	Core histone macro-H2A.1 [OS=Homo sapiens]	H2AFY	O75367-1 1xPhospho [S170]	sgCtrl	Tcell	sgCtrl_Tcell	0
O75367	Core histone macro-H2A.1 [OS=Homo sapiens]	H2AFY	O75367-1 1xPhospho [S170]	sgCtrl	Tcell+birin	sgCtrl_Tcell+birin	0.812948	0
O75367	Core histone macro-H2A.1 [OS=Homo sapiens]	H2AFY	O75367-1 1xPhospho [S170]	sgTRAF2	Tcell	sgTRAF2_Tcell	0.565231	1.05486	0
O75367	Core histone macro-H2A.1 [OS=Homo sapiens]	H2AFY	O75367-1 1xPhospho [S170]	sgTRAF2	Tcell+birin	sgTRAF2_Tcell+birin	0.613535	0.679921	0.453556
O75367	Core histone macro-H2A.1 [OS=Homo sapiens]	H2AFY	O75367-1 1xPhospho [S173]	sgCtrl	Tcell	sgCtrl_Tcell	0
O75367	Core histone macro-H2A.1 [OS=Homo sapiens]	H2AFY	O75367-1 1xPhospho [S173]	sgCtrl	Tcell+birin	sgCtrl_Tcell+birin	0.517182	0
O75367	Core histone macro-H2A.1 [OS=Homo sapiens]	H2AFY	O75367-1 1xPhospho [S173]	sgTRAF2	Tcell	sgTRAF2_Tcell	0.224953	0.312011	0
O75367	Core histone macro-H2A.1 [OS=Homo sapiens]	H2AFY	O75367-1 1xPhospho [S173]	sgTRAF2	Tcell+birin	sgTRAF2_Tcell+birin	0.463499	0.102579	0.261275
O75367	Core histone macro-H2A.1 [OS=Homo sapiens]	H2AFY	O75367-1 2xPhospho [S170;S173]	sgCtrl	Tcell	sgCtrl_Tcell	0
O75367	Core histone macro-H2A.1 [OS=Homo sapiens]	H2AFY	O75367-1 2xPhospho [S170;S173]	sgCtrl	Tcell+birin	sgCtrl_Tcell+birin	0.622588	0
O75367	Core histone macro-H2A.1 [OS=Homo sapiens]	H2AFY	O75367-1 2xPhospho [S170;S173]	sgTRAF2	Tcell	sgTRAF2_Tcell	0.242043	0.622398	0
O75367	Core histone macro-H2A.1 [OS=Homo sapiens]	H2AFY	O75367-1 2xPhospho [S170;S173]	sgTRAF2	Tcell+birin	sgTRAF2_Tcell+birin	0.348937	0.449918	0.209949
O75369	Isoform 8 of Filamin-B [OS=Homo sapiens]	FLNB	O75369-8 1xPhospho [S1474]	sgCtrl	Tcell	sgCtrl_Tcell	0
O75369	Isoform 8 of Filamin-B [OS=Homo sapiens]	FLNB	O75369-8 1xPhospho [S1474]	sgCtrl	Tcell+birin	sgCtrl_Tcell+birin	0.249125	0
O75369	Isoform 8 of Filamin-B [OS=Homo sapiens]	FLNB	O75369-8 1xPhospho [S1474]	sgTRAF2	Tcell	sgTRAF2_Tcell	0.297581	0.201369	0
O75369	Isoform 8 of Filamin-B [OS=Homo sapiens]	FLNB	O75369-8 1xPhospho [S1474]	sgTRAF2	Tcell+birin	sgTRAF2_Tcell+birin	0.412454	0.240595	0.155085
O75369	Isoform 8 of Filamin-B [OS=Homo sapiens]	FLNB	O75369-8 1xPhospho [S1536]	sgCtrl	Tcell	sgCtrl_Tcell	0
O75369	Isoform 8 of Filamin-B [OS=Homo sapiens]	FLNB	O75369-8 1xPhospho [S1536]	sgCtrl	Tcell+birin	sgCtrl_Tcell+birin	0.836106	0
O75369	Isoform 8 of Filamin-B [OS=Homo sapiens]	FLNB	O75369-8 1xPhospho [S1536]	sgTRAF2	Tcell	sgTRAF2_Tcell	0.355067	0.527671	0
O75369	Isoform 8 of Filamin-B [OS=Homo sapiens]	FLNB	O75369-8 1xPhospho [S1536]	sgTRAF2	Tcell+birin	sgTRAF2_Tcell+birin	0.916921	0.180569	0.591625
O75369	Isoform 8 of Filamin-B [OS=Homo sapiens]	FLNB	O75369-8 1xPhospho [S2138]	sgCtrl	Tcell	sgCtrl_Tcell	0
O75369	Isoform 8 of Filamin-B [OS=Homo sapiens]	FLNB	O75369-8 1xPhospho [S2138]	sgCtrl	Tcell+birin	sgCtrl_Tcell+birin	0.268251	0
O75369	Isoform 8 of Filamin-B [OS=Homo sapiens]	FLNB	O75369-8 1xPhospho [S2138]	sgTRAF2	Tcell	sgTRAF2_Tcell	0.524816	0.3052	0
O75369	Isoform 8 of Filamin-B [OS=Homo sapiens]	FLNB	O75369-8 1xPhospho [S2138]	sgTRAF2	Tcell+birin	sgTRAF2_Tcell+birin	1.16915	0.930358	0.657338
O75369	Isoform 8 of Filamin-B [OS=Homo sapiens]	FLNB	O75369-8 1xPhospho [S2509]	sgCtrl	Tcell	sgCtrl_Tcell	0
O75369	Isoform 8 of Filamin-B [OS=Homo sapiens]	FLNB	O75369-8 1xPhospho [S2509]	sgCtrl	Tcell+birin	sgCtrl_Tcell+birin	0.430216	0
O75369	Isoform 8 of Filamin-B [OS=Homo sapiens]	FLNB	O75369-8 1xPhospho [S2509]	sgTRAF2	Tcell	sgTRAF2_Tcell	0.281053	0.265626	0
O75369	Isoform 8 of Filamin-B [OS=Homo sapiens]	FLNB	O75369-8 1xPhospho [S2509]	sgTRAF2	Tcell+birin	sgTRAF2_Tcell+birin	0.239508	0.538265	0.287242
O75369	Isoform 8 of Filamin-B [OS=Homo sapiens]	FLNB	O75369-8 1xPhospho [S983]	sgCtrl	Tcell	sgCtrl_Tcell	0
O75369	Isoform 8 of Filamin-B [OS=Homo sapiens]	FLNB	O75369-8 1xPhospho [S983]	sgCtrl	Tcell+birin	sgCtrl_Tcell+birin	0.0842504	0
O75369	Isoform 8 of Filamin-B [OS=Homo sapiens]	FLNB	O75369-8 1xPhospho [S983]	sgTRAF2	Tcell	sgTRAF2_Tcell	0.4526	0.493593	0
O75369	Isoform 8 of Filamin-B [OS=Homo sapiens]	FLNB	O75369-8 1xPhospho [S983]	sgTRAF2	Tcell+birin	sgTRAF2_Tcell+birin	0.403807	0.42184	0.309024
O75376	Nuclear receptor corepressor 1 [OS=Homo sapiens]	NCOR1	O75376-1 1xPhospho [S2120]	sgCtrl	Tcell	sgCtrl_Tcell	0
O75376	Nuclear receptor corepressor 1 [OS=Homo sapiens]	NCOR1	O75376-1 1xPhospho [S2120]	sgCtrl	Tcell+birin	sgCtrl_Tcell+birin	0.107897	0
O75376	Nuclear receptor corepressor 1 [OS=Homo sapiens]	NCOR1	O75376-1 1xPhospho [S2120]	sgTRAF2	Tcell	sgTRAF2_Tcell	0.238585	0.154831	0
O75376	Nuclear receptor corepressor 1 [OS=Homo sapiens]	NCOR1	O75376-1 1xPhospho [S2120]	sgTRAF2	Tcell+birin	sgTRAF2_Tcell+birin	0.708276	0.62137	0.498016
O75382	Tripartite motif-containing protein 3 [OS=Homo sapiens]	TRIM3	O75382-1 1xPhospho [S455]	sgCtrl	Tcell	sgCtrl_Tcell	0
O75382	Tripartite motif-containing protein 3 [OS=Homo sapiens]	TRIM3	O75382-1 1xPhospho [S455]	sgCtrl	Tcell+birin	sgCtrl_Tcell+birin	0.702573	0
O75382	Tripartite motif-containing protein 3 [OS=Homo sapiens]	TRIM3	O75382-1 1xPhospho [S455]	sgTRAF2	Tcell	sgTRAF2_Tcell	0.76131	0.439705	0
O75382	Tripartite motif-containing protein 3 [OS=Homo sapiens]	TRIM3	O75382-1 1xPhospho [S455]	sgTRAF2	Tcell+birin	sgTRAF2_Tcell+birin	1.40862	0.774476	1.01011
O75385	Serine/threonine-protein kinase ULK1 [OS=Homo sapiens]	ULK1	O75385 3xPhospho [S533;S539;S544]	sgCtrl	Tcell	sgCtrl_Tcell	0
O75385	Serine/threonine-protein kinase ULK1 [OS=Homo sapiens]	ULK1	O75385 3xPhospho [S533;S539;S544]	sgCtrl	Tcell+birin	sgCtrl_Tcell+birin	0.313135	0
O75385	Serine/threonine-protein kinase ULK1 [OS=Homo sapiens]	ULK1	O75385 3xPhospho [S533;S539;S544]	sgTRAF2	Tcell	sgTRAF2_Tcell	0.441392	0.66379	0
O75385	Serine/threonine-protein kinase ULK1 [OS=Homo sapiens]	ULK1	O75385 3xPhospho [S533;S539;S544]	sgTRAF2	Tcell+birin	sgTRAF2_Tcell+birin	0.498949	0.482383	0.522573
O75396	Vesicle-trafficking protein SEC22b [OS=Homo sapiens]	SEC22B	O75396 1xPhospho [S137]	sgCtrl	Tcell	sgCtrl_Tcell	0
O75396	Vesicle-trafficking protein SEC22b [OS=Homo sapiens]	SEC22B	O75396 1xPhospho [S137]	sgCtrl	Tcell+birin	sgCtrl_Tcell+birin	0.441087	0
O75396	Vesicle-trafficking protein SEC22b [OS=Homo sapiens]	SEC22B	O75396 1xPhospho [S137]	sgTRAF2	Tcell	sgTRAF2_Tcell	0.198854	0.308772	0
O75396	Vesicle-trafficking protein SEC22b [OS=Homo sapiens]	SEC22B	O75396 1xPhospho [S137]	sgTRAF2	Tcell+birin	sgTRAF2_Tcell+birin	0.332299	0.274778	0.139496
O75396	Vesicle-trafficking protein SEC22b [OS=Homo sapiens]	SEC22B	O75396 1xPhospho [S177]	sgCtrl	Tcell	sgCtrl_Tcell	0
O75396	Vesicle-trafficking protein SEC22b [OS=Homo sapiens]	SEC22B	O75396 1xPhospho [S177]	sgCtrl	Tcell+birin	sgCtrl_Tcell+birin	0.768407	0
O75396	Vesicle-trafficking protein SEC22b [OS=Homo sapiens]	SEC22B	O75396 1xPhospho [S177]	sgTRAF2	Tcell	sgTRAF2_Tcell	0.468814	0.407087	0
O75396	Vesicle-trafficking protein SEC22b [OS=Homo sapiens]	SEC22B	O75396 1xPhospho [S177]	sgTRAF2	Tcell+birin	sgTRAF2_Tcell+birin	0.992462	0.30812	0.583244
O75400	Isoform 2 of Pre-mRNA-processing factor 40 homolog A [OS=Homo sapiens];pre-mRNA-processing factor 40 homolog A [OS=Homo sapiens]	PRPF40A	O75400-2 1xPhospho [S876];O75400 1xPhospho [S903]	sgCtrl	Tcell	sgCtrl_Tcell	NA
O75400	Isoform 2 of Pre-mRNA-processing factor 40 homolog A [OS=Homo sapiens];pre-mRNA-processing factor 40 homolog A [OS=Homo sapiens]	PRPF40A	O75400-2 1xPhospho [S876];O75400 1xPhospho [S903]	sgCtrl	Tcell+birin	sgCtrl_Tcell+birin	NA	NA
O75400	Isoform 2 of Pre-mRNA-processing factor 40 homolog A [OS=Homo sapiens];pre-mRNA-processing factor 40 homolog A [OS=Homo sapiens]	PRPF40A	O75400-2 1xPhospho [S876];O75400 1xPhospho [S903]	sgTRAF2	Tcell	sgTRAF2_Tcell	NA	NA	0
O75400	Isoform 2 of Pre-mRNA-processing factor 40 homolog A [OS=Homo sapiens];pre-mRNA-processing factor 40 homolog A [OS=Homo sapiens]	PRPF40A	O75400-2 1xPhospho [S876];O75400 1xPhospho [S903]	sgTRAF2	Tcell+birin	sgTRAF2_Tcell+birin	NA	NA	2.08085
O75400	Isoform 2 of Pre-mRNA-processing factor 40 homolog A [OS=Homo sapiens];pre-mRNA-processing factor 40 homolog A [OS=Homo sapiens]	PRPF40A	O75400-2 2xPhospho [S856;S861];O75400 2xPhospho [S883;S888]	sgCtrl	Tcell	sgCtrl_Tcell	0
O75400	Isoform 2 of Pre-mRNA-processing factor 40 homolog A [OS=Homo sapiens];pre-mRNA-processing factor 40 homolog A [OS=Homo sapiens]	PRPF40A	O75400-2 2xPhospho [S856;S861];O75400 2xPhospho [S883;S888]	sgCtrl	Tcell+birin	sgCtrl_Tcell+birin	0.799915	0
O75400	Isoform 2 of Pre-mRNA-processing factor 40 homolog A [OS=Homo sapiens];pre-mRNA-processing factor 40 homolog A [OS=Homo sapiens]	PRPF40A	O75400-2 2xPhospho [S856;S861];O75400 2xPhospho [S883;S888]	sgTRAF2	Tcell	sgTRAF2_Tcell	0.325084	0.592069	0
O75400	Isoform 2 of Pre-mRNA-processing factor 40 homolog A [OS=Homo sapiens];pre-mRNA-processing factor 40 homolog A [OS=Homo sapiens]	PRPF40A	O75400-2 2xPhospho [S856;S861];O75400 2xPhospho [S883;S888]	sgTRAF2	Tcell+birin	sgTRAF2_Tcell+birin	0.929073	0.166188	0.686942
O75410	Transforming acidic coiled-coil-containing protein 1 [OS=Homo sapiens]	TACC1	O75410-1 1xPhospho [S91]	sgCtrl	Tcell	sgCtrl_Tcell	NA
O75410	Transforming acidic coiled-coil-containing protein 1 [OS=Homo sapiens]	TACC1	O75410-1 1xPhospho [S91]	sgCtrl	Tcell+birin	sgCtrl_Tcell+birin	NA	NA
O75410	Transforming acidic coiled-coil-containing protein 1 [OS=Homo sapiens]	TACC1	O75410-1 1xPhospho [S91]	sgTRAF2	Tcell	sgTRAF2_Tcell	NA	NA	0
O75410	Transforming acidic coiled-coil-containing protein 1 [OS=Homo sapiens]	TACC1	O75410-1 1xPhospho [S91]	sgTRAF2	Tcell+birin	sgTRAF2_Tcell+birin	NA	NA	0.986313
O75410	Transforming acidic coiled-coil-containing protein 1 [OS=Homo sapiens]	TACC1	O75410-1 1xPhospho [S94]	sgCtrl	Tcell	sgCtrl_Tcell	0
O75410	Transforming acidic coiled-coil-containing protein 1 [OS=Homo sapiens]	TACC1	O75410-1 1xPhospho [S94]	sgCtrl	Tcell+birin	sgCtrl_Tcell+birin	1.30792	0
O75410	Transforming acidic coiled-coil-containing protein 1 [OS=Homo sapiens]	TACC1	O75410-1 1xPhospho [S94]	sgTRAF2	Tcell	sgTRAF2_Tcell	0.594607	0.899542	0
O75410	Transforming acidic coiled-coil-containing protein 1 [OS=Homo sapiens]	TACC1	O75410-1 1xPhospho [S94]	sgTRAF2	Tcell+birin	sgTRAF2_Tcell+birin	1.25354	0.278143	0.758126
O75467	Zinc finger protein 324A [OS=Homo sapiens]	ZNF324	O75467 1xPhospho [S129]	sgCtrl	Tcell	sgCtrl_Tcell	0
O75467	Zinc finger protein 324A [OS=Homo sapiens]	ZNF324	O75467 1xPhospho [S129]	sgCtrl	Tcell+birin	sgCtrl_Tcell+birin	0.287059	0
O75467	Zinc finger protein 324A [OS=Homo sapiens]	ZNF324	O75467 1xPhospho [S129]	sgTRAF2	Tcell	sgTRAF2_Tcell	0.305358	0.325076	0
O75467	Zinc finger protein 324A [OS=Homo sapiens]	ZNF324	O75467 1xPhospho [S129]	sgTRAF2	Tcell+birin	sgTRAF2_Tcell+birin	1.07371	1.14058	1.13043
O75475	PC4 and SFRS1-interacting protein [OS=Homo sapiens]	PSIP1	O75475-1 1xPhospho [S275]	sgCtrl	Tcell	sgCtrl_Tcell	0
O75475	PC4 and SFRS1-interacting protein [OS=Homo sapiens]	PSIP1	O75475-1 1xPhospho [S275]	sgCtrl	Tcell+birin	sgCtrl_Tcell+birin	0.60037	0
O75475	PC4 and SFRS1-interacting protein [OS=Homo sapiens]	PSIP1	O75475-1 1xPhospho [S275]	sgTRAF2	Tcell	sgTRAF2_Tcell	0.206491	0.511934	0
O75475	PC4 and SFRS1-interacting protein [OS=Homo sapiens]	PSIP1	O75475-1 1xPhospho [S275]	sgTRAF2	Tcell+birin	sgTRAF2_Tcell+birin	0.553386	0.262983	0.416679
O75475	PC4 and SFRS1-interacting protein [OS=Homo sapiens]	PSIP1	O75475-1 1xPhospho [S443]	sgCtrl	Tcell	sgCtrl_Tcell	0
O75475	PC4 and SFRS1-interacting protein [OS=Homo sapiens]	PSIP1	O75475-1 1xPhospho [S443]	sgCtrl	Tcell+birin	sgCtrl_Tcell+birin	0.266089	0
O75475	PC4 and SFRS1-interacting protein [OS=Homo sapiens]	PSIP1	O75475-1 1xPhospho [S443]	sgTRAF2	Tcell	sgTRAF2_Tcell	0.892184	0.994448	0
O75475	PC4 and SFRS1-interacting protein [OS=Homo sapiens]	PSIP1	O75475-1 1xPhospho [S443]	sgTRAF2	Tcell+birin	sgTRAF2_Tcell+birin	0.498858	0.363476	0.850239
O75475	PC4 and SFRS1-interacting protein [OS=Homo sapiens]	PSIP1	O75475-1 1xPhospho [S94]	sgCtrl	Tcell	sgCtrl_Tcell	0
O75475	PC4 and SFRS1-interacting protein [OS=Homo sapiens]	PSIP1	O75475-1 1xPhospho [S94]	sgCtrl	Tcell+birin	sgCtrl_Tcell+birin	1.85256	0
O75475	PC4 and SFRS1-interacting protein [OS=Homo sapiens]	PSIP1	O75475-1 1xPhospho [S94]	sgTRAF2	Tcell	sgTRAF2_Tcell	0.751748	1.10528	0
O75475	PC4 and SFRS1-interacting protein [OS=Homo sapiens]	PSIP1	O75475-1 1xPhospho [S94]	sgTRAF2	Tcell+birin	sgTRAF2_Tcell+birin	1.84045	0.104013	1.09962
O75475	PC4 and SFRS1-interacting protein [OS=Homo sapiens]	PSIP1	O75475-1 1xPhospho [T527]	sgCtrl	Tcell	sgCtrl_Tcell	0
O75475	PC4 and SFRS1-interacting protein [OS=Homo sapiens]	PSIP1	O75475-1 1xPhospho [T527]	sgCtrl	Tcell+birin	sgCtrl_Tcell+birin	2.08436	0
O75475	PC4 and SFRS1-interacting protein [OS=Homo sapiens]	PSIP1	O75475-1 1xPhospho [T527]	sgTRAF2	Tcell	sgTRAF2_Tcell	0.643007	1.48141	0
O75475	PC4 and SFRS1-interacting protein [OS=Homo sapiens]	PSIP1	O75475-1 1xPhospho [T527]	sgTRAF2	Tcell+birin	sgTRAF2_Tcell+birin	1.48587	0.612095	0.871527
O75475	PC4 and SFRS1-interacting protein [OS=Homo sapiens]	PSIP1	O75475-1 2xPhospho [S105;S106]	sgCtrl	Tcell	sgCtrl_Tcell	0
O75475	PC4 and SFRS1-interacting protein [OS=Homo sapiens]	PSIP1	O75475-1 2xPhospho [S105;S106]	sgCtrl	Tcell+birin	sgCtrl_Tcell+birin	0.185594	0
O75475	PC4 and SFRS1-interacting protein [OS=Homo sapiens]	PSIP1	O75475-1 2xPhospho [S105;S106]	sgTRAF2	Tcell	sgTRAF2_Tcell	0.292039	0.298943	0
O75475	PC4 and SFRS1-interacting protein [OS=Homo sapiens]	PSIP1	O75475-1 2xPhospho [S105;S106]	sgTRAF2	Tcell+birin	sgTRAF2_Tcell+birin	0.83702	0.69885	0.651976
O75494	Serine/arginine-rich splicing factor 10 [OS=Homo sapiens]	SRSF10	O75494-1 1xPhospho [S158]	sgCtrl	Tcell	sgCtrl_Tcell	0
O75494	Serine/arginine-rich splicing factor 10 [OS=Homo sapiens]	SRSF10	O75494-1 1xPhospho [S158]	sgCtrl	Tcell+birin	sgCtrl_Tcell+birin	0.28012	0
O75494	Serine/arginine-rich splicing factor 10 [OS=Homo sapiens]	SRSF10	O75494-1 1xPhospho [S158]	sgTRAF2	Tcell	sgTRAF2_Tcell	0.411648	0.452866	0
O75494	Serine/arginine-rich splicing factor 10 [OS=Homo sapiens]	SRSF10	O75494-1 1xPhospho [S158]	sgTRAF2	Tcell+birin	sgTRAF2_Tcell+birin	1.00382	0.793073	0.800649
O75494	Serine/arginine-rich splicing factor 10 [OS=Homo sapiens]	SRSF10	O75494-1 1xPhospho [S160]	sgCtrl	Tcell	sgCtrl_Tcell	NA
O75494	Serine/arginine-rich splicing factor 10 [OS=Homo sapiens]	SRSF10	O75494-1 1xPhospho [S160]	sgCtrl	Tcell+birin	sgCtrl_Tcell+birin	NA	NA
O75494	Serine/arginine-rich splicing factor 10 [OS=Homo sapiens]	SRSF10	O75494-1 1xPhospho [S160]	sgTRAF2	Tcell	sgTRAF2_Tcell	NA	NA	0
O75494	Serine/arginine-rich splicing factor 10 [OS=Homo sapiens]	SRSF10	O75494-1 1xPhospho [S160]	sgTRAF2	Tcell+birin	sgTRAF2_Tcell+birin	NA	NA	0.354645
O75494	Isoform 4 of Serine/arginine-rich splicing factor 10 [OS=Homo sapiens];Serine/arginine-rich splicing factor 10 [OS=Homo sapiens];Isoform 3 of Serine/arginine-rich splicing factor 10 [OS=Homo sapiens]	SRSF10	O75494-4 1xPhospho [S106];O75494-1 1xPhospho [S106];O75494-3 1xPhospho [S106]	sgCtrl	Tcell	sgCtrl_Tcell	0
O75494	Isoform 4 of Serine/arginine-rich splicing factor 10 [OS=Homo sapiens];Serine/arginine-rich splicing factor 10 [OS=Homo sapiens];Isoform 3 of Serine/arginine-rich splicing factor 10 [OS=Homo sapiens]	SRSF10	O75494-4 1xPhospho [S106];O75494-1 1xPhospho [S106];O75494-3 1xPhospho [S106]	sgCtrl	Tcell+birin	sgCtrl_Tcell+birin	0.27959	0
O75494	Isoform 4 of Serine/arginine-rich splicing factor 10 [OS=Homo sapiens];Serine/arginine-rich splicing factor 10 [OS=Homo sapiens];Isoform 3 of Serine/arginine-rich splicing factor 10 [OS=Homo sapiens]	SRSF10	O75494-4 1xPhospho [S106];O75494-1 1xPhospho [S106];O75494-3 1xPhospho [S106]	sgTRAF2	Tcell	sgTRAF2_Tcell	0.40103	0.581353	0
O75494	Isoform 4 of Serine/arginine-rich splicing factor 10 [OS=Homo sapiens];Serine/arginine-rich splicing factor 10 [OS=Homo sapiens];Isoform 3 of Serine/arginine-rich splicing factor 10 [OS=Homo sapiens]	SRSF10	O75494-4 1xPhospho [S106];O75494-1 1xPhospho [S106];O75494-3 1xPhospho [S106]	sgTRAF2	Tcell+birin	sgTRAF2_Tcell+birin	0.957915	1.18612	0.643207
O75494	Isoform 4 of Serine/arginine-rich splicing factor 10 [OS=Homo sapiens]	SRSF10	O75494-4 1xPhospho [S158]	sgCtrl	Tcell	sgCtrl_Tcell	0
O75494	Isoform 4 of Serine/arginine-rich splicing factor 10 [OS=Homo sapiens]	SRSF10	O75494-4 1xPhospho [S158]	sgCtrl	Tcell+birin	sgCtrl_Tcell+birin	0.207586	0
O75494	Isoform 4 of Serine/arginine-rich splicing factor 10 [OS=Homo sapiens]	SRSF10	O75494-4 1xPhospho [S158]	sgTRAF2	Tcell	sgTRAF2_Tcell	0.0750978	0.184455	0
O75494	Isoform 4 of Serine/arginine-rich splicing factor 10 [OS=Homo sapiens]	SRSF10	O75494-4 1xPhospho [S158]	sgTRAF2	Tcell+birin	sgTRAF2_Tcell+birin	0.35056	0.264228	0.380514
O75494	Isoform 4 of Serine/arginine-rich splicing factor 10 [OS=Homo sapiens];Serine/arginine-rich splicing factor 10 [OS=Homo sapiens];Isoform 3 of Serine/arginine-rich splicing factor 10 [OS=Homo sapiens]	SRSF10	O75494-4 2xPhospho [S121;S123];O75494-1 2xPhospho [S121;S123];O75494-3 2xPhospho [S121;S123]	sgCtrl	Tcell	sgCtrl_Tcell	0
O75494	Isoform 4 of Serine/arginine-rich splicing factor 10 [OS=Homo sapiens];Serine/arginine-rich splicing factor 10 [OS=Homo sapiens];Isoform 3 of Serine/arginine-rich splicing factor 10 [OS=Homo sapiens]	SRSF10	O75494-4 2xPhospho [S121;S123];O75494-1 2xPhospho [S121;S123];O75494-3 2xPhospho [S121;S123]	sgCtrl	Tcell+birin	sgCtrl_Tcell+birin	0.464585	0
O75494	Isoform 4 of Serine/arginine-rich splicing factor 10 [OS=Homo sapiens];Serine/arginine-rich splicing factor 10 [OS=Homo sapiens];Isoform 3 of Serine/arginine-rich splicing factor 10 [OS=Homo sapiens]	SRSF10	O75494-4 2xPhospho [S121;S123];O75494-1 2xPhospho [S121;S123];O75494-3 2xPhospho [S121;S123]	sgTRAF2	Tcell	sgTRAF2_Tcell	0.159722	0.583631	0
O75494	Isoform 4 of Serine/arginine-rich splicing factor 10 [OS=Homo sapiens];Serine/arginine-rich splicing factor 10 [OS=Homo sapiens];Isoform 3 of Serine/arginine-rich splicing factor 10 [OS=Homo sapiens]	SRSF10	O75494-4 2xPhospho [S121;S123];O75494-1 2xPhospho [S121;S123];O75494-3 2xPhospho [S121;S123]	sgTRAF2	Tcell+birin	sgTRAF2_Tcell+birin	0.584411	0.280291	0.67357
O75494	Isoform 4 of Serine/arginine-rich splicing factor 10 [OS=Homo sapiens]	SRSF10	O75494-4 2xPhospho [S156;S158]	sgCtrl	Tcell	sgCtrl_Tcell	0
O75494	Isoform 4 of Serine/arginine-rich splicing factor 10 [OS=Homo sapiens]	SRSF10	O75494-4 2xPhospho [S156;S158]	sgCtrl	Tcell+birin	sgCtrl_Tcell+birin	0.223117	0
O75494	Isoform 4 of Serine/arginine-rich splicing factor 10 [OS=Homo sapiens]	SRSF10	O75494-4 2xPhospho [S156;S158]	sgTRAF2	Tcell	sgTRAF2_Tcell	0.21546	0.0295408	0
O75494	Isoform 4 of Serine/arginine-rich splicing factor 10 [OS=Homo sapiens]	SRSF10	O75494-4 2xPhospho [S156;S158]	sgTRAF2	Tcell+birin	sgTRAF2_Tcell+birin	0.247298	0.141025	0.129857
O75494	Isoform 4 of Serine/arginine-rich splicing factor 10 [OS=Homo sapiens];Serine/arginine-rich splicing factor 10 [OS=Homo sapiens];Isoform 3 of Serine/arginine-rich splicing factor 10 [OS=Homo sapiens]	SRSF10	O75494-4 4xPhospho [S131;S133;S141;S143];O75494-1 4xPhospho [S131;S133;S141;S143];O75494-3 4xPhospho [S131;S133;S141;S143]	sgCtrl	Tcell	sgCtrl_Tcell	0
O75494	Isoform 4 of Serine/arginine-rich splicing factor 10 [OS=Homo sapiens];Serine/arginine-rich splicing factor 10 [OS=Homo sapiens];Isoform 3 of Serine/arginine-rich splicing factor 10 [OS=Homo sapiens]	SRSF10	O75494-4 4xPhospho [S131;S133;S141;S143];O75494-1 4xPhospho [S131;S133;S141;S143];O75494-3 4xPhospho [S131;S133;S141;S143]	sgCtrl	Tcell+birin	sgCtrl_Tcell+birin	0.292916	0
O75494	Isoform 4 of Serine/arginine-rich splicing factor 10 [OS=Homo sapiens];Serine/arginine-rich splicing factor 10 [OS=Homo sapiens];Isoform 3 of Serine/arginine-rich splicing factor 10 [OS=Homo sapiens]	SRSF10	O75494-4 4xPhospho [S131;S133;S141;S143];O75494-1 4xPhospho [S131;S133;S141;S143];O75494-3 4xPhospho [S131;S133;S141;S143]	sgTRAF2	Tcell	sgTRAF2_Tcell	0.527271	0.739147	0
O75494	Isoform 4 of Serine/arginine-rich splicing factor 10 [OS=Homo sapiens];Serine/arginine-rich splicing factor 10 [OS=Homo sapiens];Isoform 3 of Serine/arginine-rich splicing factor 10 [OS=Homo sapiens]	SRSF10	O75494-4 4xPhospho [S131;S133;S141;S143];O75494-1 4xPhospho [S131;S133;S141;S143];O75494-3 4xPhospho [S131;S133;S141;S143]	sgTRAF2	Tcell+birin	sgTRAF2_Tcell+birin	1.35665	1.41194	1.09838
O75533	splicing factor 3B subunit 1 [OS=Homo sapiens]	SF3B1	O75533-1 1xPhospho [S129]	sgCtrl	Tcell	sgCtrl_Tcell	0
O75533	splicing factor 3B subunit 1 [OS=Homo sapiens]	SF3B1	O75533-1 1xPhospho [S129]	sgCtrl	Tcell+birin	sgCtrl_Tcell+birin	0.40364	0
O75533	splicing factor 3B subunit 1 [OS=Homo sapiens]	SF3B1	O75533-1 1xPhospho [S129]	sgTRAF2	Tcell	sgTRAF2_Tcell	0.577027	0.187217	0
O75533	splicing factor 3B subunit 1 [OS=Homo sapiens]	SF3B1	O75533-1 1xPhospho [S129]	sgTRAF2	Tcell+birin	sgTRAF2_Tcell+birin	1.39973	1.02004	0.859635
O75533	splicing factor 3B subunit 1 [OS=Homo sapiens]	SF3B1	O75533-1 1xPhospho [S322]	sgCtrl	Tcell	sgCtrl_Tcell	NA
O75533	splicing factor 3B subunit 1 [OS=Homo sapiens]	SF3B1	O75533-1 1xPhospho [S322]	sgCtrl	Tcell+birin	sgCtrl_Tcell+birin	NA	NA
O75533	splicing factor 3B subunit 1 [OS=Homo sapiens]	SF3B1	O75533-1 1xPhospho [S322]	sgTRAF2	Tcell	sgTRAF2_Tcell	NA	NA	0
O75533	splicing factor 3B subunit 1 [OS=Homo sapiens]	SF3B1	O75533-1 1xPhospho [S322]	sgTRAF2	Tcell+birin	sgTRAF2_Tcell+birin	NA	NA	1.01504
O75533	splicing factor 3B subunit 1 [OS=Homo sapiens]	SF3B1	O75533-1 1xPhospho [T248]	sgCtrl	Tcell	sgCtrl_Tcell	0
O75533	splicing factor 3B subunit 1 [OS=Homo sapiens]	SF3B1	O75533-1 1xPhospho [T248]	sgCtrl	Tcell+birin	sgCtrl_Tcell+birin	0.17411	0
O75533	splicing factor 3B subunit 1 [OS=Homo sapiens]	SF3B1	O75533-1 1xPhospho [T248]	sgTRAF2	Tcell	sgTRAF2_Tcell	0.420671	0.304433	0
O75533	splicing factor 3B subunit 1 [OS=Homo sapiens]	SF3B1	O75533-1 1xPhospho [T248]	sgTRAF2	Tcell+birin	sgTRAF2_Tcell+birin	0.691171	0.532789	0.331391
O75533	splicing factor 3B subunit 1 [OS=Homo sapiens]	SF3B1	O75533-1 2xPhospho [T326;T328]	sgCtrl	Tcell	sgCtrl_Tcell	0
O75533	splicing factor 3B subunit 1 [OS=Homo sapiens]	SF3B1	O75533-1 2xPhospho [T326;T328]	sgCtrl	Tcell+birin	sgCtrl_Tcell+birin	0.21573	0
O75533	splicing factor 3B subunit 1 [OS=Homo sapiens]	SF3B1	O75533-1 2xPhospho [T326;T328]	sgTRAF2	Tcell	sgTRAF2_Tcell	0.383982	0.183336	0
O75533	splicing factor 3B subunit 1 [OS=Homo sapiens]	SF3B1	O75533-1 2xPhospho [T326;T328]	sgTRAF2	Tcell+birin	sgTRAF2_Tcell+birin	0.892675	0.712773	0.630592
O75533	splicing factor 3B subunit 1 [OS=Homo sapiens]	SF3B1	O75533-1 3xPhospho [T326;T328;S332]	sgCtrl	Tcell	sgCtrl_Tcell	0
O75533	splicing factor 3B subunit 1 [OS=Homo sapiens]	SF3B1	O75533-1 3xPhospho [T326;T328;S332]	sgCtrl	Tcell+birin	sgCtrl_Tcell+birin	0.392444	0
O75533	splicing factor 3B subunit 1 [OS=Homo sapiens]	SF3B1	O75533-1 3xPhospho [T326;T328;S332]	sgTRAF2	Tcell	sgTRAF2_Tcell	0.264946	0.185155	0
O75533	splicing factor 3B subunit 1 [OS=Homo sapiens]	SF3B1	O75533-1 3xPhospho [T326;T328;S332]	sgTRAF2	Tcell+birin	sgTRAF2_Tcell+birin	0.936001	0.782427	0.769067
O75569	Interferon-inducible double-stranded RNA-dependent protein kinase activator A [OS=Homo sapiens]	PRKRA	O75569-1 [6-25].1xPhospho [S/T]	sgCtrl	Tcell	sgCtrl_Tcell	0
O75569	Interferon-inducible double-stranded RNA-dependent protein kinase activator A [OS=Homo sapiens]	PRKRA	O75569-1 [6-25].1xPhospho [S/T]	sgCtrl	Tcell+birin	sgCtrl_Tcell+birin	0.668618	0
O75569	Interferon-inducible double-stranded RNA-dependent protein kinase activator A [OS=Homo sapiens]	PRKRA	O75569-1 [6-25].1xPhospho [S/T]	sgTRAF2	Tcell	sgTRAF2_Tcell	0.225236	0.567593	0
O75569	Interferon-inducible double-stranded RNA-dependent protein kinase activator A [OS=Homo sapiens]	PRKRA	O75569-1 [6-25].1xPhospho [S/T]	sgTRAF2	Tcell+birin	sgTRAF2_Tcell+birin	1.13524	0.605545	0.959508
O75569	Interferon-inducible double-stranded RNA-dependent protein kinase activator A [OS=Homo sapiens]	PRKRA	O75569-1 1xPhospho [S18]	sgCtrl	Tcell	sgCtrl_Tcell	0
O75569	Interferon-inducible double-stranded RNA-dependent protein kinase activator A [OS=Homo sapiens]	PRKRA	O75569-1 1xPhospho [S18]	sgCtrl	Tcell+birin	sgCtrl_Tcell+birin	0.915016	0
O75569	Interferon-inducible double-stranded RNA-dependent protein kinase activator A [OS=Homo sapiens]	PRKRA	O75569-1 1xPhospho [S18]	sgTRAF2	Tcell	sgTRAF2_Tcell	0.376702	0.978334	0
O75569	Interferon-inducible double-stranded RNA-dependent protein kinase activator A [OS=Homo sapiens]	PRKRA	O75569-1 1xPhospho [S18]	sgTRAF2	Tcell+birin	sgTRAF2_Tcell+birin	0.602337	0.746092	0.359858
O75569	Interferon-inducible double-stranded RNA-dependent protein kinase activator A [OS=Homo sapiens]	PRKRA	O75569-1 1xPhospho [T20]	sgCtrl	Tcell	sgCtrl_Tcell	0
O75569	Interferon-inducible double-stranded RNA-dependent protein kinase activator A [OS=Homo sapiens]	PRKRA	O75569-1 1xPhospho [T20]	sgCtrl	Tcell+birin	sgCtrl_Tcell+birin	0.762251	0
O75569	Interferon-inducible double-stranded RNA-dependent protein kinase activator A [OS=Homo sapiens]	PRKRA	O75569-1 1xPhospho [T20]	sgTRAF2	Tcell	sgTRAF2_Tcell	0.194524	0.783742	0
O75569	Interferon-inducible double-stranded RNA-dependent protein kinase activator A [OS=Homo sapiens]	PRKRA	O75569-1 1xPhospho [T20]	sgTRAF2	Tcell+birin	sgTRAF2_Tcell+birin	0.686567	0.502969	0.581806
O75592	E3 ubiquitin-protein ligase MYCBP2 [OS=Homo sapiens]	MYCBP2	O75592-1 1xPhospho [S1586]	sgCtrl	Tcell	sgCtrl_Tcell	0
O75592	E3 ubiquitin-protein ligase MYCBP2 [OS=Homo sapiens]	MYCBP2	O75592-1 1xPhospho [S1586]	sgCtrl	Tcell+birin	sgCtrl_Tcell+birin	0.136375	0
O75592	E3 ubiquitin-protein ligase MYCBP2 [OS=Homo sapiens]	MYCBP2	O75592-1 1xPhospho [S1586]	sgTRAF2	Tcell	sgTRAF2_Tcell	NA	NA	NA
O75592	E3 ubiquitin-protein ligase MYCBP2 [OS=Homo sapiens]	MYCBP2	O75592-1 1xPhospho [S1586]	sgTRAF2	Tcell+birin	sgTRAF2_Tcell+birin	NA	NA	NA
O75592	E3 ubiquitin-protein ligase MYCBP2 [OS=Homo sapiens]	MYCBP2	O75592-1 1xPhospho [S2774]	sgCtrl	Tcell	sgCtrl_Tcell	0
O75592	E3 ubiquitin-protein ligase MYCBP2 [OS=Homo sapiens]	MYCBP2	O75592-1 1xPhospho [S2774]	sgCtrl	Tcell+birin	sgCtrl_Tcell+birin	0.14314	0
O75592	E3 ubiquitin-protein ligase MYCBP2 [OS=Homo sapiens]	MYCBP2	O75592-1 1xPhospho [S2774]	sgTRAF2	Tcell	sgTRAF2_Tcell	0.157654	0.165726	0
O75592	E3 ubiquitin-protein ligase MYCBP2 [OS=Homo sapiens]	MYCBP2	O75592-1 1xPhospho [S2774]	sgTRAF2	Tcell+birin	sgTRAF2_Tcell+birin	0.345102	0.219079	0.259934
O75592	E3 ubiquitin-protein ligase MYCBP2 [OS=Homo sapiens]	MYCBP2	O75592-1 1xPhospho [S3440]	sgCtrl	Tcell	sgCtrl_Tcell	0
O75592	E3 ubiquitin-protein ligase MYCBP2 [OS=Homo sapiens]	MYCBP2	O75592-1 1xPhospho [S3440]	sgCtrl	Tcell+birin	sgCtrl_Tcell+birin	0.742493	0
O75592	E3 ubiquitin-protein ligase MYCBP2 [OS=Homo sapiens]	MYCBP2	O75592-1 1xPhospho [S3440]	sgTRAF2	Tcell	sgTRAF2_Tcell	0.535829	0.694519	0
O75592	E3 ubiquitin-protein ligase MYCBP2 [OS=Homo sapiens]	MYCBP2	O75592-1 1xPhospho [S3440]	sgTRAF2	Tcell+birin	sgTRAF2_Tcell+birin	1.13128	0.712769	0.711732
O75643	U5 small nuclear ribonucleoprotein 200 kDa helicase [OS=Homo sapiens]	SNRNP200	O75643-1 1xPhospho [S225]	sgCtrl	Tcell	sgCtrl_Tcell	0
O75643	U5 small nuclear ribonucleoprotein 200 kDa helicase [OS=Homo sapiens]	SNRNP200	O75643-1 1xPhospho [S225]	sgCtrl	Tcell+birin	sgCtrl_Tcell+birin	0.275314	0
O75643	U5 small nuclear ribonucleoprotein 200 kDa helicase [OS=Homo sapiens]	SNRNP200	O75643-1 1xPhospho [S225]	sgTRAF2	Tcell	sgTRAF2_Tcell	0.427835	0.245329	0
O75643	U5 small nuclear ribonucleoprotein 200 kDa helicase [OS=Homo sapiens]	SNRNP200	O75643-1 1xPhospho [S225]	sgTRAF2	Tcell+birin	sgTRAF2_Tcell+birin	1.24728	1.06309	0.925474
O75643	U5 small nuclear ribonucleoprotein 200 kDa helicase [OS=Homo sapiens]	SNRNP200	O75643-1 1xPhospho [S8]	sgCtrl	Tcell	sgCtrl_Tcell	0
O75643	U5 small nuclear ribonucleoprotein 200 kDa helicase [OS=Homo sapiens]	SNRNP200	O75643-1 1xPhospho [S8]	sgCtrl	Tcell+birin	sgCtrl_Tcell+birin	2.25678	0
O75643	U5 small nuclear ribonucleoprotein 200 kDa helicase [OS=Homo sapiens]	SNRNP200	O75643-1 1xPhospho [S8]	sgTRAF2	Tcell	sgTRAF2_Tcell	0.815795	1.4632	0
O75643	U5 small nuclear ribonucleoprotein 200 kDa helicase [OS=Homo sapiens]	SNRNP200	O75643-1 1xPhospho [S8]	sgTRAF2	Tcell+birin	sgTRAF2_Tcell+birin	2.14085	0.21749	1.35789
O75665	Oral-facial-digital syndrome 1 protein [OS=Homo sapiens]	OFD1	O75665 1xPhospho [S735]	sgCtrl	Tcell	sgCtrl_Tcell	0
O75665	Oral-facial-digital syndrome 1 protein [OS=Homo sapiens]	OFD1	O75665 1xPhospho [S735]	sgCtrl	Tcell+birin	sgCtrl_Tcell+birin	1.01643	0
O75665	Oral-facial-digital syndrome 1 protein [OS=Homo sapiens]	OFD1	O75665 1xPhospho [S735]	sgTRAF2	Tcell	sgTRAF2_Tcell	1.61253	1.27344	0
O75665	Oral-facial-digital syndrome 1 protein [OS=Homo sapiens]	OFD1	O75665 1xPhospho [S735]	sgTRAF2	Tcell+birin	sgTRAF2_Tcell+birin	1.91452	1.44799	0.343582
O75676	Ribosomal protein S6 kinase alpha-4 [OS=Homo sapiens]	RPS6KA4	O75676 2xPhospho [S682;T687]	sgCtrl	Tcell	sgCtrl_Tcell	0
O75676	Ribosomal protein S6 kinase alpha-4 [OS=Homo sapiens]	RPS6KA4	O75676 2xPhospho [S682;T687]	sgCtrl	Tcell+birin	sgCtrl_Tcell+birin	0.477607	0
O75676	Ribosomal protein S6 kinase alpha-4 [OS=Homo sapiens]	RPS6KA4	O75676 2xPhospho [S682;T687]	sgTRAF2	Tcell	sgTRAF2_Tcell	0.19295	0.371483	0
O75676	Ribosomal protein S6 kinase alpha-4 [OS=Homo sapiens]	RPS6KA4	O75676 2xPhospho [S682;T687]	sgTRAF2	Tcell+birin	sgTRAF2_Tcell+birin	0.22506	0.423809	0.0695782
O75683	Surfeit locus protein 6 [OS=Homo sapiens]	SURF6	O75683 1xPhospho [S138]	sgCtrl	Tcell	sgCtrl_Tcell	0
O75683	Surfeit locus protein 6 [OS=Homo sapiens]	SURF6	O75683 1xPhospho [S138]	sgCtrl	Tcell+birin	sgCtrl_Tcell+birin	0.246022	0
O75683	Surfeit locus protein 6 [OS=Homo sapiens]	SURF6	O75683 1xPhospho [S138]	sgTRAF2	Tcell	sgTRAF2_Tcell	0.558177	0.43629	0
O75683	Surfeit locus protein 6 [OS=Homo sapiens]	SURF6	O75683 1xPhospho [S138]	sgTRAF2	Tcell+birin	sgTRAF2_Tcell+birin	0.474426	0.266861	0.299073
O75717	WD repeat and HMG-box DNA-binding protein 1 [OS=Homo sapiens]	WDHD1	O75717 1xPhospho [S853]	sgCtrl	Tcell	sgCtrl_Tcell	0
O75717	WD repeat and HMG-box DNA-binding protein 1 [OS=Homo sapiens]	WDHD1	O75717 1xPhospho [S853]	sgCtrl	Tcell+birin	sgCtrl_Tcell+birin	0.641293	0
O75717	WD repeat and HMG-box DNA-binding protein 1 [OS=Homo sapiens]	WDHD1	O75717 1xPhospho [S853]	sgTRAF2	Tcell	sgTRAF2_Tcell	0.636292	0.513841	0
O75717	WD repeat and HMG-box DNA-binding protein 1 [OS=Homo sapiens]	WDHD1	O75717 1xPhospho [S853]	sgTRAF2	Tcell+birin	sgTRAF2_Tcell+birin	1.45196	1.26837	0.889134
O75717	WD repeat and HMG-box DNA-binding protein 1 [OS=Homo sapiens]	WDHD1	O75717 1xPhospho [S906]	sgCtrl	Tcell	sgCtrl_Tcell	0
O75717	WD repeat and HMG-box DNA-binding protein 1 [OS=Homo sapiens]	WDHD1	O75717 1xPhospho [S906]	sgCtrl	Tcell+birin	sgCtrl_Tcell+birin	0.439831	0
O75717	WD repeat and HMG-box DNA-binding protein 1 [OS=Homo sapiens]	WDHD1	O75717 1xPhospho [S906]	sgTRAF2	Tcell	sgTRAF2_Tcell	0.351481	0.360034	0
O75717	WD repeat and HMG-box DNA-binding protein 1 [OS=Homo sapiens]	WDHD1	O75717 1xPhospho [S906]	sgTRAF2	Tcell+birin	sgTRAF2_Tcell+birin	0.914499	0.546915	0.685418
O75717	WD repeat and HMG-box DNA-binding protein 1 [OS=Homo sapiens]	WDHD1	O75717 1xPhospho [S907]	sgCtrl	Tcell	sgCtrl_Tcell	0
O75717	WD repeat and HMG-box DNA-binding protein 1 [OS=Homo sapiens]	WDHD1	O75717 1xPhospho [S907]	sgCtrl	Tcell+birin	sgCtrl_Tcell+birin	0.431486	0
O75717	WD repeat and HMG-box DNA-binding protein 1 [OS=Homo sapiens]	WDHD1	O75717 1xPhospho [S907]	sgTRAF2	Tcell	sgTRAF2_Tcell	0.462433	0.378064	0
O75717	WD repeat and HMG-box DNA-binding protein 1 [OS=Homo sapiens]	WDHD1	O75717 1xPhospho [S907]	sgTRAF2	Tcell+birin	sgTRAF2_Tcell+birin	0.989808	0.700886	0.658151
O75717	WD repeat and HMG-box DNA-binding protein 1 [OS=Homo sapiens]	WDHD1	O75717 1xPhospho [S984]	sgCtrl	Tcell	sgCtrl_Tcell	0
O75717	WD repeat and HMG-box DNA-binding protein 1 [OS=Homo sapiens]	WDHD1	O75717 1xPhospho [S984]	sgCtrl	Tcell+birin	sgCtrl_Tcell+birin	0.768411	0
O75717	WD repeat and HMG-box DNA-binding protein 1 [OS=Homo sapiens]	WDHD1	O75717 1xPhospho [S984]	sgTRAF2	Tcell	sgTRAF2_Tcell	0.450654	0.496594	0
O75717	WD repeat and HMG-box DNA-binding protein 1 [OS=Homo sapiens]	WDHD1	O75717 1xPhospho [S984]	sgTRAF2	Tcell+birin	sgTRAF2_Tcell+birin	1.11768	0.452578	0.821273
O75717	WD repeat and HMG-box DNA-binding protein 1 [OS=Homo sapiens]	WDHD1	O75717 1xPhospho [T826]	sgCtrl	Tcell	sgCtrl_Tcell	0
O75717	WD repeat and HMG-box DNA-binding protein 1 [OS=Homo sapiens]	WDHD1	O75717 1xPhospho [T826]	sgCtrl	Tcell+birin	sgCtrl_Tcell+birin	2.03829	0
O75717	WD repeat and HMG-box DNA-binding protein 1 [OS=Homo sapiens]	WDHD1	O75717 1xPhospho [T826]	sgTRAF2	Tcell	sgTRAF2_Tcell	1.08113	0.963217	0
O75717	WD repeat and HMG-box DNA-binding protein 1 [OS=Homo sapiens]	WDHD1	O75717 1xPhospho [T826]	sgTRAF2	Tcell+birin	sgTRAF2_Tcell+birin	2.50854	0.486072	1.4332
O75791	GRB2-related adapter protein 2 [OS=Homo sapiens]	GRAP2	O75791 1xPhospho [T262]	sgCtrl	Tcell	sgCtrl_Tcell	0
O75791	GRB2-related adapter protein 2 [OS=Homo sapiens]	GRAP2	O75791 1xPhospho [T262]	sgCtrl	Tcell+birin	sgCtrl_Tcell+birin	0.0823783	0
O75791	GRB2-related adapter protein 2 [OS=Homo sapiens]	GRAP2	O75791 1xPhospho [T262]	sgTRAF2	Tcell	sgTRAF2_Tcell	0.371434	0.301229	0
O75791	GRB2-related adapter protein 2 [OS=Homo sapiens]	GRAP2	O75791 1xPhospho [T262]	sgTRAF2	Tcell+birin	sgTRAF2_Tcell+birin	0.522388	0.498749	0.611581
O75792	Ribonuclease H2 subunit A [OS=Homo sapiens]	RNASEH2A	O75792 1xPhospho [S277]	sgCtrl	Tcell	sgCtrl_Tcell	0
O75792	Ribonuclease H2 subunit A [OS=Homo sapiens]	RNASEH2A	O75792 1xPhospho [S277]	sgCtrl	Tcell+birin	sgCtrl_Tcell+birin	0.212394	0
O75792	Ribonuclease H2 subunit A [OS=Homo sapiens]	RNASEH2A	O75792 1xPhospho [S277]	sgTRAF2	Tcell	sgTRAF2_Tcell	0.302694	0.336546	0
O75792	Ribonuclease H2 subunit A [OS=Homo sapiens]	RNASEH2A	O75792 1xPhospho [S277]	sgTRAF2	Tcell+birin	sgTRAF2_Tcell+birin	0.749121	0.615161	0.61268
O75815	Breast cancer anti-estrogen resistance protein 3 [OS=Homo sapiens]	BCAR3	O75815-1 1xPhospho [S375]	sgCtrl	Tcell	sgCtrl_Tcell	0
O75815	Breast cancer anti-estrogen resistance protein 3 [OS=Homo sapiens]	BCAR3	O75815-1 1xPhospho [S375]	sgCtrl	Tcell+birin	sgCtrl_Tcell+birin	0.358831	0
O75815	Breast cancer anti-estrogen resistance protein 3 [OS=Homo sapiens]	BCAR3	O75815-1 1xPhospho [S375]	sgTRAF2	Tcell	sgTRAF2_Tcell	0.353262	0.636982	0
O75815	Breast cancer anti-estrogen resistance protein 3 [OS=Homo sapiens]	BCAR3	O75815-1 1xPhospho [S375]	sgTRAF2	Tcell+birin	sgTRAF2_Tcell+birin	0.231609	0.36663	0.410176
O75815	Breast cancer anti-estrogen resistance protein 3 [OS=Homo sapiens]	BCAR3	O75815-1 1xPhospho [T130]	sgCtrl	Tcell	sgCtrl_Tcell	0
O75815	Breast cancer anti-estrogen resistance protein 3 [OS=Homo sapiens]	BCAR3	O75815-1 1xPhospho [T130]	sgCtrl	Tcell+birin	sgCtrl_Tcell+birin	0.192629	0
O75815	Breast cancer anti-estrogen resistance protein 3 [OS=Homo sapiens]	BCAR3	O75815-1 1xPhospho [T130]	sgTRAF2	Tcell	sgTRAF2_Tcell	0.387805	0.504803	0
O75815	Breast cancer anti-estrogen resistance protein 3 [OS=Homo sapiens]	BCAR3	O75815-1 1xPhospho [T130]	sgTRAF2	Tcell+birin	sgTRAF2_Tcell+birin	0.377784	0.555663	0.52632
O75821	Eukaryotic translation initiation factor 3 subunit G [OS=Homo sapiens]	EIF3G	O75821 1xPhospho [S228]	sgCtrl	Tcell	sgCtrl_Tcell	0
O75821	Eukaryotic translation initiation factor 3 subunit G [OS=Homo sapiens]	EIF3G	O75821 1xPhospho [S228]	sgCtrl	Tcell+birin	sgCtrl_Tcell+birin	0.309085	0
O75821	Eukaryotic translation initiation factor 3 subunit G [OS=Homo sapiens]	EIF3G	O75821 1xPhospho [S228]	sgTRAF2	Tcell	sgTRAF2_Tcell	0.417401	0.300457	0
O75821	Eukaryotic translation initiation factor 3 subunit G [OS=Homo sapiens]	EIF3G	O75821 1xPhospho [S228]	sgTRAF2	Tcell+birin	sgTRAF2_Tcell+birin	0.637145	0.472534	0.526344
O75937	DnaJ homolog subfamily C member 8 [OS=Homo sapiens]	DNAJC8	O75937 1xPhospho [S35]	sgCtrl	Tcell	sgCtrl_Tcell	0
O75937	DnaJ homolog subfamily C member 8 [OS=Homo sapiens]	DNAJC8	O75937 1xPhospho [S35]	sgCtrl	Tcell+birin	sgCtrl_Tcell+birin	1.1891	0
O75937	DnaJ homolog subfamily C member 8 [OS=Homo sapiens]	DNAJC8	O75937 1xPhospho [S35]	sgTRAF2	Tcell	sgTRAF2_Tcell	0.515687	0.709913	0
O75937	DnaJ homolog subfamily C member 8 [OS=Homo sapiens]	DNAJC8	O75937 1xPhospho [S35]	sgTRAF2	Tcell+birin	sgTRAF2_Tcell+birin	1.51998	0.371634	1.02648
O75962	Triple functional domain protein [OS=Homo sapiens]	TRIO	O75962-1 1xPhospho [S2429]	sgCtrl	Tcell	sgCtrl_Tcell	0
O75962	Triple functional domain protein [OS=Homo sapiens]	TRIO	O75962-1 1xPhospho [S2429]	sgCtrl	Tcell+birin	sgCtrl_Tcell+birin	0.17978	0
O75962	Triple functional domain protein [OS=Homo sapiens]	TRIO	O75962-1 1xPhospho [S2429]	sgTRAF2	Tcell	sgTRAF2_Tcell	0.242198	0.184585	0
O75962	Triple functional domain protein [OS=Homo sapiens]	TRIO	O75962-1 1xPhospho [S2429]	sgTRAF2	Tcell+birin	sgTRAF2_Tcell+birin	0.398268	0.303861	0.253378
O75962	Triple functional domain protein [OS=Homo sapiens]	TRIO	O75962-1 1xPhospho [T1843]	sgCtrl	Tcell	sgCtrl_Tcell	0
O75962	Triple functional domain protein [OS=Homo sapiens]	TRIO	O75962-1 1xPhospho [T1843]	sgCtrl	Tcell+birin	sgCtrl_Tcell+birin	0.248501	0
O75962	Triple functional domain protein [OS=Homo sapiens]	TRIO	O75962-1 1xPhospho [T1843]	sgTRAF2	Tcell	sgTRAF2_Tcell	0.961805	0.924088	0
O75962	Triple functional domain protein [OS=Homo sapiens]	TRIO	O75962-1 1xPhospho [T1843]	sgTRAF2	Tcell+birin	sgTRAF2_Tcell+birin	1.32811	1.23957	0.503479
O75976	Carboxypeptidase D [OS=Homo sapiens]	CPD	O75976 2xPhospho [T1368;T1370]	sgCtrl	Tcell	sgCtrl_Tcell	0
O75976	Carboxypeptidase D [OS=Homo sapiens]	CPD	O75976 2xPhospho [T1368;T1370]	sgCtrl	Tcell+birin	sgCtrl_Tcell+birin	0.278988	0
O75976	Carboxypeptidase D [OS=Homo sapiens]	CPD	O75976 2xPhospho [T1368;T1370]	sgTRAF2	Tcell	sgTRAF2_Tcell	0.201063	0.158974	0
O75976	Carboxypeptidase D [OS=Homo sapiens]	CPD	O75976 2xPhospho [T1368;T1370]	sgTRAF2	Tcell+birin	sgTRAF2_Tcell+birin	0.658141	0.452493	0.482006
O76021	Ribosomal L1 domain-containing protein 1 [OS=Homo sapiens]	RSL1D1	O76021 1xPhospho [T401]	sgCtrl	Tcell	sgCtrl_Tcell	0
O76021	Ribosomal L1 domain-containing protein 1 [OS=Homo sapiens]	RSL1D1	O76021 1xPhospho [T401]	sgCtrl	Tcell+birin	sgCtrl_Tcell+birin	0.272676	0
O76021	Ribosomal L1 domain-containing protein 1 [OS=Homo sapiens]	RSL1D1	O76021 1xPhospho [T401]	sgTRAF2	Tcell	sgTRAF2_Tcell	0.557359	0.592085	0
O76021	Ribosomal L1 domain-containing protein 1 [OS=Homo sapiens]	RSL1D1	O76021 1xPhospho [T401]	sgTRAF2	Tcell+birin	sgTRAF2_Tcell+birin	0.630441	0.517665	0.342081
O76021	Ribosomal L1 domain-containing protein 1 [OS=Homo sapiens]	RSL1D1	O76021 1xPhospho [T415]	sgCtrl	Tcell	sgCtrl_Tcell	0
O76021	Ribosomal L1 domain-containing protein 1 [OS=Homo sapiens]	RSL1D1	O76021 1xPhospho [T415]	sgCtrl	Tcell+birin	sgCtrl_Tcell+birin	0.227592	0
O76021	Ribosomal L1 domain-containing protein 1 [OS=Homo sapiens]	RSL1D1	O76021 1xPhospho [T415]	sgTRAF2	Tcell	sgTRAF2_Tcell	0.471311	0.424397	0
O76021	Ribosomal L1 domain-containing protein 1 [OS=Homo sapiens]	RSL1D1	O76021 1xPhospho [T415]	sgTRAF2	Tcell+birin	sgTRAF2_Tcell+birin	0.881045	0.657695	0.767881
O76021	Ribosomal L1 domain-containing protein 1 [OS=Homo sapiens]	RSL1D1	O76021 2xPhospho [S392;S396]	sgCtrl	Tcell	sgCtrl_Tcell	0
O76021	Ribosomal L1 domain-containing protein 1 [OS=Homo sapiens]	RSL1D1	O76021 2xPhospho [S392;S396]	sgCtrl	Tcell+birin	sgCtrl_Tcell+birin	0.193651	0
O76021	Ribosomal L1 domain-containing protein 1 [OS=Homo sapiens]	RSL1D1	O76021 2xPhospho [S392;S396]	sgTRAF2	Tcell	sgTRAF2_Tcell	0.378526	0.252665	0
O76021	Ribosomal L1 domain-containing protein 1 [OS=Homo sapiens]	RSL1D1	O76021 2xPhospho [S392;S396]	sgTRAF2	Tcell+birin	sgTRAF2_Tcell+birin	0.913293	0.808133	0.68573
O76021	Ribosomal L1 domain-containing protein 1 [OS=Homo sapiens]	RSL1D1	O76021 2xPhospho [S427;S/T]	sgCtrl	Tcell	sgCtrl_Tcell	0
O76021	Ribosomal L1 domain-containing protein 1 [OS=Homo sapiens]	RSL1D1	O76021 2xPhospho [S427;S/T]	sgCtrl	Tcell+birin	sgCtrl_Tcell+birin	0.359702	0
O76021	Ribosomal L1 domain-containing protein 1 [OS=Homo sapiens]	RSL1D1	O76021 2xPhospho [S427;S/T]	sgTRAF2	Tcell	sgTRAF2_Tcell	0.603004	0.378116	0
O76021	Ribosomal L1 domain-containing protein 1 [OS=Homo sapiens]	RSL1D1	O76021 2xPhospho [S427;S/T]	sgTRAF2	Tcell+birin	sgTRAF2_Tcell+birin	1.03207	0.703357	0.709163
O76021	Ribosomal L1 domain-containing protein 1 [OS=Homo sapiens]	RSL1D1	O76021 2xPhospho [T423;S427]	sgCtrl	Tcell	sgCtrl_Tcell	0
O76021	Ribosomal L1 domain-containing protein 1 [OS=Homo sapiens]	RSL1D1	O76021 2xPhospho [T423;S427]	sgCtrl	Tcell+birin	sgCtrl_Tcell+birin	0.351226	0
O76021	Ribosomal L1 domain-containing protein 1 [OS=Homo sapiens]	RSL1D1	O76021 2xPhospho [T423;S427]	sgTRAF2	Tcell	sgTRAF2_Tcell	0.580731	0.354892	0
O76021	Ribosomal L1 domain-containing protein 1 [OS=Homo sapiens]	RSL1D1	O76021 2xPhospho [T423;S427]	sgTRAF2	Tcell+birin	sgTRAF2_Tcell+birin	1.08528	0.784076	0.757644
O76021	Ribosomal L1 domain-containing protein 1 [OS=Homo sapiens]	RSL1D1	O76021 3xPhospho [S392;S396;T401]	sgCtrl	Tcell	sgCtrl_Tcell	0
O76021	Ribosomal L1 domain-containing protein 1 [OS=Homo sapiens]	RSL1D1	O76021 3xPhospho [S392;S396;T401]	sgCtrl	Tcell+birin	sgCtrl_Tcell+birin	0.30333	0
O76021	Ribosomal L1 domain-containing protein 1 [OS=Homo sapiens]	RSL1D1	O76021 3xPhospho [S392;S396;T401]	sgTRAF2	Tcell	sgTRAF2_Tcell	0.521872	0.363134	0
O76021	Ribosomal L1 domain-containing protein 1 [OS=Homo sapiens]	RSL1D1	O76021 3xPhospho [S392;S396;T401]	sgTRAF2	Tcell+birin	sgTRAF2_Tcell+birin	0.796245	0.532967	0.550686
O94761	ATP-dependent DNA helicase Q4 [OS=Homo sapiens]	RECQL4	O94761 1xPhospho [S27]	sgCtrl	Tcell	sgCtrl_Tcell	0
O94761	ATP-dependent DNA helicase Q4 [OS=Homo sapiens]	RECQL4	O94761 1xPhospho [S27]	sgCtrl	Tcell+birin	sgCtrl_Tcell+birin	0.40373	0
O94761	ATP-dependent DNA helicase Q4 [OS=Homo sapiens]	RECQL4	O94761 1xPhospho [S27]	sgTRAF2	Tcell	sgTRAF2_Tcell	0.364636	0.434963	0
O94761	ATP-dependent DNA helicase Q4 [OS=Homo sapiens]	RECQL4	O94761 1xPhospho [S27]	sgTRAF2	Tcell+birin	sgTRAF2_Tcell+birin	0.626331	0.387889	0.397728
O94782	Ubiquitin carboxyl-terminal hydrolase 1 [OS=Homo sapiens]	USP1	O94782 1xPhospho [S327]	sgCtrl	Tcell	sgCtrl_Tcell	0
O94782	Ubiquitin carboxyl-terminal hydrolase 1 [OS=Homo sapiens]	USP1	O94782 1xPhospho [S327]	sgCtrl	Tcell+birin	sgCtrl_Tcell+birin	0.162681	0
O94782	Ubiquitin carboxyl-terminal hydrolase 1 [OS=Homo sapiens]	USP1	O94782 1xPhospho [S327]	sgTRAF2	Tcell	sgTRAF2_Tcell	0.408336	0.402881	0
O94782	Ubiquitin carboxyl-terminal hydrolase 1 [OS=Homo sapiens]	USP1	O94782 1xPhospho [S327]	sgTRAF2	Tcell+birin	sgTRAF2_Tcell+birin	0.635135	0.581349	0.275017
O94804	Serine/threonine-protein kinase 10 [OS=Homo sapiens]	STK10	O94804 1xPhospho [S20]	sgCtrl	Tcell	sgCtrl_Tcell	0
O94804	Serine/threonine-protein kinase 10 [OS=Homo sapiens]	STK10	O94804 1xPhospho [S20]	sgCtrl	Tcell+birin	sgCtrl_Tcell+birin	0.241921	0
O94804	Serine/threonine-protein kinase 10 [OS=Homo sapiens]	STK10	O94804 1xPhospho [S20]	sgTRAF2	Tcell	sgTRAF2_Tcell	0.400896	0.300003	0
O94804	Serine/threonine-protein kinase 10 [OS=Homo sapiens]	STK10	O94804 1xPhospho [S20]	sgTRAF2	Tcell+birin	sgTRAF2_Tcell+birin	1.58109	1.38291	1.21284
O94806	Serine/threonine-protein kinase D3 [OS=Homo sapiens]	PRKD3	O94806 1xPhospho [S735]	sgCtrl	Tcell	sgCtrl_Tcell	0
O94806	Serine/threonine-protein kinase D3 [OS=Homo sapiens]	PRKD3	O94806 1xPhospho [S735]	sgCtrl	Tcell+birin	sgCtrl_Tcell+birin	0.220285	0
O94806	Serine/threonine-protein kinase D3 [OS=Homo sapiens]	PRKD3	O94806 1xPhospho [S735]	sgTRAF2	Tcell	sgTRAF2_Tcell	0.279631	0.333058	0
O94806	Serine/threonine-protein kinase D3 [OS=Homo sapiens]	PRKD3	O94806 1xPhospho [S735]	sgTRAF2	Tcell+birin	sgTRAF2_Tcell+birin	0.121463	0.220748	0.178955
O94808	Glutamine--fructose-6-phosphate aminotransferase [isomerizing] 2 [OS=Homo sapiens]	GFPT2	O94808 1xPhospho [T227]	sgCtrl	Tcell	sgCtrl_Tcell	0
O94808	Glutamine--fructose-6-phosphate aminotransferase [isomerizing] 2 [OS=Homo sapiens]	GFPT2	O94808 1xPhospho [T227]	sgCtrl	Tcell+birin	sgCtrl_Tcell+birin	0.265573	0
O94808	Glutamine--fructose-6-phosphate aminotransferase [isomerizing] 2 [OS=Homo sapiens]	GFPT2	O94808 1xPhospho [T227]	sgTRAF2	Tcell	sgTRAF2_Tcell	0.336209	0.110173	0
O94808	Glutamine--fructose-6-phosphate aminotransferase [isomerizing] 2 [OS=Homo sapiens]	GFPT2	O94808 1xPhospho [T227]	sgTRAF2	Tcell+birin	sgTRAF2_Tcell+birin	0.757152	0.511429	0.497039
O94874	E3 UFM1-protein ligase 1 [OS=Homo sapiens]	UFL1	O94874-1 1xPhospho [S431]	sgCtrl	Tcell	sgCtrl_Tcell	0
O94874	E3 UFM1-protein ligase 1 [OS=Homo sapiens]	UFL1	O94874-1 1xPhospho [S431]	sgCtrl	Tcell+birin	sgCtrl_Tcell+birin	0.677673	0
O94874	E3 UFM1-protein ligase 1 [OS=Homo sapiens]	UFL1	O94874-1 1xPhospho [S431]	sgTRAF2	Tcell	sgTRAF2_Tcell	0.520274	0.457209	0
O94874	E3 UFM1-protein ligase 1 [OS=Homo sapiens]	UFL1	O94874-1 1xPhospho [S431]	sgTRAF2	Tcell+birin	sgTRAF2_Tcell+birin	0.512987	0.357268	0.494386
O94876	Transmembrane and coiled-coil domains protein 1 [OS=Homo sapiens]	TMCC1	O94876 1xPhospho [S413]	sgCtrl	Tcell	sgCtrl_Tcell	NA
O94876	Transmembrane and coiled-coil domains protein 1 [OS=Homo sapiens]	TMCC1	O94876 1xPhospho [S413]	sgCtrl	Tcell+birin	sgCtrl_Tcell+birin	NA	NA
O94876	Transmembrane and coiled-coil domains protein 1 [OS=Homo sapiens]	TMCC1	O94876 1xPhospho [S413]	sgTRAF2	Tcell	sgTRAF2_Tcell	NA	NA	0
O94876	Transmembrane and coiled-coil domains protein 1 [OS=Homo sapiens]	TMCC1	O94876 1xPhospho [S413]	sgTRAF2	Tcell+birin	sgTRAF2_Tcell+birin	NA	NA	0.605769
O94876	Transmembrane and coiled-coil domains protein 1 [OS=Homo sapiens]	TMCC1	O94876 1xPhospho [S414]	sgCtrl	Tcell	sgCtrl_Tcell	0
O94876	Transmembrane and coiled-coil domains protein 1 [OS=Homo sapiens]	TMCC1	O94876 1xPhospho [S414]	sgCtrl	Tcell+birin	sgCtrl_Tcell+birin	0.137007	0
O94876	Transmembrane and coiled-coil domains protein 1 [OS=Homo sapiens]	TMCC1	O94876 1xPhospho [S414]	sgTRAF2	Tcell	sgTRAF2_Tcell	0.273351	0.180103	0
O94876	Transmembrane and coiled-coil domains protein 1 [OS=Homo sapiens]	TMCC1	O94876 1xPhospho [S414]	sgTRAF2	Tcell+birin	sgTRAF2_Tcell+birin	0.8676	0.760948	0.667933
O94880	PHD finger protein 14 [OS=Homo sapiens]	PHF14	O94880 1xPhospho [S302]	sgCtrl	Tcell	sgCtrl_Tcell	0
O94880	PHD finger protein 14 [OS=Homo sapiens]	PHF14	O94880 1xPhospho [S302]	sgCtrl	Tcell+birin	sgCtrl_Tcell+birin	0.359333	0
O94880	PHD finger protein 14 [OS=Homo sapiens]	PHF14	O94880 1xPhospho [S302]	sgTRAF2	Tcell	sgTRAF2_Tcell	0.252924	0.358974	0
O94880	PHD finger protein 14 [OS=Homo sapiens]	PHF14	O94880 1xPhospho [S302]	sgTRAF2	Tcell+birin	sgTRAF2_Tcell+birin	0.330767	0.094615	0.276431
O94880	PHD finger protein 14 [OS=Homo sapiens]	PHF14	O94880 1xPhospho [S84]	sgCtrl	Tcell	sgCtrl_Tcell	NA
O94880	PHD finger protein 14 [OS=Homo sapiens]	PHF14	O94880 1xPhospho [S84]	sgCtrl	Tcell+birin	sgCtrl_Tcell+birin	NA	NA
O94880	PHD finger protein 14 [OS=Homo sapiens]	PHF14	O94880 1xPhospho [S84]	sgTRAF2	Tcell	sgTRAF2_Tcell	NA	NA	0
O94880	PHD finger protein 14 [OS=Homo sapiens]	PHF14	O94880 1xPhospho [S84]	sgTRAF2	Tcell+birin	sgTRAF2_Tcell+birin	NA	NA	1.39999
O94880	PHD finger protein 14 [OS=Homo sapiens]	PHF14	O94880 1xPhospho [T287]	sgCtrl	Tcell	sgCtrl_Tcell	0
O94880	PHD finger protein 14 [OS=Homo sapiens]	PHF14	O94880 1xPhospho [T287]	sgCtrl	Tcell+birin	sgCtrl_Tcell+birin	0.185113	0
O94880	PHD finger protein 14 [OS=Homo sapiens]	PHF14	O94880 1xPhospho [T287]	sgTRAF2	Tcell	sgTRAF2_Tcell	0.597988	0.692133	0
O94880	PHD finger protein 14 [OS=Homo sapiens]	PHF14	O94880 1xPhospho [T287]	sgTRAF2	Tcell+birin	sgTRAF2_Tcell+birin	0.698975	0.740017	0.402678
O94880	PHD finger protein 14 [OS=Homo sapiens]	PHF14	O94880 2xPhospho [T287;S290]	sgCtrl	Tcell	sgCtrl_Tcell	0
O94880	PHD finger protein 14 [OS=Homo sapiens]	PHF14	O94880 2xPhospho [T287;S290]	sgCtrl	Tcell+birin	sgCtrl_Tcell+birin	0.236145	0
O94880	PHD finger protein 14 [OS=Homo sapiens]	PHF14	O94880 2xPhospho [T287;S290]	sgTRAF2	Tcell	sgTRAF2_Tcell	0.170797	0.282194	0
O94880	PHD finger protein 14 [OS=Homo sapiens]	PHF14	O94880 2xPhospho [T287;S290]	sgTRAF2	Tcell+birin	sgTRAF2_Tcell+birin	0.404309	0.54881	0.374093
O94880	Isoform 2 of PHD finger protein 14 [OS=Homo sapiens]	PHF14	O94880-2 1xPhospho [S651]	sgCtrl	Tcell	sgCtrl_Tcell	0
O94880	Isoform 2 of PHD finger protein 14 [OS=Homo sapiens]	PHF14	O94880-2 1xPhospho [S651]	sgCtrl	Tcell+birin	sgCtrl_Tcell+birin	2.09171	0
O94880	Isoform 2 of PHD finger protein 14 [OS=Homo sapiens]	PHF14	O94880-2 1xPhospho [S651]	sgTRAF2	Tcell	sgTRAF2_Tcell	0.700923	1.40433	0
O94880	Isoform 2 of PHD finger protein 14 [OS=Homo sapiens]	PHF14	O94880-2 1xPhospho [S651]	sgTRAF2	Tcell+birin	sgTRAF2_Tcell+birin	2.0401	0.166589	1.35089
O94885	SAM and SH3 domain-containing protein 1 [OS=Homo sapiens]	SASH1	O94885 1xPhospho [S407]	sgCtrl	Tcell	sgCtrl_Tcell	0
O94885	SAM and SH3 domain-containing protein 1 [OS=Homo sapiens]	SASH1	O94885 1xPhospho [S407]	sgCtrl	Tcell+birin	sgCtrl_Tcell+birin	0.120427	0
O94885	SAM and SH3 domain-containing protein 1 [OS=Homo sapiens]	SASH1	O94885 1xPhospho [S407]	sgTRAF2	Tcell	sgTRAF2_Tcell	0.318581	0.415292	0
O94885	SAM and SH3 domain-containing protein 1 [OS=Homo sapiens]	SASH1	O94885 1xPhospho [S407]	sgTRAF2	Tcell+birin	sgTRAF2_Tcell+birin	0.272718	0.350753	0.217461
O94885	SAM and SH3 domain-containing protein 1 [OS=Homo sapiens]	SASH1	O94885 1xPhospho [S442]	sgCtrl	Tcell	sgCtrl_Tcell	0
O94885	SAM and SH3 domain-containing protein 1 [OS=Homo sapiens]	SASH1	O94885 1xPhospho [S442]	sgCtrl	Tcell+birin	sgCtrl_Tcell+birin	0.164065	0
O94885	SAM and SH3 domain-containing protein 1 [OS=Homo sapiens]	SASH1	O94885 1xPhospho [S442]	sgTRAF2	Tcell	sgTRAF2_Tcell	0.63647	0.624055	0
O94885	SAM and SH3 domain-containing protein 1 [OS=Homo sapiens]	SASH1	O94885 1xPhospho [S442]	sgTRAF2	Tcell+birin	sgTRAF2_Tcell+birin	0.546608	0.478591	0.281504
O94888	UBX domain-containing protein 7 [OS=Homo sapiens]	UBXN7	O94888 1xPhospho [S280]	sgCtrl	Tcell	sgCtrl_Tcell	0
O94888	UBX domain-containing protein 7 [OS=Homo sapiens]	UBXN7	O94888 1xPhospho [S280]	sgCtrl	Tcell+birin	sgCtrl_Tcell+birin	0.296135	0
O94888	UBX domain-containing protein 7 [OS=Homo sapiens]	UBXN7	O94888 1xPhospho [S280]	sgTRAF2	Tcell	sgTRAF2_Tcell	0.346693	0.225414	0
O94888	UBX domain-containing protein 7 [OS=Homo sapiens]	UBXN7	O94888 1xPhospho [S280]	sgTRAF2	Tcell+birin	sgTRAF2_Tcell+birin	0.326188	0.166729	0.0926599
O94888	UBX domain-containing protein 7 [OS=Homo sapiens]	UBXN7	O94888 2xPhospho [S280;S288]	sgCtrl	Tcell	sgCtrl_Tcell	0
O94888	UBX domain-containing protein 7 [OS=Homo sapiens]	UBXN7	O94888 2xPhospho [S280;S288]	sgCtrl	Tcell+birin	sgCtrl_Tcell+birin	0.434785	0
O94888	UBX domain-containing protein 7 [OS=Homo sapiens]	UBXN7	O94888 2xPhospho [S280;S288]	sgTRAF2	Tcell	sgTRAF2_Tcell	0.293757	0.368574	0
O94888	UBX domain-containing protein 7 [OS=Homo sapiens]	UBXN7	O94888 2xPhospho [S280;S288]	sgTRAF2	Tcell+birin	sgTRAF2_Tcell+birin	0.399252	0.208874	0.207555
O94913	Pre-mRNA cleavage complex 2 protein Pcf11 [OS=Homo sapiens]	PCF11	O94913 1xPhospho [S705]	sgCtrl	Tcell	sgCtrl_Tcell	0
O94913	Pre-mRNA cleavage complex 2 protein Pcf11 [OS=Homo sapiens]	PCF11	O94913 1xPhospho [S705]	sgCtrl	Tcell+birin	sgCtrl_Tcell+birin	0.304554	0
O94913	Pre-mRNA cleavage complex 2 protein Pcf11 [OS=Homo sapiens]	PCF11	O94913 1xPhospho [S705]	sgTRAF2	Tcell	sgTRAF2_Tcell	0.262659	0.189193	0
O94913	Pre-mRNA cleavage complex 2 protein Pcf11 [OS=Homo sapiens]	PCF11	O94913 1xPhospho [S705]	sgTRAF2	Tcell+birin	sgTRAF2_Tcell+birin	1.02102	0.741869	0.841607
O94913	Pre-mRNA cleavage complex 2 protein Pcf11 [OS=Homo sapiens]	PCF11	O94913 1xPhospho [S728]	sgCtrl	Tcell	sgCtrl_Tcell	0
O94913	Pre-mRNA cleavage complex 2 protein Pcf11 [OS=Homo sapiens]	PCF11	O94913 1xPhospho [S728]	sgCtrl	Tcell+birin	sgCtrl_Tcell+birin	0.141002	0
O94913	Pre-mRNA cleavage complex 2 protein Pcf11 [OS=Homo sapiens]	PCF11	O94913 1xPhospho [S728]	sgTRAF2	Tcell	sgTRAF2_Tcell	0.388767	0.378756	0
O94913	Pre-mRNA cleavage complex 2 protein Pcf11 [OS=Homo sapiens]	PCF11	O94913 1xPhospho [S728]	sgTRAF2	Tcell+birin	sgTRAF2_Tcell+birin	0.294787	0.248003	0.161677
O94913	Pre-mRNA cleavage complex 2 protein Pcf11 [OS=Homo sapiens]	PCF11	O94913 2xPhospho [S370;S372]	sgCtrl	Tcell	sgCtrl_Tcell	0
O94913	Pre-mRNA cleavage complex 2 protein Pcf11 [OS=Homo sapiens]	PCF11	O94913 2xPhospho [S370;S372]	sgCtrl	Tcell+birin	sgCtrl_Tcell+birin	0.32255	0
O94913	Pre-mRNA cleavage complex 2 protein Pcf11 [OS=Homo sapiens]	PCF11	O94913 2xPhospho [S370;S372]	sgTRAF2	Tcell	sgTRAF2_Tcell	0.39695	0.312213	0
O94913	Pre-mRNA cleavage complex 2 protein Pcf11 [OS=Homo sapiens]	PCF11	O94913 2xPhospho [S370;S372]	sgTRAF2	Tcell+birin	sgTRAF2_Tcell+birin	0.566925	0.298974	0.281264
O94915	protein furry homolog-like [OS=Homo sapiens]	FRYL	O94915-1 1xPhospho [S1337]	sgCtrl	Tcell	sgCtrl_Tcell	0
O94915	protein furry homolog-like [OS=Homo sapiens]	FRYL	O94915-1 1xPhospho [S1337]	sgCtrl	Tcell+birin	sgCtrl_Tcell+birin	0.383948	0
O94915	protein furry homolog-like [OS=Homo sapiens]	FRYL	O94915-1 1xPhospho [S1337]	sgTRAF2	Tcell	sgTRAF2_Tcell	0.407123	0.643095	0
O94915	protein furry homolog-like [OS=Homo sapiens]	FRYL	O94915-1 1xPhospho [S1337]	sgTRAF2	Tcell+birin	sgTRAF2_Tcell+birin	0.321405	0.61225	0.231069
O94915	protein furry homolog-like [OS=Homo sapiens]	FRYL	O94915-1 1xPhospho [S1945]	sgCtrl	Tcell	sgCtrl_Tcell	0
O94915	protein furry homolog-like [OS=Homo sapiens]	FRYL	O94915-1 1xPhospho [S1945]	sgCtrl	Tcell+birin	sgCtrl_Tcell+birin	0.588364	0
O94915	protein furry homolog-like [OS=Homo sapiens]	FRYL	O94915-1 1xPhospho [S1945]	sgTRAF2	Tcell	sgTRAF2_Tcell	0.262462	0.684299	0
O94915	protein furry homolog-like [OS=Homo sapiens]	FRYL	O94915-1 1xPhospho [S1945]	sgTRAF2	Tcell+birin	sgTRAF2_Tcell+birin	0.946101	0.596017	0.896903
O94915	protein furry homolog-like [OS=Homo sapiens]	FRYL	O94915-1 1xPhospho [S2336]	sgCtrl	Tcell	sgCtrl_Tcell	0
O94915	protein furry homolog-like [OS=Homo sapiens]	FRYL	O94915-1 1xPhospho [S2336]	sgCtrl	Tcell+birin	sgCtrl_Tcell+birin	0.407637	0
O94915	protein furry homolog-like [OS=Homo sapiens]	FRYL	O94915-1 1xPhospho [S2336]	sgTRAF2	Tcell	sgTRAF2_Tcell	0.24209	0.470943	0
O94915	protein furry homolog-like [OS=Homo sapiens]	FRYL	O94915-1 1xPhospho [S2336]	sgTRAF2	Tcell+birin	sgTRAF2_Tcell+birin	0.146738	0.341254	0.234681
O94916	nuclear factor of activated T-cells 5 [OS=Homo sapiens]	NFAT5	O94916 1xPhospho [S220]	sgCtrl	Tcell	sgCtrl_Tcell	0
O94916	nuclear factor of activated T-cells 5 [OS=Homo sapiens]	NFAT5	O94916 1xPhospho [S220]	sgCtrl	Tcell+birin	sgCtrl_Tcell+birin	0.343185	0
O94916	nuclear factor of activated T-cells 5 [OS=Homo sapiens]	NFAT5	O94916 1xPhospho [S220]	sgTRAF2	Tcell	sgTRAF2_Tcell	0.917915	0.691398	0
O94916	nuclear factor of activated T-cells 5 [OS=Homo sapiens]	NFAT5	O94916 1xPhospho [S220]	sgTRAF2	Tcell+birin	sgTRAF2_Tcell+birin	0.911335	0.737297	0.229471
O94916	nuclear factor of activated T-cells 5 [OS=Homo sapiens]	NFAT5	O94916 1xPhospho [S567]	sgCtrl	Tcell	sgCtrl_Tcell	NA
O94916	nuclear factor of activated T-cells 5 [OS=Homo sapiens]	NFAT5	O94916 1xPhospho [S567]	sgCtrl	Tcell+birin	sgCtrl_Tcell+birin	NA	NA
O94916	nuclear factor of activated T-cells 5 [OS=Homo sapiens]	NFAT5	O94916 1xPhospho [S567]	sgTRAF2	Tcell	sgTRAF2_Tcell	NA	NA	0
O94916	nuclear factor of activated T-cells 5 [OS=Homo sapiens]	NFAT5	O94916 1xPhospho [S567]	sgTRAF2	Tcell+birin	sgTRAF2_Tcell+birin	NA	NA	0.897521
O94967	WD repeat-containing protein 47 [OS=Homo sapiens]	WDR47	O94967-1 1xPhospho [S312]	sgCtrl	Tcell	sgCtrl_Tcell	0
O94967	WD repeat-containing protein 47 [OS=Homo sapiens]	WDR47	O94967-1 1xPhospho [S312]	sgCtrl	Tcell+birin	sgCtrl_Tcell+birin	0.269203	0
O94967	WD repeat-containing protein 47 [OS=Homo sapiens]	WDR47	O94967-1 1xPhospho [S312]	sgTRAF2	Tcell	sgTRAF2_Tcell	0.498725	0.664764	0
O94967	WD repeat-containing protein 47 [OS=Homo sapiens]	WDR47	O94967-1 1xPhospho [S312]	sgTRAF2	Tcell+birin	sgTRAF2_Tcell+birin	0.382081	0.488114	0.290068
O94992	Protein HEXIM1 [OS=Homo sapiens]	HEXIM1	O94992 1xPhospho [S66]	sgCtrl	Tcell	sgCtrl_Tcell	0
O94992	Protein HEXIM1 [OS=Homo sapiens]	HEXIM1	O94992 1xPhospho [S66]	sgCtrl	Tcell+birin	sgCtrl_Tcell+birin	1.48535	0
O94992	Protein HEXIM1 [OS=Homo sapiens]	HEXIM1	O94992 1xPhospho [S66]	sgTRAF2	Tcell	sgTRAF2_Tcell	0.442886	1.16494	0
O94992	Protein HEXIM1 [OS=Homo sapiens]	HEXIM1	O94992 1xPhospho [S66]	sgTRAF2	Tcell+birin	sgTRAF2_Tcell+birin	1.40889	0.307399	1.07457
O94992	Protein HEXIM1 [OS=Homo sapiens]	HEXIM1	O94992 2xPhospho [S66;S69]	sgCtrl	Tcell	sgCtrl_Tcell	0
O94992	Protein HEXIM1 [OS=Homo sapiens]	HEXIM1	O94992 2xPhospho [S66;S69]	sgCtrl	Tcell+birin	sgCtrl_Tcell+birin	1.55162	0
O94992	Protein HEXIM1 [OS=Homo sapiens]	HEXIM1	O94992 2xPhospho [S66;S69]	sgTRAF2	Tcell	sgTRAF2_Tcell	0.636578	1.10597	0
O94992	Protein HEXIM1 [OS=Homo sapiens]	HEXIM1	O94992 2xPhospho [S66;S69]	sgTRAF2	Tcell+birin	sgTRAF2_Tcell+birin	1.31969	0.472108	0.817711
O95104	Splicing factor, arginine/serine-rich 15 [OS=Homo sapiens]	SCAF4	O95104 1xPhospho [S1004]	sgCtrl	Tcell	sgCtrl_Tcell	0
O95104	Splicing factor, arginine/serine-rich 15 [OS=Homo sapiens]	SCAF4	O95104 1xPhospho [S1004]	sgCtrl	Tcell+birin	sgCtrl_Tcell+birin	0.748904	0
O95104	Splicing factor, arginine/serine-rich 15 [OS=Homo sapiens]	SCAF4	O95104 1xPhospho [S1004]	sgTRAF2	Tcell	sgTRAF2_Tcell	0.534631	0.692858	0
O95104	Splicing factor, arginine/serine-rich 15 [OS=Homo sapiens]	SCAF4	O95104 1xPhospho [S1004]	sgTRAF2	Tcell+birin	sgTRAF2_Tcell+birin	1.51926	0.89523	1.38654
O95104	Splicing factor, arginine/serine-rich 15 [OS=Homo sapiens]	SCAF4	O95104 1xPhospho [S1037]	sgCtrl	Tcell	sgCtrl_Tcell	0
O95104	Splicing factor, arginine/serine-rich 15 [OS=Homo sapiens]	SCAF4	O95104 1xPhospho [S1037]	sgCtrl	Tcell+birin	sgCtrl_Tcell+birin	0.161853	0
O95104	Splicing factor, arginine/serine-rich 15 [OS=Homo sapiens]	SCAF4	O95104 1xPhospho [S1037]	sgTRAF2	Tcell	sgTRAF2_Tcell	0.153515	0.197002	0
O95104	Splicing factor, arginine/serine-rich 15 [OS=Homo sapiens]	SCAF4	O95104 1xPhospho [S1037]	sgTRAF2	Tcell+birin	sgTRAF2_Tcell+birin	1.65077	1.79127	1.73164
O95155	Ubiquitin conjugation factor E4 B [OS=Homo sapiens]	UBE4B	O95155 1xPhospho [S238]	sgCtrl	Tcell	sgCtrl_Tcell	0
O95155	Ubiquitin conjugation factor E4 B [OS=Homo sapiens]	UBE4B	O95155 1xPhospho [S238]	sgCtrl	Tcell+birin	sgCtrl_Tcell+birin	0.242177	0
O95155	Ubiquitin conjugation factor E4 B [OS=Homo sapiens]	UBE4B	O95155 1xPhospho [S238]	sgTRAF2	Tcell	sgTRAF2_Tcell	0.407249	0.331175	0
O95155	Ubiquitin conjugation factor E4 B [OS=Homo sapiens]	UBE4B	O95155 1xPhospho [S238]	sgTRAF2	Tcell+birin	sgTRAF2_Tcell+birin	1.12688	1.0538	0.83895
O95210	Starch-binding domain-containing protein 1 [OS=Homo sapiens]	STBD1	O95210 [209-222].1xPhospho [S]	sgCtrl	Tcell	sgCtrl_Tcell	0
O95210	Starch-binding domain-containing protein 1 [OS=Homo sapiens]	STBD1	O95210 [209-222].1xPhospho [S]	sgCtrl	Tcell+birin	sgCtrl_Tcell+birin	0.350875	0
O95210	Starch-binding domain-containing protein 1 [OS=Homo sapiens]	STBD1	O95210 [209-222].1xPhospho [S]	sgTRAF2	Tcell	sgTRAF2_Tcell	0.466094	0.283019	0
O95210	Starch-binding domain-containing protein 1 [OS=Homo sapiens]	STBD1	O95210 [209-222].1xPhospho [S]	sgTRAF2	Tcell+birin	sgTRAF2_Tcell+birin	0.602591	0.329362	0.493259
O95210	Starch-binding domain-containing protein 1 [OS=Homo sapiens]	STBD1	O95210 1xPhospho [S210]	sgCtrl	Tcell	sgCtrl_Tcell	NA
O95210	Starch-binding domain-containing protein 1 [OS=Homo sapiens]	STBD1	O95210 1xPhospho [S210]	sgCtrl	Tcell+birin	sgCtrl_Tcell+birin	NA	NA
O95210	Starch-binding domain-containing protein 1 [OS=Homo sapiens]	STBD1	O95210 1xPhospho [S210]	sgTRAF2	Tcell	sgTRAF2_Tcell	NA	NA	0
O95210	Starch-binding domain-containing protein 1 [OS=Homo sapiens]	STBD1	O95210 1xPhospho [S210]	sgTRAF2	Tcell+birin	sgTRAF2_Tcell+birin	NA	NA	0.426333
O95210	Starch-binding domain-containing protein 1 [OS=Homo sapiens]	STBD1	O95210 1xPhospho [S211]	sgCtrl	Tcell	sgCtrl_Tcell	0
O95210	Starch-binding domain-containing protein 1 [OS=Homo sapiens]	STBD1	O95210 1xPhospho [S211]	sgCtrl	Tcell+birin	sgCtrl_Tcell+birin	0.198026	0
O95210	Starch-binding domain-containing protein 1 [OS=Homo sapiens]	STBD1	O95210 1xPhospho [S211]	sgTRAF2	Tcell	sgTRAF2_Tcell	0.188992	0.277032	0
O95210	Starch-binding domain-containing protein 1 [OS=Homo sapiens]	STBD1	O95210 1xPhospho [S211]	sgTRAF2	Tcell+birin	sgTRAF2_Tcell+birin	0.588659	0.568158	0.450689
O95218	Isoform 2 of Zinc finger Ran-binding domain-containing protein 2 [OS=Homo sapiens]	ZRANB2	O95218-2 [305-318].1xPhospho [S/T]	sgCtrl	Tcell	sgCtrl_Tcell	0
O95218	Isoform 2 of Zinc finger Ran-binding domain-containing protein 2 [OS=Homo sapiens]	ZRANB2	O95218-2 [305-318].1xPhospho [S/T]	sgCtrl	Tcell+birin	sgCtrl_Tcell+birin	0.43552	0
O95218	Isoform 2 of Zinc finger Ran-binding domain-containing protein 2 [OS=Homo sapiens]	ZRANB2	O95218-2 [305-318].1xPhospho [S/T]	sgTRAF2	Tcell	sgTRAF2_Tcell	0.224557	0.252479	0
O95218	Isoform 2 of Zinc finger Ran-binding domain-containing protein 2 [OS=Homo sapiens]	ZRANB2	O95218-2 [305-318].1xPhospho [S/T]	sgTRAF2	Tcell+birin	sgTRAF2_Tcell+birin	0.202072	0.34541	0.249485
O95218	Isoform 2 of Zinc finger Ran-binding domain-containing protein 2 [OS=Homo sapiens]	ZRANB2	O95218-2 1xPhospho [S307]	sgCtrl	Tcell	sgCtrl_Tcell	0
O95218	Isoform 2 of Zinc finger Ran-binding domain-containing protein 2 [OS=Homo sapiens]	ZRANB2	O95218-2 1xPhospho [S307]	sgCtrl	Tcell+birin	sgCtrl_Tcell+birin	0.424844	0
O95218	Isoform 2 of Zinc finger Ran-binding domain-containing protein 2 [OS=Homo sapiens]	ZRANB2	O95218-2 1xPhospho [S307]	sgTRAF2	Tcell	sgTRAF2_Tcell	0.479871	0.558139	0
O95218	Isoform 2 of Zinc finger Ran-binding domain-containing protein 2 [OS=Homo sapiens]	ZRANB2	O95218-2 1xPhospho [S307]	sgTRAF2	Tcell+birin	sgTRAF2_Tcell+birin	0.745598	0.481156	0.478745
O95218	Isoform 2 of Zinc finger Ran-binding domain-containing protein 2 [OS=Homo sapiens];Zinc finger Ran-binding domain-containing protein 2 [OS=Homo sapiens]	ZRANB2	O95218-2 1xPhospho [S9];O95218-1 1xPhospho [S9]	sgCtrl	Tcell	sgCtrl_Tcell	0
O95218	Isoform 2 of Zinc finger Ran-binding domain-containing protein 2 [OS=Homo sapiens];Zinc finger Ran-binding domain-containing protein 2 [OS=Homo sapiens]	ZRANB2	O95218-2 1xPhospho [S9];O95218-1 1xPhospho [S9]	sgCtrl	Tcell+birin	sgCtrl_Tcell+birin	0.328273	0
O95218	Isoform 2 of Zinc finger Ran-binding domain-containing protein 2 [OS=Homo sapiens];Zinc finger Ran-binding domain-containing protein 2 [OS=Homo sapiens]	ZRANB2	O95218-2 1xPhospho [S9];O95218-1 1xPhospho [S9]	sgTRAF2	Tcell	sgTRAF2_Tcell	0.566691	0.402632	0
O95218	Isoform 2 of Zinc finger Ran-binding domain-containing protein 2 [OS=Homo sapiens];Zinc finger Ran-binding domain-containing protein 2 [OS=Homo sapiens]	ZRANB2	O95218-2 1xPhospho [S9];O95218-1 1xPhospho [S9]	sgTRAF2	Tcell+birin	sgTRAF2_Tcell+birin	0.372467	0.324044	0.218936
O95218	Isoform 2 of Zinc finger Ran-binding domain-containing protein 2 [OS=Homo sapiens];Zinc finger Ran-binding domain-containing protein 2 [OS=Homo sapiens]	ZRANB2	O95218-2 1xPhospho [Y124];O95218-1 1xPhospho [Y124]	sgCtrl	Tcell	sgCtrl_Tcell	NA
O95218	Isoform 2 of Zinc finger Ran-binding domain-containing protein 2 [OS=Homo sapiens];Zinc finger Ran-binding domain-containing protein 2 [OS=Homo sapiens]	ZRANB2	O95218-2 1xPhospho [Y124];O95218-1 1xPhospho [Y124]	sgCtrl	Tcell+birin	sgCtrl_Tcell+birin	NA	NA
O95218	Isoform 2 of Zinc finger Ran-binding domain-containing protein 2 [OS=Homo sapiens];Zinc finger Ran-binding domain-containing protein 2 [OS=Homo sapiens]	ZRANB2	O95218-2 1xPhospho [Y124];O95218-1 1xPhospho [Y124]	sgTRAF2	Tcell	sgTRAF2_Tcell	NA	NA	0
O95218	Isoform 2 of Zinc finger Ran-binding domain-containing protein 2 [OS=Homo sapiens];Zinc finger Ran-binding domain-containing protein 2 [OS=Homo sapiens]	ZRANB2	O95218-2 1xPhospho [Y124];O95218-1 1xPhospho [Y124]	sgTRAF2	Tcell+birin	sgTRAF2_Tcell+birin	NA	NA	0.324354
O95235	kinesin-like protein KIF20A [OS=Homo sapiens]	KIF20A	O95235 1xPhospho [S49]	sgCtrl	Tcell	sgCtrl_Tcell	0
O95235	kinesin-like protein KIF20A [OS=Homo sapiens]	KIF20A	O95235 1xPhospho [S49]	sgCtrl	Tcell+birin	sgCtrl_Tcell+birin	1.03219	0
O95235	kinesin-like protein KIF20A [OS=Homo sapiens]	KIF20A	O95235 1xPhospho [S49]	sgTRAF2	Tcell	sgTRAF2_Tcell	0.270505	0.778716	0
O95235	kinesin-like protein KIF20A [OS=Homo sapiens]	KIF20A	O95235 1xPhospho [S49]	sgTRAF2	Tcell+birin	sgTRAF2_Tcell+birin	1.09177	0.172467	0.828232
O95235	kinesin-like protein KIF20A [OS=Homo sapiens]	KIF20A	O95235 1xPhospho [S825]	sgCtrl	Tcell	sgCtrl_Tcell	0
O95235	kinesin-like protein KIF20A [OS=Homo sapiens]	KIF20A	O95235 1xPhospho [S825]	sgCtrl	Tcell+birin	sgCtrl_Tcell+birin	0.172503	0
O95235	kinesin-like protein KIF20A [OS=Homo sapiens]	KIF20A	O95235 1xPhospho [S825]	sgTRAF2	Tcell	sgTRAF2_Tcell	0.511084	0.449965	0
O95235	kinesin-like protein KIF20A [OS=Homo sapiens]	KIF20A	O95235 1xPhospho [S825]	sgTRAF2	Tcell+birin	sgTRAF2_Tcell+birin	0.862369	0.736333	0.522661
O95235	kinesin-like protein KIF20A [OS=Homo sapiens]	KIF20A	O95235 1xPhospho [T48]	sgCtrl	Tcell	sgCtrl_Tcell	NA
O95235	kinesin-like protein KIF20A [OS=Homo sapiens]	KIF20A	O95235 1xPhospho [T48]	sgCtrl	Tcell+birin	sgCtrl_Tcell+birin	NA	NA
O95235	kinesin-like protein KIF20A [OS=Homo sapiens]	KIF20A	O95235 1xPhospho [T48]	sgTRAF2	Tcell	sgTRAF2_Tcell	NA	NA	0
O95235	kinesin-like protein KIF20A [OS=Homo sapiens]	KIF20A	O95235 1xPhospho [T48]	sgTRAF2	Tcell+birin	sgTRAF2_Tcell+birin	NA	NA	1.09753
O95239	Chromosome-associated kinesin KIF4A [OS=Homo sapiens]	KIF4A	O95239-1 1xPhospho [S1001]	sgCtrl	Tcell	sgCtrl_Tcell	0
O95239	Chromosome-associated kinesin KIF4A [OS=Homo sapiens]	KIF4A	O95239-1 1xPhospho [S1001]	sgCtrl	Tcell+birin	sgCtrl_Tcell+birin	0.458978	0
O95239	Chromosome-associated kinesin KIF4A [OS=Homo sapiens]	KIF4A	O95239-1 1xPhospho [S1001]	sgTRAF2	Tcell	sgTRAF2_Tcell	1.07491	0.793625	0
O95239	Chromosome-associated kinesin KIF4A [OS=Homo sapiens]	KIF4A	O95239-1 1xPhospho [S1001]	sgTRAF2	Tcell+birin	sgTRAF2_Tcell+birin	1.68485	1.27812	0.801242
O95239	Chromosome-associated kinesin KIF4A [OS=Homo sapiens]	KIF4A	O95239-1 1xPhospho [S1038]	sgCtrl	Tcell	sgCtrl_Tcell	0
O95239	Chromosome-associated kinesin KIF4A [OS=Homo sapiens]	KIF4A	O95239-1 1xPhospho [S1038]	sgCtrl	Tcell+birin	sgCtrl_Tcell+birin	0.396288	0
O95239	Chromosome-associated kinesin KIF4A [OS=Homo sapiens]	KIF4A	O95239-1 1xPhospho [S1038]	sgTRAF2	Tcell	sgTRAF2_Tcell	0.424018	0.472576	0
O95239	Chromosome-associated kinesin KIF4A [OS=Homo sapiens]	KIF4A	O95239-1 1xPhospho [S1038]	sgTRAF2	Tcell+birin	sgTRAF2_Tcell+birin	0.683215	0.414881	0.445973
O95239	Chromosome-associated kinesin KIF4A [OS=Homo sapiens]	KIF4A	O95239-1 2xPhospho [S810;S815]	sgCtrl	Tcell	sgCtrl_Tcell	0
O95239	Chromosome-associated kinesin KIF4A [OS=Homo sapiens]	KIF4A	O95239-1 2xPhospho [S810;S815]	sgCtrl	Tcell+birin	sgCtrl_Tcell+birin	0.159959	0
O95239	Chromosome-associated kinesin KIF4A [OS=Homo sapiens]	KIF4A	O95239-1 2xPhospho [S810;S815]	sgTRAF2	Tcell	sgTRAF2_Tcell	0.352359	0.327002	0
O95239	Chromosome-associated kinesin KIF4A [OS=Homo sapiens]	KIF4A	O95239-1 2xPhospho [S810;S815]	sgTRAF2	Tcell+birin	sgTRAF2_Tcell+birin	0.530904	0.400755	0.382765
O95239	Chromosome-associated kinesin KIF4A [OS=Homo sapiens]	KIF4A	O95239-1 2xPhospho [S961;T962]	sgCtrl	Tcell	sgCtrl_Tcell	0
O95239	Chromosome-associated kinesin KIF4A [OS=Homo sapiens]	KIF4A	O95239-1 2xPhospho [S961;T962]	sgCtrl	Tcell+birin	sgCtrl_Tcell+birin	0.26427	0
O95239	Chromosome-associated kinesin KIF4A [OS=Homo sapiens]	KIF4A	O95239-1 2xPhospho [S961;T962]	sgTRAF2	Tcell	sgTRAF2_Tcell	0.312838	0.415106	0
O95239	Chromosome-associated kinesin KIF4A [OS=Homo sapiens]	KIF4A	O95239-1 2xPhospho [S961;T962]	sgTRAF2	Tcell+birin	sgTRAF2_Tcell+birin	0.378144	0.332887	0.385512
O95251	Histone acetyltransferase KAT7 [OS=Homo sapiens]	KAT7	O95251-1 4xPhospho [S99;S100;S111;S/T]	sgCtrl	Tcell	sgCtrl_Tcell	0
O95251	Histone acetyltransferase KAT7 [OS=Homo sapiens]	KAT7	O95251-1 4xPhospho [S99;S100;S111;S/T]	sgCtrl	Tcell+birin	sgCtrl_Tcell+birin	0.760149	0
O95251	Histone acetyltransferase KAT7 [OS=Homo sapiens]	KAT7	O95251-1 4xPhospho [S99;S100;S111;S/T]	sgTRAF2	Tcell	sgTRAF2_Tcell	NA	NA	NA
O95251	Histone acetyltransferase KAT7 [OS=Homo sapiens]	KAT7	O95251-1 4xPhospho [S99;S100;S111;S/T]	sgTRAF2	Tcell+birin	sgTRAF2_Tcell+birin	NA	NA	NA
O95260	Arginyl-tRNA--protein transferase 1 [OS=Homo sapiens]	ATE1	O95260 1xPhospho [S169]	sgCtrl	Tcell	sgCtrl_Tcell	0
O95260	Arginyl-tRNA--protein transferase 1 [OS=Homo sapiens]	ATE1	O95260 1xPhospho [S169]	sgCtrl	Tcell+birin	sgCtrl_Tcell+birin	1.74393	0
O95260	Arginyl-tRNA--protein transferase 1 [OS=Homo sapiens]	ATE1	O95260 1xPhospho [S169]	sgTRAF2	Tcell	sgTRAF2_Tcell	0.703602	1.06472	0
O95260	Arginyl-tRNA--protein transferase 1 [OS=Homo sapiens]	ATE1	O95260 1xPhospho [S169]	sgTRAF2	Tcell+birin	sgTRAF2_Tcell+birin	1.43111	0.320169	0.75148
O95292	Vesicle-associated membrane protein-associated protein B/C [OS=Homo sapiens]	VAPB	O95292 1xPhospho [S156]	sgCtrl	Tcell	sgCtrl_Tcell	0
O95292	Vesicle-associated membrane protein-associated protein B/C [OS=Homo sapiens]	VAPB	O95292 1xPhospho [S156]	sgCtrl	Tcell+birin	sgCtrl_Tcell+birin	0.0953002	0
O95292	Vesicle-associated membrane protein-associated protein B/C [OS=Homo sapiens]	VAPB	O95292 1xPhospho [S156]	sgTRAF2	Tcell	sgTRAF2_Tcell	0.214085	0.185439	0
O95292	Vesicle-associated membrane protein-associated protein B/C [OS=Homo sapiens]	VAPB	O95292 1xPhospho [S156]	sgTRAF2	Tcell+birin	sgTRAF2_Tcell+birin	0.269114	0.197129	0.146762
O95292	Vesicle-associated membrane protein-associated protein B/C [OS=Homo sapiens]	VAPB	O95292 1xPhospho [S158]	sgCtrl	Tcell	sgCtrl_Tcell	0
O95292	Vesicle-associated membrane protein-associated protein B/C [OS=Homo sapiens]	VAPB	O95292 1xPhospho [S158]	sgCtrl	Tcell+birin	sgCtrl_Tcell+birin	0.504229	0
O95292	Vesicle-associated membrane protein-associated protein B/C [OS=Homo sapiens]	VAPB	O95292 1xPhospho [S158]	sgTRAF2	Tcell	sgTRAF2_Tcell	0.25617	0.323771	0
O95292	Vesicle-associated membrane protein-associated protein B/C [OS=Homo sapiens]	VAPB	O95292 1xPhospho [S158]	sgTRAF2	Tcell+birin	sgTRAF2_Tcell+birin	0.481276	0.174683	0.279341
O95292	Vesicle-associated membrane protein-associated protein B/C [OS=Homo sapiens]	VAPB	O95292 1xPhospho [S206]	sgCtrl	Tcell	sgCtrl_Tcell	0
O95292	Vesicle-associated membrane protein-associated protein B/C [OS=Homo sapiens]	VAPB	O95292 1xPhospho [S206]	sgCtrl	Tcell+birin	sgCtrl_Tcell+birin	0.0846616	0
O95292	Vesicle-associated membrane protein-associated protein B/C [OS=Homo sapiens]	VAPB	O95292 1xPhospho [S206]	sgTRAF2	Tcell	sgTRAF2_Tcell	0.455521	0.487392	0
O95292	Vesicle-associated membrane protein-associated protein B/C [OS=Homo sapiens]	VAPB	O95292 1xPhospho [S206]	sgTRAF2	Tcell+birin	sgTRAF2_Tcell+birin	0.83038	0.870091	0.574556
O95297	Myelin protein zero-like protein 1 [OS=Homo sapiens]	MPZL1	O95297-1 [199-213].1xPhospho [S/T/Y]	sgCtrl	Tcell	sgCtrl_Tcell	0
O95297	Myelin protein zero-like protein 1 [OS=Homo sapiens]	MPZL1	O95297-1 [199-213].1xPhospho [S/T/Y]	sgCtrl	Tcell+birin	sgCtrl_Tcell+birin	0.188485	0
O95297	Myelin protein zero-like protein 1 [OS=Homo sapiens]	MPZL1	O95297-1 [199-213].1xPhospho [S/T/Y]	sgTRAF2	Tcell	sgTRAF2_Tcell	0.245968	0.334404	0
O95297	Myelin protein zero-like protein 1 [OS=Homo sapiens]	MPZL1	O95297-1 [199-213].1xPhospho [S/T/Y]	sgTRAF2	Tcell+birin	sgTRAF2_Tcell+birin	0.647901	0.576203	0.488875
O95297	Myelin protein zero-like protein 1 [OS=Homo sapiens]	MPZL1	O95297-1 [218-228].1xPhospho [S/T]	sgCtrl	Tcell	sgCtrl_Tcell	0
O95297	Myelin protein zero-like protein 1 [OS=Homo sapiens]	MPZL1	O95297-1 [218-228].1xPhospho [S/T]	sgCtrl	Tcell+birin	sgCtrl_Tcell+birin	0.402438	0
O95297	Myelin protein zero-like protein 1 [OS=Homo sapiens]	MPZL1	O95297-1 [218-228].1xPhospho [S/T]	sgTRAF2	Tcell	sgTRAF2_Tcell	0.435289	0.623998	0
O95297	Myelin protein zero-like protein 1 [OS=Homo sapiens]	MPZL1	O95297-1 [218-228].1xPhospho [S/T]	sgTRAF2	Tcell+birin	sgTRAF2_Tcell+birin	1.41927	1.09637	1.44411
O95297	Myelin protein zero-like protein 1 [OS=Homo sapiens]	MPZL1	O95297-1 1xPhospho [S221]	sgCtrl	Tcell	sgCtrl_Tcell	0
O95297	Myelin protein zero-like protein 1 [OS=Homo sapiens]	MPZL1	O95297-1 1xPhospho [S221]	sgCtrl	Tcell+birin	sgCtrl_Tcell+birin	0.155205	0
O95297	Myelin protein zero-like protein 1 [OS=Homo sapiens]	MPZL1	O95297-1 1xPhospho [S221]	sgTRAF2	Tcell	sgTRAF2_Tcell	0.160953	0.114249	0
O95297	Myelin protein zero-like protein 1 [OS=Homo sapiens]	MPZL1	O95297-1 1xPhospho [S221]	sgTRAF2	Tcell+birin	sgTRAF2_Tcell+birin	0.407194	0.304949	0.269643
O95297	Myelin protein zero-like protein 1 [OS=Homo sapiens]	MPZL1	O95297-1 1xPhospho [Y263]	sgCtrl	Tcell	sgCtrl_Tcell	0
O95297	Myelin protein zero-like protein 1 [OS=Homo sapiens]	MPZL1	O95297-1 1xPhospho [Y263]	sgCtrl	Tcell+birin	sgCtrl_Tcell+birin	0.228241	0
O95297	Myelin protein zero-like protein 1 [OS=Homo sapiens]	MPZL1	O95297-1 1xPhospho [Y263]	sgTRAF2	Tcell	sgTRAF2_Tcell	0.103815	0.185364	0
O95297	Myelin protein zero-like protein 1 [OS=Homo sapiens]	MPZL1	O95297-1 1xPhospho [Y263]	sgTRAF2	Tcell+birin	sgTRAF2_Tcell+birin	0.567709	0.409388	0.481002
O95359	Isoform 3 of Transforming acidic coiled-coil-containing protein 2 [OS=Homo sapiens]	TACC2	O95359-3 1xPhospho [S2359]	sgCtrl	Tcell	sgCtrl_Tcell	0
O95359	Isoform 3 of Transforming acidic coiled-coil-containing protein 2 [OS=Homo sapiens]	TACC2	O95359-3 1xPhospho [S2359]	sgCtrl	Tcell+birin	sgCtrl_Tcell+birin	0.368939	0
O95359	Isoform 3 of Transforming acidic coiled-coil-containing protein 2 [OS=Homo sapiens]	TACC2	O95359-3 1xPhospho [S2359]	sgTRAF2	Tcell	sgTRAF2_Tcell	0.649591	0.363324	0
O95359	Isoform 3 of Transforming acidic coiled-coil-containing protein 2 [OS=Homo sapiens]	TACC2	O95359-3 1xPhospho [S2359]	sgTRAF2	Tcell+birin	sgTRAF2_Tcell+birin	0.701266	0.412167	0.348071
O95359	Isoform 3 of Transforming acidic coiled-coil-containing protein 2 [OS=Homo sapiens]	TACC2	O95359-3 1xPhospho [S2534]	sgCtrl	Tcell	sgCtrl_Tcell	NA
O95359	Isoform 3 of Transforming acidic coiled-coil-containing protein 2 [OS=Homo sapiens]	TACC2	O95359-3 1xPhospho [S2534]	sgCtrl	Tcell+birin	sgCtrl_Tcell+birin	NA	NA
O95359	Isoform 3 of Transforming acidic coiled-coil-containing protein 2 [OS=Homo sapiens]	TACC2	O95359-3 1xPhospho [S2534]	sgTRAF2	Tcell	sgTRAF2_Tcell	NA	NA	0
O95359	Isoform 3 of Transforming acidic coiled-coil-containing protein 2 [OS=Homo sapiens]	TACC2	O95359-3 1xPhospho [S2534]	sgTRAF2	Tcell+birin	sgTRAF2_Tcell+birin	NA	NA	0.76339
O95400	CD2 antigen cytoplasmic tail-binding protein 2 [OS=Homo sapiens]	CD2BP2	O95400 1xPhospho [S49]	sgCtrl	Tcell	sgCtrl_Tcell	0
O95400	CD2 antigen cytoplasmic tail-binding protein 2 [OS=Homo sapiens]	CD2BP2	O95400 1xPhospho [S49]	sgCtrl	Tcell+birin	sgCtrl_Tcell+birin	0.0982886	0
O95400	CD2 antigen cytoplasmic tail-binding protein 2 [OS=Homo sapiens]	CD2BP2	O95400 1xPhospho [S49]	sgTRAF2	Tcell	sgTRAF2_Tcell	0.202093	0.124156	0
O95400	CD2 antigen cytoplasmic tail-binding protein 2 [OS=Homo sapiens]	CD2BP2	O95400 1xPhospho [S49]	sgTRAF2	Tcell+birin	sgTRAF2_Tcell+birin	0.429767	0.390357	0.323644
O95400	CD2 antigen cytoplasmic tail-binding protein 2 [OS=Homo sapiens]	CD2BP2	O95400 2xPhospho [S46;S49]	sgCtrl	Tcell	sgCtrl_Tcell	0
O95400	CD2 antigen cytoplasmic tail-binding protein 2 [OS=Homo sapiens]	CD2BP2	O95400 2xPhospho [S46;S49]	sgCtrl	Tcell+birin	sgCtrl_Tcell+birin	2.21824	0
O95400	CD2 antigen cytoplasmic tail-binding protein 2 [OS=Homo sapiens]	CD2BP2	O95400 2xPhospho [S46;S49]	sgTRAF2	Tcell	sgTRAF2_Tcell	0.922949	1.53656	0
O95400	CD2 antigen cytoplasmic tail-binding protein 2 [OS=Homo sapiens]	CD2BP2	O95400 2xPhospho [S46;S49]	sgTRAF2	Tcell+birin	sgTRAF2_Tcell+birin	1.77331	0.810416	1.03262
O95425	Isoform SV3 of Supervillin [OS=Homo sapiens]	SVIL	O95425-3 1xPhospho [S1093]	sgCtrl	Tcell	sgCtrl_Tcell	0
O95425	Isoform SV3 of Supervillin [OS=Homo sapiens]	SVIL	O95425-3 1xPhospho [S1093]	sgCtrl	Tcell+birin	sgCtrl_Tcell+birin	0.186326	0
O95425	Isoform SV3 of Supervillin [OS=Homo sapiens]	SVIL	O95425-3 1xPhospho [S1093]	sgTRAF2	Tcell	sgTRAF2_Tcell	0.202364	0.29982	0
O95425	Isoform SV3 of Supervillin [OS=Homo sapiens]	SVIL	O95425-3 1xPhospho [S1093]	sgTRAF2	Tcell+birin	sgTRAF2_Tcell+birin	0.276666	0.15933	0.38395
O95425	Isoform SV3 of Supervillin [OS=Homo sapiens]	SVIL	O95425-3 1xPhospho [T825]	sgCtrl	Tcell	sgCtrl_Tcell	0
O95425	Isoform SV3 of Supervillin [OS=Homo sapiens]	SVIL	O95425-3 1xPhospho [T825]	sgCtrl	Tcell+birin	sgCtrl_Tcell+birin	0.0704767	0
O95425	Isoform SV3 of Supervillin [OS=Homo sapiens]	SVIL	O95425-3 1xPhospho [T825]	sgTRAF2	Tcell	sgTRAF2_Tcell	0.459684	0.473853	0
O95425	Isoform SV3 of Supervillin [OS=Homo sapiens]	SVIL	O95425-3 1xPhospho [T825]	sgTRAF2	Tcell+birin	sgTRAF2_Tcell+birin	1.1314	1.14885	0.779676
O95453	poly(A)-specific ribonuclease PARN [OS=Homo sapiens]	PARN	O95453 1xPhospho [S557]	sgCtrl	Tcell	sgCtrl_Tcell	0
O95453	poly(A)-specific ribonuclease PARN [OS=Homo sapiens]	PARN	O95453 1xPhospho [S557]	sgCtrl	Tcell+birin	sgCtrl_Tcell+birin	0.847526	0
O95453	poly(A)-specific ribonuclease PARN [OS=Homo sapiens]	PARN	O95453 1xPhospho [S557]	sgTRAF2	Tcell	sgTRAF2_Tcell	0.362959	0.625259	0
O95453	poly(A)-specific ribonuclease PARN [OS=Homo sapiens]	PARN	O95453 1xPhospho [S557]	sgTRAF2	Tcell+birin	sgTRAF2_Tcell+birin	0.614083	0.513336	0.281824
O95453	poly(A)-specific ribonuclease PARN [OS=Homo sapiens]	PARN	O95453 2xPhospho [S619;S623]	sgCtrl	Tcell	sgCtrl_Tcell	0
O95453	poly(A)-specific ribonuclease PARN [OS=Homo sapiens]	PARN	O95453 2xPhospho [S619;S623]	sgCtrl	Tcell+birin	sgCtrl_Tcell+birin	0.193102	0
O95453	poly(A)-specific ribonuclease PARN [OS=Homo sapiens]	PARN	O95453 2xPhospho [S619;S623]	sgTRAF2	Tcell	sgTRAF2_Tcell	0.0975374	0.124891	0
O95453	poly(A)-specific ribonuclease PARN [OS=Homo sapiens]	PARN	O95453 2xPhospho [S619;S623]	sgTRAF2	Tcell+birin	sgTRAF2_Tcell+birin	0.31481	0.130949	0.228125
O95466	Isoform 2 of Formin-like protein 1 [OS=Homo sapiens]	FMNL1	O95466-2 1xPhospho [S184]	sgCtrl	Tcell	sgCtrl_Tcell	0
O95466	Isoform 2 of Formin-like protein 1 [OS=Homo sapiens]	FMNL1	O95466-2 1xPhospho [S184]	sgCtrl	Tcell+birin	sgCtrl_Tcell+birin	0.197239	0
O95466	Isoform 2 of Formin-like protein 1 [OS=Homo sapiens]	FMNL1	O95466-2 1xPhospho [S184]	sgTRAF2	Tcell	sgTRAF2_Tcell	0.542358	0.606855	0
O95466	Isoform 2 of Formin-like protein 1 [OS=Homo sapiens]	FMNL1	O95466-2 1xPhospho [S184]	sgTRAF2	Tcell+birin	sgTRAF2_Tcell+birin	0.871756	0.702617	1.01406
O95503	Chromobox protein homolog 6 [OS=Homo sapiens]	CBX6	O95503 1xPhospho [S280]	sgCtrl	Tcell	sgCtrl_Tcell	0
O95503	Chromobox protein homolog 6 [OS=Homo sapiens]	CBX6	O95503 1xPhospho [S280]	sgCtrl	Tcell+birin	sgCtrl_Tcell+birin	0.153727	0
O95503	Chromobox protein homolog 6 [OS=Homo sapiens]	CBX6	O95503 1xPhospho [S280]	sgTRAF2	Tcell	sgTRAF2_Tcell	0.366164	0.406781	0
O95503	Chromobox protein homolog 6 [OS=Homo sapiens]	CBX6	O95503 1xPhospho [S280]	sgTRAF2	Tcell+birin	sgTRAF2_Tcell+birin	0.354179	0.319809	0.217365
O95544	NAD kinase [OS=Homo sapiens]	NADK	O95544 1xPhospho [S46]	sgCtrl	Tcell	sgCtrl_Tcell	0
O95544	NAD kinase [OS=Homo sapiens]	NADK	O95544 1xPhospho [S46]	sgCtrl	Tcell+birin	sgCtrl_Tcell+birin	1.04162	0
O95544	NAD kinase [OS=Homo sapiens]	NADK	O95544 1xPhospho [S46]	sgTRAF2	Tcell	sgTRAF2_Tcell	0.444504	0.606043	0
O95544	NAD kinase [OS=Homo sapiens]	NADK	O95544 1xPhospho [S46]	sgTRAF2	Tcell+birin	sgTRAF2_Tcell+birin	1.3616	0.360136	0.921427
O95602	DNA-directed RNA polymerase I subunit RPA1 [OS=Homo sapiens]	POLR1A	O95602 1xPhospho [S1489]	sgCtrl	Tcell	sgCtrl_Tcell	0
O95602	DNA-directed RNA polymerase I subunit RPA1 [OS=Homo sapiens]	POLR1A	O95602 1xPhospho [S1489]	sgCtrl	Tcell+birin	sgCtrl_Tcell+birin	1.56848	0
O95602	DNA-directed RNA polymerase I subunit RPA1 [OS=Homo sapiens]	POLR1A	O95602 1xPhospho [S1489]	sgTRAF2	Tcell	sgTRAF2_Tcell	0.570179	1.0191	0
O95602	DNA-directed RNA polymerase I subunit RPA1 [OS=Homo sapiens]	POLR1A	O95602 1xPhospho [S1489]	sgTRAF2	Tcell+birin	sgTRAF2_Tcell+birin	1.48267	0.17615	0.924497
O95613	Pericentrin [OS=Homo sapiens]	PCNT	O95613 1xPhospho [S1653]	sgCtrl	Tcell	sgCtrl_Tcell	0
O95613	Pericentrin [OS=Homo sapiens]	PCNT	O95613 1xPhospho [S1653]	sgCtrl	Tcell+birin	sgCtrl_Tcell+birin	0.202871	0
O95613	Pericentrin [OS=Homo sapiens]	PCNT	O95613 1xPhospho [S1653]	sgTRAF2	Tcell	sgTRAF2_Tcell	0.381905	0.233918	0
O95613	Pericentrin [OS=Homo sapiens]	PCNT	O95613 1xPhospho [S1653]	sgTRAF2	Tcell+birin	sgTRAF2_Tcell+birin	0.414521	0.26607	0.0569193
O95628	CCR4-NOT transcription complex subunit 4 [OS=Homo sapiens];Isoform 9 of CCR4-NOT transcription complex subunit 4 [OS=Homo sapiens]	CNOT4	O95628-1 1xPhospho [S71];O95628-9 1xPhospho [S71]	sgCtrl	Tcell	sgCtrl_Tcell	NA
O95628	CCR4-NOT transcription complex subunit 4 [OS=Homo sapiens];Isoform 9 of CCR4-NOT transcription complex subunit 4 [OS=Homo sapiens]	CNOT4	O95628-1 1xPhospho [S71];O95628-9 1xPhospho [S71]	sgCtrl	Tcell+birin	sgCtrl_Tcell+birin	NA	NA
O95628	CCR4-NOT transcription complex subunit 4 [OS=Homo sapiens];Isoform 9 of CCR4-NOT transcription complex subunit 4 [OS=Homo sapiens]	CNOT4	O95628-1 1xPhospho [S71];O95628-9 1xPhospho [S71]	sgTRAF2	Tcell	sgTRAF2_Tcell	NA	NA	0
O95628	CCR4-NOT transcription complex subunit 4 [OS=Homo sapiens];Isoform 9 of CCR4-NOT transcription complex subunit 4 [OS=Homo sapiens]	CNOT4	O95628-1 1xPhospho [S71];O95628-9 1xPhospho [S71]	sgTRAF2	Tcell+birin	sgTRAF2_Tcell+birin	NA	NA	1.0023
O95674	phosphatidate cytidylyltransferase 2 [OS=Homo sapiens]	CDS2	O95674-1 2xPhospho [S23;S33]	sgCtrl	Tcell	sgCtrl_Tcell	NA
O95674	phosphatidate cytidylyltransferase 2 [OS=Homo sapiens]	CDS2	O95674-1 2xPhospho [S23;S33]	sgCtrl	Tcell+birin	sgCtrl_Tcell+birin	NA	NA
O95674	phosphatidate cytidylyltransferase 2 [OS=Homo sapiens]	CDS2	O95674-1 2xPhospho [S23;S33]	sgTRAF2	Tcell	sgTRAF2_Tcell	NA	NA	0
O95674	phosphatidate cytidylyltransferase 2 [OS=Homo sapiens]	CDS2	O95674-1 2xPhospho [S23;S33]	sgTRAF2	Tcell+birin	sgTRAF2_Tcell+birin	NA	NA	1.08367
O95684	Isoform 2 of FGFR1 oncogene partner [OS=Homo sapiens];FGFR1 oncogene partner [OS=Homo sapiens]	FGFR1OP	O95684-2 1xPhospho [S156];O95684 1xPhospho [S156]	sgCtrl	Tcell	sgCtrl_Tcell	0
O95684	Isoform 2 of FGFR1 oncogene partner [OS=Homo sapiens];FGFR1 oncogene partner [OS=Homo sapiens]	FGFR1OP	O95684-2 1xPhospho [S156];O95684 1xPhospho [S156]	sgCtrl	Tcell+birin	sgCtrl_Tcell+birin	0.12105	0
O95684	Isoform 2 of FGFR1 oncogene partner [OS=Homo sapiens];FGFR1 oncogene partner [OS=Homo sapiens]	FGFR1OP	O95684-2 1xPhospho [S156];O95684 1xPhospho [S156]	sgTRAF2	Tcell	sgTRAF2_Tcell	0.540432	0.62067	0
O95684	Isoform 2 of FGFR1 oncogene partner [OS=Homo sapiens];FGFR1 oncogene partner [OS=Homo sapiens]	FGFR1OP	O95684-2 1xPhospho [S156];O95684 1xPhospho [S156]	sgTRAF2	Tcell+birin	sgTRAF2_Tcell+birin	0.858662	0.962686	0.435777
O95707	Ribonuclease P protein subunit p29 [OS=Homo sapiens]	POP4	O95707 1xPhospho [S10]	sgCtrl	Tcell	sgCtrl_Tcell	0
O95707	Ribonuclease P protein subunit p29 [OS=Homo sapiens]	POP4	O95707 1xPhospho [S10]	sgCtrl	Tcell+birin	sgCtrl_Tcell+birin	2.43857	0
O95707	Ribonuclease P protein subunit p29 [OS=Homo sapiens]	POP4	O95707 1xPhospho [S10]	sgTRAF2	Tcell	sgTRAF2_Tcell	1.06137	1.42259	0
O95707	Ribonuclease P protein subunit p29 [OS=Homo sapiens]	POP4	O95707 1xPhospho [S10]	sgTRAF2	Tcell+birin	sgTRAF2_Tcell+birin	2.40306	0.182858	1.37798
O95747	Serine/threonine-protein kinase OSR1 [OS=Homo sapiens]	OXSR1	O95747 1xPhospho [S425]	sgCtrl	Tcell	sgCtrl_Tcell	0
O95747	Serine/threonine-protein kinase OSR1 [OS=Homo sapiens]	OXSR1	O95747 1xPhospho [S425]	sgCtrl	Tcell+birin	sgCtrl_Tcell+birin	0.220749	0
O95747	Serine/threonine-protein kinase OSR1 [OS=Homo sapiens]	OXSR1	O95747 1xPhospho [S425]	sgTRAF2	Tcell	sgTRAF2_Tcell	1.65898	1.81517	0
O95747	Serine/threonine-protein kinase OSR1 [OS=Homo sapiens]	OXSR1	O95747 1xPhospho [S425]	sgTRAF2	Tcell+birin	sgTRAF2_Tcell+birin	2.76136	2.91778	1.17873
O95747	Serine/threonine-protein kinase OSR1 [OS=Homo sapiens]	OXSR1	O95747 1xPhospho [S427]	sgCtrl	Tcell	sgCtrl_Tcell	0
O95747	Serine/threonine-protein kinase OSR1 [OS=Homo sapiens]	OXSR1	O95747 1xPhospho [S427]	sgCtrl	Tcell+birin	sgCtrl_Tcell+birin	1.97487	0
O95747	Serine/threonine-protein kinase OSR1 [OS=Homo sapiens]	OXSR1	O95747 1xPhospho [S427]	sgTRAF2	Tcell	sgTRAF2_Tcell	0.753328	1.37143	0
O95747	Serine/threonine-protein kinase OSR1 [OS=Homo sapiens]	OXSR1	O95747 1xPhospho [S427]	sgTRAF2	Tcell+birin	sgTRAF2_Tcell+birin	1.50336	0.603936	0.86995
O95747	Serine/threonine-protein kinase OSR1 [OS=Homo sapiens]	OXSR1	O95747 1xPhospho [T430]	sgCtrl	Tcell	sgCtrl_Tcell	0
O95747	Serine/threonine-protein kinase OSR1 [OS=Homo sapiens]	OXSR1	O95747 1xPhospho [T430]	sgCtrl	Tcell+birin	sgCtrl_Tcell+birin	1.64328	0
O95747	Serine/threonine-protein kinase OSR1 [OS=Homo sapiens]	OXSR1	O95747 1xPhospho [T430]	sgTRAF2	Tcell	sgTRAF2_Tcell	0.710303	0.98869	0
O95747	Serine/threonine-protein kinase OSR1 [OS=Homo sapiens]	OXSR1	O95747 1xPhospho [T430]	sgTRAF2	Tcell+birin	sgTRAF2_Tcell+birin	1.41921	0.345804	0.729023
O95757	Heat shock 70 kDa protein 4L [OS=Homo sapiens]	HSPA4L	O95757 1xPhospho [S599]	sgCtrl	Tcell	sgCtrl_Tcell	0
O95757	Heat shock 70 kDa protein 4L [OS=Homo sapiens]	HSPA4L	O95757 1xPhospho [S599]	sgCtrl	Tcell+birin	sgCtrl_Tcell+birin	0.218037	0
O95757	Heat shock 70 kDa protein 4L [OS=Homo sapiens]	HSPA4L	O95757 1xPhospho [S599]	sgTRAF2	Tcell	sgTRAF2_Tcell	0.205442	0.290521	0
O95757	Heat shock 70 kDa protein 4L [OS=Homo sapiens]	HSPA4L	O95757 1xPhospho [S599]	sgTRAF2	Tcell+birin	sgTRAF2_Tcell+birin	0.500268	0.354224	0.464613
O95757	Heat shock 70 kDa protein 4L [OS=Homo sapiens]	HSPA4L	O95757 1xPhospho [T545]	sgCtrl	Tcell	sgCtrl_Tcell	0
O95757	Heat shock 70 kDa protein 4L [OS=Homo sapiens]	HSPA4L	O95757 1xPhospho [T545]	sgCtrl	Tcell+birin	sgCtrl_Tcell+birin	0.805889	0
O95757	Heat shock 70 kDa protein 4L [OS=Homo sapiens]	HSPA4L	O95757 1xPhospho [T545]	sgTRAF2	Tcell	sgTRAF2_Tcell	0.236536	0.577916	0
O95757	Heat shock 70 kDa protein 4L [OS=Homo sapiens]	HSPA4L	O95757 1xPhospho [T545]	sgTRAF2	Tcell+birin	sgTRAF2_Tcell+birin	0.83145	0.122632	0.604404
O95772	STARD3 N-terminal-like protein [OS=Homo sapiens]	STARD3NL	O95772-1 1xPhospho [S193]	sgCtrl	Tcell	sgCtrl_Tcell	0
O95772	STARD3 N-terminal-like protein [OS=Homo sapiens]	STARD3NL	O95772-1 1xPhospho [S193]	sgCtrl	Tcell+birin	sgCtrl_Tcell+birin	0.153823	0
O95772	STARD3 N-terminal-like protein [OS=Homo sapiens]	STARD3NL	O95772-1 1xPhospho [S193]	sgTRAF2	Tcell	sgTRAF2_Tcell	0.177084	0.0890693	0
O95772	STARD3 N-terminal-like protein [OS=Homo sapiens]	STARD3NL	O95772-1 1xPhospho [S193]	sgTRAF2	Tcell+birin	sgTRAF2_Tcell+birin	0.350643	0.267035	0.279354
O95772	STARD3 N-terminal-like protein [OS=Homo sapiens]	STARD3NL	O95772-1 1xPhospho [S39]	sgCtrl	Tcell	sgCtrl_Tcell	0
O95772	STARD3 N-terminal-like protein [OS=Homo sapiens]	STARD3NL	O95772-1 1xPhospho [S39]	sgCtrl	Tcell+birin	sgCtrl_Tcell+birin	0.376164	0
O95772	STARD3 N-terminal-like protein [OS=Homo sapiens]	STARD3NL	O95772-1 1xPhospho [S39]	sgTRAF2	Tcell	sgTRAF2_Tcell	0.308256	0.254682	0
O95772	STARD3 N-terminal-like protein [OS=Homo sapiens]	STARD3NL	O95772-1 1xPhospho [S39]	sgTRAF2	Tcell+birin	sgTRAF2_Tcell+birin	1.2116	0.875706	1.00431
O95785	Protein Wiz [OS=Homo sapiens];Isoform 3 of Protein Wiz [OS=Homo sapiens]	WIZ	O95785 1xPhospho [S1017];O95785-3 1xPhospho [S198]	sgCtrl	Tcell	sgCtrl_Tcell	0
O95785	Protein Wiz [OS=Homo sapiens];Isoform 3 of Protein Wiz [OS=Homo sapiens]	WIZ	O95785 1xPhospho [S1017];O95785-3 1xPhospho [S198]	sgCtrl	Tcell+birin	sgCtrl_Tcell+birin	0.168174	0
O95785	Protein Wiz [OS=Homo sapiens];Isoform 3 of Protein Wiz [OS=Homo sapiens]	WIZ	O95785 1xPhospho [S1017];O95785-3 1xPhospho [S198]	sgTRAF2	Tcell	sgTRAF2_Tcell	0.746421	0.893494	0
O95785	Protein Wiz [OS=Homo sapiens];Isoform 3 of Protein Wiz [OS=Homo sapiens]	WIZ	O95785 1xPhospho [S1017];O95785-3 1xPhospho [S198]	sgTRAF2	Tcell+birin	sgTRAF2_Tcell+birin	2.02724	2.1167	1.60602
O95793	double-stranded RNA-binding protein Staufen homolog 1 [OS=Homo sapiens]	STAU1	O95793 1xPhospho [S176]	sgCtrl	Tcell	sgCtrl_Tcell	0
O95793	double-stranded RNA-binding protein Staufen homolog 1 [OS=Homo sapiens]	STAU1	O95793 1xPhospho [S176]	sgCtrl	Tcell+birin	sgCtrl_Tcell+birin	0.0748401	0
O95793	double-stranded RNA-binding protein Staufen homolog 1 [OS=Homo sapiens]	STAU1	O95793 1xPhospho [S176]	sgTRAF2	Tcell	sgTRAF2_Tcell	0.286416	0.295918	0
O95793	double-stranded RNA-binding protein Staufen homolog 1 [OS=Homo sapiens]	STAU1	O95793 1xPhospho [S176]	sgTRAF2	Tcell+birin	sgTRAF2_Tcell+birin	0.73782	0.741407	0.59641
O95793	double-stranded RNA-binding protein Staufen homolog 1 [OS=Homo sapiens]	STAU1	O95793 1xPhospho [S390]	sgCtrl	Tcell	sgCtrl_Tcell	0
O95793	double-stranded RNA-binding protein Staufen homolog 1 [OS=Homo sapiens]	STAU1	O95793 1xPhospho [S390]	sgCtrl	Tcell+birin	sgCtrl_Tcell+birin	0.0429515	0
O95793	double-stranded RNA-binding protein Staufen homolog 1 [OS=Homo sapiens]	STAU1	O95793 1xPhospho [S390]	sgTRAF2	Tcell	sgTRAF2_Tcell	0.167634	0.168975	0
O95793	double-stranded RNA-binding protein Staufen homolog 1 [OS=Homo sapiens]	STAU1	O95793 1xPhospho [S390]	sgTRAF2	Tcell+birin	sgTRAF2_Tcell+birin	0.264909	0.276195	0.274436
O95810	caveolae-associated protein 2 [OS=Homo sapiens]	CAVIN2	O95810 1xPhospho [S293]	sgCtrl	Tcell	sgCtrl_Tcell	0
O95810	caveolae-associated protein 2 [OS=Homo sapiens]	CAVIN2	O95810 1xPhospho [S293]	sgCtrl	Tcell+birin	sgCtrl_Tcell+birin	0.214773	0
O95810	caveolae-associated protein 2 [OS=Homo sapiens]	CAVIN2	O95810 1xPhospho [S293]	sgTRAF2	Tcell	sgTRAF2_Tcell	0.132355	0.210329	0
O95810	caveolae-associated protein 2 [OS=Homo sapiens]	CAVIN2	O95810 1xPhospho [S293]	sgTRAF2	Tcell+birin	sgTRAF2_Tcell+birin	0.575574	0.373315	0.530009
O95816	BAG family molecular chaperone regulator 2 [OS=Homo sapiens]	BAG2	O95816 1xPhospho [S26]	sgCtrl	Tcell	sgCtrl_Tcell	0
O95816	BAG family molecular chaperone regulator 2 [OS=Homo sapiens]	BAG2	O95816 1xPhospho [S26]	sgCtrl	Tcell+birin	sgCtrl_Tcell+birin	0.170813	0
O95816	BAG family molecular chaperone regulator 2 [OS=Homo sapiens]	BAG2	O95816 1xPhospho [S26]	sgTRAF2	Tcell	sgTRAF2_Tcell	0.501084	0.619785	0
O95816	BAG family molecular chaperone regulator 2 [OS=Homo sapiens]	BAG2	O95816 1xPhospho [S26]	sgTRAF2	Tcell+birin	sgTRAF2_Tcell+birin	1.13921	1.232	0.687152
O95816	BAG family molecular chaperone regulator 2 [OS=Homo sapiens]	BAG2	O95816 2xPhospho [S20;S25]	sgCtrl	Tcell	sgCtrl_Tcell	0
O95816	BAG family molecular chaperone regulator 2 [OS=Homo sapiens]	BAG2	O95816 2xPhospho [S20;S25]	sgCtrl	Tcell+birin	sgCtrl_Tcell+birin	0.893994	0
O95816	BAG family molecular chaperone regulator 2 [OS=Homo sapiens]	BAG2	O95816 2xPhospho [S20;S25]	sgTRAF2	Tcell	sgTRAF2_Tcell	1.56792	1.0347	0
O95816	BAG family molecular chaperone regulator 2 [OS=Homo sapiens]	BAG2	O95816 2xPhospho [S20;S25]	sgTRAF2	Tcell+birin	sgTRAF2_Tcell+birin	1.14912	0.414222	0.677076
O95816	BAG family molecular chaperone regulator 2 [OS=Homo sapiens]	BAG2	O95816 2xPhospho [S20;S26]	sgCtrl	Tcell	sgCtrl_Tcell	0
O95816	BAG family molecular chaperone regulator 2 [OS=Homo sapiens]	BAG2	O95816 2xPhospho [S20;S26]	sgCtrl	Tcell+birin	sgCtrl_Tcell+birin	1.25075	0
O95816	BAG family molecular chaperone regulator 2 [OS=Homo sapiens]	BAG2	O95816 2xPhospho [S20;S26]	sgTRAF2	Tcell	sgTRAF2_Tcell	1.30369	0.914413	0
O95816	BAG family molecular chaperone regulator 2 [OS=Homo sapiens]	BAG2	O95816 2xPhospho [S20;S26]	sgTRAF2	Tcell+birin	sgTRAF2_Tcell+birin	0.903984	0.547496	0.666961
O95817	BAG family molecular chaperone regulator 3 [OS=Homo sapiens]	BAG3	O95817 [268-282].1xPhospho [S]	sgCtrl	Tcell	sgCtrl_Tcell	0
O95817	BAG family molecular chaperone regulator 3 [OS=Homo sapiens]	BAG3	O95817 [268-282].1xPhospho [S]	sgCtrl	Tcell+birin	sgCtrl_Tcell+birin	0.323658	0
O95817	BAG family molecular chaperone regulator 3 [OS=Homo sapiens]	BAG3	O95817 [268-282].1xPhospho [S]	sgTRAF2	Tcell	sgTRAF2_Tcell	0.878163	0.664302	0
O95817	BAG family molecular chaperone regulator 3 [OS=Homo sapiens]	BAG3	O95817 [268-282].1xPhospho [S]	sgTRAF2	Tcell+birin	sgTRAF2_Tcell+birin	0.762893	0.643154	0.275307
O95817	BAG family molecular chaperone regulator 3 [OS=Homo sapiens]	BAG3	O95817 1xPhospho [S381]	sgCtrl	Tcell	sgCtrl_Tcell	0
O95817	BAG family molecular chaperone regulator 3 [OS=Homo sapiens]	BAG3	O95817 1xPhospho [S381]	sgCtrl	Tcell+birin	sgCtrl_Tcell+birin	0.18189	0
O95817	BAG family molecular chaperone regulator 3 [OS=Homo sapiens]	BAG3	O95817 1xPhospho [S381]	sgTRAF2	Tcell	sgTRAF2_Tcell	0.362866	0.449227	0
O95817	BAG family molecular chaperone regulator 3 [OS=Homo sapiens]	BAG3	O95817 1xPhospho [S381]	sgTRAF2	Tcell+birin	sgTRAF2_Tcell+birin	0.234331	0.255499	0.208968
O95817	BAG family molecular chaperone regulator 3 [OS=Homo sapiens]	BAG3	O95817 2xPhospho [S134;S136]	sgCtrl	Tcell	sgCtrl_Tcell	0
O95817	BAG family molecular chaperone regulator 3 [OS=Homo sapiens]	BAG3	O95817 2xPhospho [S134;S136]	sgCtrl	Tcell+birin	sgCtrl_Tcell+birin	0.684358	0
O95817	BAG family molecular chaperone regulator 3 [OS=Homo sapiens]	BAG3	O95817 2xPhospho [S134;S136]	sgTRAF2	Tcell	sgTRAF2_Tcell	0.458555	0.448263	0
O95817	BAG family molecular chaperone regulator 3 [OS=Homo sapiens]	BAG3	O95817 2xPhospho [S134;S136]	sgTRAF2	Tcell+birin	sgTRAF2_Tcell+birin	0.778257	0.543294	0.546187
O95819	Isoform 4 of Mitogen-activated protein kinase kinase kinase kinase 4 [OS=Homo sapiens];Isoform 6 of Mitogen-activated protein kinase kinase kinase kinase 4 [OS=Homo sapiens];Isoform 3 of Mitogen-activated protein kinase kinase kinase kinase 4 [OS=Homo sapiens]	MAP4K4	O95819-4 1xPhospho [S554];O95819-6 1xPhospho [S608];O95819-3 1xPhospho [S716]	sgCtrl	Tcell	sgCtrl_Tcell	0
O95819	Isoform 4 of Mitogen-activated protein kinase kinase kinase kinase 4 [OS=Homo sapiens];Isoform 6 of Mitogen-activated protein kinase kinase kinase kinase 4 [OS=Homo sapiens];Isoform 3 of Mitogen-activated protein kinase kinase kinase kinase 4 [OS=Homo sapiens]	MAP4K4	O95819-4 1xPhospho [S554];O95819-6 1xPhospho [S608];O95819-3 1xPhospho [S716]	sgCtrl	Tcell+birin	sgCtrl_Tcell+birin	0.14282	0
O95819	Isoform 4 of Mitogen-activated protein kinase kinase kinase kinase 4 [OS=Homo sapiens];Isoform 6 of Mitogen-activated protein kinase kinase kinase kinase 4 [OS=Homo sapiens];Isoform 3 of Mitogen-activated protein kinase kinase kinase kinase 4 [OS=Homo sapiens]	MAP4K4	O95819-4 1xPhospho [S554];O95819-6 1xPhospho [S608];O95819-3 1xPhospho [S716]	sgTRAF2	Tcell	sgTRAF2_Tcell	0.285529	0.307434	0
O95819	Isoform 4 of Mitogen-activated protein kinase kinase kinase kinase 4 [OS=Homo sapiens];Isoform 6 of Mitogen-activated protein kinase kinase kinase kinase 4 [OS=Homo sapiens];Isoform 3 of Mitogen-activated protein kinase kinase kinase kinase 4 [OS=Homo sapiens]	MAP4K4	O95819-4 1xPhospho [S554];O95819-6 1xPhospho [S608];O95819-3 1xPhospho [S716]	sgTRAF2	Tcell+birin	sgTRAF2_Tcell+birin	0.151529	0.113466	0.256881
O95819	Isoform 4 of Mitogen-activated protein kinase kinase kinase kinase 4 [OS=Homo sapiens];Isoform 6 of Mitogen-activated protein kinase kinase kinase kinase 4 [OS=Homo sapiens];Isoform 3 of Mitogen-activated protein kinase kinase kinase kinase 4 [OS=Homo sapiens]	MAP4K4	O95819-4 1xPhospho [S630];O95819-6 1xPhospho [S685];O95819-3 1xPhospho [S792]	sgCtrl	Tcell	sgCtrl_Tcell	0
O95819	Isoform 4 of Mitogen-activated protein kinase kinase kinase kinase 4 [OS=Homo sapiens];Isoform 6 of Mitogen-activated protein kinase kinase kinase kinase 4 [OS=Homo sapiens];Isoform 3 of Mitogen-activated protein kinase kinase kinase kinase 4 [OS=Homo sapiens]	MAP4K4	O95819-4 1xPhospho [S630];O95819-6 1xPhospho [S685];O95819-3 1xPhospho [S792]	sgCtrl	Tcell+birin	sgCtrl_Tcell+birin	0.0706768	0
O95819	Isoform 4 of Mitogen-activated protein kinase kinase kinase kinase 4 [OS=Homo sapiens];Isoform 6 of Mitogen-activated protein kinase kinase kinase kinase 4 [OS=Homo sapiens];Isoform 3 of Mitogen-activated protein kinase kinase kinase kinase 4 [OS=Homo sapiens]	MAP4K4	O95819-4 1xPhospho [S630];O95819-6 1xPhospho [S685];O95819-3 1xPhospho [S792]	sgTRAF2	Tcell	sgTRAF2_Tcell	0.36829	0.359857	0
O95819	Isoform 4 of Mitogen-activated protein kinase kinase kinase kinase 4 [OS=Homo sapiens];Isoform 6 of Mitogen-activated protein kinase kinase kinase kinase 4 [OS=Homo sapiens];Isoform 3 of Mitogen-activated protein kinase kinase kinase kinase 4 [OS=Homo sapiens]	MAP4K4	O95819-4 1xPhospho [S630];O95819-6 1xPhospho [S685];O95819-3 1xPhospho [S792]	sgTRAF2	Tcell+birin	sgTRAF2_Tcell+birin	1.14192	1.137	0.83618
O95819	Isoform 4 of Mitogen-activated protein kinase kinase kinase kinase 4 [OS=Homo sapiens];Isoform 6 of Mitogen-activated protein kinase kinase kinase kinase 4 [OS=Homo sapiens];Isoform 3 of Mitogen-activated protein kinase kinase kinase kinase 4 [OS=Homo sapiens]	MAP4K4	O95819-4 1xPhospho [S818];O95819-6 1xPhospho [S934];O95819-3 1xPhospho [S980]	sgCtrl	Tcell	sgCtrl_Tcell	0
O95819	Isoform 4 of Mitogen-activated protein kinase kinase kinase kinase 4 [OS=Homo sapiens];Isoform 6 of Mitogen-activated protein kinase kinase kinase kinase 4 [OS=Homo sapiens];Isoform 3 of Mitogen-activated protein kinase kinase kinase kinase 4 [OS=Homo sapiens]	MAP4K4	O95819-4 1xPhospho [S818];O95819-6 1xPhospho [S934];O95819-3 1xPhospho [S980]	sgCtrl	Tcell+birin	sgCtrl_Tcell+birin	1.08453	0
O95819	Isoform 4 of Mitogen-activated protein kinase kinase kinase kinase 4 [OS=Homo sapiens];Isoform 6 of Mitogen-activated protein kinase kinase kinase kinase 4 [OS=Homo sapiens];Isoform 3 of Mitogen-activated protein kinase kinase kinase kinase 4 [OS=Homo sapiens]	MAP4K4	O95819-4 1xPhospho [S818];O95819-6 1xPhospho [S934];O95819-3 1xPhospho [S980]	sgTRAF2	Tcell	sgTRAF2_Tcell	1.44156	1.52827	0
O95819	Isoform 4 of Mitogen-activated protein kinase kinase kinase kinase 4 [OS=Homo sapiens];Isoform 6 of Mitogen-activated protein kinase kinase kinase kinase 4 [OS=Homo sapiens];Isoform 3 of Mitogen-activated protein kinase kinase kinase kinase 4 [OS=Homo sapiens]	MAP4K4	O95819-4 1xPhospho [S818];O95819-6 1xPhospho [S934];O95819-3 1xPhospho [S980]	sgTRAF2	Tcell+birin	sgTRAF2_Tcell+birin	1.46512	1.44998	0.248314
O95819	Isoform 4 of Mitogen-activated protein kinase kinase kinase kinase 4 [OS=Homo sapiens];Isoform 6 of Mitogen-activated protein kinase kinase kinase kinase 4 [OS=Homo sapiens];Isoform 3 of Mitogen-activated protein kinase kinase kinase kinase 4 [OS=Homo sapiens]	MAP4K4	O95819-4 2xPhospho [S770;S771];O95819-6 2xPhospho [S886;S887];O95819-3 2xPhospho [S932;S933]	sgCtrl	Tcell	sgCtrl_Tcell	NA
O95819	Isoform 4 of Mitogen-activated protein kinase kinase kinase kinase 4 [OS=Homo sapiens];Isoform 6 of Mitogen-activated protein kinase kinase kinase kinase 4 [OS=Homo sapiens];Isoform 3 of Mitogen-activated protein kinase kinase kinase kinase 4 [OS=Homo sapiens]	MAP4K4	O95819-4 2xPhospho [S770;S771];O95819-6 2xPhospho [S886;S887];O95819-3 2xPhospho [S932;S933]	sgCtrl	Tcell+birin	sgCtrl_Tcell+birin	NA	NA
O95819	Isoform 4 of Mitogen-activated protein kinase kinase kinase kinase 4 [OS=Homo sapiens];Isoform 6 of Mitogen-activated protein kinase kinase kinase kinase 4 [OS=Homo sapiens];Isoform 3 of Mitogen-activated protein kinase kinase kinase kinase 4 [OS=Homo sapiens]	MAP4K4	O95819-4 2xPhospho [S770;S771];O95819-6 2xPhospho [S886;S887];O95819-3 2xPhospho [S932;S933]	sgTRAF2	Tcell	sgTRAF2_Tcell	NA	NA	0
O95819	Isoform 4 of Mitogen-activated protein kinase kinase kinase kinase 4 [OS=Homo sapiens];Isoform 6 of Mitogen-activated protein kinase kinase kinase kinase 4 [OS=Homo sapiens];Isoform 3 of Mitogen-activated protein kinase kinase kinase kinase 4 [OS=Homo sapiens]	MAP4K4	O95819-4 2xPhospho [S770;S771];O95819-6 2xPhospho [S886;S887];O95819-3 2xPhospho [S932;S933]	sgTRAF2	Tcell+birin	sgTRAF2_Tcell+birin	NA	NA	0.759885
O95819	Isoform 4 of Mitogen-activated protein kinase kinase kinase kinase 4 [OS=Homo sapiens];Isoform 6 of Mitogen-activated protein kinase kinase kinase kinase 4 [OS=Homo sapiens];Isoform 3 of Mitogen-activated protein kinase kinase kinase kinase 4 [OS=Homo sapiens]	MAP4K4	O95819-4 2xPhospho [S771;S772];O95819-6 2xPhospho [S887;S888];O95819-3 2xPhospho [S933;S934]	sgCtrl	Tcell	sgCtrl_Tcell	NA
O95819	Isoform 4 of Mitogen-activated protein kinase kinase kinase kinase 4 [OS=Homo sapiens];Isoform 6 of Mitogen-activated protein kinase kinase kinase kinase 4 [OS=Homo sapiens];Isoform 3 of Mitogen-activated protein kinase kinase kinase kinase 4 [OS=Homo sapiens]	MAP4K4	O95819-4 2xPhospho [S771;S772];O95819-6 2xPhospho [S887;S888];O95819-3 2xPhospho [S933;S934]	sgCtrl	Tcell+birin	sgCtrl_Tcell+birin	NA	NA
O95819	Isoform 4 of Mitogen-activated protein kinase kinase kinase kinase 4 [OS=Homo sapiens];Isoform 6 of Mitogen-activated protein kinase kinase kinase kinase 4 [OS=Homo sapiens];Isoform 3 of Mitogen-activated protein kinase kinase kinase kinase 4 [OS=Homo sapiens]	MAP4K4	O95819-4 2xPhospho [S771;S772];O95819-6 2xPhospho [S887;S888];O95819-3 2xPhospho [S933;S934]	sgTRAF2	Tcell	sgTRAF2_Tcell	NA	NA	0
O95819	Isoform 4 of Mitogen-activated protein kinase kinase kinase kinase 4 [OS=Homo sapiens];Isoform 6 of Mitogen-activated protein kinase kinase kinase kinase 4 [OS=Homo sapiens];Isoform 3 of Mitogen-activated protein kinase kinase kinase kinase 4 [OS=Homo sapiens]	MAP4K4	O95819-4 2xPhospho [S771;S772];O95819-6 2xPhospho [S887;S888];O95819-3 2xPhospho [S933;S934]	sgTRAF2	Tcell+birin	sgTRAF2_Tcell+birin	NA	NA	0.759885
O95819	Isoform 4 of Mitogen-activated protein kinase kinase kinase kinase 4 [OS=Homo sapiens];Isoform 6 of Mitogen-activated protein kinase kinase kinase kinase 4 [OS=Homo sapiens];Isoform 3 of Mitogen-activated protein kinase kinase kinase kinase 4 [OS=Homo sapiens]	MAP4K4	O95819-4 2xPhospho [S772;S773];O95819-6 2xPhospho [S888;S889];O95819-3 2xPhospho [S934;S935]	sgCtrl	Tcell	sgCtrl_Tcell	NA
O95819	Isoform 4 of Mitogen-activated protein kinase kinase kinase kinase 4 [OS=Homo sapiens];Isoform 6 of Mitogen-activated protein kinase kinase kinase kinase 4 [OS=Homo sapiens];Isoform 3 of Mitogen-activated protein kinase kinase kinase kinase 4 [OS=Homo sapiens]	MAP4K4	O95819-4 2xPhospho [S772;S773];O95819-6 2xPhospho [S888;S889];O95819-3 2xPhospho [S934;S935]	sgCtrl	Tcell+birin	sgCtrl_Tcell+birin	NA	NA
O95819	Isoform 4 of Mitogen-activated protein kinase kinase kinase kinase 4 [OS=Homo sapiens];Isoform 6 of Mitogen-activated protein kinase kinase kinase kinase 4 [OS=Homo sapiens];Isoform 3 of Mitogen-activated protein kinase kinase kinase kinase 4 [OS=Homo sapiens]	MAP4K4	O95819-4 2xPhospho [S772;S773];O95819-6 2xPhospho [S888;S889];O95819-3 2xPhospho [S934;S935]	sgTRAF2	Tcell	sgTRAF2_Tcell	NA	NA	0
O95819	Isoform 4 of Mitogen-activated protein kinase kinase kinase kinase 4 [OS=Homo sapiens];Isoform 6 of Mitogen-activated protein kinase kinase kinase kinase 4 [OS=Homo sapiens];Isoform 3 of Mitogen-activated protein kinase kinase kinase kinase 4 [OS=Homo sapiens]	MAP4K4	O95819-4 2xPhospho [S772;S773];O95819-6 2xPhospho [S888;S889];O95819-3 2xPhospho [S934;S935]	sgTRAF2	Tcell+birin	sgTRAF2_Tcell+birin	NA	NA	0.759885
O95835	Serine/threonine-protein kinase LATS1 [OS=Homo sapiens]	LATS1	O95835 [609-619].1xPhospho [T/S]	sgCtrl	Tcell	sgCtrl_Tcell	0
O95835	Serine/threonine-protein kinase LATS1 [OS=Homo sapiens]	LATS1	O95835 [609-619].1xPhospho [T/S]	sgCtrl	Tcell+birin	sgCtrl_Tcell+birin	0.413747	0
O95835	Serine/threonine-protein kinase LATS1 [OS=Homo sapiens]	LATS1	O95835 [609-619].1xPhospho [T/S]	sgTRAF2	Tcell	sgTRAF2_Tcell	0.715177	0.944522	0
O95835	Serine/threonine-protein kinase LATS1 [OS=Homo sapiens]	LATS1	O95835 [609-619].1xPhospho [T/S]	sgTRAF2	Tcell+birin	sgTRAF2_Tcell+birin	2.43729	2.52494	1.76944
O95983	methyl-CpG-binding domain protein 3 [OS=Homo sapiens]	MBD3	O95983-1 1xPhospho [S56]	sgCtrl	Tcell	sgCtrl_Tcell	0
O95983	methyl-CpG-binding domain protein 3 [OS=Homo sapiens]	MBD3	O95983-1 1xPhospho [S56]	sgCtrl	Tcell+birin	sgCtrl_Tcell+birin	0.644852	0
O95983	methyl-CpG-binding domain protein 3 [OS=Homo sapiens]	MBD3	O95983-1 1xPhospho [S56]	sgTRAF2	Tcell	sgTRAF2_Tcell	0.588288	0.526547	0
O95983	methyl-CpG-binding domain protein 3 [OS=Homo sapiens]	MBD3	O95983-1 1xPhospho [S56]	sgTRAF2	Tcell+birin	sgTRAF2_Tcell+birin	0.768762	0.300751	0.423117
O95983	methyl-CpG-binding domain protein 3 [OS=Homo sapiens]	MBD3	O95983-1 1xPhospho [S85]	sgCtrl	Tcell	sgCtrl_Tcell	0
O95983	methyl-CpG-binding domain protein 3 [OS=Homo sapiens]	MBD3	O95983-1 1xPhospho [S85]	sgCtrl	Tcell+birin	sgCtrl_Tcell+birin	0.171561	0
O95983	methyl-CpG-binding domain protein 3 [OS=Homo sapiens]	MBD3	O95983-1 1xPhospho [S85]	sgTRAF2	Tcell	sgTRAF2_Tcell	0.317048	0.190951	0
O95983	methyl-CpG-binding domain protein 3 [OS=Homo sapiens]	MBD3	O95983-1 1xPhospho [S85]	sgTRAF2	Tcell+birin	sgTRAF2_Tcell+birin	0.222639	0.22809	0.326613
O95999	B-cell lymphoma/leukemia 10 [OS=Homo sapiens]	BCL10	O95999 1xPhospho [S136]	sgCtrl	Tcell	sgCtrl_Tcell	0
O95999	B-cell lymphoma/leukemia 10 [OS=Homo sapiens]	BCL10	O95999 1xPhospho [S136]	sgCtrl	Tcell+birin	sgCtrl_Tcell+birin	0.708046	0
O95999	B-cell lymphoma/leukemia 10 [OS=Homo sapiens]	BCL10	O95999 1xPhospho [S136]	sgTRAF2	Tcell	sgTRAF2_Tcell	0.616477	0.980239	0
O95999	B-cell lymphoma/leukemia 10 [OS=Homo sapiens]	BCL10	O95999 1xPhospho [S136]	sgTRAF2	Tcell+birin	sgTRAF2_Tcell+birin	0.658335	1.08979	0.128681
O95999	B-cell lymphoma/leukemia 10 [OS=Homo sapiens]	BCL10	O95999 1xPhospho [S138]	sgCtrl	Tcell	sgCtrl_Tcell	0
O95999	B-cell lymphoma/leukemia 10 [OS=Homo sapiens]	BCL10	O95999 1xPhospho [S138]	sgCtrl	Tcell+birin	sgCtrl_Tcell+birin	0.696939	0
O95999	B-cell lymphoma/leukemia 10 [OS=Homo sapiens]	BCL10	O95999 1xPhospho [S138]	sgTRAF2	Tcell	sgTRAF2_Tcell	0.347161	0.858236	0
O95999	B-cell lymphoma/leukemia 10 [OS=Homo sapiens]	BCL10	O95999 1xPhospho [S138]	sgTRAF2	Tcell+birin	sgTRAF2_Tcell+birin	0.384225	0.990465	0.167236
O96013	serine/threonine-protein kinase PAK 4 [OS=Homo sapiens]	PAK4	O96013-1 1xPhospho [T207]	sgCtrl	Tcell	sgCtrl_Tcell	0
O96013	serine/threonine-protein kinase PAK 4 [OS=Homo sapiens]	PAK4	O96013-1 1xPhospho [T207]	sgCtrl	Tcell+birin	sgCtrl_Tcell+birin	0.188769	0
O96013	serine/threonine-protein kinase PAK 4 [OS=Homo sapiens]	PAK4	O96013-1 1xPhospho [T207]	sgTRAF2	Tcell	sgTRAF2_Tcell	0.274056	0.413857	0
O96013	serine/threonine-protein kinase PAK 4 [OS=Homo sapiens]	PAK4	O96013-1 1xPhospho [T207]	sgTRAF2	Tcell+birin	sgTRAF2_Tcell+birin	0.233355	0.325748	0.160518
O96028	Isoform 5 of Histone-lysine N-methyltransferase NSD2 [OS=Homo sapiens];Isoform 3 of Histone-lysine N-methyltransferase NSD2 [OS=Homo sapiens];Histone-lysine N-methyltransferase NSD2 [OS=Homo sapiens]	NSD2	O96028-5 1xPhospho [S102];O96028-3 1xPhospho [S102];O96028-1 1xPhospho [S102]	sgCtrl	Tcell	sgCtrl_Tcell	0
O96028	Isoform 5 of Histone-lysine N-methyltransferase NSD2 [OS=Homo sapiens];Isoform 3 of Histone-lysine N-methyltransferase NSD2 [OS=Homo sapiens];Histone-lysine N-methyltransferase NSD2 [OS=Homo sapiens]	NSD2	O96028-5 1xPhospho [S102];O96028-3 1xPhospho [S102];O96028-1 1xPhospho [S102]	sgCtrl	Tcell+birin	sgCtrl_Tcell+birin	3.90945	0
O96028	Isoform 5 of Histone-lysine N-methyltransferase NSD2 [OS=Homo sapiens];Isoform 3 of Histone-lysine N-methyltransferase NSD2 [OS=Homo sapiens];Histone-lysine N-methyltransferase NSD2 [OS=Homo sapiens]	NSD2	O96028-5 1xPhospho [S102];O96028-3 1xPhospho [S102];O96028-1 1xPhospho [S102]	sgTRAF2	Tcell	sgTRAF2_Tcell	1.09254	2.88752	0
[truncated: 17,177 more rows]

## Sheet: Formula
Distance calculation
SQRT((X1T1-X2T1)^2 + (X1T2-X2T2)^2 + (X1T3-X2T3)^2 + (X1T4-X2T4)^2)
X1	Sample 1 mean
X2	Sample 2 mean
T1	Time point 1.5h
T2	Time point 3h
T3	Time point 4.5h
T4	Time point 6h
