# Supplementary material for: Inhibition of TBK1/IKKε mediated RIPK1 phosphorylation sensitizes tumors to immune cell killing
Source: Cell Death Discov. 2025 Nov 28;11:551. doi: 10.1038/s41420-025-02841-x (PMC12663160; doi:10.1038/s41420-025-02841-x)
Supplement: Supplementary file 6 — Data Set 1-4 [file 41420_2025_2841_MOESM6_ESM.zip › Fig2B,C_source data.xlsx]

## Sheet: sgTRAF2_AP_Proteome
MasterProtein Accession	Gene Symbol	Description	#Peptides	#PSMs	sgRNA_TNF_BR1	sgRNA_TNF_BR2	sgRNA_TNF_BR3	sgTRAF2_TNF_BR1	sgTRAF2_TNF_BR3	sgTRAF2_TNF_BR2	sgRNA_TNF+Birin_BR3	sgRNA_TNF+Birin_BR1	sgRNA_TNF+Birin_BR2	sgTRAF2_TNF+Birin_BR3	sgTRAF2_TNF+Birin_BR1	sgTRAF2_TNF+Birin_BR2	negCtrl_1	negCtrl_2	negCtrl_3	negCtrl_4
Q13546	RIPK1	Receptor-interacting serine/threonine-protein kinase 1 [OS=Homo sapiens]	55	870	28.3098	28.0479	27.6182	29.2767	29.1045	29.4499	28.397	28.2655	29.218	30.7543	31.3867	30.9915	23.5225	23.4305	22.6782	23.3127
Q15628	TRADD	Tumor necrosis factor receptor type 1-associated DEATH domain protein [OS=Homo sapiens]	18	235	26.9408	26.9185	26.526	27.3127	27.0724	27.5845	27.0507	26.9507	27.7233	27.8784	28.5348	28.2051	20.1542	21.1262	18.9958	20.5914
P01375	TNF	tumor necrosis factor [OS=Homo sapiens]	12	179	27.2694	27.2526	26.6867	27.8463	27.2857	28.0945	26.9634	26.993	27.8531	28.3125	29.0533	28.5941	18.9349	18.8703	18.3903	19.8574
Q12933	TRAF2	TNF receptor-associated factor 2 [OS=Homo sapiens]	27	193	28.1612	27.7193	27.1985	24.6151	24.1645	24.7465	27.2735	27.2963	28.1013	22.8885	23.4254	23.311	21.654	21.0141	20.5946	20.6476
P21580	TNFAIP3	Tumor necrosis factor alpha-induced protein 3 [OS=Homo sapiens]	36	289	25.9983	25.9428	25.1102	26.7813	26.2708	26.6675	26.2707	26.3812	27.241	26.0382	26.7988	26.4189	NaN	20.5265	19.9016	19.4271
Q13490-1	BIRC2	Baculoviral IAP repeat-containing protein 2 [OS=Homo sapiens]	27	82	26.685	26.2064	25.6255	24.1108	23.6907	24.0986	23.7089	23.5414	24.5453	21.58	21.5127	22.2647	21.109	21.3014	21.2953	20.9616
O43318	MAP3K7	mitogen-activated protein kinase kinase kinase 7 [OS=Homo sapiens]	8	41	22.0845	21.7981	21.2215	25.9216	22.3775	22.1413	25.2328	20.9562	21.9096	25.3087	22.1828	21.5428	16.8579	16.7906	NaN	NaN
Q9HAT8	PELI2	E3 ubiquitin-protein ligase pellino homolog 2 [OS=Homo sapiens]	2	5	20.651	20.5787	20.6223	21.9251	21.0953	21.9335	18.4639	18.2354	19.8629	NaN	19.4975	NaN	18.1937	18.1948	NaN	NaN
Q86VP1	TAX1BP1	tax1-binding protein 1 [OS=Homo sapiens]	5	6	22.2217	22.0139	21.9971	21.2856	21.1767	21.306	20.7782	21.7522	22.4111	19.0752	21.0324	20.5233	NaN	NaN	NaN	NaN
Q9H6S1-1	AZI2	5-azacytidine-induced protein 2 [OS=Homo sapiens]	8	32	21.9936	21.748	21.2662	23.101	22.6432	23.3505	22.1455	22.3708	22.8306	21.8893	22.5545	21.9355	17.1776	NaN	NaN	NaN
Q9UM82	SPATA2	Spermatogenesis-associated protein 2 [OS=Homo sapiens]	7	13	22.7767	22.329	22.0419	21.4653	21.1665	21.3499	21.1688	20.6088	21.7789	18.7592	19.2396	18.6983	NaN	NaN	NaN	NaN
P10586-1	PTPRF	Receptor-type tyrosine-protein phosphatase F [OS=Homo sapiens]	11	25	20.1377	22.417	20.4287	21.6239	20.6434	20.9545	21.2429	18.8529	20.6683	22.4133	22.9794	22.951	18.8007	20.2965	18.6107	18.6742
P19438-1	TNFRSF1A	Tumor necrosis factor receptor superfamily member 1A [OS=Homo sapiens]	24	411	27.4638	27.1313	26.8539	28.2288	27.793	28.3914	27.1771	27.1292	28.1284	28.6152	29.5004	29.0243	20.6053	22.5341	21.8579	22.8194
Q14164	IKBKE	Inhibitor of nuclear factor kappa-B kinase subunit epsilon [OS=Homo sapiens]	24	162	26.2287	25.8511	25.3978	25.8211	25.3834	25.9921	25.555	25.3759	26.3414	24.2173	24.6132	24.2977	22.9571	23.1847	23.0156	22.5038
Q13137-1	CALCOCO2	Calcium-binding and coiled-coil domain-containing protein 2 [OS=Homo sapiens]	8	18	21.234	20.6133	21.1636	22.9139	22.5206	22.6391	20.6043	20.2362	21.6418	21.1255	21.345	20.1445	20.3592	20.0524	NaN	20.168
Q96AX9	MIB2	E3 ubiquitin-protein ligase MIB2 [OS=Homo sapiens]	10	15	22.0401	21.3082	20.9581	22.295	21.6202	22.3193	21.6938	21.5306	21.7455	20.5607	22.8418	20.6882	19.9726	20.0462	20.1068	19.1001
Q13077	TRAF1	Tnf receptor-associated factor 1 [OS=Homo sapiens]	12	43	21.8846	21.5016	21.4216	24.5107	24.1129	24.5385	20.7411	19.9158	21.8921	23.6436	24.5539	24.2584	20.4676	20.7857	20.1049	19.5823
Q8TF42	UBASH3B	ubiquitin-associated and SH3 domain-containing protein B [OS=Homo sapiens]	12	58	23.9588	23.8732	23.1033	24.3306	24.2011	24.2261	23.1264	23.2333	23.5982	21.6052	21.6277	22.1316	19.9012	20.8967	19.457	21.0558
Q9NZV1	CRIM1	Cysteine-rich motor neuron 1 protein [OS=Homo sapiens]	2	3	NaN	18.7536	18.7178	20.1644	18.4389	19.9968	18.7047	18.5054	18.7993	19.9726	20.8269	20.7747	18.6412	18.5247	18.9674	18.2159
Q15750-1	TAB1	TGF-beta-activated kinase 1 and MAP3K7-binding protein 1 [OS=Homo sapiens]	10	42	22.7395	22.2967	22.054	22.915	22.6285	23.0416	22.25	21.7196	22.126	21.6646	22.6611	22.2762	19.6734	19.2996	17.2647	18.0949
Q9Y4K3	TRAF6	TNF receptor-associated factor 6 [OS=Homo sapiens]	3	7	NaN	16.7431	NaN	18.5342	18.119	17.4113	18.1473	17.3828	18.3806	18.6821	19.4162	18.5699	17.01	17.5407	17.0107	17.0191
Q8WUM9	SLC20A1	Sodium-dependent phosphate transporter 1 [OS=Homo sapiens]	4	9	18.5039	19.734	18.7422	21.3383	20.2692	20.592	20.1596	19.6789	20.0603	20.911	21.8769	21.659	19.4949	19.7624	19.345	18.6245
O14733	MAP2K7	dual specificity mitogen-activated protein kinase kinase 7 [OS=Homo sapiens]	3	3	18.9204	NaN	NaN	19.8876	18.2835	19.9222	19.0378	NaN	19.2274	19.1635	19.6327	18.8992	17.9252	17.1745	17.2566	17.7826
Q9BYM8	RBCK1	ranBP-type and C3HC4-type zinc finger-containing protein 1 [OS=Homo sapiens]	16	36	25.054	24.6458	24.1642	24.1311	23.6492	24.1138	23.4903	23.5539	23.2867	22.0603	22.5735	22.3467	21.2871	21.402	19.3955	NaN
O15111	CHUK	Inhibitor of nuclear factor kappa-B kinase subunit alpha [OS=Homo sapiens]	3	13	19.6675	19.1515	NaN	20.6992	18.8448	20.5373	20.0842	19.6889	20.8106	18.5457	20.4051	20.014	NaN	NaN	NaN	NaN
Q9BSB4	C12orf44;ATG101	Autophagy-related protein 101 [OS=Homo sapiens]	2	3	NaN	NaN	NaN	19.5318	15.8077	NaN	18.5365	18.2064	NaN	NaN	NaN	18.8282	17.4283	17.0907	17.3004	17.1559
Q9Y2P8	RCL1	RNA 3'-terminal phosphate cyclase-like protein [OS=Homo sapiens]	3	3	19.559	NaN	NaN	19.6382	NaN	19.1102	NaN	21.0989	19.0554	19.7518	19.533	20.3751	NaN	NaN	18.2575	16.8822
Q96FA3	PELI1	E3 ubiquitin-protein ligase pellino homolog 1 [OS=Homo sapiens]	3	6	20.2504	20.503	18.9531	21.0454	20.3513	21.0896	19.1929	20.1383	20.9943	NaN	18.3654	17.8082	NaN	NaN	15.5078	NaN
Q8NEX9	SDR9C7	Short-chain dehydrogenase/reductase family 9C member 7 [OS=Homo sapiens]	3	4	18.2904	20.6383	19.7589	17.8703	19.6855	17.8308	19.3638	21.9812	18.2557	18.7415	17.7629	17.7358	19.9701	19.8345	20.0664	19.7076
Q9NR28-1	DIABLO	Diablo homolog, mitochondrial [OS=Homo sapiens]	6	11	23.3313	23.062	23.1229	21.3414	20.7299	20.8081	21.6819	22.0556	20.3146	20.3339	20.9786	19.0724	21.2269	20.8631	20.6185	21.1092
Q92844	TANK	TRAF family member-associated NF-kappa-B activator [OS=Homo sapiens]	14	67	24.812	24.5197	24.3032	24.4161	24.1046	24.7297	23.6429	23.9366	24.8055	21.7255	23.4469	22.9372	19.0559	19.6405	21.5656	14.9639
Q13114-1	TRAF3	TNF receptor-associated factor 3 [OS=Homo sapiens]	52	449	30.3968	28.6433	29.215	29.8068	29.2139	29.9862	28.5949	28.02	29.4562	30.3915	30.9694	30.5742	28.5698	28.7658	28.2508	28.9031
Q10570	CPSF1	Cleavage and polyadenylation specificity factor subunit 1 [OS=Homo sapiens]	5	9	19.8304	17.582	17.6866	20.5858	18.9273	19.7926	20.1164	15.7808	19.5659	20.4194	20.7221	21.0535	19.6013	19.4592	18.6178	19.7104
Q24JP5	TMEM132A	Transmembrane protein 132A [OS=Homo sapiens]	2	4	19.5351	17.6686	18.7098	18.7427	19.1878	20.1565	19.7657	NaN	18.8914	19.1188	20.3997	20.0761	18.0265	17.4748	NaN	18.2366
Q969X6	CIRH1A;UTP4	U3 small nucleolar RNA-associated protein 4 homolog [OS=Homo sapiens]	8	25	21.392	21.3714	21.4794	21.4752	20.4926	21.2302	21.8442	20.3493	22.1907	22.4248	22.1767	22.0765	20.972	21.3009	21.3795	20.8629
Q15397	KIAA0020;PUM3	Pumilio homolog 3 [OS=Homo sapiens]	7	7	16.8661	17.5087	18.4462	19.2727	NaN	18.1393	18.197	NaN	18.6714	21.5378	20.1017	19.9036	NaN	19.0396	NaN	18.7247
Q6L8Q7-1	PDE12	2',5'-phosphodiesterase 12 [OS=Homo sapiens]	3	3	18.579	19.1287	NaN	19.2805	NaN	17.5316	19.6599	25.1011	18.9072	18.5911	19.371	19.4483	20.333	20.0637	20.4078	19.6905
Q9NYJ8-1	TAB2	TGF-beta-activated kinase 1 and MAP3K7-binding protein 2 [OS=Homo sapiens]	8	31	22.7062	22.773	21.9711	22.955	22.7062	23.0379	21.5626	21.6679	22.7062	22.5876	22.5681	21.9939	20.5497	20.54	19.6358	16.8755
Q15061	WDR43	WD repeat-containing protein 43 [OS=Homo sapiens]	3	4	20.7398	20.2753	19.5209	20.6826	19.4709	20.6673	20.5673	18.1459	21.3665	21.9235	21.3677	21.5216	20.2714	20.2751	19.8652	18.2826
Q99757	TXN2	Thioredoxin, mitochondrial [OS=Homo sapiens]	3	5	17.9501	18.6076	18.0124	NaN	18.0453	19.3832	20.5853	20.5646	NaN	NaN	18.1635	19.9841	18.7292	19.7499	19.3107	20.0694
Q13489	BIRC3	baculoviral IAP repeat-containing protein 3 [OS=Homo sapiens]	16	43	22.1014	21.8754	21.5963	19.3096	20.3014	19.7974	21.7555	21.3033	22.5767	20.0502	20.6809	18.8607	18.3167	NaN	19.0435	NaN
Q14690	PDCD11	Protein RRP5 homolog [OS=Homo sapiens]	8	8	20.7023	17.8295	18.7501	19.173	18.8951	19.0425	17.8169	16.9504	20.4456	21.7203	20.4746	20.8694	18.7778	20.2022	19.4881	18.0942
Q9Y221-1	NIP7	60S ribosome subunit biogenesis protein NIP7 homolog [OS=Homo sapiens]	4	6	20.0382	20.3967	20.2838	20.9249	20.2193	20.5123	20.3146	19.8269	21.2124	22.1742	21.5987	21.2911	20.5085	20.4953	18.5904	20.2858
P13612	ITGA4	Integrin alpha-4 [OS=Homo sapiens]	3	3	19.0658	18.6368	19.9391	20.7713	NaN	18.8387	21.0402	20.4837	18.7924	19.167	19.6161	20.658	20.5738	20.7072	20.0974	20.026
P62995	TRA2B	transformer-2 protein homolog beta [OS=Homo sapiens]	4	4	21.1723	19.8955	19.728	20.8562	20.4347	20.344	20.1123	18.4895	21.1063	21.5722	20.2585	20.8359	20.0076	19.6538	17.9107	19.753
Q9H992	2019-03-07	E3 ubiquitin-protein ligase MARCH7 [OS=Homo sapiens]	2	4	18.6781	NaN	19.0227	18.737	18.5315	18.6004	19.1168	NaN	18.161	18.7276	17.9757	19.2147	17.5302	NaN	16.9634	18.0026
O00567	NOP56	Nucleolar protein 56 [OS=Homo sapiens]	8	11	22.0198	21.2743	20.9947	21.7212	19.3311	21.7905	22.1312	20.9258	22.5053	23.223	22.3205	22.4881	22.2241	21.7781	21.2833	20.9507
Q9Y5J1	UTP18	U3 small nucleolar RNA-associated protein 18 homolog [OS=Homo sapiens]	5	8	18.3182	NaN	NaN	18.5792	NaN	NaN	NaN	NaN	19.3826	21.5431	20.1895	20.5935	19.4698	19.0136	NaN	NaN
P07093-1	SERPINE2	Glia-derived nexin [OS=Homo sapiens]	4	8	18.6713	20.0117	21.5637	NaN	18.6616	14.1492	21.347	21.9677	19.918	16.9786	20.5471	17.6633	21.2759	20.0353	21.0827	20.4314
Q96EA4	SPDL1	protein Spindly [OS=Homo sapiens]	5	6	18.7372	18.1115	18.6554	19.8975	17.9355	18.826	20.9014	18.6799	20.4451	17.4387	17.4624	21.3147	19.4855	17.7199	NaN	16.7959
Q9H0F6-1	SHARPIN	Sharpin [OS=Homo sapiens]	4	11	22.6449	22.5774	21.2363	21.1333	22.3697	22.0844	20.5722	21.4781	21.5803	19.9075	20.602	21.4247	20.9923	20.9253	20.6631	20.4588
Q8IY17-1	PNPLA6	Neuropathy target esterase [OS=Homo sapiens]	3	4	18.7062	18.7353	NaN	19.3298	18.0555	18.6235	19.9728	18.905	19.696	18.6502	NaN	19.7537	19.5641	20.5171	20.3089	19.0458
Q5HYI8	RABL3	Rab-like protein 3 [OS=Homo sapiens]	2	3	19.378	18.9835	19.4337	19.9979	18.159	19.8754	19.758	19.1944	18.8477	20.4636	21.0544	21.036	20.1057	19.6408	19.5034	19.2566
Q9UKV3-1	ACIN1	Apoptotic chromatin condensation inducer in the nucleus [OS=Homo sapiens]	3	3	21.08	20.9287	20.2329	21.0358	20.8391	20.6577	20.6884	20.0758	21.0655	21.5881	21.8576	20.9032	19.8194	19.4922	20.5527	21.224
Q04721	NOTCH2	Neurogenic locus notch homolog protein 2 [OS=Homo sapiens]	5	10	19.0162	16.3895	18.9954	19.3503	17.6562	18.602	20.4156	19.1902	17.9871	20.0368	21.1339	21.0269	20.2512	20.3332	18.9565	16.9174
Q9NP55	BPIFA1	BPI fold-containing family A member 1 [OS=Homo sapiens]	4	4	17.297	22.3524	18.731	18.4447	23.224	21.3945	19.2149	21.0959	17.2952	17.0716	NaN	17.7341	17.3002	20.4594	22.1486	20.5658
Q8NFZ5-1	TNIP2	TNFAIP3-interacting protein 2 [OS=Homo sapiens]	6	11	20.447	20.3368	19.9572	21.6114	20.616	21.3885	20.5644	19.8499	21.0373	19.0001	20.6559	20.3263	19.2231	20.2373	16.5456	NaN
Q96N67	DOCK7	Dedicator of cytokinesis protein 7 [OS=Homo sapiens]	5	8	19.2223	19.2772	19.8153	18.4467	17.3087	16.4624	20.2834	18.1667	19.3001	17.1074	20.7976	19.8248	17.6408	18.0677	19.1683	19.0588
Q02127	DHODH	Dihydroorotate dehydrogenase (Quinone), mitochondrial [OS=Homo sapiens]	4	4	18.1407	17.5633	20.0582	20.0209	17.8959	17.9666	20.4735	19.1055	NaN	19.386	20.147	21.2903	19.6525	20.1712	19.5219	19.8635
Q8TAP9	MPLKIP	M-phase-specific PLK1-interacting protein [OS=Homo sapiens]	2	3	NaN	18.9912	17.3218	18.8505	17.288	19.4749	18.8742	17.5419	17.2422	19.3387	20.1686	18.5716	16.8524	17.893	NaN	19.3279
Q15904	ATP6AP1	V-type proton ATPase subunit S1 [OS=Homo sapiens]	3	6	19.2388	17.2995	20.6055	20.9517	19.6272	19.7796	20.8037	20.4813	18.3981	19.5064	20.347	21.1329	20.5622	20.7731	20.4332	20.1853
Q12983	BNIP3	BCL2/adenovirus E1B 19 kDa protein-interacting protein 3 [OS=Homo sapiens]	2	5	NaN	NaN	NaN	19.9949	18.2258	18.2917	18.7197	NaN	NaN	19.4669	18.6923	20.5779	NaN	NaN	NaN	18.1263
Q9NP92	MRPS30	39S ribosomal protein S30, mitochondrial [OS=Homo sapiens]	2	6	21.6278	20.5806	21.4988	18.9802	NaN	18.7011	21.9817	NaN	20.5793	20.9101	21.604	19.9235	19.3991	19.3329	17.1552	21.6137
Q00537	CDK17	cyclin-dependent kinase 17 [OS=Homo sapiens]	2	8	NaN	19.004	20.7992	20.2196	18.5179	19.6841	19.6622	17.8637	20.4205	20.1786	19.8148	20.172	19.3388	NaN	17.5178	19.8094
O75351	VPS4B	Vacuolar protein sorting-associated protein 4B [OS=Homo sapiens]	4	9	NaN	18.6004	20.0473	20.9517	19.084	NaN	21.2069	19.9863	NaN	18.9879	19.1034	20.2558	20.6045	20.1157	20.2882	19.95
Q9GZR7	DDX24	ATP-dependent RNA helicase DDX24 [OS=Homo sapiens]	6	8	21.2191	19.1093	20.0866	22.265	20.1139	21.4492	22.1418	17.4417	21.2751	22.2099	21.6575	22.8262	21.1055	22.0322	19.8581	21.2641
Q8TDN6	BRIX1	Ribosome biogenesis protein BRX1 homolog [OS=Homo sapiens]	4	5	NaN	NaN	19.4198	NaN	17.6466	18.4109	19.3565	18.3263	18.6869	18.7959	18.5567	19.1111	19.4502	19.1761	18.7361	NaN
O43633	CHMP2A	charged multivesicular body protein 2a [OS=Homo sapiens]	2	3	19.2698	19.0086	17.7572	20.3445	NaN	19.9325	20.2182	NaN	19.5875	19.9906	20.5027	20.619	19.3507	19.7292	19.1745	19.3803
O94813	SLIT2	Slit homolog 2 protein [OS=Homo sapiens]	2	3	17.9297	NaN	NaN	18.945	18.1071	18.9248	17.7123	NaN	18.1751	18.2271	18.8585	19.0957	17.5639	17.8225	NaN	18.4552
Q6P5R6	RPL22L1	60S ribosomal protein L22-like 1 [OS=Homo sapiens]	3	8	18.8822	20.0311	19.8221	NaN	19.4497	18.556	NaN	17.3159	19.5768	NaN	19.7706	16.9593	17.0384	19.2566	NaN	18.7069
O60524	NEMF	nuclear export mediator factor NEMF [OS=Homo sapiens]	4	11	20.149	20.0288	20.5943	20.9128	20.5116	20.6577	20.3975	19.5696	21.2645	19.6154	21.711	20.6343	20.7604	20.4007	19.4992	19.5452
P06732	CKM	Creatine kinase M-type [OS=Homo sapiens]	4	7	NaN	NaN	17.7692	20.3775	18.613	19.1612	19.6397	NaN	NaN	20.2479	NaN	NaN	NaN	NaN	NaN	NaN
Q86UL3	AGPAT6;GPAT4	glycerol-3-phosphate acyltransferase 4 [OS=Homo sapiens]	2	5	NaN	17.6613	17.892	17.9249	NaN	17.9578	NaN	NaN	18.0014	17.8232	18.2566	18.348	18.1532	17.6649	NaN	18.0499
P05814	CSN2	Beta-casein [OS=Homo sapiens]	2	3	19.882	17.8174	21.367	NaN	16.5778	NaN	NaN	18.8749	18.0183	17.7381	NaN	NaN	NaN	NaN	NaN	NaN
Q13137-2	CALCOCO2	Isoform 2 of Calcium-binding and coiled-coil domain-containing protein 2 [OS=Homo sapiens]	7	17	18.4345	18.9713	NaN	20.8407	18.5643	20.3336	19.3438	20.0858	18.8777	NaN	20.2938	NaN	NaN	NaN	NaN	19.5615
P11802	CDK4	Cyclin-dependent kinase 4 [OS=Homo sapiens]	2	6	NaN	19.6485	NaN	20.155	18.9708	18.8325	20.1527	19.7424	NaN	NaN	NaN	NaN	NaN	NaN	18.9106	NaN
Q96FX7	TRMT61A	tRNA (adenine(58)-N(1))-methyltransferase catalytic subunit TRMT61A [OS=Homo sapiens]	2	4	19.2521	NaN	17.8886	20.0692	NaN	NaN	20.05	NaN	NaN	18.768	NaN	19.9925	19.422	NaN	18.9873	19.3688
Q8NCD3-1	HJURP	Holliday junction recognition protein [OS=Homo sapiens]	2	3	18.992	NaN	19.1138	19.2989	NaN	NaN	19.1596	18.6497	NaN	NaN	NaN	19.263	19.2501	19.1254	18.5851	NaN
Q92667	AKAP1	A-kinase anchor protein 1, mitochondrial [OS=Homo sapiens]	2	3	20.1635	NaN	19.0612	20.3446	NaN	NaN	21.2689	17.0846	NaN	18.2708	20.4638	16.814	19.4309	20.8686	NaN	NaN
P42566-1	EPS15	epidermal growth factor receptor substrate 15 [OS=Homo sapiens]	2	4	NaN	NaN	NaN	18.9171	NaN	NaN	18.983	18.6335	18.1842	NaN	18.6701	19.3626	18.7315	18.6396	18.1777	NaN
Q8WWY7	WFDC12	WAP four-disulfide core domain protein 12 [OS=Homo sapiens]	2	3	NaN	20.0174	22.1321	NaN	21.1181	19.6671	NaN	18.5193	18.5675	NaN	NaN	NaN	19.6358	NaN	18.3789	NaN
P07476	IVL	Involucrin [OS=Homo sapiens]	3	4	19.1056	19.2729	18.5385	17.2127	18.8727	18.2618	21.0273	20.271	19.1476	18.5037	17.3737	18.5532	17.0825	18.7785	19.317	18.7708
Q9Y450-1	HBS1L	HBS1-like protein [OS=Homo sapiens]	3	3	19.1978	18.3871	19.314	19.5288	17.4242	18.2396	19.7218	18.5474	NaN	NaN	19.9362	19.1028	18.9786	19.2869	NaN	18.7062
Q13126-1	MTAP	S-methyl-5'-thioadenosine phosphorylase [OS=Homo sapiens]	4	7	19.7264	19.8089	21.0224	21.7694	20.7741	20.1228	21.0674	20.3249	20.1753	20.1532	20.9742	21.0499	20.9322	20.7612	20.2459	20.9354
P09234	SNRPC	U1 small nuclear ribonucleoprotein C [OS=Homo sapiens]	2	5	19.4087	NaN	NaN	20.7717	NaN	19.7932	20.3996	19.792	19.0968	19.7812	20.5752	21.2721	20.48	20.3475	20.0988	19.8989
P07451	CA3	carbonic anhydrase 3 [OS=Homo sapiens]	2	3	NaN	NaN	22.5164	18.2248	18.8425	NaN	18.7225	19.0067	NaN	22.0756	NaN	NaN	18.9052	NaN	NaN	17.5409
P18859	ATP5J	ATP synthase-coupling factor 6, mitochondrial [OS=Homo sapiens]	3	5	20.8641	NaN	18.7525	18.8577	18.4179	19.0427	18.4972	22.3773	18.7011	NaN	19.0303	20.498	NaN	NaN	18.721	20.185
P49841-1	GSK3B	Glycogen synthase kinase-3 beta [OS=Homo sapiens]	4	4	NaN	17.1052	NaN	20.2389	18.7668	18.3986	18.9457	18.4713	18.9864	18.2194	17.9038	20.1148	18.6259	18.8703	18.5231	17.3706
Q96DA6	DNAJC19	mitochondrial import inner membrane translocase subunit TIM14 [OS=Homo sapiens]	3	9	19.6955	21.6717	21.7272	21.0236	20.1936	22.2354	21.2676	20.8235	21.6331	22.2014	22.5776	21.2306	20.7655	22.5433	20.5222	22.0607
Q9H3P2-1	NELFA;WHSC2	Negative elongation factor A [OS=Homo sapiens]	2	4	NaN	NaN	19.1722	19.7024	NaN	NaN	19.0809	18.2738	NaN	NaN	18.3992	19.7285	18.3941	19.5269	17.9795	19.1241
Q96GQ7	DDX27	Probable ATP-dependent RNA helicase DDX27 [OS=Homo sapiens]	5	10	19.9429	20.8331	22.7654	21.9069	19.1827	20.0374	19.7204	17.9333	20.5411	21.9069	20.5152	21.1792	19.9267	19.1091	21.65	19.705
Q05397	PTK2	Focal adhesion kinase 1 [OS=Homo sapiens]	3	3	19.3363	18.0418	NaN	20.2032	NaN	16.9665	20.1067	NaN	17.6231	NaN	18.3684	20.1454	19.8485	NaN	NaN	18.4221
P17706-1	PTPN2	Tyrosine-protein phosphatase non-receptor type 2 [OS=Homo sapiens]	3	5	18.2557	18.8099	20.2787	20.9468	18.7059	19.1282	20.9427	19.8876	19.6393	19.3096	20.1433	21.1669	20.7939	20.2399	20.0461	19.6869
P46100	ATRX	transcriptional regulator ATRX [OS=Homo sapiens]	2	3	18.4029	NaN	17.694	18.8335	16.5428	17.952	18.738	NaN	18.1457	18.971	18.375	18.9711	18.6316	18.1411	NaN	17.7805
Q9Y5X1	SNX9	Sorting nexin-9 [OS=Homo sapiens]	2	5	19.9021	17.6357	18.5746	19.9648	17.855	NaN	20.1548	18.3947	19.2195	17.0806	17.5424	19.9259	19.9414	17.9061	19.5441	16.8541
Q86Y79	PTRH1	Probable peptidyl-tRNA hydrolase [OS=Homo sapiens]	2	6	NaN	19.5381	20.1389	19.9871	17.9687	19.4913	20.0723	18.6442	19.838	19.819	20.5633	19.4264	19.6506	20.7953	19.5589	20.2974
Q9NRZ9	HELLS	Lymphoid-specific helicase [OS=Homo sapiens]	5	5	19.9838	18.0197	21.8221	20.955	NaN	19.8714	21.6724	20.3638	20.2394	19.6591	20.8891	21.3701	20.6806	21.1433	19.9244	20.3484
Q9NQC7	CYLD	Ubiquitin carboxyl-terminal hydrolase CYLD [OS=Homo sapiens]	7	23	24.6999	24.0002	23.3177	23.603	23.3646	23.9013	23.2483	22.2704	24.2647	22.8008	24.0111	23.2016	22.741	22.6594	22.6267	23.7525
Q5TC12-1	ATPAF1	ATP synthase mitochondrial F1 complex assembly factor 1 [OS=Homo sapiens]	2	3	19.6319	18.7016	18.767	20.1693	17.5422	17.7971	20.5543	18.1975	18.9591	17.6464	19.5566	20.239	19.4161	18.6768	18.1781	18.5197
P24928	POLR2A	DNA-directed RNA polymerase II subunit RPB1 [OS=Homo sapiens]	3	3	NaN	17.2664	18.642	19.0819	18.6036	19.191	20.1151	17.4469	19.5358	19.588	18.7475	19.9736	18.86	18.6739	18.6298	21.032
Q53FA7-1	TP53I3	Quinone oxidoreductase PIG3 [OS=Homo sapiens]	2	4	19.1077	18.8669	20.2709	20.2929	18.0567	18.1607	20.3945	19.7189	18.2665	18.498	19.2456	19.5916	19.9778	19.932	19.7048	19.576
Q12923	PTPN13	Tyrosine-protein phosphatase non-receptor type 13 [OS=Homo sapiens]	3	8	20.6589	19.614	17.3936	19.8678	18.852	18.6688	17.4595	17.3115	18.0925	18.5416	19.9996	17.9159	18.1768	17.9902	18.0326	19.4198
O00139	KIF2A	Kinesin-like protein KIF2A [OS=Homo sapiens]	4	5	20.5584	19.4953	20.4729	21.4977	20.0263	19.869	20.9418	19.4347	20.3747	19.6604	20.2974	20.9384	20.4885	20.7224	19.2931	20.1447
P13807	GYS1	glycogen [starch] synthase, muscle [OS=Homo sapiens]	3	3	18.222	19.1754	18.9031	19.331	17.4772	18.4305	19.3451	16.0903	18.479	18.2611	18.5745	19.3646	19.0542	18.6907	18.1759	20.3507
Q13325	IFIT5	Interferon-induced protein with tetratricopeptide repeats 5 [OS=Homo sapiens]	2	5	NaN	17.3068	17.9045	18.2897	16.9068	17.0335	18.7065	17.7167	NaN	16.8146	NaN	18.0591	17.6954	18.2786	17.7142	17.7812
Q9Y508-1	RNF114	E3 ubiquitin-protein ligase RNF114 [OS=Homo sapiens]	2	3	20.4349	18.8022	18.8266	21.3157	18.5955	20.274	21.3326	19.827	20.3018	19.1655	20.1585	21.129	20.8226	20.4815	19.7642	19.6422
Q5TFE4	NT5DC1	5'-nucleotidase domain-containing protein 1 [OS=Homo sapiens]	2	3	19.1197	18.295	18.6796	20.3678	18.0413	18.36	20.0005	18.3792	18.0254	17.7876	18.3355	19.1637	19.115	18.8755	NaN	18.7313
Q9H6T3	RPAP3	RNA polymerase II-associated protein 3 [OS=Homo sapiens]	3	5	NaN	18.059	19.4449	NaN	NaN	NaN	NaN	18.5033	17.2448	NaN	18.853	20.1694	NaN	19.0083	19.1973	18.8876
Q6R327-1	RICTOR	Rapamycin-insensitive companion of mTOR [OS=Homo sapiens]	3	4	18.5817	NaN	17.1239	19.6274	18.5817	18.8993	17.718	18.6925	17.6505	16.9478	19.1183	16.2707	19.4512	17.97	18.6754	17.8011
O75368	SH3BGRL	SH3 domain-binding glutamic acid-rich-like protein [OS=Homo sapiens]	3	5	23.4396	21.4584	22.2378	21.233	21.0416	22.0448	21.9418	21.7376	21.1583	22.016	20.8805	21.2488	21.5148	21.615	22.327	20.9983
Q96EK9	KTI12	Protein KTI12 homolog [OS=Homo sapiens]	3	3	17.1608	17.7402	17.975	18.8266	16.9885	17.0473	19.7026	18.9166	18.6436	17.3881	17.9226	17.9024	18.3652	18.6074	17.907	18.3028
Q9UQ35	SRRM2	serine/arginine repetitive matrix protein 2 [OS=Homo sapiens]	3	5	20.2893	20.2524	20.4647	20.4042	16.6173	19.1121	20.9969	18.6515	20.3592	19.8067	21.3831	20.915	21.2795	19.7139	18.5972	20.6109
P31751	AKT2	RAC-beta serine/threonine-protein kinase [OS=Homo sapiens]	2	3	19.1273	18.4199	20.0761	20.1845	17.9665	18.3719	20.2408	19.0581	18.135	18.3052	19.0369	20.2226	19.8058	20.1194	NaN	19.0914
Q96H79	ZC3HAV1L	Zinc finger CCCH-type antiviral protein 1-like [OS=Homo sapiens]	3	4	19.5072	19.4715	18.7369	20.2706	19.1633	19.5417	19.9642	18.4697	19.231	18.8884	19.3338	20.0344	19.694	19.7368	18.3613	19.7925
O14920-1	IKBKB	Inhibitor of nuclear factor kappa-B kinase subunit beta [OS=Homo sapiens]	14	46	24.2929	24.2349	24.2968	24.0706	23.9837	24.002	23.9307	25.5859	24.0694	23.0835	23.348	23.2752	23.1301	22.7155	25.7499	22.9082
Q9H814	PHAX	Phosphorylated adapter RNA export protein [OS=Homo sapiens]	3	7	19.7177	19.5914	20.37	21.6877	18.9153	19.856	21.6117	20.7681	20.1132	19.5578	19.9927	21.5699	21.2971	21.3893	19.9833	20.1866
P20936-1	RASA1	ras GTPase-activating protein 1 [OS=Homo sapiens]	2	3	17.7365	17.554	NaN	18.4045	NaN	14.2393	19.17	18.1581	15.8203	NaN	16.4653	18.6887	18.4616	18.411	18.0793	14.2729
Q9Y6D5	ARFGEF2	Brefeldin A-inhibited guanine nucleotide-exchange protein 2 [OS=Homo sapiens]	4	4	17.4323	18.3645	18.5383	18.8206	NaN	17.7328	20.1048	18.6805	NaN	17.1916	NaN	18.5646	19.2458	19.7453	16.2256	18.3026
Q9GZS1-2	POLR1E	Isoform 2 of DNA-directed RNA polymerase I subunit RPA49 [OS=Homo sapiens]	4	6	21.0641	18.3742	21.8939	21.7833	17.6926	21.1195	21.7958	20.9067	21.2785	21.2477	22.0209	22.0994	21.8089	22.0396	21.3257	21.1741
P51452	DUSP3	dual specificity protein phosphatase 3 [OS=Homo sapiens]	3	6	20.1267	19.6487	20.296	20.8223	18.0015	18.7642	21.2412	20.8539	18.2329	18.1116	19.7486	21.241	19.6824	20.649	20.277	20.3537
O43772	SLC25A20	mitochondrial carnitine/acylcarnitine carrier protein [OS=Homo sapiens]	3	5	20.2818	19.6507	20.7345	20.921	17.9086	19.2402	21.1535	20.1682	19.9847	19.3151	20.8156	21.5119	19.9592	21.5645	20.6479	20.3142
Q96GX9-1	APIP	Methylthioribulose-1-phosphate dehydratase [OS=Homo sapiens]	3	5	18.9726	18.3226	20.6824	21.0871	18.2613	18.1411	21.0687	20.2994	20.0745	18.731	19.0796	20.8837	19.8526	20.3645	19.5033	20.5212
Q9H4A6	GOLPH3	Golgi phosphoprotein 3 [OS=Homo sapiens]	2	4	NaN	NaN	20.195	20.7758	17.8879	18.1115	20.3349	19.8922	19.6717	NaN	18.8822	20.1288	19.9465	19.7248	20.1923	19.0369
Q9H0P0-1	NT5C3;NT5C3A	Isoform 1 of Cytosolic 5'-nucleotidase 3A [OS=Homo sapiens]	2	3	NaN	NaN	18.448	20.6825	18.019	19.5298	19.9833	20.0875	18.2475	18.5262	20.0556	20.6443	19.3071	20.3358	20.3665	19.2344
Q14527	HLTF	Helicase-like transcription factor [OS=Homo sapiens]	2	4	17.0481	17.6105	18.4113	19.3736	NaN	17.9122	19.2806	NaN	17.4447	17.2471	NaN	17.8697	17.5224	19.4069	17.2221	17.3778
O95758-1	PTBP3	Isoform 1 of Polypyrimidine tract-binding protein 3 [OS=Homo sapiens]	3	11	19.0652	18.5152	18.7664	18.9992	18.3472	18.9115	18.9598	18.059	18.2135	18.8682	19.1646	19.4809	18.8357	19.2129	18.8734	18.5136
P0CG47	UBB	Polyubiquitin-B [OS=Homo sapiens]	20	597	24.0401	23.9102	23.5377	24.1906	23.705	24.2472	23.8372	23.523	24.692	22.9823	23.7216	23.1667	NaN	NaN	NaN	NaN
Q5BKZ1	ZNF326	DBIRD complex subunit ZNF326 [OS=Homo sapiens]	3	3	NaN	NaN	NaN	NaN	16.8048	18.2957	NaN	NaN	18.8416	20.3028	18.6738	19.611	NaN	NaN	NaN	NaN
O75152	ZC3H11A	Zinc finger CCCH domain-containing protein 11A [OS=Homo sapiens]	2	4	NaN	NaN	NaN	NaN	NaN	NaN	NaN	NaN	NaN	18.2992	17.7956	NaN	NaN	NaN	NaN	NaN
Q15025-2	TNIP1	Isoform 2 of TNFAIP3-interacting protein 1 [OS=Homo sapiens]	34	378	19.6232	19.7959	19.8024	20.0511	19.2584	20.0241	18.674	19.2708	20.1871	NaN	17.9065	18.9766	NaN	NaN	NaN	NaN
P11217	PYGM	Glycogen phosphorylase, muscle form [OS=Homo sapiens]	7	21	NaN	NaN	NaN	NaN	NaN	NaN	NaN	18.5387	NaN	20.796	20.8541	NaN	NaN	NaN	NaN	NaN
P07864	LDHC	L-lactate dehydrogenase C chain [OS=Homo sapiens]	2	30	NaN	NaN	19.9741	NaN	NaN	NaN	19.6947	19.61	NaN	23.407	NaN	NaN	NaN	NaN	NaN	NaN
P84243	H3F3A;H3F3AP4;H3F3B	histone H3.3 [OS=Homo sapiens]	9	71	NaN	NaN	NaN	NaN	NaN	NaN	NaN	18.9626	21.0676	NaN	NaN	NaN	NaN	NaN	NaN	NaN
Q15025	TNIP1	TNFAIP3-interacting protein 1 [OS=Homo sapiens]	35	389	27.9694	27.865	27.529	27.8014	27.4881	28.0118	27.3271	27.2809	28.3543	25.9402	26.649	26.1474	20.9214	20.8081	19.2599	20.9373
Q96EP0-1	RNF31	E3 ubiquitin-protein ligase RNF31 [OS=Homo sapiens]	27	116	25.4728	25.3901	24.967	24.8311	24.5528	24.6916	24.0068	24.3686	24.4867	22.893	22.8008	23.0921	22.7498	22.5562	22.5365	22.4794
Q96CV9-1	OPTN	Optineurin [OS=Homo sapiens]	24	148	25.9273	25.5233	25.1066	25.2818	24.5911	24.9904	25.2632	24.6604	26.1938	22.5128	23.3908	23.943	22.9909	22.5536	22.5268	22.2933
Q9BQ52-1	ELAC2	Zinc phosphodiesterase ELAC protein 2 [OS=Homo sapiens]	7	19	17.8045	17.944	17.831	21.0761	19.0315	17.7512	22.0529	18.4209	20.6558	18.639	20.8746	21.4691	22.2403	21.2003	21.0607	21.5819
O43795	MYO1B	Unconventional myosin-Ib [OS=Homo sapiens]	29	72	24.1243	23.6458	23.3484	23.277	22.4277	23.0821	22.9449	22.4574	22.4169	25.3301	25.6173	25.2627	22.4598	22.6891	22.4977	22.2532
Q9Y6K9	IKBKG	NF-kappa-B essential modulator [OS=Homo sapiens]	11	73	24.9187	24.6201	24.1916	24.412	23.9185	24.2954	23.6042	23.4617	24.4134	22.2984	23.3382	23.1913	19.8895	19.3707	18.6478	19.0646
Q14790-1	CASP8	Caspase-8 [OS=Homo sapiens]	13	38	20.7604	16.3937	19.0621	21.4306	19.0554	18.7895	22.6139	21.7077	21.3729	23.1133	23.7504	23.4353	20.352	19.6443	19.7485	18.9091
O75367-1	H2AFY	Core histone macro-H2A.1 [OS=Homo sapiens]	7	23	20.9266	21.0158	20.6851	21.1167	20.9114	20.9991	20.1034	20.7837	23.1299	24.0109	23.2987	23.215	20.547	20.8448	20.8267	19.7535
Q96FZ7	CHMP6	charged multivesicular body protein 6 [OS=Homo sapiens]	2	14	18.9561	19.2552	NaN	21.0809	17.8924	19.5574	21.0078	18.9281	19.6205	18.98	19.6408	21.1924	20.6708	20.7178	20.7267	20.6224
P49005	POLD2	DNA polymerase delta subunit 2 [OS=Homo sapiens]	3	7	19.9445	19.4493	19.1235	21.5052	19.5795	19.7211	21.4274	20.4697	20.0214	18.8786	21.237	20.0274	21.3803	21.647	21.4246	21.4302
Q9UHD2	TBK1	Serine/threonine-protein kinase TBK1 [OS=Homo sapiens]	38	287	27.1508	27.0469	26.8942	27.2761	26.7548	27.3754	26.6387	26.4372	27.5332	25.605	26.4031	26.2188	24.2801	24.6475	24.5017	24.5289
Q8N8R3-1	SLC25A29	mitochondrial basic amino acids transporter [OS=Homo sapiens]	4	12	16.829	14.8864	18.4738	21.5876	20.6546	21.2041	18.5257	18.9976	19.7138	21.5386	22.0385	21.5828	20.9587	21.9107	21.1853	21.7135
Q9UKM9-1	RALY	RNA-binding protein Raly [OS=Homo sapiens]	7	32	23.2084	22.7215	22.8172	23.0714	22.5551	23.299	22.5455	20.7586	23.5053	24.1713	23.5138	23.7305	22.3521	22.4898	22.079	21.9026
Q7L5D6	GET4	Golgi to ER traffic protein 4 homolog [OS=Homo sapiens]	3	9	19.8154	17.8978	18.0798	21.1328	18.2503	18.2112	20.6037	20.6808	NaN	17.8764	20.9219	21.2232	21.0882	20.9867	20.7954	20.9644
Q5JWF2-1	GNAS	Guanine nucleotide-binding protein G(S) subunit alpha isoforms XLas [OS=Homo sapiens]	5	14	20.1256	20.3311	18.9128	21.1042	19.1253	19.4431	19.8637	19.7585	18.3023	21.9657	22.4844	22.1629	19.9476	20.5339	19.0825	19.5021
Q8NCA5	FAM98A	protein FAM98A [OS=Homo sapiens]	5	32	21.9019	22.279	22.6778	22.6063	21.7261	22.0919	22.4421	20.8862	21.6256	22.5684	23.1359	22.6922	21.3345	21.4498	20.7979	20.9295
P55769	NHP2L1;SNU13	NHP2-like protein 1 [OS=Homo sapiens]	2	16	22.3399	21.8486	21.948	22.2913	21.1178	22.2436	22.2441	20.9398	22.4536	23.2627	22.8818	23.0408	21.7974	21.8653	21.4713	21.2975
Q96KR1	ZFR	Zinc finger RNA-binding protein [OS=Homo sapiens]	4	9	NaN	19.4185	20.0663	20.6226	19.1778	19.9459	20.8999	17.9797	20.8898	21.4721	21.3162	21.4029	20.0089	20.1747	19.6148	NaN
P01834	IGKC	immunoglobulin kappa constant [OS=Homo sapiens]	7	93	20.2772	21.3916	22.3655	20.2123	21.41	20.1547	20.6985	21.6934	19.9656	19.4423	19.789	18.5862	21.4198	NaN	23.0563	22.0035
Q96QA5	GSDMA	gasdermin-A [OS=Homo sapiens]	11	50	23.1344	24.1808	23.701	22.7022	24.2164	23.3015	23.2829	24.2151	23.7533	21.7321	22.3368	21.7977	23.362	23.2679	23.9432	24.231
Q15717	ELAVL1	ELAV-like protein 1 [OS=Homo sapiens]	8	46	24.2038	23.7499	23.6118	24.0976	23.4884	24.1207	23.3212	22.5629	23.8494	24.2628	24.3625	24.1009	23.2771	23.111	23.3101	22.8389
P68431	HIST1H3F;HIST1H3C;HIST1H3D;HIST1H3G;HIST1H3H;HIST1H3B;HIST1H3A;HIST1H3E;HIST1H3I;HIST1H3J	Histone H3.1 [OS=Homo sapiens]	9	76	27.2365	27.2925	27.2001	26.9627	27.0258	26.9984	26.8321	25.0083	28.0794	28.9748	28.0915	28.139	26.5801	26.6961	26.4888	27.0324
O14734	ACOT8	Acyl-coenzyme A thioesterase 8 [OS=Homo sapiens]	2	14	19.3958	19.0059	NaN	20.5348	18.716	20.298	20.6371	19.2821	20.4258	20.0609	20.9501	21.0345	20.6177	20.4442	20.722	20.7631
Q9UBI6	GNG12	guanine nucleotide-binding protein g(i)/g(s)/g(o) subunit gamma-12 [OS=Homo sapiens]	3	12	22.1258	20.9921	19.9618	20.8	20.5644	20.6971	20.0927	20.5626	19.3836	21.5777	21.3969	22.0417	NaN	19.4792	NaN	20.3701
Q02338	BDH1	D-beta-hydroxybutyrate dehydrogenase, mitochondrial [OS=Homo sapiens]	5	15	19.5548	19.4021	19.8126	21.7789	20.8553	20.7132	21.2829	20.3183	20.0765	21.6694	22.5083	22.4301	21.2907	22.5415	21.3945	22.2768
P62879	GNB2	Guanine nucleotide-binding protein G(I)/G(S)/G(T) subunit beta-2 [OS=Homo sapiens]	9	48	20.2696	20.3538	19.8933	19.5344	19.9216	20.4505	20.9811	18.1519	20.0302	21.4863	22.1123	21.8063	19.8011	20.6855	20.1294	20.3115
Q2T9J0	TYSND1	Peroxisomal leader peptide-processing protease [OS=Homo sapiens]	2	4	NaN	15.3989	16.1263	18.0118	16.6112	14.6871	18.5137	17.8274	15.6912	17.2338	18.2641	18.2108	18.0861	18.3041	18.3733	17.5564
Q13242	SRSF9	serine/arginine-rich splicing factor 9 [OS=Homo sapiens]	3	14	21.3635	20.4926	20.577	21.4378	20.0224	21.1583	21.4712	19.9766	21.5093	21.9921	21.5521	22.0212	20.8653	20.5765	20.2037	20.1962
Q7Z2T5-1	TRMT1L	TRMT1-like protein [OS=Homo sapiens]	2	3	20.7405	20.4996	20.541	20.424	NaN	20.5784	20.1052	NaN	17.9627	19.9902	20.4055	20.4999	19.3182	19.6279	18.8491	19.0363
P21980	TGM2	Protein-glutamine gamma-glutamyltransferase 2 [OS=Homo sapiens]	2	10	20.7204	20.4279	20.7712	20.985	19.347	19.9927	21.5831	20.4557	20.2419	19.5416	NaN	18.9172	21.2073	21.1661	20.9604	20.6367
Q8TED0	UTP15	U3 small nucleolar RNA-associated protein 15 homolog [OS=Homo sapiens]	3	7	19.5221	18.12	17.9268	19.0059	18.7011	19.4545	19.1599	18.4194	19.9502	20.5194	20.2997	20.0097	18.5463	19.4419	18.1979	17.9645
O60832-1	DKC1	H/ACA ribonucleoprotein complex subunit 4 [OS=Homo sapiens]	5	16	21.0765	20.4484	20.4578	21.7511	20.9886	21.4756	21.2488	20.1894	21.3886	22.3736	22.0813	22.1819	21.1337	20.9818	20.1706	20.7567
Q7RTV0	PHF5A	PHD finger-like domain-containing protein 5A [OS=Homo sapiens]	5	25	22.2826	22.0069	21.8235	23.5162	22.2329	23.2181	23.1422	21.8731	23.0926	23.3655	23.702	23.9333	23.3801	23.4773	22.8736	23.441
Q02978	SLC25A11	Mitochondrial 2-oxoglutarate/malate carrier protein [OS=Homo sapiens]	7	22	19.4941	19.8152	20.4112	22.1834	20.2655	20.7384	21.6479	20.7189	19.9815	21.2678	22.0525	22.2999	21.5129	22.8061	21.6361	21.9911
O94808	GFPT2	Glutamine--fructose-6-phosphate aminotransferase [isomerizing] 2 [OS=Homo sapiens]	9	47	19.3307	19.1463	18.1898	22.5544	21.8017	21.7183	21.12	22.7104	19.9906	21.8115	21.6493	22.0183	21.0298	21.9848	20.5628	21.8023
Q15427	SF3B4	Splicing factor 3b subunit 4 [OS=Homo sapiens]	4	45	21.7912	21.6171	21.5688	22.6463	20.4555	22.4824	23.0991	22.0642	21.9614	22.4009	22.8628	22.8697	22.6759	23.4076	22.6767	23.0318
Q9UDR5	AASS	Alpha-aminoadipic semialdehyde synthase, mitochondrial [OS=Homo sapiens]	6	11	19.0658	19.4031	19.3479	21.1309	17.8155	19.8433	21.7063	20.4903	18.9853	19.0576	20.6454	20.6755	20.5612	20.5124	20.4302	20.0129
Q92621	NUP205	Nuclear pore complex protein Nup205 [OS=Homo sapiens]	12	32	20.416	20.0261	19.9457	21.9173	18.8664	21.4298	22.1485	20.901	20.7796	22.1308	22.2231	22.3226	20.915	21.1371	21.2704	20.3865
P51810	GPR143	G-protein coupled receptor 143 [OS=Homo sapiens]	5	22	20.1186	20.9325	20.0024	22.4233	19.7464	21.0316	21.9174	22.153	21.2022	21.6286	22.2098	22.7639	21.9181	22.0085	21.64	21.6985
Q5H9R7-1	PPP6R3	Serine/threonine-protein phosphatase 6 regulatory subunit 3 [OS=Homo sapiens]	11	25	21.0572	21.8483	22.1021	23.475	21.1613	22.6103	23.1132	22.0039	21.6864	22.5079	23.1445	23.4636	22.9467	22.8446	22.6508	23.1882
Q99538	LGMN	Legumain [OS=Homo sapiens]	2	5	18.4508	19.4645	19.7695	20.2334	20.2546	20.4034	21.4388	20.0348	19.995	19.4173	20.9364	21.0616	20.8825	21.2543	20.711	20.9071
O00159-2	MYO1C	Isoform 2 of Unconventional myosin-Ic [OS=Homo sapiens]	28	117	23.8565	23.1146	23.1865	24.13	22.5992	22.821	24.0902	22.7865	22.5143	25.3565	25.828	25.4464	23.3723	23.9167	23.0866	23.0173
Q92685-1	ALG3	Dol-P-Man:Man(5)GlcNAc(2)-PP-Dol alpha-1,3-mannosyltransferase [OS=Homo sapiens]	2	10	19.3668	19.2199	19.4952	19.7536	18.6567	18.8844	19.9654	19.9189	19.7834	19.3089	20.0993	20.5558	20.5034	20.4145	20.1705	20.0133
O43390-2	HNRNPR	Isoform 2 of Heterogeneous nuclear ribonucleoprotein R [OS=Homo sapiens]	19	112	NaN	NaN	17.8201	NaN	NaN	NaN	16.5926	NaN	18.4908	18.8939	18.7898	NaN	17.7825	18.0718	17.7471	17.5924
Q9HCY8	S100A14	protein S100-A14 [OS=Homo sapiens]	3	24	21.2843	22.4247	21.6205	20.475	22.7859	20.4413	21.5973	23.5319	21.2898	19.2566	19.9765	19.9903	22.2858	21.9287	22.0029	20.7237
Q9HCN8	SDF2L1	Stromal cell-derived factor 2-like protein 1 [OS=Homo sapiens]	5	15	21.1017	20.9167	21.1606	22.0404	20.4325	20.8483	22.5015	20.9041	21.4643	21.056	22.2679	22.4654	22.1935	22.3181	21.6983	22.3182
Q9BXP5	SRRT	serrate RNA effector molecule homolog [OS=Homo sapiens]	7	37	21.5162	20.5293	21.1036	23.1088	21.2027	22.1568	22.7319	21.2302	21.424	21.7953	21.6298	22.8508	22.8778	22.5259	22.3032	22.4031
P62979	RPS27A	Ubiquitin-40S ribosomal protein S27a [OS=Homo sapiens]	20	629	30.3493	29.8361	30.0584	30.0089	29.5167	29.903	29.7859	29.8575	29.8759	29.3488	29.7172	29.821	28.7588	28.7101	28.6018	28.7116
Q08188	TGM3	Protein-glutamine gamma-glutamyltransferase E [OS=Homo sapiens]	35	264	25.6272	25.8372	26.8299	24.8036	26.2655	25.0269	25.5582	27.0243	25.7758	25.3967	24.8287	24.2953	26.1189	25.959	26.2511	26.2706
Q9H6R4-1	NOL6	Nucleolar protein 6 [OS=Homo sapiens]	4	10	17.1375	17.3687	17.5061	17.8648	16.5308	17.3165	17.5185	19.0175	19.447	20.4238	19.2962	18.5932	17.1335	17.7904	17.092	16.6858
P35251-1	RFC1	Replication factor C subunit 1 [OS=Homo sapiens]	3	7	18.6293	18.7437	19.2845	20.6059	18.9196	18.8102	20.467	19.3815	19.1883	19.5208	20.2017	20.6077	20.2034	20.4547	19.8807	19.9869
Q13795	ARFRP1	ADP-ribosylation factor-related protein 1 [OS=Homo sapiens]	2	9	17.2315	18.704	17.4739	20.1901	NaN	19.1481	20.2179	19.0853	19.1739	18.9656	20.0217	20.2743	19.729	19.9684	19.5361	19.5691
Q9UKL0	RCOR1	REST corepressor 1 [OS=Homo sapiens]	7	21	19.6761	20.9357	19.4777	22.4089	19.967	21.3458	22.3268	22.2433	22.1219	20.0285	22.1679	22.2449	21.9396	22.4413	21.6312	22.108
P46087	NOP2	Probable 28S rRNA (cytosine(4447)-C(5))-methyltransferase [OS=Homo sapiens]	5	12	19.924	19.9911	19.9756	20.5485	19.119	20.6491	20.5554	17.107	21.5147	22.7017	22.0784	21.5494	21.0162	18.7589	19.5232	18.0698
Q96S97	MYADM	myeloid-associated differentiation marker [OS=Homo sapiens]	3	30	21.8133	21.6782	21.2776	22.9744	21.9716	22.3068	22.1068	21.6046	21.6335	22.8265	23.4185	23.6983	21.4876	22.0676	21.063	21.8704
P22735	TGM1	Protein-glutamine gamma-glutamyltransferase K [OS=Homo sapiens]	17	90	23.8167	24.7357	23.9503	22.7046	24.3867	23.8151	23.9586	25.2482	23.8325	23.5093	22.8803	22.5258	24.4809	24.0016	24.3363	24.0366
P53985	SLC16A1	Monocarboxylate transporter 1 [OS=Homo sapiens]	3	7	20.243	18.5121	19.5669	20.6322	19.5859	20.1314	19.3904	18.5742	18.9888	20.2659	20.1714	20.7836	18.8558	19.5954	19.1588	19.1615
P22532	SPRR2D	small proline-rich protein 2D [OS=Homo sapiens]	3	18	20.126	23.8262	19.373	21.4944	17.6254	19.0581	21.819	21.21	22.1157	17.5792	20.5931	NaN	20.725	19.7375	18.2015	18.9393
P11388-1	TOP2A	DNA topoisomerase 2-alpha [OS=Homo sapiens]	19	46	23.2065	23.3103	23.2243	23.4775	23.1865	23.151	23.4996	22.0586	24.0125	24.1339	24.0586	23.5653	22.593	22.6284	22.7145	22.7809
P49406	MRPL19	39S ribosomal protein L19, mitochondrial [OS=Homo sapiens]	7	18	20.7373	20.4449	20.7091	22.4024	20.7515	21.1708	22.3521	21.0611	21.0141	21.2132	22.2414	22.627	21.5326	22.1186	21.3547	21.7306
Q9H583	HEATR1	HEAT repeat-containing protein 1 [OS=Homo sapiens]	11	17	21.0788	18.8152	21.1555	19.4709	19.4389	19.3797	19.0443	19.4397	20.0498	22.0159	21.3112	21.7316	18.7823	20.4568	19.3677	18.2597
P21589-1	NT5E	5'-nucleotidase [OS=Homo sapiens]	11	36	21.862	21.6866	21.7701	21.5816	20.8163	20.8093	21.4382	20.4049	20.2728	22.8831	23.4991	23.0701	21.0891	21.4989	21.273	20.9623
Q13158	FADD	FAS-associated death domain protein [OS=Homo sapiens]	2	20	18.9414	18.64	19.4324	19.1797	18.4994	19.0758	19.7579	19.8737	19.1584	20.0503	21.027	20.1256	18.9478	19.0514	18.8967	19.4351
Q9UGM3-1	DMBT1	deleted in malignant brain tumors 1 protein [OS=Homo sapiens]	2	11	20.6424	23.0805	22.1948	22.6827	21.3941	20.1105	19.0013	21.4253	20.4981	19.4518	NaN	19.5393	21.1509	20.9864	21.9029	22.9567
Q9P2R3	ANKFY1	Rabankyrin-5 [OS=Homo sapiens]	4	7	18.4549	17.4885	NaN	18.9363	18.4858	NaN	19.5028	18.3781	17.379	NaN	18.6126	19.6461	20.0785	20.1649	19.0902	20.1813
P55081	MFAP1	microfibrillar-associated protein 1 [OS=Homo sapiens]	4	7	21.3338	20.8758	19.8734	21.3321	21.3828	21.6833	19.663	18.088	21.0052	21.6316	21.4417	21.3641	21.2109	21.8542	22.1389	22.6184
Q14444-1	CAPRIN1	Caprin-1 [OS=Homo sapiens]	22	242	27.0249	26.4746	26.663	27.0544	26.358	26.603	26.298	25.575	25.9266	26.4485	27.1024	27.0371	26.2163	26.043	25.501	25.6709
P20700	LMNB1	Lamin-B1 [OS=Homo sapiens]	38	206	25.5117	24.9663	25.1893	25.6692	24.4603	25.6406	25.3824	23.8526	25.6773	26.464	26.5238	26.4635	25.1782	25.5505	24.9704	24.9964
O43823	AKAP8	A-kinase anchor protein 8 [OS=Homo sapiens]	3	3	19.8508	18.9068	19.8519	19.9191	19.5966	19.3809	20.0772	19.1736	NaN	20.0904	20.4814	20.1995	19.6574	19.4237	19.1357	19.5462
Q9H1E1	RNASE7	Ribonuclease 7 [OS=Homo sapiens]	3	17	20.2524	21.4981	21.8701	18.8129	19.6172	18.4718	19.4246	21.1649	20.8992	21.8091	20.8621	18.3545	21.2876	20.3192	21.7983	21.0944
O00165	HAX1	HCLS1-associated protein X-1 [OS=Homo sapiens]	7	51	21.5873	21.7261	21.9691	22.7502	21.6744	22.2989	22.3443	22.1581	22.5265	22.0744	23.1225	22.8645	22.6443	22.483	22.3331	22.4908
Q01469	FABP5	Fatty acid-binding protein, epidermal [OS=Homo sapiens]	25	295	26.1116	27.5906	30.52	26.313	27.6843	25.313	24.9911	26.5847	25.2311	24.1924	24.8365	23.8526	27.3297	25.9444	27.4713	25.6721
P51970	NDUFA8	NADH dehydrogenase [ubiquinone] 1 alpha subcomplex subunit 8 [OS=Homo sapiens]	3	8	19.533	18.5103	NaN	21.1653	19.7031	18.7388	20.7088	20.0889	18.663	19.0767	20.3584	21.329	20.7783	21.3676	20.491	21.3147
Q16719	KYNU	kynureninase [OS=Homo sapiens]	5	13	19.2563	20.1714	20.4882	20.1427	20.0141	19.5224	21.4934	21.0299	20.7681	19.4393	20.1919	20.0534	21.0175	21.2991	21.2069	20.613
Q8IWA4-1	MFN1	Mitofusin-1 [OS=Homo sapiens]	3	3	18.873	17.8732	17.926	19.1774	20.0524	17.9027	19.856	19.4549	22.4187	18.6909	20.7696	19.5933	18.2157	18.6404	18.3076	17.8415
P01591	IGJ;JCHAIN	Immunoglobulin J chain [OS=Homo sapiens]	3	14	21.1135	22.0216	22.1464	20.9926	21.9971	NaN	20.3534	21.8291	19.9942	19.8191	18.3055	20.2066	20.8369	20.6929	22.3184	22.6979
P01009-1	SERPINA1	alpha-1-antitrypsin [OS=Homo sapiens]	7	20	20.2337	20.85	23.5097	21.2221	21.4413	22.0718	18.8414	21.9231	18.382	16.7484	20.2985	17.9847	21.0906	19.8062	22.376	23.047
Q9NY93	DDX56	Probable ATP-dependent RNA helicase DDX56 [OS=Homo sapiens]	4	10	NaN	19.4587	21.0968	20.2485	18.1612	19.9646	20.2237	NaN	20.6141	21.2709	20.7213	20.7508	18.804	20.2596	18.4378	18.7774
Q9NV06	DCAF13	DDB1- and CUL4-associated factor 13 [OS=Homo sapiens]	2	9	19.0882	18.8845	18.8886	19.4119	19.1227	19.4628	18.9751	18.1606	20.3037	20.8026	19.6503	19.8087	18.8449	19.0064	18.2425	18.6204
P04899-1	GNAI2	guanine nucleotide-binding protein G(i) subunit alpha-2 [OS=Homo sapiens]	14	81	23.791	22.9069	23.4182	24.2017	22.8357	23.2801	23.5001	22.8797	22.7761	25.1439	25.5909	25.3446	23.1843	23.9208	22.712	23.3174
O15119	TBX3	T-box transcription factor TBX3 [OS=Homo sapiens]	2	3	19.0264	NaN	NaN	18.9964	16.3274	19.646	NaN	18.2391	19.7233	19.0189	19.5569	19.5679	NaN	17.7131	17.7004	18.4901
O14763	TNFRSF10B	Tumor necrosis factor receptor superfamily member 10B [OS=Homo sapiens]	3	14	17.0923	NaN	18.5321	20.2658	18.512	18.5127	20.6272	20.0621	19.2558	19.8244	21.0662	21.1437	19.4952	19.3687	18.9448	18.9697
O43464	HTRA2	Serine protease HTRA2, mitochondrial [OS=Homo sapiens]	7	15	22.4627	22.6387	22.5145	20.6642	20.4882	20.7734	19.1443	18.248	NaN	NaN	18.4003	20.2411	NaN	20.8819	18.0983	19.7141
O60264	SMARCA5	SWI/SNF-related matrix-associated actin-dependent regulator of chromatin subfamily A member 5 [OS=Homo sapiens]	5	16	20.508	20.3998	20.6568	20.8636	19.8214	20.2992	21.1997	19.3522	20.878	21.4151	21.3116	21.4994	19.8232	20.8828	20.0053	20.3896
Q9Y608	LRRFIP2	Leucine-rich repeat flightless-interacting protein 2 [OS=Homo sapiens]	3	11	18.9982	19.4146	19.0674	NaN	19.2476	18.9835	20.4057	20.0779	19.7338	18.1972	18.7793	18.7758	19.9165	19.7882	19.1412	19.6889
Q99439	CNN2	Calponin-2 [OS=Homo sapiens]	4	24	18.1036	NaN	20.0106	21.1921	17.8132	NaN	19.2223	18.1707	18.1088	18.1784	20.1182	19.6541	20.9384	20.6786	19.6617	20.2234
O75531	BANF1	Barrier-to-autointegration factor [OS=Homo sapiens]	4	27	23.3609	22.5718	21.0903	21.2636	22.297	23.3377	19.2464	22.1761	20.7774	23.2467	23.1689	22.688	18.7115	21.6466	19.6	21.9982
P62805	HIST1H4A;HIST1H4F;HIST1H4D;HIST1H4J;HIST2H4A;HIST2H4B;HIST1H4H;HIST1H4C;HIST4H4;HIST1H4E;HIST1H4I;HIST1H4B;HIST1H4K;HIST1H4L	histone H4 [OS=Homo sapiens]	17	258	27.6014	27.3806	27.3411	27.2459	26.5883	26.8107	27.5321	24.8675	28.4288	29.8832	28.4275	28.9368	27.3894	27.7799	26.8001	27.0265
P22087	FBL	rRNA 2'-O-methyltransferase fibrillarin [OS=Homo sapiens]	11	56	23.6514	22.7269	23.7544	23.8034	22.5573	23.1755	23.4021	22.9874	23.8097	24.4897	23.9872	23.7213	22.8393	23.3287	23.2093	22.9864
P08754	GNAI3	Guanine nucleotide-binding protein G(k) subunit alpha [OS=Homo sapiens]	9	39	19.5912	18.895	19.9958	21.0746	19.2213	19.8933	20.2381	19.769	19.1915	22.0726	22.6352	21.9426	18.4842	21.0137	18.8749	20.5615
P0DOY2	IGLC2	immunoglobulin lambda constant 2 [OS=Homo sapiens]	5	45	22.9463	23.4612	24.5303	22.7804	22.6953	21.8272	22.047	23.5086	21.4804	21.5277	21.9208	20.6346	22.6938	22.1809	24.1738	24.7584
P13716-1	ALAD	Delta-aminolevulinic acid dehydratase [OS=Homo sapiens]	2	5	18.861	19.2726	19.5117	18.9254	19.297	18.7605	19.3345	19.891	18.9175	19.3174	18.8865	18.987	19.7149	19.7498	19.8415	19.5313
Q08211	DHX9	Atp-dependent rna helicase a [OS=Homo sapiens]	49	468	26.8929	26.3766	26.7094	27.0568	25.9312	26.6554	27.0522	26.0314	26.7023	27.0498	27.1451	27.3415	26.6084	26.6491	26.2999	26.2417
Q9NVP1	DDX18	ATP-dependent RNA helicase DDX18 [OS=Homo sapiens]	6	9	19.9275	19.6358	20.6834	21.7654	19.5731	21.329	21.6293	20.4741	21.7482	22.9122	21.9507	22.3897	21.3933	21.0002	20.0148	21.1043
Q13363-1	CTBP1	C-terminal-binding protein 1 [OS=Homo sapiens]	4	18	19.2349	19.2827	18.302	20.5335	NaN	18.3822	20.7458	20.1492	19.3107	18.1433	19.4292	20.9274	20.633	20.8698	20.0195	20.0662
P62873	GNB1	Guanine nucleotide-binding protein G(I)/G(S)/G(T) subunit beta-1 [OS=Homo sapiens]	12	83	24.2982	23.6805	23.7536	24.5942	23.1879	23.6376	24.3108	23.6	23.469	25.2603	25.8776	25.5861	23.8351	24.3131	23.4507	24.0649
Q8N983	MRPL43	39S ribosomal protein L43, mitochondrial [OS=Homo sapiens]	4	28	20.8083	20.6098	21.9452	23.0768	21.4194	21.8924	22.5599	21.7153	21.5621	21.7492	22.7028	23.4585	22.7178	23.0598	22.3614	22.5069
P62861	FAU	40S ribosomal protein S30 [OS=Homo sapiens]	3	60	24.8436	23.3731	23.878	25.4968	25.5004	25.4012	25.7608	21.8626	25.67	25.7908	25.8521	26.0513	25.7242	25.4926	25.2118	25.856
P04745	AMY1A;AMY1C;AMY1B	alpha-amylase 1 [OS=Homo sapiens]	24	135	24.0431	25.7932	28.0412	24.0269	24.5013	21.2438	22.8524	23.9061	22.2126	21.3262	22.8781	21.3566	24.2252	23.4129	24.6892	22.8778
Q9Y3T9	NOC2L	Nucleolar complex protein 2 homolog [OS=Homo sapiens]	5	16	21.1593	19.7424	20.1045	21.0947	18.1973	20.3278	21.293	19.9387	21.4035	22.2336	21.6292	21.5467	20.7317	20.9871	20.775	19.9661
Q5JVF3	PCID2	PCI domain-containing protein 2 [OS=Homo sapiens]	3	11	19.4727	18.3042	18.921	20.5042	18.947	19.62	20.8131	19.6282	18.8535	19.2595	20.5269	20.2529	20.1393	20.7481	19.9063	20.3749
Q9NX62	IMPAD1	Inositol monophosphatase 3 [OS=Homo sapiens]	3	13	17.8228	19.3888	20.6533	18.0582	18.0876	17.1377	21.1668	19.4876	18.9278	20.1602	20.3544	20.5572	21.1573	20.6903	20.4788	20.1854
Q16777	HIST2H2AC	Histone H2A type 2-C [OS=Homo sapiens]	8	212	28.0208	28.0618	28.077	27.7022	27.1653	28.3648	27.6149	26.3452	29.3862	29.9056	29.1464	29.0922	27.5081	27.6447	27.1658	27.2163
Q5TAQ9-1	DCAF8	DDB1- and CUL4-associated factor 8 [OS=Homo sapiens]	3	13	19.2768	19.1009	NaN	20.6088	17.9749	NaN	20.7824	18.8182	20.148	19.4742	20.198	20.6052	20.3328	20.4613	20.0074	19.9348
O94851	MICAL2	[F-actin]-methionine sulfoxide oxidase MICAL2 [OS=Homo sapiens]	3	3	NaN	16.1719	17.2175	NaN	NaN	NaN	20.0819	NaN	19.6758	NaN	NaN	16.6778	NaN	19.6131	19.4643	18.608
P21926	CD9	CD9 antigen [OS=Homo sapiens]	3	11	20.9221	20.4349	21.7887	22.7709	20.3506	21.2227	22.3913	21.1069	20.9874	21.0893	22.0099	23.064	22.354	22.5485	22.2174	22.3175
Q9UGV2	NDRG3	protein NDRG3 [OS=Homo sapiens]	4	7	19.0945	17.6629	20.203	19.0871	18.2472	17.4323	21.0752	20.7161	21.1155	NaN	19.1589	20.8002	19.9363	20.1921	20.568	19.608
P33121	ACSL1	Long-chain-fatty-acid--CoA ligase 1 [OS=Homo sapiens]	10	29	24.2134	23.8623	23.7961	24.3402	23.9839	24.1021	24.3747	24.1028	24.5234	23.6147	24.2081	24.4738	23.5384	23.4594	23.3013	23.0425
Q9BYD2	MRPL9	39S ribosomal protein L9, mitochondrial [OS=Homo sapiens]	4	12	21.233	20.5096	20.7674	22.5142	20.6173	21.4488	22.1135	19.8338	20.8686	21.5446	21.9278	22.7367	21.8253	22.4453	21.8181	21.6655
Q9UNQ2	DIMT1	Probable dimethyladenosine transferase [OS=Homo sapiens]	4	16	20.2941	21.0602	20.585	21.8001	20.9775	21.7906	22.3659	21.7409	21.4272	20.9652	21.9298	22.4704	22.0872	21.9802	21.6839	21.3267
P82673-1	MRPS35	28S ribosomal protein S35, mitochondrial [OS=Homo sapiens]	6	21	21.7124	21.4553	21.6051	23.0359	21.2868	21.6034	22.7609	22.0424	21.7484	21.961	22.4456	23.3899	22.7731	22.874	22.0849	22.4437
Q7Z2W9	MRPL21	39S ribosomal protein L21, mitochondrial [OS=Homo sapiens]	6	33	21.1239	20.6697	20.5678	21.9324	20.5467	21.0814	22.0112	21.0278	21.0048	21.2463	22.0333	22.2808	21.68	22.5154	21.6281	21.8923
P18754-1	RCC1	Regulator of chromosome condensation [OS=Homo sapiens]	9	31	22.7111	22.1359	22.7732	23.0233	21.2725	21.7236	23.1794	22.1786	23.0819	23.7115	23.3719	23.5644	22.6285	23.1675	22.4256	22.6345
P49862	KLK7	Kallikrein-7 [OS=Homo sapiens]	6	40	22.4895	22.8019	24.1557	21.6343	22.8005	21.0407	22.0892	23.4795	22.4001	22.3781	20.1032	20.5393	22.6831	22.0763	23.2924	22.7621
Q8NBJ4	GOLM1	Golgi membrane protein 1 [OS=Homo sapiens]	5	15	19.9495	20.3048	20.759	21.6895	20.6796	20.7872	21.9187	21.5039	21.4481	20.4933	21.8534	22.1756	22.0252	21.7614	21.1421	20.8636
P82663	MRPS25	28S ribosomal protein S25, mitochondrial [OS=Homo sapiens]	6	53	21.9101	21.4585	21.8966	23.3206	21.6082	22.4	23.0767	22.0389	21.9764	21.8604	22.9421	23.6338	22.6996	23.0074	22.2939	22.6098
Q96EE3	SEH1L	nucleoporin Seh1 [OS=Homo sapiens]	4	9	23.0948	22.6682	21.0205	22.7577	NaN	22.3044	22.5565	20.863	NaN	22.2266	22.924	22.9397	21.2833	20.6322	21.6267	21.6882
Q15233	NONO	Non-POU domain-containing octamer-binding protein [OS=Homo sapiens]	38	549	28.9496	28.5809	28.6024	28.8752	28.6451	29.0135	27.3883	26.696	27.482	28.6691	28.9066	28.5686	27.076	27.3947	26.637	27.0858
P36776	LONP1	Lon protease homolog, mitochondrial [OS=Homo sapiens]	16	89	22.4077	22.0066	23.0157	23.586	23.4085	21.9338	24.1593	23.0016	22.5132	22.2318	23.5942	24.2055	23.785	23.9732	23.3955	23.1758
Q9NR46	SH3GLB2	Endophilin-B2 [OS=Homo sapiens]	3	4	18.9909	NaN	17.6743	19.4235	16.305	NaN	19.8832	18.0473	NaN	17.3605	20.358	18.9917	19.6514	20.0435	20.4576	20.3953
P82675	MRPS5	28S ribosomal protein S5, mitochondrial [OS=Homo sapiens]	4	17	18.4204	18.9335	19.9855	21.096	19.1273	18.7706	21.2278	19.2608	18.1387	20.2178	20.3673	21.5477	21.1132	21.4623	20.5238	20.2428
Q06787-7	FMR1	Isoform 7 of Synaptic functional regulator FMR1 [OS=Homo sapiens]	9	39	21.4648	20.9634	21.7546	21.8344	21.8342	21.8625	20.6711	18.9278	20.4608	20.8574	21.6931	21.2337	18.9482	20.4637	19.2101	20.0553
O14732-1	IMPA2	inositol monophosphatase 2 [OS=Homo sapiens]	3	5	19.86	18.6832	19.465	19.8836	19.9223	19.326	20.3547	21.582	19.9024	19.5687	NaN	20.0353	20.8239	19.8258	20.9361	20.7201
O75746	SLC25A12	Calcium-binding mitochondrial carrier protein Aralar1 [OS=Homo sapiens]	9	43	19.0829	19.6987	19.9022	20.2107	20.0216	20.6166	20.639	19.4576	NaN	19.674	21.1707	21.3395	20.9807	21.9854	20.5756	20.781
Q9HAV0	GNB4	Guanine nucleotide-binding protein subunit beta-4 [OS=Homo sapiens]	8	17	20.9885	20.3013	19.511	20.4922	19.4823	20.5541	20.5862	NaN	19.8551	21.32	21.4872	21.3767	19.6008	20.0895	NaN	20.2736
Q9C0C9	UBE2O	(E3-independent) E2 ubiquitin-conjugating enzyme [OS=Homo sapiens]	4	4	18.288	17.6923	19.0751	21.2455	18.7698	NaN	21.3122	19.8575	18.4219	18.8795	19.3553	20.4222	20.1394	20.264	19.3154	19.7025
Q92947-1	GCDH	Glutaryl-CoA dehydrogenase, mitochondrial [OS=Homo sapiens]	9	58	22.7682	22.7314	22.5696	23.137	22.7146	23.208	23.2745	22.7305	23.3337	23.1315	23.7866	23.7793	23.1986	23.6421	23.15	23.576
P32004	L1CAM	Neural cell adhesion molecule L1 [OS=Homo sapiens]	2	3	17.8379	17.4365	18.1723	18.9777	16.307	16.7066	19.6834	18.0003	17.1939	NaN	18.1298	20.4595	18.7333	18.9021	18.547	18.4646
Q9Y3B4	SF3B14;SF3B6	Splicing factor 3B subunit 6 [OS=Homo sapiens]	5	48	22.7379	22.4093	22.5107	23.4905	22.5271	22.9843	23.0387	22.5218	22.7672	23.1994	23.8848	23.7021	23.3072	23.6101	23.0677	23.125
Q9NP79	VTA1	Vacuolar protein sorting-associated protein VTA1 homolog [OS=Homo sapiens]	3	18	19.8161	19.8008	21.1608	21.2226	19.314	20.9825	21.9022	21.6894	20.1381	20.3622	20.6704	21.8653	22.0191	21.2978	21.7488	21.6207
Q01970-1	PLCB3	1-phosphatidylinositol 4,5-bisphosphate phosphodiesterase beta-3 [OS=Homo sapiens]	7	12	20.1227	19.9146	20.2452	20.8362	19.7491	19.9443	21.3422	19.8713	19.8862	18.6012	21.3169	21.0695	20.8802	21.2395	20.5226	20.8492
P24468	NR2F2	COUP transcription factor 2 [OS=Homo sapiens]	3	13	18.1689	NaN	17.8851	20.3041	18.9678	19.4834	19.6398	18.8309	18.9215	18.9481	20.0932	20.7617	19.2678	20.46	19.2798	19.4068
O43252	PAPSS1	bifunctional 3'-phosphoadenosine 5'-phosphosulfate synthase 1 [OS=Homo sapiens]	3	12	16.3029	16.3723	16.3438	16.7534	15.1948	15.8988	18.82	16.9793	NaN	16.5268	17.0582	14.8915	16.6677	17.9729	17.836	17.9511
P51116	FXR2	Fragile X mental retardation syndrome-related protein 2 [OS=Homo sapiens]	11	73	23.2466	22.7563	22.836	23.1448	22.8431	22.8453	22.1027	21.4896	21.5755	22.6246	23.2657	22.51	21.0012	22.2099	21.1676	21.5705
Q7L7L0	HIST3H2A	Histone H2A type 3 [OS=Homo sapiens]	8	193	21.349	21.7782	22.1136	21.3688	20.4022	20.6686	21.2329	NaN	23.5917	23.9029	22.5153	21.3054	19.6885	20.3278	19.3994	21.3113
Q9NX20	MRPL16	39S ribosomal protein L16, mitochondrial [OS=Homo sapiens]	6	25	21.2309	21.5029	21.1467	22.8293	21.2455	22.0905	22.1959	21.4617	21.7308	22.3246	22.8172	23.0266	22.4682	22.9701	21.8955	22.0524
Q96EK6	GNPNAT1	glucosamine 6-phosphate N-acetyltransferase [OS=Homo sapiens]	6	43	21.0442	21.3281	21.8732	23.6645	21.3352	22.0578	23.0022	22.2283	20.926	21.6559	22.4169	23.487	22.5669	23.1674	21.964	23.0856
Q13084	MRPL28	39S ribosomal protein L28, mitochondrial [OS=Homo sapiens]	4	15	19.9051	19.4237	20.1735	20.893	19.3334	19.9627	20.9912	19.8212	19.4791	20.1405	20.9307	21.453	21.0809	21.4046	20.5473	20.5818
P15151-1	PVR	Poliovirus receptor [OS=Homo sapiens]	3	9	20.3587	20.0758	20.4235	21.1504	18.6274	18.7251	21.2959	20.9729	19.8903	19.744	20.6757	21.8261	21.5491	21.3785	20.659	21.1724
O14925	TIMM23	Mitochondrial import inner membrane translocase subunit tim23 [OS=Homo sapiens]	5	24	21.4297	22.1179	21.7455	23.1686	22.1587	22.9655	22.6817	20.2917	22.5019	23.1924	24.018	23.2605	22.7017	23.69	22.3617	23.6515
Q96ER3	SAAL1	protein saal1 [OS=Homo sapiens]	3	17	20.1062	20.1645	18.993	21.8262	NaN	20.2452	21.5514	19.7946	19.7961	20.1772	20.4999	21.555	21.2267	21.3403	20.5718	20.8741
Q9Y223-1	GNE	bifunctional UDP-N-acetylglucosamine 2-epimerase/N-acetylmannosamine kinase [OS=Homo sapiens]	2	3	NaN	17.6903	NaN	NaN	19.6259	NaN	NaN	18.2997	17.5418	19.3472	19.1553	18.7342	16.1567	NaN	NaN	16.3084
Q56VL3	OCIAD2	OCIA domain-containing protein 2 [OS=Homo sapiens]	5	27	20.1918	20.2491	20.9381	22.1078	19.3252	20.7835	21.8403	20.5754	20.6327	20.7371	20.9584	22.4863	21.3488	22.6091	21.3523	21.7363
A8K2U0	A2ML1	Alpha-2-macroglobulin-like protein 1 [OS=Homo sapiens]	9	20	21.3016	21.7314	22.0892	20.8332	22.9029	21.0134	22.2342	23.2135	22.5148	21.2587	19.6239	19.5634	21.7025	20.9634	22.0298	22.748
O00483	NDUFA4	Cytochrome c oxidase subunit NDUFA4 [OS=Homo sapiens]	2	5	NaN	22.4065	NaN	NaN	NaN	22.4622	21.8505	NaN	21.9821	NaN	NaN	22.388	NaN	22.8442	NaN	22.671
Q709F0-1	ACAD11	acyl-CoA dehydrogenase family member 11 [OS=Homo sapiens]	7	28	22.7394	22.4502	22.7366	22.9004	22.34	22.6598	20.404	21.6964	21.1629	21.7485	22.0711	22.5441	22.7214	22.3276	22.3523	22.223
Q9UHB9	SRP68	Signal recognition particle subunit SRP68 [OS=Homo sapiens]	8	27	19.9908	20.0387	20.6238	22.0135	19.2532	19.8169	23.6617	20.6552	19.9679	19.5424	20.9529	21.7193	21.6449	21.9839	21.0994	20.7955
O60888-1	CUTA	Protein CutA [OS=Homo sapiens]	3	5	20.5951	20.2595	20.1213	18.8412	17.0516	15.3156	19.9869	20.164	20.5207	19.8071	20.6575	20.3023	20.2209	20.8202	20.0408	20.5568
Q8WVX9	FAR1	Fatty acyl-CoA reductase 1 [OS=Homo sapiens]	8	54	22.396	22.1494	22.479	22.7003	21.7351	22.5322	22.9088	22.3815	22.8072	22.5175	23.1926	23.2561	22.9828	23.0473	22.7674	22.7849
P08473	MME	Neprilysin [OS=Homo sapiens]	9	23	20.4899	17.6564	19.6831	21.4887	19.2845	20.0172	19.4484	18.4758	17.5656	22.5317	23.4389	22.6439	19.3192	21.1345	18.2099	21.7064
Q9Y2T2	AP3M1	ap-3 complex subunit mu-1 [OS=Homo sapiens]	6	19	21.2128	20.5992	21.9662	22.5006	20.6958	21.5339	22.5529	21.4388	20.5977	21.2576	22.114	22.6708	22.5448	22.9809	22.0549	22.5215
Q99805	TM9SF2	Transmembrane 9 superfamily member 2 [OS=Homo sapiens]	6	24	21.8518	20.7552	20.7726	22.0965	20.9071	18.617	22.3605	22.0082	21.6062	18.6183	22.0111	22.4902	22.547	22.519	22.0516	21.9565
Q9P0I2	EMC3	ER membrane protein complex subunit 3 [OS=Homo sapiens]	4	12	17.0253	17.122	20.3421	20.4808	NaN	NaN	21.3626	20.5936	17.3527	18.0027	19.1995	21.403	20.9943	20.98	20.4823	20.548
Q9NYF8-1	BCLAF1	Bcl-2-associated transcription factor 1 [OS=Homo sapiens]	7	11	22.0393	21.3854	21.3149	22.0765	20.7164	21.7665	21.3868	19.5057	21.6683	22.8366	22.2333	22.2419	20.9381	20.8503	19.5269	20.5285
Q13510	ASAH1	Acid ceramidase [OS=Homo sapiens]	5	23	22.3312	22.5559	23.0938	21.5084	21.9216	21.7548	22.3537	22.7223	22.216	22.5527	21.858	21.5368	22.9644	22.6001	22.7941	22.7475
Q99417	MYCBP	C-Myc-binding protein [OS=Homo sapiens]	4	10	21.9991	20.7283	21.6077	20.8935	18.0878	18.4179	21.1177	21.9353	18.5703	NaN	18.7378	21.7344	19.3889	20.2502	18.4607	20.9409
P01833	PIGR	Polymeric immunoglobulin receptor [OS=Homo sapiens]	14	54	23.1364	24.2712	25.0747	23.1664	23.9554	21.6461	22.447	23.7883	21.7252	21.8625	22.6616	20.935	22.8121	22.7775	24.1891	25.6083
Q8WUM0	NUP133	Nuclear pore complex protein Nup133 [OS=Homo sapiens]	4	10	17.7916	17.0749	19.1909	19.2757	17.1841	NaN	19.4198	17.8735	18.1508	20.4916	19.5309	20.4922	17.4347	19.8924	18.2859	18.7837
Q96DA0	ZG16B	Zymogen granule protein 16 homolog B [OS=Homo sapiens]	7	45	22.7557	23.8057	25.7074	22.3304	23.9885	21.8013	24.2775	23.559	22.1446	21.0931	22.441	21.1094	22.3969	22.6573	24.6211	23.4324
Q8N0U8	VKORC1L1	Vitamin K epoxide reductase complex subunit 1-like protein 1 [OS=Homo sapiens]	3	13	20.3837	20.2886	20.6209	21.0898	19.2524	19.7511	21.5594	20.7637	20.2594	20.3458	20.5277	21.3042	21.1464	21.6841	21.0658	20.9132
Q9BY77	POLDIP3	Polymerase delta-interacting protein 3 [OS=Homo sapiens]	4	23	21.2516	20.2207	20.6369	21.606	19.4298	22.0425	21.5323	20.9207	21.7291	21.8926	22.0507	21.9334	21.2121	21.6663	20.9132	21.0148
O95456	PSMG1	Proteasome assembly chaperone 1 [OS=Homo sapiens]	6	34	21.4547	20.6001	20.6996	22.6277	20.0139	21.1188	22.7075	21.1146	20.6331	20.5284	21.8704	22.5443	21.9189	22.2434	21.5225	21.7735
P42357	HAL	Histidine ammonia-lyase [OS=Homo sapiens]	13	51	21.6138	23.482	22.6201	21.6309	22.7755	21.4304	22.3939	23.6205	22.1782	23.0996	21.1213	20.7592	24.0227	23.1819	23.143	22.7016
Q96K37-1	SLC35E1	Solute carrier family 35 member E1 [OS=Homo sapiens]	3	7	18.9672	19.3463	19.383	19.1731	NaN	19.2086	19.6119	19.3705	19.7007	19.3061	20.4119	19.8864	19.6711	19.8829	19.7335	19.9691
O43920	NDUFS5	NADH dehydrogenase [ubiquinone] iron-sulfur protein 5 [OS=Homo sapiens]	3	15	19.7086	17.2086	18.4816	21.2099	19.3744	19.3779	21.0117	18.6615	19.2643	20.3787	20.7354	21.2668	20.6497	21.5799	19.7707	20.3628
P28300	LOX	Protein-lysine 6-oxidase [OS=Homo sapiens]	2	12	18.5128	19.6277	18.2307	20.3979	19.7029	20.2991	20.2484	19.5359	20.0133	19.9064	20.4938	20.2536	19.8956	20.2276	19.579	20.454
P43897	TSFM	Elongation factor Ts, mitochondrial [OS=Homo sapiens]	9	27	21.9284	21.9558	22.6507	25.2431	24.3389	21.4493	23.838	22.7977	21.8822	20.8796	22.7338	22.8266	23.7167	23.245	22.9566	24.758
P51553-1	IDH3G	isocitrate dehydrogenase [NAD] subunit gamma, mitochondrial [OS=Homo sapiens]	7	31	21.1041	21.5156	22.1397	22.8273	19.7972	20.3014	23.0401	22.1435	20.8257	21.698	22.1277	22.6593	22.7764	22.853	22.3626	22.2273
O75306-1	NDUFS2	NADH dehydrogenase [ubiquinone] iron-sulfur protein 2, mitochondrial [OS=Homo sapiens]	9	30	22.8217	22.6693	22.8798	23.6653	21.7463	22.5725	23.7428	22.7682	22.7253	22.8462	23.5593	23.9287	23.3417	23.7071	23.2801	23.1697
Q7Z7H8	MRPL10	39S ribosomal protein L10, mitochondrial [OS=Homo sapiens]	3	5	17.1737	18.5386	19.3208	20.3043	16.2122	19.3509	20.3112	19.2447	18.7733	19.4659	20.6936	20.9527	19.383	20.7249	19.9266	20.2396
Q9BSF4	C19orf52;TIMM29	Mitochondrial import inner membrane translocase subunit Tim29 [OS=Homo sapiens]	2	5	19.2599	19.2356	18.5988	20.4808	18.8984	20.2854	19.8739	19.0061	19.076	20.1624	20.6159	20.7505	19.9981	20.828	19.5836	20.4802
Q9NYP7-1	ELOVL5	elongation of very long chain fatty acids protein 5 [OS=Homo sapiens]	3	5	21.6916	21.5417	21.8658	22.0411	20.8088	21.7284	22.6506	21.788	21.7443	21.6203	22.3128	22.7613	22.2018	22.3063	22.0572	22.1864
P55795	HNRNPH2	heterogeneous nuclear ribonucleoprotein H2 [OS=Homo sapiens]	7	103	18.6113	NaN	18.1444	20.3854	17.4588	20.1541	20.3923	19.0608	NaN	21.6292	20.3139	20.7062	19.1962	19.7614	NaN	19.5572
Q9BUH6	C9orf142;PAXX	Protein PAXX [OS=Homo sapiens]	4	11	20.657	19.9201	20.0369	21.8344	20.0573	20.4878	21.4841	20.2757	19.5943	20.0936	20.8943	20.9542	20.9914	21.205	20.6704	20.7062
P20020	ATP2B1	Plasma membrane calcium-transporting ATPase 1 [OS=Homo sapiens]	11	43	19.654	19.7864	20.0483	20.5294	18.8786	19.3902	21.7859	20.1709	19.6109	19.9853	19.5616	21.0701	21.5185	20.5668	21.0903	20.309
Q15070-1	OXA1L	Mitochondrial inner membrane protein OXA1L [OS=Homo sapiens]	5	23	20.4776	20.3676	21.6186	22.3583	20.8498	21.6458	21.2307	20.6289	18.3484	22.1588	22.9809	23.0789	21.756	23.2854	21.8698	22.7111
P54687	BCAT1	Branched-chain-amino-acid aminotransferase, cytosolic [OS=Homo sapiens]	3	13	18.7383	18.8607	19.9953	21.2298	18.3896	19.3605	21.7652	20.1723	19.719	19.1796	19.1751	21.2594	21.6915	20.6643	20.3117	20.1653
O75352	MPDU1	Mannose-P-dolichol utilization defect 1 protein [OS=Homo sapiens]	2	24	20.6821	20.7561	21.1824	21.2638	19.9493	20.5114	21.7782	21.0281	20.7903	20.4309	21.3619	21.6485	21.6474	21.695	21.249	21.5156
P30049	ATP5D	ATP synthase subunit delta, mitochondrial [OS=Homo sapiens]	3	11	21.6906	21.0113	22.4234	22.5004	21.1996	21.1786	22.5097	21.8408	21.4092	21.4701	22.5831	23.098	22.7095	22.8039	22.7104	22.8822
Q5VTR2	RNF20	E3 ubiquitin-protein ligase BRE1A [OS=Homo sapiens]	8	37	21.2869	20.5367	21.061	21.7261	19.0591	20.729	21.9601	21.8987	19.7839	20.4283	21.8108	22.199	21.9724	22.1643	21.4939	21.6325
P51809	VAMP7	vesicle-associated membrane protein 7 [OS=Homo sapiens]	7	22	22.0045	21.6853	22.1089	21.0668	21.0752	21.7735	23.4195	21.4279	21.7362	21.63	21.8473	22.8205	22.7087	22.9014	22.5391	22.0531
P62847-1	RPS24	40S ribosomal protein S24 [OS=Homo sapiens]	6	74	22.7828	23.1277	24.352	25.0139	24.4261	23.5907	25.0827	22.2545	24.3235	24.4742	24.6307	24.9228	24.4853	25.0912	24.6626	24.6331
P51991-2	HNRNPA3	Isoform 2 of Heterogeneous nuclear ribonucleoprotein A3 [OS=Homo sapiens]	22	223	21.4472	19.334	21.228	21.6472	NaN	21.319	21.3726	19.976	21.3475	22.2575	21.7142	22.2028	20.9915	21.2968	20.5413	19.4144
P13987	CD59	CD59 glycoprotein [OS=Homo sapiens]	2	36	23.1745	22.8267	22.9197	23.1519	22.028	22.8596	23.1444	23.1917	21.836	23.7402	24.485	24.2819	22.7082	23.141	22.7213	22.7269
P22090	RPS4Y1	40S ribosomal protein S4, Y isoform 1 [OS=Homo sapiens]	13	183	19.4678	19.9869	20.29	21.0227	20.3781	19.8259	20.9571	19.9058	20.714	19.9259	20.4727	21.296	20.8451	20.8823	20.3591	20.7313
Q8NG11-1	TSPAN14	Tetraspanin-14 [OS=Homo sapiens]	2	9	19.6301	19.5329	18.6378	20.165	18.6706	18.9513	20.7982	19.034	19.5356	18.1736	19.877	20.7677	20.6414	20.3288	20.2718	19.8215
P50750	CDK9	Cyclin-dependent kinase 9 [OS=Homo sapiens]	5	23	20.2655	19.7644	20.6205	20.9735	19.6432	20.3398	20.8377	20.1632	20.4018	20.4399	20.7271	21.3868	21.0233	21.3607	20.8375	20.8714
Q9NVN8	GNL3L	Guanine nucleotide-binding protein-like 3-like protein [OS=Homo sapiens]	6	20	20.4138	20.1252	17.6312	20.9679	20.1563	20.6724	21.3248	20.5806	21.3343	21.0507	21.6256	21.393	21.1433	21.5324	21.0535	21.194
Q9H0G5	NSRP1	Nuclear speckle splicing regulatory protein 1 [OS=Homo sapiens]	2	5	18.6194	NaN	18.6876	20.1804	NaN	18.3774	NaN	NaN	18.9236	19.3293	19.3333	18.9066	19.7045	19.6277	19.0583	19.9058
Q96A35	MRPL24	39S ribosomal protein L24, mitochondrial [OS=Homo sapiens]	6	14	21.1343	20.6068	21.3491	22.6724	20.5006	21.4264	22.3915	20.8558	21.4081	21.3627	21.9367	22.9469	22.2072	22.8832	21.8047	21.6222
P22830-1	FECH	Ferrochelatase, mitochondrial [OS=Homo sapiens]	4	13	17.7327	19.4606	NaN	17.8358	NaN	17.4065	20.5326	19.7671	18.6996	18.5028	18.0275	19.2514	19.0722	18.7702	18.894	18.7412
Q15645	TRIP13	Pachytene checkpoint protein 2 homolog [OS=Homo sapiens]	8	30	22.234	21.2666	21.8863	23.1613	21.4976	21.7103	23.1228	21.922	21.9457	21.6973	22.5186	23.0551	22.7653	22.8946	22.3486	22.6159
Q9NZB2-1	FAM120A	Constitutive coactivator of PPAR-gamma-like protein 1 [OS=Homo sapiens]	16	103	23.6139	23.756	23.579	24.6642	24.1391	23.8028	23.9696	22.8859	23.2743	23.7425	24.1503	24.3192	23.441	23.524	23.0667	23.0242
Q969S3	ZNF622	Zinc finger protein 622 [OS=Homo sapiens]	2	9	20.0332	19.2021	20.6893	20.8075	19.3887	19.8017	20.7772	20.3218	18.5405	19.8275	19.8175	20.9328	19.3517	19.7599	18.7074	18.8423
P01857	IGHG1	Immunoglobulin heavy constant gamma 1 [OS=Homo sapiens]	10	94	23.8201	24.1623	25.3589	23.7463	24.2977	23.418	24.0892	25.3358	22.8246	23.3219	23.028	22.3267	23.9235	23.4808	26.7457	25.3616
O43264	ZW10	Centromere/kinetochore protein zw10 homolog [OS=Homo sapiens]	8	27	20.3855	20.9512	20.9133	21.6579	18.1187	20.2778	22.601	21.2297	20.235	20.6334	20.8209	22.3567	22.0621	21.6117	21.2468	21.3187
O60814	HIST1H2BK	Histone H2B type 1-K [OS=Homo sapiens]	14	170	26.3734	27.53	27.5012	27.2071	26.9264	26.9495	27.21	24.8869	28.6247	29.498	28.5704	28.6653	26.9813	27.3881	26.817	26.7846
P02788	LTF	Lactotransferrin [OS=Homo sapiens]	30	201	25.7012	26.7278	26.1681	24.5699	25.5748	24.5455	23.5899	25.5783	24.2741	23.8903	23.8909	24.3148	24.8048	24.4831	25.9043	26.993
P62891	RPL39;RPL39P3	60S ribosomal protein L39 [OS=Homo sapiens]	2	38	24.3294	24.3432	23.5842	25.4757	24.8314	25.4722	25.0084	22.1322	25.5773	24.9969	25.6976	25.3591	25.0763	24.6001	24.8406	25.5505
Q8WXF1	PSPC1	Paraspeckle component 1 [OS=Homo sapiens]	4	16	22.2919	21.9855	22.4558	22.6525	21.8971	21.9618	21.6246	19.4946	21.0965	21.6812	22.5615	22.193	21.2446	21.7261	19.7287	21.2741
P61626	LYZ	lysozyme c [OS=Homo sapiens]	9	58	24.7577	25.8287	25.9385	24.8009	25.5247	24.5037	24.6314	25.3928	23.8249	24.4674	24.3063	23.7531	25.0563	24.7645	25.7064	25.1552
Q96GC5-1	MRPL48	39S ribosomal protein L48, mitochondrial [OS=Homo sapiens]	2	10	19.9385	18.8845	20.4124	20.4032	19.6304	20.4003	19.9791	20.339	19.6659	20.2896	21.2587	21.9285	20.8293	21.4309	20.5027	21.0092
P51114-1	FXR1	Fragile X mental retardation syndrome-related protein 1 [OS=Homo sapiens]	28	200	26.5206	25.9802	26.1964	26.142	25.9197	26.0546	25.2221	24.6356	25.0636	25.7161	26.329	25.8419	24.7689	25.2152	24.5043	24.9564
P14866	HNRNPL	Heterogeneous nuclear ribonucleoprotein L [OS=Homo sapiens]	21	134	25.1225	24.4375	24.4879	24.982	24.1569	24.9092	24.7903	23.3504	25.4226	26.2521	25.3202	26.117	24.3874	24.4805	24.0614	23.7429
Q96HY7	DHTKD1	Probable 2-oxoglutarate dehydrogenase E1 component DHKTD1, mitochondrial [OS=Homo sapiens]	3	10	NaN	18.409	18.193	19.3121	15.789	17.6052	20.4468	18.8977	18.9468	17.4397	18.9446	19.6892	20.0563	19.7784	NaN	19.0425
P82664	MRPS10	28S ribosomal protein S10, mitochondrial [OS=Homo sapiens]	3	14	18.0262	19.0691	20.2786	20.0889	19.1191	19.1208	21.0463	19.5111	19.2658	19.7842	20.5049	20.8251	20.3901	21.1537	20.428	20.5292
Q6P1N9-1	TATDN1	Putative deoxyribonuclease TATDN1 [OS=Homo sapiens]	3	11	20.6244	20.3479	21.4976	22.072	19.4969	20.0015	22.158	20.928	21.1629	20.1473	21.1513	22.2736	22.1801	21.7382	21.6325	21.5888
Q5T750	C1orf68	Skin-specific protein 32 [OS=Homo sapiens]	5	34	24.3713	25.1731	23.5903	23.0642	22.9395	22.8148	23.9435	25.0386	23.1167	22.9709	22.4927	22.0646	24.3707	23.8289	23.4369	22.784
O75521	ECI2	Enoyl-CoA delta isomerase 2, mitochondrial [OS=Homo sapiens]	7	70	22.1945	22.5762	22.1649	23.1782	22.3655	23.0238	23.0674	22.5334	22.8888	23.0591	23.9977	23.7074	22.7588	23.0496	22.7045	22.8908
Q13636	RAB31	ras-related protein rab-31 [OS=Homo sapiens]	3	9	19.1298	18.9585	20.3434	19.3998	18.8117	18.6084	19.856	19.1099	18.8522	18.3835	19.8549	20.2716	20.6627	20.2525	20.5216	19.9889
P01859	IGHG2	Immunoglobulin heavy constant gamma 2 [OS=Homo sapiens]	4	31	19.9023	19.9483	22.1076	20.1975	21.261	19.1093	20.6197	22.2246	19.6993	18.5538	18.3999	18.6261	19.8095	19.705	24.4159	21.9233
Q9NUI1	DECR2	Peroxisomal 2,4-dienoyl-CoA reductase [OS=Homo sapiens]	2	11	20.1293	20.0258	20.0921	20.6342	19.47	20.5849	20.4468	19.8925	20.5252	19.6871	21.3015	20.9807	20.4348	20.8133	20.3882	20.7496
Q9UBF2	COPG2	Coatomer subunit gamma-2 [OS=Homo sapiens]	5	23	19.1319	NaN	NaN	17.7886	16.1106	16.4805	20.6804	19.4524	NaN	NaN	NaN	20.2186	19.8103	20.1352	19.3026	NaN
Q15773	MLF2	Myeloid leukemia factor 2 [OS=Homo sapiens]	6	29	22.5884	22.3604	22.5389	22.68	22.1916	22.6247	22.5362	22.5596	22.8851	23.0727	23.2281	22.711	22.4879	22.0735	21.9696	22.3138
Q15165-2	PON2	Serum paraoxonase/arylesterase 2 [OS=Homo sapiens]	10	43	19.715	19.9089	22.2566	21.0103	19.4206	17.3842	22.9465	22.103	19.9639	18.5929	20.6693	21.5473	22.2874	22.418	23.2728	21.7807
Q96MX6	WDR92	WD repeat-containing protein 92 [OS=Homo sapiens]	2	4	18.8026	19.3707	19.9241	20.8882	18.2114	19.3696	20.8496	20.0649	19.892	19.2756	20.0141	20.9812	20.5617	20.6293	19.8362	20.3737
Q9BYD6	MRPL1	39S ribosomal protein L1, mitochondrial [OS=Homo sapiens]	6	68	21.3604	21.7128	22.8231	23.4223	21.7602	22.0895	23.2283	22.7008	22.0122	22.2694	23.0959	23.5935	23.2247	23.7175	22.6871	23.024
Q9Y6A4	C16orf80;CFAP20	Cilia- and flagella-associated protein 20 [OS=Homo sapiens]	4	16	20.9449	20.5888	21.7759	22.3841	21.1638	21.3594	21.9238	20.712	21.4509	21.7677	22.1944	22.3186	22.0177	22.6283	21.745	22.2016
Q8NCN5	PDPR	Pyruvate dehydrogenase phosphatase regulatory subunit, mitochondrial [OS=Homo sapiens]	4	13	18.0419	19.1858	21.2705	21.6056	20.0106	19.4119	21.7353	20.8658	19.4378	19.1504	21.5527	21.8969	21.7141	21.3359	21.1063	21.1105
Q5JPE7	NOMO2	NODAL modulator 2 [OS=Homo sapiens]	24	118	NaN	16.3039	15.3244	NaN	NaN	NaN	17.7429	15.4781	18.6485	16.1896	17.8785	NaN	16.4927	17.406	17.724	17.8841
P61966	AP1S1	AP-1 complex subunit sigma-1A [OS=Homo sapiens]	4	20	20.6553	20.066	21.3807	22.1553	19.5557	20.1515	22.3063	21.2733	21.1281	19.6247	21.2314	22.106	21.9167	21.6315	21.52	21.5341
P17096-1	HMGA1	High mobility group protein HMG-I/HMG-Y [OS=Homo sapiens]	3	40	20.8386	21.1827	21.629	22.3221	20.8003	21.4186	22.5641	18.3293	22.523	22.9054	22.7779	22.8214	22.4005	22.819	21.6815	21.9979
Q13098	GPS1	COP9 signalosome complex subunit 1 [OS=Homo sapiens]	9	44	22.9834	22.7973	23.4222	24.0106	21.9661	22.434	24.1569	23.3434	23.0077	22.0638	23.1305	24.0598	23.8449	23.6804	23.6331	23.5077
Q7L014	DDX46	probable ATP-dependent RNA helicase DDX46 [OS=Homo sapiens]	7	18	20.2537	20.3486	20.6599	22.2667	18.956	20.222	22.2032	21.4856	20.196	17.715	21.3925	22.3822	21.8918	21.9954	20.7034	21.1983
P01876	IGHA1	immunoglobulin heavy constant alpha 1 [OS=Homo sapiens]	12	126	25.1217	26.1487	26.4727	24.9386	26.1338	23.5793	24.2995	25.736	23.7979	24.1511	24.4617	23.7986	24.88	24.6076	26.079	27.19
Q5T749	KPRP	Keratinocyte proline-rich protein [OS=Homo sapiens]	17	82	23.4367	26.7394	23.6828	23.802	24.5472	22.4385	23.8436	24.5273	23.9613	22.9673	22.4569	21.8953	24.154	23.278	23.6867	22.8473
Q9BXB4	OSBPL11	Oxysterol-binding protein-related protein 11 [OS=Homo sapiens]	3	3	19.3772	NaN	19.1969	17.717	17.7695	17.1885	20.1835	18.9781	17.1946	16.0707	17.0641	17.9869	18.9392	19.3664	18.6131	17.784
P04156-1	PRNP	Major prion protein [OS=Homo sapiens]	2	15	20.867	20.6151	20.1731	21.0891	20.1287	20.9583	20.7473	20.1252	20.1484	21.8882	22.6114	21.4072	20.3193	21.0208	20.1118	20.5417
P28288	ABCD3	ATP-binding cassette sub-family D member 3 [OS=Homo sapiens]	9	27	22.0303	21.6343	21.4305	20.5061	20.3427	19.7091	22.6942	22.1138	21.9352	22.0711	22.8775	22.6003	20.308	21.9616	21.5829	20.9938
P0DOX7		immunoglobulin kappa light chain [OS=Homo sapiens]	7	66	23.0147	24.3015	25.0399	23.9464	24.3913	22.6331	23.4212	24.6491	22.6042	22.5378	22.9284	22.1703	23.0972	23.1759	25.8162	25.3546
P62266	RPS23	40S ribosomal protein S23 [OS=Homo sapiens]	5	95	24.5203	24.8666	25.2746	26.0422	25.129	25.1388	25.8338	24.4851	25.5419	25.3402	25.9071	25.6446	25.4562	25.7129	25.3597	25.6278
Q8NFH4	NUP37	Nucleoporin Nup37 [OS=Homo sapiens]	4	17	21.3198	21.477	21.3209	21.7277	19.1452	20.7215	21.5608	21.4491	20.5902	20.6049	21.6188	21.8494	21.1408	19.1579	NaN	20.3457
Q8N8S7	ENAH	Protein enabled homolog [OS=Homo sapiens]	3	3	19.4315	19.7575	19.9905	20.946	17.1472	20.8958	20.5133	18.5232	19.1813	18.6144	21.3645	21.4123	21.3929	19.7091	20.7769	21.5466
P31946-2	YWHAB	Isoform Short of 14-3-3 protein beta/alpha [OS=Homo sapiens]	23	290	21.5105	19.4983	21.8177	19.955	18.3116	19.6571	19.8771	20.0121	19.1836	18.1923	19.0038	19.3996	19.352	NaN	NaN	20.0029
P10909-1	CLU	Clusterin [OS=Homo sapiens]	3	8	20.2028	20.8092	NaN	19.4581	20.1226	18.1889	18.9226	20.5861	19.6871	18.2232	19.7858	17.9025	18.9314	20.3422	20.5563	20.1562
P05534	HLA-A	HLA class I histocompatibility antigen, A-24 alpha chain [OS=Homo sapiens]	12	190	19.7125	NaN	19.7292	20.431	18.5272	19.1031	20.4469	19.5331	19.662	19.7493	20.0803	21.1619	20.5759	20.3794	20.0263	20.3044
Q6P1J9	CDC73	Parafibromin [OS=Homo sapiens]	6	14	20.4158	19.8034	20.6088	21.0264	19.9186	19.3376	21.2204	20.308	19.9704	20.2045	20.7827	21.6424	21.5784	21.6559	20.75	20.8539
Q93063	EXT2	exostosin-2 [OS=Homo sapiens]	3	4	19.056	NaN	18.4515	19.227	17.287	18.4862	19.9281	18.6738	18.7551	NaN	19.3552	20.183	20.3436	20.0866	19.4864	19.3866
Q9HAV4	XPO5	exportin-5 [OS=Homo sapiens]	22	77	21.6687	22.0178	23.585	25.012	21.6499	21.9892	23.8039	23.1945	23.2328	21.9147	22.6296	23.6901	23.6482	23.8575	23.2031	23.9277
P16989-1	CSDA;YBX3	Y-box-binding protein 3 [OS=Homo sapiens]	14	221	26.7016	25.4679	25.6603	25.9167	23.5481	25.8974	24.1797	22.922	23.0247	25.7404	23.6666	25.9425	23.8455	23.7036	23.0871	23.4895
Q9NRX2	MRPL17	39S ribosomal protein L17, mitochondrial [OS=Homo sapiens]	5	25	21.3694	21.4124	21.7093	22.5786	20.5668	21.7087	22.2737	21.5314	21.2995	21.9086	22.4882	22.7926	21.9754	22.6561	21.9062	22.1089
Q86UY8	NT5DC3	5'-nucleotidase domain-containing protein 3 [OS=Homo sapiens]	4	12	18.1133	18.8019	19.3754	19.6135	17.4086	NaN	20.4805	18.1721	18.421	17.6856	19.5217	19.383	19.9407	19.7618	19.4078	19.5429
O43432	EIF4G3	Eukaryotic translation initiation factor 4 gamma 3 [OS=Homo sapiens]	7	65	19.9418	19.9506	19.1725	19.8235	NaN	18.6782	20.0345	18.2014	NaN	18.0602	19.1913	19.5792	NaN	18.623	18.6198	NaN
Q9Y3D3	MRPS16	28S ribosomal protein S16, mitochondrial [OS=Homo sapiens]	2	13	21.1935	20.7042	21.1674	22.2084	20.6226	21.1657	21.8398	21.0262	20.9686	20.965	21.7747	22.4474	21.8593	21.9836	21.3612	21.521
P23246-1	SFPQ	splicing factor, proline- and glutamine-rich [OS=Homo sapiens]	49	573	29.3326	28.9486	28.9068	29.2505	29.0816	29.3761	27.4957	26.6918	27.7616	28.9757	29.3657	28.9003	27.2523	27.6827	26.4933	27.3713
Q2TAY7	SMU1	WD40 repeat-containing protein SMU1 [OS=Homo sapiens]	11	49	23.5099	23.0197	23.5554	23.8032	23.2249	23.6011	23.8056	22.2895	23.8628	23.8438	24.0486	24.1436	23.2738	23.8284	22.9012	23.3019
Q5SW79-1	CEP170	Centrosomal protein of 170 kDa [OS=Homo sapiens]	3	10	18.572	17.8969	18.5096	20.1715	17.7073	18.4599	19.9884	17.7386	18.0463	17.7945	19.5818	19.0392	18.9345	19.6613	19.0559	20.7289
Q9ULC4-1	MCTS1	Malignant T-cell-amplified sequence 1 [OS=Homo sapiens]	5	33	20.0972	20.3423	21.8345	22.6612	20.3076	20.1756	22.8856	22.1304	20.7913	20.4365	21.7805	22.6195	21.9923	22.7158	21.9648	21.612
O15460-1	P4HA2	Prolyl 4-hydroxylase subunit alpha-2 [OS=Homo sapiens]	9	35	21.164	21.3435	22.0573	22.419	20.0911	20.7366	22.4801	21.4305	20.4899	21.0168	21.2501	22.3636	22.1398	22.3479	22.1165	22.9365
P15407	FOSL1	Fos-related antigen 1 [OS=Homo sapiens]	2	4	19.8064	NaN	19.1579	18.9673	17.1742	19.3444	20.3317	19.488	18.9952	19.518	18.8063	20.738	18.6225	18.7434	18.9898	18.6605
P55265-1	ADAR	Double-stranded RNA-specific adenosine deaminase [OS=Homo sapiens]	15	53	23.3682	23.0409	23.2659	23.5938	22.5478	23.0478	23.3946	22.8357	23.5892	24.1306	23.9287	24.1877	23.1878	23.2978	22.804	22.8088
Q9BQG0	MYBBP1A	Myb-binding protein 1A [OS=Homo sapiens]	5	15	18.9999	16.9925	18.8875	19.4825	18.1788	17.2591	19.05	18.0099	19.4974	20.1847	20.258	19.445	19.2356	19.4329	18.3523	18.2712
P51570	GALK1	galactokinase [OS=Homo sapiens]	3	9	19.1045	18.1127	19.1671	20.6021	18.09	18.7535	20.4144	19.2526	18.4688	NaN	19.3851	20.8905	19.5571	20.4882	19.3701	19.8932
O75607	NPM3	Nucleoplasmin-3 [OS=Homo sapiens]	3	11	19.1338	19.2501	19.7778	20.3967	19.142	19.219	20.8782	20.1471	19.0283	19.6447	20.4907	21.013	20.1597	20.7512	19.9586	19.8477
P12273	PIP	Prolactin-inducible protein [OS=Homo sapiens]	12	155	25.3638	27.0617	28.1561	24.8135	25.9871	24.569	25.4568	27.0697	24.599	24.9865	24.9166	23.7948	25.2765	25.6479	25.5992	25.9411
Q13217	DNAJC3	DnaJ homolog subfamily C member 3 [OS=Homo sapiens]	7	33	19.2771	20.104	20.7803	21.582	19.4847	20.1627	22.6726	21.9341	21.2903	20.666	21.3914	22.7127	22.6547	22.6759	21.737	21.9526
P07910-1	HNRNPC	Heterogeneous nuclear ribonucleoproteins C1/C2 [OS=Homo sapiens]	13	141	NaN	NaN	NaN	NaN	18.3358	NaN	NaN	NaN	NaN	19.6847	19.5404	18.7364	NaN	18.244	NaN	NaN
Q6PI48	DARS2	Aspartate--tRNA ligase, mitochondrial [OS=Homo sapiens]	10	34	21.8603	22.0727	21.948	22.8468	20.1689	20.5584	23.2876	22.3487	22.2092	21.7287	22.4028	23.0717	23.2732	23.1259	22.611	22.1384
P57740	NUP107	Nuclear pore complex protein Nup107 [OS=Homo sapiens]	3	9	18.4799	18.9217	18.6607	19.0884	17.7582	18.5945	19.9089	NaN	19.1519	19.6725	19.3628	20.5816	18.9715	19.1159	18.8412	18.0761
Q9UL15-1	BAG5	BAG family molecular chaperone regulator 5 [OS=Homo sapiens]	8	29	21.0145	20.9202	21.1854	22.2979	21.0404	21.876	21.794	20.8843	21.8603	20.8472	22.2739	22.3943	21.6192	22.1555	21.2672	22.1482
Q9H2W6	MRPL46	39S ribosomal protein L46, mitochondrial [OS=Homo sapiens]	5	15	19.4806	19.7979	17.2962	21.705	17.5026	19.6097	20.9345	19.9123	NaN	20.157	20.8944	22.1363	21.216	21.8962	20.5486	21.2494
O96008	TOMM40	Mitochondrial import receptor subunit TOM40 homolog [OS=Homo sapiens]	3	12	18.6492	19.4476	20.8396	20.7957	19.4485	19.1711	21.4407	21.165	19.8413	20.3804	20.7943	21.1161	20.9358	21.4355	20.5942	20.9487
P40763	STAT3	Signal transducer and activator of transcription 3 [OS=Homo sapiens]	16	78	22.5244	22.0822	22.5707	23.8832	20.9887	22.2163	23.9875	22.7953	21.8285	21.8406	22.5006	23.8365	23.2294	23.485	22.8208	22.7571
Q9BQ48	MRPL34	39S ribosomal protein L34, mitochondrial [OS=Homo sapiens]	3	23	22.5248	22.2532	21.7159	23.0155	22.3015	22.683	23.0042	21.3058	23.7072	23.3804	23.8078	23.2991	23.0181	23.2684	22.3987	23.3064
P30825	SLC7A1	High affinity cationic amino acid transporter 1 [OS=Homo sapiens]	4	33	21.5643	20.7148	21.8741	22.4891	20.5572	20.9009	22.4753	21.5808	21.0936	20.4119	21.7908	22.6941	22.35	22.3515	21.9306	22.1808
Q8NBX0	SCCPDH	saccharopine dehydrogenase-like oxidoreductase [OS=Homo sapiens]	11	58	21.8495	21.8971	22.5156	22.6778	21.6821	22.8836	23.7172	22.3927	23.0112	23.003	23.3332	23.3468	23.0799	23.9892	23.0316	23.284
Q9Y277	VDAC3	Voltage-dependent anion-selective channel protein 3 [OS=Homo sapiens]	3	18	19.4696	18.9657	20.5638	20.2136	19.3538	18.9082	21.3859	20.6797	19.5182	NaN	19.9898	21.4131	21.3371	20.8516	20.4994	20.4632
Q9Y547	HSPB11	Intraflagellar transport protein 25 homolog [OS=Homo sapiens]	2	10	19.5018	18.8761	20.8878	20.4423	19.9554	19.5114	21.3272	21.2397	20.2029	19.2958	21.1859	21.679	21.4805	21.3167	20.9175	21.2014
O15270	SPTLC2	Serine palmitoyltransferase 2 [OS=Homo sapiens]	8	25	21.2002	21.6747	21.0203	23.1666	20.7925	20.5487	23.0454	21.604	21.7967	21.8634	22.8168	23.3331	22.5681	23.0527	22.0772	21.2734
Q9H3H3	C11orf68	UPF0696 protein C11orf68 [OS=Homo sapiens]	3	9	18.5904	19.6124	20.0888	21.0025	18.8411	18.1748	20.8877	20.2456	18.6432	18.0923	19.7966	20.8561	20.443	20.5658	20.2505	20.2743
Q9Y580	RBM7	RNA-binding protein 7 [OS=Homo sapiens]	3	14	19.9653	20.3371	20.6723	20.7573	20.0514	20.3179	20.6232	20.2325	20.737	21.0405	21.3004	20.8968	20.1646	20.8001	19.873	18.8131
Q8N684-1	CPSF7	Cleavage and polyadenylation specificity factor subunit 7 [OS=Homo sapiens]	5	7	NaN	18.7687	NaN	20.8064	18.5863	20.3286	19.7409	18.8795	NaN	20.9059	20.9074	21.4585	20.6275	21.2915	20.4764	20.4859
O95867	LY6G6C	Lymphocyte antigen 6 complex locus protein G6c [OS=Homo sapiens]	2	3	NaN	19.6003	21.2243	18.0919	20.1671	18.0985	18.5863	21.004	18.5589	19.5364	17.3821	17.7763	19.4839	NaN	20.8361	NaN
O14773	TPP1	Tripeptidyl-peptidase 1 [OS=Homo sapiens]	5	40	22.4322	22.689	23.3178	22.0697	21.6973	21.758	23.3935	23.2624	22.761	22.24	22.9751	23.2857	23.7323	23.3179	23.3272	23.1791
P18621	RPL17	60S ribosomal protein L17 [OS=Homo sapiens]	11	174	23.9351	24.6442	25.7108	26.2371	25.4111	25.0993	26.5391	24.6672	25.2198	25.7091	25.9729	26.2052	25.8312	26.0346	25.7117	25.7154
Q16850-1	CYP51A1	lanosterol 14-alpha demethylase [OS=Homo sapiens]	6	16	19.5108	19.2839	19.9955	20.5283	18.6244	19.7695	21.7456	20.5802	19.7159	19.6846	20.3478	21.4409	21.7122	21.036	21.208	20.2203
Q9NVZ3	NECAP2	Adaptin ear-binding coat-associated protein 2 [OS=Homo sapiens]	3	10	18.0516	NaN	19.5662	21.6383	19.1667	NaN	21.889	20.8305	NaN	NaN	20.4152	21.1583	20.5351	20.6892	19.5009	20.3433
Q9Y2S7	POLDIP2	Polymerase delta-interacting protein 2 [OS=Homo sapiens]	9	56	22.7546	22.2419	22.8801	23.21	21.5994	21.6428	23.41	22.8814	22.8765	22.6233	23.3601	23.6513	23.3171	23.3806	23.0837	23.0154
Q04724	TLE1	Transducin-like enhancer protein 1 [OS=Homo sapiens]	3	4	19.8502	19.9809	20.7052	20.9843	19.2398	20.3519	21.0615	20.7033	20.4203	18.6753	20.8046	21.4181	21.5182	21.1179	20.679	20.5424
Q9NX40	OCIAD1	OCIA domain-containing protein 1 [OS=Homo sapiens]	4	6	18.3349	18.6721	19.4591	20.1895	17.0915	18.1681	20.1686	19.4575	18.5863	20.1966	21.3596	21.8981	19.9902	21.9521	20.1892	19.4274
P30530	AXL	Tyrosine-protein kinase receptor UFO [OS=Homo sapiens]	8	22	18.4318	19.9963	20.9904	22.1387	19.7745	20.664	22.1812	21.1301	20.7687	21.3227	22.9695	23.3283	21.8397	21.4933	21.1453	20.8008
P41240	CSK	tyrosine-protein kinase CSK [OS=Homo sapiens]	4	13	18.9351	19.3329	19.962	21.4814	19.1767	19.1769	21.5832	20.5255	17.6693	19.0395	18.7542	20.7725	19.7494	20.3126	20.3395	20.4302
Q9NY12-1	GAR1	H/ACA ribonucleoprotein complex subunit 1 [OS=Homo sapiens]	2	8	19.2108	17.6932	17.8843	19.5793	18.6528	19.7201	19.1518	NaN	17.679	20.5038	20.1246	19.7282	18.7573	19.5927	NaN	18.2622
Q6KCM7	SLC25A25	calcium-binding mitochondrial carrier protein SCaMC-2 [OS=Homo sapiens]	2	3	16.7727	NaN	16.7511	18.4792	18.0888	18.3839	16.7693	NaN	17.6915	17.9581	NaN	NaN	17.4375	17.6936	NaN	18.4433
Q68E01	INTS3	Integrator complex subunit 3 [OS=Homo sapiens]	2	11	NaN	17.8664	18.4838	18.8204	17.3566	16.8562	19.861	18.7925	17.8815	18.5313	18.7751	19.1732	19.173	19.1673	18.6329	18.7916
Q9UJF2-2	RASAL2	Isoform 2 of Ras GTPase-activating protein nGAP [OS=Homo sapiens]	11	43	21.8959	21.5867	21.1552	22.9	22.3358	22.9313	20.933	19.6032	21.1793	20.9329	22.3986	22.2129	20.9051	21.7039	20.783	21.7018
P62633-4	CNBP	Isoform 4 of Cellular nucleic acid-binding protein [OS=Homo sapiens]	9	106	19.8755	19.2651	18.5382	21.1564	18.7532	19.6839	20.9546	NaN	19.753	20.1354	19.9455	20.9071	20.487	20.1568	19.7884	20.0535
Q8NFH5	NUP35	Nucleoporin NUP53 [OS=Homo sapiens]	2	13	20.0705	18.5372	19.3823	19.6812	18.8572	19.4115	20.5017	19.536	20.0237	20.3197	20.5001	21.3111	20.4791	20.3752	20.4891	19.8839
P02545	LMNA	Prelamin-A/C [OS=Homo sapiens]	69	1013	29.8646	29.1366	29.6132	29.8021	28.5485	29.2505	29.6691	28.6734	29.5384	29.8839	29.8403	30.1273	29.3801	29.6302	29.1531	29.0701
P35270	SPR	Sepiapterin reductase [OS=Homo sapiens]	6	21	19.9664	20.38	21.5643	21.9092	20.1882	20.527	21.9829	21.512	19.8176	19.6767	21.4212	21.4362	22.1052	22.1964	21.4916	22.2023
O00429	DNM1L	Dynamin-1-like protein [OS=Homo sapiens]	25	153	23.8316	22.9102	23.812	24.847	22.2701	22.9058	25.0265	23.9323	23.3346	22.424	23.8134	24.703	24.6039	24.3613	24.3231	23.8976
Q9BPX3	NCAPG	Condensin complex subunit 3 [OS=Homo sapiens]	16	62	22.8558	22.2652	23.1042	23.8458	21.3516	22.3698	24.0245	22.5031	22.5812	21.943	23.2011	23.8131	23.5561	23.6917	23.3609	23.099
P62834	RAP1A	ras-related protein Rap-1A [OS=Homo sapiens]	10	77	18.687	19.2265	19.7565	20.4167	17.9316	19.4451	20.9032	18.5191	NaN	18.865	20.0512	20.0262	19.4868	20.6891	20.2193	20.2582
Q8NE86	MCU	Calcium uniporter protein, mitochondrial [OS=Homo sapiens]	3	9	NaN	18.0467	18.0461	18.9592	NaN	18.9292	18.6009	18.323	NaN	NaN	19.8617	20.1621	19.2147	20.8233	19.2564	19.6972
Q4G0N4	NADK2;NADKD1	NAD kinase 2, mitochondrial [OS=Homo sapiens]	2	5	NaN	17.9644	20.4651	19.1688	NaN	18.2579	18.8716	NaN	NaN	18.1479	20.2307	20.1466	20.4244	20.5776	19.9688	20.5185
Q9BT22	ALG1	chitobiosyldiphosphodolichol beta-mannosyltransferase [OS=Homo sapiens]	4	33	21.2768	21.1162	21.1134	21.7704	20.3216	21.392	22.1959	21.3456	20.9734	21.0424	21.774	22.5376	22.021	22.0341	21.2499	21.8609
Q9H6W3	C14orf169;RIOX1	ribosomal oxygenase 1 [OS=Homo sapiens]	3	3	17.7952	18.0801	NaN	19.5441	17.8412	NaN	19.4463	NaN	16.5649	15.8214	19.1121	19.5901	18.6179	18.9461	18.247	18.5934
O75342	ALOX12B	Arachidonate 12-lipoxygenase, 12R-type [OS=Homo sapiens]	11	35	23.5264	23.8979	23.8762	22.7056	24.2197	23.4495	23.5267	25.1382	23.0838	23.8521	22.6877	22.4302	24.7633	23.9496	23.9271	23.3953
Q9UHY7	ENOPH1	Enolase-phosphatase E1 [OS=Homo sapiens]	2	17	17.9963	19.4745	20.8368	20.2625	19.2815	18.4185	20.8211	20.1521	19.0794	18.7132	19.6972	20.1806	20.9347	20.7501	20.1021	20.7176
P30626-1	SRI	Sorcin [OS=Homo sapiens]	8	17	23.1276	23.7734	24.2102	23.2432	23.4487	22.4014	23.1759	24.3543	22.2229	22.1489	22.7095	23.039	23.2704	23.0067	23.769	24.3569
Q92804-1	TAF15	TATA-binding protein-associated factor 2N [OS=Homo sapiens]	5	41	17.3181	18.1544	NaN	18.4633	16.8791	17.7572	19.5882	NaN	NaN	19.4595	20.0677	19.3562	19.1326	19.0955	NaN	NaN
Q5QJE6	DNTTIP2	Deoxynucleotidyltransferase terminal-interacting protein 2 [OS=Homo sapiens]	3	7	17.7216	17.8439	NaN	NaN	18.6908	19.4373	17.8673	18.1129	20.1358	19.9771	19.552	20.2553	19.1602	18.0184	19.5366	18.4087
O00488	ZNF593	Zinc finger protein 593 [OS=Homo sapiens]	8	38	23.1271	23.1499	21.5297	24.2657	23.3672	23.7141	23.4362	22.7783	23.7972	23.7199	24.367	24.063	23.8943	23.9995	23.127	24.0077
O76094	SRP72	Signal recognition particle subunit SRP72 [OS=Homo sapiens]	5	28	18.8605	17.387	21.6088	22.3046	19.8633	18.9143	21.8941	16.5792	20.419	19.2559	21.0929	21.4838	22.2073	21.4616	21.4748	20.9034
Q9Y3Y2	CHTOP	Chromatin target of PRMT1 protein [OS=Homo sapiens]	4	18	21.2139	20.8344	21.545	21.9468	19.4206	20.9874	21.7642	19.4246	21.8885	22.7356	21.859	22.5668	21.291	21.8802	20.6553	19.4841
Q9BXS6	NUSAP1	Nucleolar and spindle-associated protein 1 [OS=Homo sapiens]	5	14	20.7587	20.5366	21.641	21.2443	18.8048	20.0865	21.7678	20.3267	19.4847	20.1368	19.8449	20.424	21.501	20.8808	20.9616	20.4553
Q8N1N4	KRT78	Keratin, type II cytoskeletal 78 [OS=Homo sapiens]	24	241	25.918	26.8583	26.482	25.0479	27.0033	26.0864	25.9206	27.8248	26.0838	26.6023	24.9417	25.2061	26.7329	26.4506	27.0116	26.1537
Q9Y3B2	EXOSC1	Exosome complex component csl4 [OS=Homo sapiens]	2	7	18.9926	18.9032	18.4392	19.3387	18.164	18.7581	20.0811	17.0008	19.0834	20.0281	19.9709	20.3155	19.7579	19.626	19.2349	18.8792
O94906-1	PRPF6	Pre-mRNA-processing factor 6 [OS=Homo sapiens]	16	109	23.4582	22.9598	23.3587	24.047	22.5074	23.5915	23.7593	22.4658	24.1174	23.7128	24.1087	24.1323	23.295	23.7612	23.1576	23.526
Q9Y2X3	NOP58	Nucleolar protein 58 [OS=Homo sapiens]	12	44	22.0473	22.0721	22.7055	22.8472	21.8907	22.1718	22.5498	21.1514	23.1139	23.725	23.3113	22.9379	22.0047	22.7462	22.3499	21.818
Q96PK6-1	RBM14;RBM14-RBM4	RNA-binding protein 14 [OS=Homo sapiens]	25	255	26.6535	26.3631	26.339	26.7903	26.4846	26.9324	25.7961	25.2184	26.4498	26.6514	27.2	26.7687	25.9074	26.0986	25.4962	25.8559
Q14574-2	DSC3	Isoform 3B of Desmocollin-3 [OS=Homo sapiens]	12	83	23.2981	23.9346	24.6888	22.4301	24.4736	23.2993	23.4845	24.8994	23.6143	24.2915	21.6117	21.8801	24.3365	24.0347	25.4753	23.5141
Q9UN37	VPS4A	Vacuolar protein sorting-associated protein 4A [OS=Homo sapiens]	5	17	21.5993	21.4874	22.0997	23.0387	21.7207	22.1442	22.8064	21.9683	21.9947	21.6491	22.6302	22.5868	22.5463	22.1517	22.1608	22.2342
O00560-1	SDCBP	Syntenin-1 [OS=Homo sapiens]	3	17	18.7682	20.3957	20.5982	22.1006	21.1838	21.4074	21.3511	20.9838	18.9426	21.4437	22.0824	22.1854	21.1858	21.6341	20.3675	22.2119
P43243	MATR3	Matrin-3 [OS=Homo sapiens]	24	168	24.8464	24.316	24.468	24.7132	24.1458	24.9387	24.1098	22.9623	25.1404	26.0604	25.2249	25.5286	24.028	24.1585	23.7297	23.3494
P23490	LOR	loricrin [OS=Homo sapiens]	3	13	21.8126	24.0294	21.6996	21.7493	21.3863	20.9097	21.8474	22.9293	22.3007	21.0842	21.5827	20.9215	21.6019	21.4045	21.767	21.644
Q13564-1	NAE1	NEDD8-activating enzyme E1 regulatory subunit [OS=Homo sapiens]	3	11	NaN	19.6992	20.8807	20.7152	18.4485	19.842	20.4639	20.5007	NaN	18.6853	19.341	20.3665	21.0362	20.784	20.7411	20.0339
Q9NZI8	IGF2BP1	Insulin-like growth factor 2 mRNA-binding protein 1 [OS=Homo sapiens]	10	79	22.8292	22.3436	22.3066	23.0366	22.2397	22.702	22.5381	21.5509	22.0221	22.2374	22.9202	22.9282	21.7214	22.245	21.151	22.0417
O14908-1	GIPC1	PDZ domain-containing protein GIPC1 [OS=Homo sapiens]	4	13	24.0668	23.602	23.3472	23.7208	23.0165	23.9065	22.4676	21.5886	22.3603	23.9876	23.5066	23.4981	22.1034	22.2268	21.4159	21.6954
P98175-1	RBM10	RNA-binding protein 10 [OS=Homo sapiens]	3	6	20.4591	19.0139	20.2425	21.4754	20.618	20.4632	19.9508	20.2293	18.8791	21.1783	20.9623	21.4799	20.5033	20.6549	18.8857	19.9958
P23258	TUBG1	tubulin gamma-1 chain [OS=Homo sapiens]	9	36	21.4221	21.5428	21.6617	22.8346	21.2899	22.089	22.5795	21.7478	21.3916	21.4824	22.4548	22.7311	22.2501	22.5244	21.9194	21.7621
Q14669-1	TRIP12	E3 ubiquitin-protein ligase TRIP12 [OS=Homo sapiens]	4	12	18.369	18.4571	16.5672	19.2234	18.0213	18.0134	19.3834	16.6151	18.2276	16.0593	18.6925	19.0346	19.3313	19.0656	19.1437	18.507
P29466-1	CASP1	caspase-1 [OS=Homo sapiens]	3	5	18.2207	18.4011	19.0953	18.3723	16.0884	16.2143	20.1449	18.0435	NaN	18.3628	16.9745	18.0557	18.8424	19.4909	18.6608	18.521
Q8N3D4	EHBP1L1	EH domain-binding protein 1-like protein 1 [OS=Homo sapiens]	2	9	18.3233	17.4591	17.6793	18.2566	NaN	NaN	18.6599	NaN	NaN	17.6173	18.2255	18.7914	19.3242	18.095	18.9675	18.4805
Q71RC2	LARP4	La-related protein 4 [OS=Homo sapiens]	6	26	21.3025	21.5964	21.3611	21.5952	20.8668	20.8837	21.0296	20.1804	20.678	20.8052	21.5615	21.405	20.9002	20.8244	21.2988	20.3861
Q9Y6K0	CEPT1	Choline/ethanolaminephosphotransferase 1 [OS=Homo sapiens]	2	4	20.273	18.3919	17.9772	20.278	19.4989	19.7345	20.7014	18.7761	20.3805	18.348	20.5962	20.8804	20.4734	20.2326	20.056	19.9571
P49247	LOC101060545;RPIA	ribose-5-phosphate isomerase [OS=Homo sapiens]	2	8	20.0784	19.4132	20.5078	21.3354	17.3201	20.0937	21.0826	20.024	20.075	19.818	20.2748	21.1348	21.0007	21.003	20.4126	20.6451
Q96GD4	AURKB	Aurora kinase B [OS=Homo sapiens]	12	77	23.5036	23.5668	23.7456	23.1813	22.1522	23.2474	23.3199	22.7025	23.825	23.2263	24.0317	23.67	23.4224	23.1005	22.6394	23.0642
Q8IW75	SERPINA12	Serpin A12 [OS=Homo sapiens]	7	29	23.3858	22.4591	23.5664	20.9515	22.9448	21.3492	22.9366	23.562	22.4119	23.0159	20.1786	20.2919	22.4623	22.2186	23.7244	22.5224
Q9UI42-1	CPA4	Carboxypeptidase A4 [OS=Homo sapiens]	11	54	22.0414	23.0636	23.8489	21.9989	22.5621	22.4758	22.4571	23.9597	22.6575	23.5381	22.6841	21.2052	23.4659	22.9873	24.2787	23.2987
Q96G03	PGM2	Phosphoglucomutase-2 [OS=Homo sapiens]	6	30	21.9332	21.8938	22.4535	22.4097	21.8132	21.3934	22.764	22.8935	21.9488	21.1673	22.2829	22.3686	22.8312	22.884	22.4903	22.3997
P31025	LCN1	Lipocalin-1 [OS=Homo sapiens]	11	82	25.1888	26.2856	27.6824	24.0116	25.0794	24.0422	24.032	25.3508	22.9783	24.0041	24.2748	24.593	25.1674	24.1013	24.8372	24.5687
Q9NQ88	C12orf5;TIGAR	Fructose-2,6-bisphosphatase TIGAR [OS=Homo sapiens]	2	9	NaN	16.9719	18.0719	19.9416	17.0657	16.7497	20.039	19.2435	17.2566	19.16	17.903	19.8704	19.8057	19.872	17.8475	19.2313
Q9UQB8	BAIAP2	Brain-specific angiogenesis inhibitor 1-associated protein 2 [OS=Homo sapiens]	2	4	16.563	17.4167	18.3178	19.225	17.4533	16.9898	19.5653	18.6368	17.2568	NaN	18.6665	19.2521	19.2472	19.9155	17.5058	19.164
O95881	TXNDC12	Thioredoxin domain-containing protein 12 [OS=Homo sapiens]	5	12	23.2227	20.9406	22.7228	21.0918	20.3852	20.0652	20.912	22.475	19.88	19.0926	17.8202	21.3303	21.7545	21.7428	20.8223	22.7535
P28066-1	PSMA5	Proteasome subunit alpha type-5 [OS=Homo sapiens]	11	100	25.335	25.3146	25.6751	24.8536	25.1178	25.4585	25.3797	24.9988	24.2228	24.952	24.639	24.9319	24.9914	24.8641	24.4086	24.5784
Q13868	EXOSC2	Exosome complex component Rrp4 [OS=Homo sapiens]	5	7	20.8798	20.1241	20.7528	21.8028	18.84	20.5207	21.3474	20.4124	20.6018	21.298	21.6115	21.4301	21.0435	21.2007	20.8389	20.704
P48637	GSS	glutathione synthetase [OS=Homo sapiens]	10	24	22.2281	21.7542	23.3242	23.1559	20.7248	21.7374	23.1487	22.9337	22.4488	21.7666	21.9964	23.1388	22.6062	21.8536	21.6495	21.6813
Q14699	RFTN1	raftlin [OS=Homo sapiens]	3	4	17.3391	17.4138	17.1016	18.1081	NaN	17.4374	17.7657	17.0423	17.7047	18.3491	19.028	19.0104	17.7499	18.5022	NaN	NaN
Q9NR50-1	EIF2B3	Translation initiation factor eIF-2B subunit gamma [OS=Homo sapiens]	5	12	20.2998	19.8551	19.9475	20.7744	19.732	19.8821	20.5297	20.1976	19.0966	17.9922	20.489	20.8663	20.667	20.7938	20.2782	20.4226
Q9Y6A9	SPCS1	Signal peptidase complex subunit 1 [OS=Homo sapiens]	2	16	19.3156	19.3296	20.7313	21.0118	18.2338	18.6281	21.3219	20.3859	18.9934	18.9691	20.5428	21.6876	21.3648	21.322	20.5148	20.3307
O95983-1	MBD3	methyl-CpG-binding domain protein 3 [OS=Homo sapiens]	6	14	18.7161	17.0041	20.0348	21.2827	15.7136	19.0863	21.0367	19.9016	19.6386	18.9091	20.7579	21.1872	20.8744	21.4368	20.6587	20.7043
P30837	ALDH1B1	Aldehyde dehydrogenase X, mitochondrial [OS=Homo sapiens]	6	36	20.7989	21.0797	21.73	22.0419	20.0491	21.181	22.3223	21.184	21.4959	21.269	22.1278	22.5721	22.2248	22.2595	21.525	21.7959
P08579	SNRPB2	U2 small nuclear ribonucleoprotein B'' [OS=Homo sapiens]	5	51	22.5735	22.1906	23.1553	23.7691	22.5284	22.8026	23.1409	22.5869	22.9407	23.1257	23.5793	23.8395	23.2733	23.7913	22.9926	23.4521
P01040	CSTA	Cystatin-A [OS=Homo sapiens]	13	126	26.5509	27.7171	30.4977	25.7166	26.7697	26.1227	25.6751	27.4972	25.937	25.4154	25.1737	24.9521	26.3889	25.7183	26.276	26.0324
Q00403	GTF2B	Transcription initiation factor IIB [OS=Homo sapiens]	3	8	20.306	22.8737	20.4892	21.0907	20.1095	20.24	21.0217	20.3368	19.4375	19.7973	20.5148	20.1999	19.4053	20.5543	18.9517	20.4818
O75116	ROCK2	Rho-associated protein kinase 2 [OS=Homo sapiens]	5	13	19.8795	17.7834	19.2548	20.8329	19.3827	18.2379	21.1064	19.2024	19.0231	18.8119	20.0407	20.4005	20.5829	20.8407	20.1429	19.5497
O14653-1	GOSR2	Golgi SNAP receptor complex member 2 [OS=Homo sapiens]	3	13	NaN	16.4241	18.6477	19.9721	18.5598	18.5282	21.167	20.3049	18.9168	18.44	20.0854	20.4999	20.7824	20.4211	20.1123	19.8513
Q9Y4R8	TELO2	telomere length regulation protein TEL2 homolog [OS=Homo sapiens]	3	4	16.3493	17.0884	NaN	18.3657	16.491	16.4064	17.9075	NaN	16.7242	16.3861	17.6957	18.0461	17.5857	18.289	17.4086	17.3334
Q9Y4Z0	LSM4	U6 snRNA-associated Sm-like protein LSm4 [OS=Homo sapiens]	2	4	19.7371	NaN	NaN	18.4647	18.8758	NaN	NaN	NaN	NaN	NaN	20.2312	21.4182	NaN	NaN	NaN	20.0528
Q92820	GGH	Gamma-glutamyl hydrolase [OS=Homo sapiens]	9	63	23.2845	23.7655	24.8519	23.3696	23.8453	22.5301	23.9587	24.5932	24.3198	23.5954	22.0434	23.2744	24.4372	24.0949	24.3431	23.4379
Q53ET0	CRTC2	CREB-regulated transcription coactivator 2 [OS=Homo sapiens]	4	15	20.8842	22.0449	21.3541	21.5885	21.141	22.5654	20.348	20.9635	21.3113	21.1114	21.8748	21.4846	20.7337	20.9855	20.0676	21.2527
Q9HC35	EML4	Echinoderm microtubule-associated protein-like 4 [OS=Homo sapiens]	7	12	17.6604	17.7863	19.5299	21.1273	16.7305	17.7349	21.3883	19.3556	18.9987	18.9943	20.2686	21.0809	20.7998	20.7973	19.9613	18.4091
Q8TDW0	LRRC8C	volume-regulated anion channel subunit LRRC8C [OS=Homo sapiens]	4	7	19.8165	18.5012	19.6358	21.1713	19.3715	18.3961	20.8909	19.5656	17.8406	18.142	20.5327	21.2295	20.8628	20.3909	20.1448	20.0666
Q8NI36	WDR36	WD repeat-containing protein 36 [OS=Homo sapiens]	3	6	20.0029	20.0326	19.4538	19.091	NaN	18.6398	19.7007	17.0096	20.3892	20.7826	20.2752	20.6418	19.6116	20.5103	18.7174	19.3303
Q9NYL4	FKBP11	Peptidyl-prolyl cis-trans isomerase FKBP11 [OS=Homo sapiens]	3	7	19.1796	19.623	21.2144	21.8428	19.6492	21.0375	21.7353	19.9014	20.1076	21.4685	22.17	22.0553	21.1548	22.6305	20.6262	21.4345
Q9BYJ9-1	YTHDF1	YTH domain-containing family protein 1 [OS=Homo sapiens]	6	34	20.14	19.8861	20.5161	21.9289	20.5484	20.248	21.383	19.9259	19.948	19.7955	20.9077	21.3369	20.6138	21.1032	20.4614	20.8437
Q92538	GBF1	Golgi-specific brefeldin A-resistance guanine nucleotide exchange factor 1 [OS=Homo sapiens]	3	8	NaN	17.2914	18.011	19.3929	NaN	18.5988	20.5947	17.5586	17.3789	NaN	17.2702	19.6574	19.8375	18.4768	18.1958	19.3656
Q8N474	SFRP1	Secreted frizzled-related protein 1 [OS=Homo sapiens]	3	3	20.9291	21.0274	20.8724	20.3097	19.6321	19.5074	20.703	20.8021	20.9169	19.205	20.5958	20.1495	20.9786	19.7367	19.9485	19.0452
P30260	CDC27	cell division cycle protein 27 homolog [OS=Homo sapiens]	3	4	17.4364	16.8944	17.6857	19.3477	16.6478	17.5008	20.3186	17.3394	17.3138	16.5462	17.8256	18.108	17.9343	18.3483	17.9391	17.6621
Q9H0S4	DDX47	Probable ATP-dependent RNA helicase DDX47 [OS=Homo sapiens]	7	20	21.5476	21.3521	21.987	22.1955	20.3079	21.6428	22.1049	21.1143	21.9505	22.3013	22.378	22.4134	21.9426	22.1963	21.3167	21.0198
Q8N5M4	TTC9C	Tetratricopeptide repeat protein 9C [OS=Homo sapiens]	2	13	20.7095	20.7835	21.1606	19.9603	19.3082	19.4631	19.9447	23.9395	19.7058	19.8003	21.0127	19.7144	19.3219	21.3418	19.7661	19.1354
O75635-1	SERPINB7	Serpin B7 [OS=Homo sapiens]	9	27	21.9692	22.5757	24.556	20.1496	21.1938	20.1231	21.5771	21.943	21.5108	21.3991	20.6789	20.2036	22.5848	21.4986	21.8614	20.9219
Q9H1E3	NUCKS1	Nuclear ubiquitous casein and cyclin-dependent kinase substrate 1 [OS=Homo sapiens]	5	16	NaN	17.7427	18.9971	19.564	17.3606	17.1348	19.7079	NaN	19.4781	NaN	19.153	20.0092	18.784	20.1342	19.674	19.9874
Q15424-1	SAFB	Scaffold attachment factor B1 [OS=Homo sapiens]	7	10	20.8749	19.2846	20.9252	20.9271	18.2545	20.9906	20.2726	NaN	22.0956	22.5987	22.2755	21.8531	20.6861	21.1226	18.0995	20.17
Q9Y512	SAMM50	sorting and assembly machinery component 50 homolog [OS=Homo sapiens]	2	5	NaN	19.7685	19.5033	19.1759	19.3789	19.959	19.1517	19.0136	18.5648	20.012	20.2134	20.5199	18.5741	19.8386	19.3092	19.7092
Q5VYK3	KIAA0368	Proteasome-associated protein ECM29 homolog [OS=Homo sapiens]	16	66	22.3062	22.2491	22.4328	23.3684	21.445	21.9533	23.2789	22.3228	21.4714	21.3004	22.4372	22.9849	22.7915	23.0735	22.575	22.5887
Q8WU90	ZC3H15	Zinc finger CCCH domain-containing protein 15 [OS=Homo sapiens]	5	27	21.0949	20.1363	22.3014	21.2369	19.7917	19.7285	22.3411	20.8757	20.4968	19.8841	21.7159	22.2715	22.0359	22.3362	21.879	21.4713
P78540	ARG2	arginase-2, mitochondrial [OS=Homo sapiens]	5	18	21.0298	18.6962	21.7539	22.0802	19.4368	20.1303	22.2749	21.4437	18.4609	21.0478	21.7873	22.6256	22.0336	22.401	21.8381	21.8618
P22626	HNRNPA2B1	heterogeneous nuclear ribonucleoproteins A2/B1 [OS=Homo sapiens]	30	433	27.8869	27.4053	27.6237	27.959	26.8778	27.6721	27.7476	26.4993	27.955	28.677	28.1682	28.5588	27.3895	27.5402	27.0271	26.9486
Q9UHB6-5	LIMA1	Isoform 5 of LIM domain and actin-binding protein 1 [OS=Homo sapiens]	23	133	NaN	NaN	17.7111	18.8322	NaN	17.7364	19.1853	NaN	17.5209	NaN	18.2884	18.9305	17.9954	18.1227	17.8996	17.7028
O60506-3	SYNCRIP	Isoform 3 of Heterogeneous nuclear ribonucleoprotein Q [OS=Homo sapiens]	31	372	27.4786	27.4607	27.2591	28.0869	26.9978	27.6757	27.8414	26.8271	27.5085	27.5363	27.7234	28.0653	27.3333	27.4204	26.9979	27.224
Q6ZXV5	TMTC3	Transmembrane and TPR repeat-containing protein 3 [OS=Homo sapiens]	2	4	NaN	NaN	19.7373	NaN	18.3708	18.6583	NaN	NaN	19.7273	NaN	19.4094	NaN	19.6412	19.3579	19.6246	NaN
Q9Y2W1	THRAP3	Thyroid hormone receptor-associated protein 3 [OS=Homo sapiens]	11	41	22.8113	22.2289	22.1413	22.7433	21.9504	22.6504	21.9956	21.3429	22.3466	23.4284	23.2171	22.6373	22.0742	22.0849	21.3866	21.9271
Q6ZVX7	NCCRP1	F-box only protein 50 [OS=Homo sapiens]	6	58	24.392	24.7683	24.6046	24.1186	24.5831	24.3552	24.2536	24.8776	24.1439	23.8631	24.0153	23.9961	24.4938	24.3749	24.6996	24.2374
Q13151	HNRNPA0	Heterogeneous nuclear ribonucleoprotein A0 [OS=Homo sapiens]	9	107	24.6339	24.4154	24.3748	25.0911	23.9105	24.1472	24.7217	23.7949	24.4005	24.6352	25.0503	25.187	24.3749	24.5385	24.3618	24.1703
O75150	RNF40	E3 ubiquitin-protein ligase BRE1B [OS=Homo sapiens]	8	27	21.4115	19.9967	21.1483	22.0804	19.4536	20.6434	22.7004	21.115	20.1738	20.6524	21.1859	22.5612	21.7963	22.1719	21.6999	21.3233
P54725-1	RAD23A	UV excision repair protein RAD23 homolog A [OS=Homo sapiens]	3	10	19.8565	15.7999	21.1267	20.5595	NaN	NaN	20.8899	19.8419	NaN	14.9862	16.8774	19.8628	19.9087	20.5264	19.8233	20.3907
Q9NR30-1	DDX21	Nucleolar RNA helicase 2 [OS=Homo sapiens]	26	119	25.1843	24.9289	25.0637	25.6444	24.6327	25.193	25.407	24.6244	25.6213	26.2655	25.8163	26.0411	24.8949	25.0719	24.4885	24.5823
A8MXV4	NUDT19	nucleoside diphosphate-linked moiety X motif 19 [OS=Homo sapiens]	3	6	19.4681	19.5992	19.5596	20.2797	NaN	19.0323	20.444	19.7403	20.0587	19.7063	20.6621	20.8876	20.7178	20.0274	19.9153	19.8495
Q16610	ECM1	Extracellular matrix protein 1 [OS=Homo sapiens]	5	35	23.0074	23.3086	23.3839	22.4588	22.8505	22.7434	23.5482	24.2228	22.9447	23.0744	22.3239	22.7049	23.4721	23.1595	23.965	22.9131
O75475-1	PSIP1	PC4 and SFRS1-interacting protein [OS=Homo sapiens]	4	13	17.7382	17.8557	20.1584	NaN	17.2952	17.541	19.9866	NaN	20.1734	20.4601	20.1665	19.6807	18.5527	19.7943	NaN	18.1803
Q9P287	BCCIP	BRCA2 and CDKN1A-interacting protein [OS=Homo sapiens]	6	23	21.0468	20.2962	21.9975	22.4704	19.8723	20.8643	22.6405	21.1974	20.8016	19.5573	21.3529	22.5377	22.4101	22.3718	21.5221	22.1323
Q03252	LMNB2	Lamin-B2 [OS=Homo sapiens]	21	80	23.5397	22.794	22.9847	23.4954	22.1885	23.1135	23.3552	21.7338	23.7601	24.4545	24.6305	24.5204	23.4313	23.6161	23.2075	22.8757
P14735	IDE	insulin-degrading enzyme [OS=Homo sapiens]	6	15	20.0687	21.3602	21.7564	20.5085	21.5167	19.2576	20.4642	22.0329	21.2519	20.7186	18.7533	20.5485	20.4574	21.0508	22.7446	21.3277
P01037	CST1	Cystatin-SN [OS=Homo sapiens]	6	30	22.3744	23.6016	25.6181	22.4418	22.272	20.6941	22.0972	23.0193	21.4864	20.8927	21.8952	19.5733	22.423	21.8907	22.8573	21.3803
Q92643	PIGK	GPI-anchor transamidase [OS=Homo sapiens]	4	11	19.1592	19.8224	20.0149	20.6185	18.6436	19.5968	21.3076	19.456	19.3722	18.7261	19.7132	21.1349	21.0398	20.916	19.8104	20.3115
Q13190	STX5	Syntaxin-5 [OS=Homo sapiens]	2	3	19.6456	18.3514	20.0161	20.5648	18.8716	18.1692	20.9137	18.0272	19.8418	18.2102	20.2485	20.0778	20.4153	20.4963	20.3782	19.8598
Q96DI7	SNRNP40	U5 small nuclear ribonucleoprotein 40 kDa protein [OS=Homo sapiens]	4	18	21.4849	21.3587	21.3562	21.8905	20.9128	21.3428	21.8462	21.2011	21.8092	22.2169	21.9758	22.3419	21.818	21.9272	21.6386	21.4519
Q96EN8	MOCOS	Molybdenum cofactor sulfurase [OS=Homo sapiens]	3	4	22.1852	21.5137	21.0518	21.9387	22.2905	21.7492	21.3926	20.7984	22.1155	21.6178	21.6689	21.731	20.9212	20.7688	20.6297	21.6392
Q9NX61	TMEM161A	Transmembrane protein 161A [OS=Homo sapiens]	2	5	NaN	18.3383	18.3481	19.6754	16.7127	18.5249	19.3623	19.3514	NaN	18.4177	19.8525	19.9055	19.6482	19.915	18.9746	18.6611
O15320	CTAGE5;MIA2	cTAGE family member 5 [OS=Homo sapiens]	6	12	20.7448	19.7505	18.1413	20.3904	16.6154	19.3399	20.5268	19.3627	19.7851	18.5827	20.8392	21.2977	20.7673	21.4855	20.4935	20.7878
P50479-1	PDLIM4	PDZ and LIM domain protein 4 [OS=Homo sapiens]	10	31	22.1036	21.9336	22.4551	23.6826	21.159	21.7379	23.253	21.7729	21.315	22.0819	22.9568	23.5569	23.1348	23.297	22.1762	22.9244
O15498	YKT6	Synaptobrevin homolog YKT6 [OS=Homo sapiens]	6	22	21.4913	20.4869	21.6942	22.9011	20.7066	20.3725	22.8759	21.8479	17.3985	20.2612	21.7426	22.2302	22.066	22.1468	22.0142	21.6512
O75400	PRPF40A	pre-mRNA-processing factor 40 homolog A [OS=Homo sapiens]	4	16	20.5892	20.6166	19.7469	21.0554	20.0691	21.2621	20.2705	20.0801	20.8865	21.4859	21.5969	21.3575	20.9624	19.9328	19.9914	21.0877
Q96KP4	CNDP2	cytosolic non-specific dipeptidase [OS=Homo sapiens]	14	80	23.2843	23.0929	23.7342	24.5905	22.5994	23.3826	24.3382	23.4944	23.0666	22.9287	23.7041	24.639	24.1267	23.887	23.5643	24.0471
Q5T6F2	UBAP2	Ubiquitin-associated protein 2 [OS=Homo sapiens]	2	8	18.9819	18.3213	18.6596	20.8927	17.9096	18.6215	20.5489	18.0061	18.1315	20.0186	18.7698	20.4268	18.9132	19.1658	NaN	18.7182
Q9NVA1	UQCC;UQCC1	Ubiquinol-cytochrome-c reductase complex assembly factor 1 [OS=Homo sapiens]	5	18	20.9804	20.4374	21.2111	21.5679	18.9058	20.6912	21.9919	20.4571	20.6855	21.1593	21.2176	22.0111	21.5885	21.943	21.399	21.1294
P29353	SHC1	SHC-transforming protein 1 [OS=Homo sapiens]	4	10	20.5498	19.6345	21.2409	22.101	19.9862	20.5608	21.4616	21.024	19.8938	19.618	20.8645	21.9378	22.2683	21.7143	21.5295	20.731
Q6P2E9-1	EDC4	Enhancer of mRNA-decapping protein 4 [OS=Homo sapiens]	12	33	22.4724	23.0857	23.2415	22.7432	24.0486	23.1384	23.3917	24.0497	22.9763	23.9363	22.4569	23.171	24.1832	23.5649	24.0029	22.9108
Q99700-1	ATXN2	Ataxin-2 [OS=Homo sapiens]	7	39	22.7194	22.2498	22.4183	23.1109	21.5784	22.2703	22.2431	21.9208	21.665	21.8271	22.5209	22.8916	22.0685	22.2721	21.7564	21.484
Q9BW72	HIGD2A	HIG1 domain family member 2A, mitochondrial [OS=Homo sapiens]	2	16	16.3552	16.0472	NaN	17.8152	16.1586	17.5125	17.3519	16.8884	15.6041	17.2077	18.2698	17.976	16.3806	18.3791	16.9994	18.1295
P07910-2	HNRNPC	Isoform C1 of Heterogeneous nuclear ribonucleoproteins C1/C2 [OS=Homo sapiens]	13	147	25.7207	25.3589	25.3937	25.7375	25.1562	25.8878	25.3091	24.159	26.3509	27.1843	26.5051	26.5226	24.7381	25.1634	24.867	24.5953
Q9Y2W2	WBP11	WW domain-binding protein 11 [OS=Homo sapiens]	4	4	20.8928	20.6344	21.0451	21.6158	20.4622	20.9599	21.492	20.2783	21.4337	21.627	21.2208	21.9182	21.0735	21.2216	20.4194	20.9497
Q15149-3	PLEC	Isoform 3 of Plectin [OS=Homo sapiens]	286	3297	19.9368	NaN	20.1338	19.7961	19.5279	20.0747	19.4351	NaN	NaN	20.0251	20.5572	20.495	20.0707	19.4409	NaN	19.5085
Q92542-1	NCSTN	Nicastrin [OS=Homo sapiens]	6	26	22.0748	21.6889	22.4816	22.76	21.414	22.317	22.8984	22.5137	21.4702	21.5301	22.6405	23.2938	23.036	22.5608	22.7849	22.7948
P32119	PRDX2	Peroxiredoxin-2 [OS=Homo sapiens]	12	171	24.804	25.0769	25.6294	25.3535	24.835	24.8688	25.5843	25.7831	25.0514	24.8923	24.3066	25.2166	25.6844	25.3234	25.4741	25.1438
Q15149-4	PLEC	Isoform 4 of Plectin [OS=Homo sapiens]	288	3311	22.1593	21.4187	21.6283	21.9683	21.7656	22.1896	21.9998	20.9558	21.5967	21.981	22.6391	22.2281	21.7974	22.0161	20.8507	21.7175
Q15121	PEA15	Astrocytic phosphoprotein PEA-15 [OS=Homo sapiens]	6	31	22.5536	21.2668	22.1364	21.4779	20.7362	20.3405	21.9486	23.0126	20.2403	19.3113	18.4982	21.9121	21.3226	20.7354	20.4638	22.0933
Q9NWV4	C1orf123	UPF0587 protein C1orf123 [OS=Homo sapiens]	3	13	20.4907	21.0697	20.9454	21.6149	20.0156	20.1053	22.0514	21.554	20.7258	19.9656	21.1285	22.0026	21.9213	21.7002	20.8997	21.477
Q9NX47	2019-03-05	E3 ubiquitin-protein ligase MARCH5 [OS=Homo sapiens]	2	5	19.8434	19.9776	20.6653	21.183	NaN	19.2051	21.4912	20.5823	19.0836	NaN	19.5595	21.56	21.4329	20.5589	20.8923	NaN
P59665	DEFA1;DEFA1B	Neutrophil defensin 1 [OS=Homo sapiens]	2	7	21.1118	22.21	20.4962	21.127	18.8234	19.3267	21.2523	21.8465	NaN	17.8682	18.838	20.2062	20.6261	20.7206	20.5642	25.6282
Q9Y276	BCS1L	Mitochondrial chaperone BCS1 [OS=Homo sapiens]	5	17	17.8605	18.0138	19.1808	21.4602	18.4975	16.8557	21.27	19.927	NaN	19.8966	20.9401	21.5806	21.2843	21.5598	20.9715	20.4741
O75251	NDUFS7	NADH dehydrogenase [ubiquinone] iron-sulfur protein 7, mitochondrial [OS=Homo sapiens]	2	12	20.9264	20.6104	21.2475	21.5263	20.6488	20.857	21.9724	21.0831	20.8907	20.8375	21.6267	21.942	21.6025	21.9474	21.3662	21.1479
Q9H9T3	ELP3	elongator complex protein 3 [OS=Homo sapiens]	3	7	17.4993	NaN	19.1146	20.2065	NaN	18.4735	20.0264	18.7975	19.6442	18.001	19.6788	20.4403	19.9351	19.6687	19.1483	19.15
Q9Y312	AAR2	Protein AAR2 homolog [OS=Homo sapiens]	5	14	20.5878	20.1897	19.9987	21.5467	19.0507	20.1543	21.6085	19.9141	20.5961	20.7641	21.2316	21.2447	22.0774	20.4162	20.9807	20.8571
Q9NSI2-1	FAM207A	protein FAM207A [OS=Homo sapiens]	3	3	18.6585	18.9993	18.0801	17.911	19.4979	19.5853	19.4053	19.0483	20.7748	20.4964	21.113	21.0472	19.0731	20.9581	18.0338	19.5337
Q96IU4	ABHD14B	Protein ABHD14B [OS=Homo sapiens]	5	14	20.4983	20.8275	21.7012	22.5084	21.3532	20.6186	22.497	22.1888	19.8182	20.751	21.5111	22.2346	22.0551	22.1299	21.64	21.3375
Q9BYD1	MRPL13	39S ribosomal protein L13, mitochondrial [OS=Homo sapiens]	2	13	19.8853	19.135	20.3289	20.7915	19.4141	20.004	20.62	19.8708	19.8212	20.2528	20.8759	21.3513	20.7034	21.2424	20.3115	20.1981
Q9BVS4	RIOK2	Serine/threonine-protein kinase rio2 [OS=Homo sapiens]	3	8	18.0715	19.3966	19.5517	20.4847	19.562	20.036	19.6363	NaN	19.1042	17.1669	19.8828	20.0187	19.3757	20.0091	20.5469	19.943
P49662	CASP4	Caspase-4 [OS=Homo sapiens]	3	6	20.4376	19.637	20.218	21.4967	16.3866	20.0284	21.545	20.1185	19.6805	19.3388	20.6457	21.4011	21.1007	21.0866	20.1401	20.9224
Q8N163-1	CCAR2;KIAA1967	Cell cycle and apoptosis regulator protein 2 [OS=Homo sapiens]	10	45	22.6663	22.1982	22.7392	23.3862	21.6789	22.3934	23.7359	22.5226	22.6707	22.5128	23.1721	23.6512	23.3781	23.4697	23.1532	22.5851
Q09472	EP300	Histone acetyltransferase p300 [OS=Homo sapiens]	3	8	17.8002	NaN	17.6544	20.6099	NaN	19.4492	19.9362	NaN	19.2577	17.9411	19.0853	20.4369	19.5781	NaN	18.3309	20.6879
O15120	AGPAT2	1-acyl-sn-glycerol-3-phosphate acyltransferase beta [OS=Homo sapiens]	3	17	19.131	19.1726	19.4567	20.7458	19.7712	19.3491	20.9368	19.7064	20.4905	20.1437	20.8274	20.8689	20.5093	20.2947	20.5496	20.588
Q9Y3D5	MRPS18C	28S ribosomal protein S18c, mitochondrial [OS=Homo sapiens]	2	16	19.0462	19.0044	18.1207	20.4168	NaN	18.7488	20.4752	20.5384	20.2028	19.4013	20.1347	21.0682	20.6301	20.8031	20.1182	18.453
P49757	NUMB	Protein numb homolog [OS=Homo sapiens]	6	20	20.4612	20.4232	20.9211	22.3116	21.2204	22.0436	21.5196	21.3238	21.714	21.9317	22.5549	22.2267	21.3423	22.2993	20.9837	21.7174
P11117	ACP2	Lysosomal acid phosphatase [OS=Homo sapiens]	3	18	20.5475	18.6485	20.9477	21.4782	NaN	19.6351	21.911	20.6895	20.699	19.8535	20.502	21.7293	21.464	21.3287	21.1474	20.9049
Q9H553-1	ALG2	Alpha-1,3/1,6-mannosyltransferase ALG2 [OS=Homo sapiens]	7	34	20.9321	20.9005	22.1636	22.3937	20.4881	20.2585	22.8618	21.7201	20.7566	21.2291	22.0149	22.8639	22.6861	22.6654	22.3113	21.48
P38159-1	RBMX	RNA-binding motif protein, X chromosome [OS=Homo sapiens]	13	99	24.5692	23.7985	24.0028	24.6307	23.7245	24.4331	24.0081	22.7038	24.6768	25.6821	24.834	25.0324	23.6255	23.7552	23.266	22.9717
Q92597	NDRG1	Protein NDRG1 [OS=Homo sapiens]	8	59	22.719	22.566	23.3708	24.1122	21.9295	22.5145	24.1867	23.1201	22.4745	21.929	23.2609	24.1155	23.6275	23.8611	23.1057	23.4211
Q9Y315	DERA	deoxyribose-phosphate aldolase [OS=Homo sapiens]	3	5	18.3987	18.5049	19.0127	20.0166	19.1946	18.5702	19.5737	19.422	17.8554	18.0799	18.8062	19.7938	19.2572	19.6311	18.9406	18.9742
Q9Y676	MRPS18B	28S ribosomal protein S18b, mitochondrial [OS=Homo sapiens]	6	24	19.7492	19.857	20.5179	22.6337	21.1529	21.3159	22.5106	21.671	19.9237	21.4883	22.1302	22.9394	22.101	22.4324	21.9604	21.5563
O14656	TOR1A	Torsin-1A [OS=Homo sapiens]	4	10	19.183	18.5169	19.5663	20.0017	18.0423	18.4415	20.4219	19.5254	18.6375	18.6164	19.1339	19.7148	19.4096	19.825	19.7581	19.8238
Q9GZS3	WDR61	WD repeat-containing protein 61 [OS=Homo sapiens]	4	6	18.2069	19.505	21.8355	21.7642	18.9047	NaN	22.0226	20.9802	18.7377	19.6808	21.6894	21.9754	21.7225	21.5597	21.5252	21.9323
Q9Y320	TMX2	Thioredoxin-related transmembrane protein 2 [OS=Homo sapiens]	7	33	22.6021	22.2176	22.856	23.2906	20.8977	22.0633	23.5483	22.1065	22.2073	22.251	22.9195	23.5613	23.3501	23.2863	22.802	22.8993
Q9Y2G8	DNAJC16	DnaJ homolog subfamily C member 16 [OS=Homo sapiens]	4	7	18.1135	18.0738	15.844	18.5916	15.564	17.8783	18.9878	16.4609	18.0517	18.4642	19.152	18.6384	18.6816	18.972	18.5452	18.117
O15397-1	IPO8	Importin-8 [OS=Homo sapiens]	6	23	18.0676	15.6257	20.5541	20.6213	16.9363	17.3211	21.1562	18.9212	18.8015	15.0684	19.9461	20.6344	19.9609	20.1427	20.2242	20.3051
Q9ULX3	NOB1	RNA-binding protein NOB1 [OS=Homo sapiens]	2	4	19.0819	18.8667	19.515	20.6836	20.2978	20.1248	19.545	19.1031	NaN	19.7974	20.0051	20.7902	19.8452	20.155	19.2444	19.7977
Q92759	GTF2H4	General transcription factor IIH subunit 4 [OS=Homo sapiens]	4	13	NaN	20.05	21.0198	20.523	17.3808	19.4937	20.8275	19.8455	20.8494	20.3143	21.3295	25.0584	20.1886	21.3013	17.0518	19.5282
Q14728	MFSD10	Major facilitator superfamily domain-containing protein 10 [OS=Homo sapiens]	4	18	19.8764	20.4877	21.007	21.2068	19.0569	20.3476	21.7795	20.3408	20.3783	20.1141	21.0233	21.7683	21.5242	21.7084	20.5479	21.3035
Q9GZZ8	LACRT	Extracellular glycoprotein lacritin [OS=Homo sapiens]	2	11	22.8838	21.7391	23.2986	20.3802	21.7992	20.7231	19.9513	22.5249	20.1161	20.5072	19.9638	21.0647	21.6695	21.0024	22.0083	20.5893
Q99986	VRK1	Serine/threonine-protein kinase VRK1 [OS=Homo sapiens]	6	27	21.097	18.5231	21.948	21.8826	21.2465	22.1291	19.9779	20.5467	20.8657	22.3712	22.6776	22.818	20.897	22.681	20.127	21.4539
Q96SI9	STRBP	spermatid perinuclear RNA-binding protein [OS=Homo sapiens]	5	49	20.496	21.0524	21.3415	22.2784	21.2719	21.1645	21.8181	21.1353	20.8551	22.0839	21.8327	21.8768	21.9514	22.1048	21.4452	21.1459
O14966-1	RAB7L1;RAB29	Ras-related protein Rab-7L1 [OS=Homo sapiens]	2	14	19.0733	NaN	NaN	NaN	18.6818	18.988	18.0969	19.2261	19.1721	20.3816	18.984	19.9221	17.617	18.1945	19.7713	19.0311
O43813	LANCL1	LanC-like protein 1 [OS=Homo sapiens]	2	3	17.6807	18.081	20.0677	17.0475	20.7927	NaN	20.7342	NaN	20.101	16.3638	17.7937	NaN	NaN	18.6818	19.8303	18.2521
P51991-1	HNRNPA3	Heterogeneous nuclear ribonucleoprotein A3 [OS=Homo sapiens]	26	334	26.0333	25.5153	25.6847	26.3393	25.4161	26.1642	25.9994	24.729	26.2533	27.3343	26.4909	26.8563	25.5983	25.8266	25.1775	25.2167
Q13724-1	MOGS	Mannosyl-oligosaccharide glucosidase [OS=Homo sapiens]	16	46	23.027	23.057	23.6666	23.6821	21.8755	22.6735	24.4059	23.124	23.5518	23.4515	23.8386	24.2379	24.1416	24.1401	23.4832	23.5974
Q12965	MYO1E	unconventional myosin-Ie [OS=Homo sapiens]	6	6	18.9697	17.1967	19.3882	20.0505	NaN	19.2194	20.7397	20.2473	NaN	18.2245	21.1097	20.6931	19.5185	19.5423	20.2478	19.2862
P41208	CETN2	centrin-2 [OS=Homo sapiens]	2	8	20.0332	19.188	20.8857	21.031	18.8407	19.8986	21.4458	21.0118	20.5997	19.9278	20.3942	20.8721	20.6597	21.2209	20.616	21.1188
Q9H9P8-1	L2HGDH	L-2-hydroxyglutarate dehydrogenase, mitochondrial [OS=Homo sapiens]	7	16	18.1067	17.5007	20.1559	20.9095	17.9571	18.9387	21.6578	20.2071	17.8082	20.1498	21.7009	21.9619	21.4276	21.8848	19.3057	20.6582
Q9UKM7	MAN1B1	endoplasmic reticulum mannosyl-oligosaccharide 1,2-alpha-mannosidase [OS=Homo sapiens]	9	19	21.545	21.2339	21.3081	22.0049	20.785	21.5924	22.0351	21.4088	21.5475	21.3099	22.3754	22.1633	21.5377	22.0121	21.6065	21.9478
Q13425-1	SNTB2	Beta-2-syntrophin [OS=Homo sapiens]	4	11	20.7772	18.8155	19.6595	20.5619	19.8172	19.2176	21.2172	20.1577	19.5984	19.8384	20.6121	21.1416	20.4035	21.1022	21.0585	20.418
P62070	RRAS2	Ras-related protein R-Ras2 [OS=Homo sapiens]	4	12	21.9523	21.1322	21.5146	22.3668	20.8015	21.6468	22.4341	21.2185	21.3986	22.1119	22.5409	22.9706	22.0512	22.5228	21.7723	22.1378
Q14694	USP10	Ubiquitin carboxyl-terminal hydrolase 10 [OS=Homo sapiens]	10	33	23.3304	22.6096	23.216	23.153	22.5941	23.1673	22.9326	21.9195	21.1263	22.8229	23.3666	23.1057	22.3735	22.4291	21.7317	20.7051
O00764-1	PDXK	Pyridoxal kinase [OS=Homo sapiens]	2	6	15.414	17.1722	17.9383	18.0127	15.3376	16.7629	19.7988	19.087	16.2665	16.5619	16.7195	17.5517	19.7612	18.5005	17.6375	17.3883
Q8WVV4-1	POF1B	Isoform 1 of Protein POF1B [OS=Homo sapiens]	16	72	23.236	24.8539	23.9145	22.5019	24.7293	23.5612	23.3477	24.9833	24.1238	24.5638	22.7608	22.3457	24.1814	24.0263	24.9202	23.8737
Q9P0J0	NDUFA13	NADH dehydrogenase [ubiquinone] 1 alpha subcomplex subunit 13 [OS=Homo sapiens]	2	3	19.8543	19.7	20.1031	20.891	19.497	20.1796	20.6095	20.01	19.1411	19.8403	20.6444	21.12	20.2424	21.2325	20.1099	20.5845
Q32P41	TRMT5	tRNA (guanine(37)-N1)-methyltransferase [OS=Homo sapiens]	3	8	18.4834	17.6606	19.6083	21.3079	NaN	18.0311	20.6509	18.3193	NaN	18.6295	19.5138	20.6401	20.6062	20.7279	18.6078	19.7124
O00442	RTCA	RNA 3'-terminal phosphate cyclase [OS=Homo sapiens]	4	14	19.4279	19.2476	20.2744	21.1379	18.2171	18.8899	21.5296	20.4824	19.2127	18.6174	20.3679	21.0957	20.9557	21.115	20.6215	19.591
Q9H9Q2	COPS7B	COP9 signalosome complex subunit 7b [OS=Homo sapiens]	2	3	18.8211	19.0272	20.3243	19.8776	19.9001	18.3274	19.9846	21.1066	18.8061	18.6142	19.1572	20.2371	20.0791	20.014	20.9978	19.9155
Q9UDY2	TJP2	Tight junction protein ZO-2 [OS=Homo sapiens]	8	9	19.6457	18.6886	18.2203	22.2172	20.2572	20.2828	21.081	19.576	18.4369	20.4228	21.5943	21.7645	18.9532	21.5382	NaN	20.8939
Q15629	TRAM1	Translocating chain-associated membrane protein 1 [OS=Homo sapiens]	3	27	22.3369	22.2209	22.5458	22.8409	21.2485	21.8111	22.8601	22.5351	22.7393	22.1863	22.5929	22.8517	22.6519	22.7794	22.6277	22.6141
Q9UI09	NDUFA12	NADH dehydrogenase [ubiquinone] 1 alpha subcomplex subunit 12 [OS=Homo sapiens]	2	5	19.5076	18.9594	19.4177	20.3602	19.0168	19.9158	19.8093	19.1145	19.5874	19.6914	20.4304	20.5605	19.569	20.6502	19.7052	19.8835
Q9Y6M7-1	SLC4A7	Sodium bicarbonate cotransporter 3 [OS=Homo sapiens]	3	13	19.7229	21.89	21.0943	21.4025	21.3322	22.0579	21.1149	21.597	21.5648	21.1286	20.7352	20.8035	21.0891	22.0003	21.3092	21.2359
O95140	MFN2	Mitofusin-2 [OS=Homo sapiens]	17	50	22.6727	21.9346	22.7566	22.9947	21.8109	21.8379	23.0876	22.1624	22.351	21.8325	23.2869	23.6328	23.4706	23.338	22.8302	22.627
Q15678	PTPN14	Tyrosine-protein phosphatase non-receptor type 14 [OS=Homo sapiens]	6	9	19.1276	19.2777	18.9947	19.8659	18.6571	19.4397	20.954	20.3019	20.1004	19.7911	19.6053	20.3365	19.7843	18.6573	19.6885	18.6831
Q9BQ39	DDX50	ATP-dependent RNA helicase DDX50 [OS=Homo sapiens]	3	10	18.8283	NaN	18.1548	19.0347	17.7167	18.2706	19.0589	17.2389	18.4678	18.9946	18.8885	19.1528	18.5664	18.3663	15.9429	17.9846
P36639	NUDT1	7,8-dihydro-8-oxoguanine triphosphatase [OS=Homo sapiens]	2	3	NaN	18.5479	NaN	20.0023	NaN	18.4109	19.7306	NaN	18.5244	17.6501	NaN	19.6563	20.2644	20.7751	19.7637	19.7592
P49590	HARS2	probable histidine--tRNA ligase, mitochondrial [OS=Homo sapiens]	8	41	19.1634	19.1275	20.2182	19.3776	17.8957	18.3602	21.402	20.3738	20.0132	18.6143	19.4243	20.6338	20.8991	20.6342	20.4475	19.2301
O00267	SUPT5H	Transcription elongation factor Spt5 [OS=Homo sapiens]	7	8	19.7156	20.9315	19.3916	20.7609	19.5599	21.2978	21.1587	19.4869	21.0325	20.6132	21.6897	21.4922	21.1008	21.3532	19.8084	20.9476
Q8WW59	SPRYD4	SPRY domain-containing protein 4 [OS=Homo sapiens]	3	10	19.1827	19.8255	20.6783	19.586	17.4324	19.016	21.0516	19.8177	19.616	18.7465	19.6433	21.4207	21.0848	20.4836	20.2909	20.3237
Q8N0T1	C8orf59	Uncharacterized protein C8orf59 [OS=Homo sapiens]	2	5	20.8982	20.7939	20.9879	22.1677	20.9694	21.4333	21.6776	20.8361	21.3314	21.6264	21.8114	21.8319	21.402	21.7083	20.8627	21.7504
Q7Z6Z7	HUWE1	E3 ubiquitin-protein ligase HUWE1 [OS=Homo sapiens]	17	41	22.7093	21.6274	22.174	22.967	21.5554	22.2134	22.9511	22.1683	22.4843	21.1005	22.502	22.7991	22.5554	22.9694	22.5938	22.4997
P48594	SERPINB4	Serpin B4 [OS=Homo sapiens]	21	153	19.2652	21.9031	23.2763	19.5987	21.0137	20.076	21.6087	22.6124	22.8736	22.6383	20.5894	20.1979	21.5798	21.6509	21.8125	20.9862
Q9HCU5	PREB	Prolactin regulatory element-binding protein [OS=Homo sapiens]	6	32	21.174	20.9656	21.6583	22.2434	19.0381	20.4567	22.5746	20.6931	21.2048	20.5628	21.8508	22.5588	22.4018	22.401	21.246	21.9023
P48507	GCLM	Glutamate--cysteine ligase regulatory subunit [OS=Homo sapiens]	6	45	22.4646	21.9134	22.613	23.121	21.6237	21.3227	23.5404	22.5365	22.2773	21.4997	22.2803	22.9498	23.2218	22.9039	22.7663	22.5465
P05090	APOD	apolipoprotein D [OS=Homo sapiens]	9	32	23.7541	23.7695	25.5991	23.1782	22.2616	22.1931	22.7731	23.5517	22.8487	21.8788	22.6155	21.8869	22.7507	22.9213	23.2059	22.756
P06703	S100A6	protein S100-A6 [OS=Homo sapiens]	7	38	28.9596	27.7344	27.8581	27.7306	27.0702	27.5736	27.9523	29.2339	27.0105	26.425	26.73	27.8469	27.2208	26.9104	26.661	28.3604
O95969	SCGB1D2	Secretoglobin family 1D member 2 [OS=Homo sapiens]	2	10	22.1992	21.8337	22.6409	19.7479	22.5263	20.1163	22.1698	23.2105	20.9133	20.6117	20.4357	19.0864	19.7294	21.1881	21.7342	22.2159
Q9UKR5	C14orf1;ERG28	probable ergosterol biosynthetic protein 28 [OS=Homo sapiens]	4	7	19.9165	20.2114	22.0695	NaN	19.836	19.2602	20.5551	22.9437	NaN	18.3934	20.8538	20.7492	20.4131	22.5098	21.5742	22.1583
Q96P63-2	SERPINB12	Isoform 2 of Serpin B12 [OS=Homo sapiens]	25	195	25.0715	26.473	26.9179	24.8471	26.5989	25.7342	25.5864	27.5808	26.0629	26.18	24.8155	24.7376	25.7656	25.8874	27.026	25.7685
Q14318	FKBP8	peptidyl-prolyl cis-trans isomerase FKBP8 [OS=Homo sapiens]	5	10	21.4229	21.5425	20.725	20.7058	19.5346	19.2505	21.7959	20.9222	22.0358	19.0201	20.166	22.3447	21.6181	21.501	21.099	20.7924
Q8NC56-1	LEMD2	LEM domain-containing protein 2 [OS=Homo sapiens]	7	23	22.4199	22.2751	21.9401	22.7393	21.1189	22.1809	22.2277	21.2464	22.8502	22.7296	23.0851	22.5344	21.0384	22.422	21.3081	21.649
P47929	LGALS7;LGALS7B	galectin-7 [OS=Homo sapiens]	7	26	23.3388	24.0205	23.9581	23.0343	24.7557	23.388	23.4566	25.2714	24.4161	22.6665	23.2976	22.3579	22.8432	23.4178	26.1619	23.9584
Q96TA2-1	YME1L1	ATP-dependent zinc metalloprotease YME1L1 [OS=Homo sapiens]	5	6	NaN	18.4787	18.7814	19.3385	19.3854	20.1255	19.6381	18.912	NaN	20.1463	21.0678	21.016	18.5788	21.6045	19.9205	20.8615
Q9H9J2	MRPL44	39S ribosomal protein L44, mitochondrial [OS=Homo sapiens]	8	27	21.8198	21.4403	21.8054	22.7348	21.6003	22.0926	22.5926	21.7506	20.8077	21.8668	24.0802	23.0809	22.1362	23.054	21.9693	22.1059
P14635	CCNB1	G2/mitotic-specific cyclin-B1 [OS=Homo sapiens]	4	16	20.8318	19.7987	21.7367	21.939	19.8082	18.9115	22.2647	20.7942	21.253	20.524	21.4862	21.9624	21.9529	22.1324	21.3964	21.426
Q99598	TSNAX	Translin-associated protein X [OS=Homo sapiens]	2	12	18.0763	NaN	19.2297	19.5063	21.1575	18.7801	20.3945	19.9586	17.736	19.061	NaN	19.2215	19.746	19.6862	18.8909	19.2597
Q86X55	CARM1	Histone-arginine methyltransferase CARM1 [OS=Homo sapiens]	4	9	19.8084	18.9184	19.2178	21.8983	19.8109	19.9862	21.2862	19.7664	NaN	18.5423	19.6577	21.3666	20.9989	20.3244	20.6237	19.1264
Q15428	SF3A2	splicing factor 3a subunit 2 [OS=Homo sapiens]	7	35	21.764	22.0261	21.8863	23.2032	22.2394	22.5057	22.6779	22.1984	22.537	22.837	23.2898	23.1886	22.8065	23.1594	22.5401	22.8738
Q9BW27	NUP85	nuclear pore complex protein Nup85 [OS=Homo sapiens]	3	10	18.3281	18.1191	18.6477	19.628	17.699	18.371	19.739	18.7154	19.0615	18.9958	18.929	19.8661	19.5022	19.5349	18.7188	18.4391
Q96EL3	MRPL53	39S ribosomal protein L53, mitochondrial [OS=Homo sapiens]	3	22	19.7818	19.3673	20.2476	21.2258	18.9939	20.6902	21.4357	20.3122	18.7923	19.6581	20.9947	21.9414	20.8506	21.8206	20.43	21.1374
Q96SZ6	CDK5RAP1	CDK5 regulatory subunit-associated protein 1 [OS=Homo sapiens]	2	10	18.1634	19.2512	18.3997	19.7506	18.5564	19.193	19.6954	19.2615	19.6263	19.5122	20.0989	19.984	19.9755	20.3114	18.6407	19.2508
Q96RQ1	ERGIC2	Endoplasmic reticulum-Golgi intermediate compartment protein 2 [OS=Homo sapiens]	5	25	21.8166	21.0742	21.6293	22.3375	20.481	20.9564	22.5284	21.6466	21.4143	20.9132	21.0052	22.4759	22.5811	22.1962	22.1818	21.5561
P05387	RPLP2	60S acidic ribosomal protein P2 [OS=Homo sapiens]	12	163	26.5163	25.697	26.4159	25.4626	25.271	25.1596	25.5932	26.973	24.7918	24.2471	25.0835	25.9959	25.2371	25.5582	24.8606	26.225
Q96I24-1	FUBP3	Far upstream element-binding protein 3 [OS=Homo sapiens]	9	29	22.5787	21.3132	22.346	23.2061	21.3698	22.5164	22.9687	21.2348	22.4149	22.9187	22.9752	23.2852	22.0706	23.0035	21.5039	22.3872
O75643-1	SNRNP200	U5 small nuclear ribonucleoprotein 200 kDa helicase [OS=Homo sapiens]	54	291	26.8676	26.1223	26.387	26.2485	25.4781	26.1063	26.3112	25.7848	25.8788	26.3456	26.1547	26.2756	26.2456	26.3168	25.7557	25.6061
Q5VVQ6-1	YOD1	Ubiquitin thioesterase OTU1 [OS=Homo sapiens]	3	5	17.4954	19.0809	18.7006	NaN	19.9812	NaN	17.3038	19.9652	17.248	17.3166	16.5314	NaN	17.5736	17.7579	20.7162	18.5176
P42167	TMPO	Lamina-associated polypeptide 2, isoforms beta/gamma [OS=Homo sapiens]	17	182	22.5627	22.4584	22.8749	23.6402	21.8182	22.5869	23.1431	21.7005	23.1975	24.1694	24.163	24.4838	23.3292	23.8135	22.5925	22.9669
P00403	COX2	Cytochrome c oxidase subunit 2 [OS=Homo sapiens]	4	27	22.0128	21.9398	22.4852	23.3142	21.7863	22.1838	23.1408	21.9191	21.5407	22.1352	22.7297	23.7759	22.6682	23.6272	22.3033	22.7467
P18615	NELFE;RDBP	Negative elongation factor E [OS=Homo sapiens]	3	9	18.2087	17.6252	19.5045	20.4729	18.4555	17.5549	20.1968	19.1139	18.0164	19.052	18.5798	20.5852	20.1365	20.3438	18.3115	19.8647
Q9UBV2	SEL1L	Protein sel-1 homolog 1 [OS=Homo sapiens]	9	32	21.0993	20.1612	21.6876	22.4071	20.2933	20.3755	22.6523	21.0019	22.1547	20.0159	21.6847	22.45	22.8496	24.0681	21.2478	21.4973
Q9UN86	G3BP2	Ras GTPase-activating protein-binding protein 2 [OS=Homo sapiens]	16	170	25.8835	25.2921	25.5742	25.8411	25.161	25.6831	25.1301	24.2317	24.4463	25.3252	25.8948	25.6791	24.6851	24.9377	24.2482	24.2739
Q13641	TPBG	Trophoblast glycoprotein [OS=Homo sapiens]	5	16	18.9352	19.7276	20.5689	20.8888	18.1713	18.0487	20.4448	20.2901	18.7096	18.8	19.8796	21.2994	20.6116	21.0544	19.9957	20.7277
Q8NFF5	FLAD1	FAD synthase [OS=Homo sapiens]	3	15	16.4864	18.4299	18.8748	19.4621	17.3199	17.7525	19.3765	18.6464	17.4308	17.863	18.9841	19.3231	19.1721	19.0941	18.7796	18.9517
Q96I99-1	SUCLG2	Succinate--CoA ligase [GDP-forming] subunit beta, mitochondrial [OS=Homo sapiens]	7	23	20.8579	20.8883	21.9356	21.9434	18.5956	20.1756	23.39	21.9675	21.0447	20.5168	21.5161	22.3156	22.3371	22.2745	21.9511	21.3281
Q3MHD2	LSM12;LSM12P1	Protein LSM12 homolog [OS=Homo sapiens]	3	22	21.5803	21.5844	21.8152	21.7846	21.2617	21.4095	21.5214	20.3878	20.3087	21.1762	21.7759	21.5654	20.7365	21.4705	20.7808	21.2232
Q5T280	C9orf114;SPOUT1	putative methyltransferase C9orf114 [OS=Homo sapiens]	2	11	19.4341	19.2856	19.3429	20.0775	18.9423	19.7653	19.4995	18.8759	19.9449	20.4015	19.8984	20.3563	19.2491	19.6598	19.3202	19.6883
Q07812	BAX	Apoptosis regulator BAX [OS=Homo sapiens]	5	18	20.856	20.6617	21.5788	21.6489	19.0658	19.4547	21.9576	21.6664	19.6408	19.2005	19.9789	21.6348	22.0228	21.6319	20.9195	21.6018
Q96BP2	CHCHD1	Coiled-coil-helix-coiled-coil-helix domain-containing protein 1 [OS=Homo sapiens]	3	24	21.7788	21.7346	21.6244	22.3954	20.884	22.9618	22.367	21.2194	22.1693	22.7896	23.2429	22.395	21.3991	22.6273	21.3799	22.2989
Q9BQ67	GRWD1	Glutamate-rich WD repeat-containing protein 1 [OS=Homo sapiens]	5	19	20.4697	19.8136	20.9876	21.5151	21.0794	20.4681	21.7973	19.9565	20.4579	21.2168	21.135	21.7836	20.8621	21.4586	20.4553	19.803
P51532-1	SMARCA4	Transcription activator BRG1 [OS=Homo sapiens]	6	14	20.7946	18.264	20.2001	20.9688	17.1422	19.5267	21.7543	18.9931	20.0087	20.873	21.0519	21.4662	20.7215	20.9036	18.922	18.9151
Q8TAT6-1	NPLOC4	Nuclear protein localization protein 4 homolog [OS=Homo sapiens]	6	26	21.2331	20.9548	22.0055	22.1228	19.1751	20.4002	22.4676	21.3927	20.1178	20.0465	21.456	22.3089	22.2857	22.1561	21.903	21.6584
P48634-1	PRRC2A	Protein PRRC2A [OS=Homo sapiens]	8	39	21.975	20.2837	21.0788	22.0051	21.9125	22.3159	21.4948	20.4169	20.8905	21.5111	21.9974	21.6556	20.3902	20.8574	20.252	20.6093
Q7L7X3	TAOK1	Serine/threonine-protein kinase TAO1 [OS=Homo sapiens]	19	66	24.004	23.8229	23.5918	24.4842	23.8301	24.411	23.6085	22.7237	23.7373	23.7357	24.6816	24.3347	23.067	23.8172	22.3309	23.6297
P61024	CKS1B	cyclin-dependent kinases regulatory subunit 1 [OS=Homo sapiens]	3	25	21.9456	21.6237	23.0762	23.1684	20.7105	21.1478	23.1042	22.2184	21.6768	20.9649	21.8713	22.6398	22.8087	22.8755	22.6587	22.4156
P05089	ARG1	Arginase-1 [OS=Homo sapiens]	16	188	24.179	25.8099	26.5901	24.3688	25.7535	25.4334	24.7856	26.3737	25.4743	26.3124	24.4728	23.9807	26.5292	25.9993	26.3227	25.1482
P48681	NES	Nestin [OS=Homo sapiens]	21	101	24.1663	24.0071	24.1354	23.8777	23.8003	23.7133	23.1978	22.9738	23.609	24.1441	24.464	24.2799	24.2365	23.6501	23.2639	23.3865
Q8TF05	PPP4R1	Serine/threonine-protein phosphatase 4 regulatory subunit 1 [OS=Homo sapiens]	2	5	NaN	18.3916	NaN	19.6107	18.0112	15.1784	20.0411	18.6768	18.5403	15.8771	16.4254	19.5943	19.4977	19.1699	18.9653	18.7639
P29323	EPHB2	Ephrin type-B receptor 2 [OS=Homo sapiens]	8	38	20.6852	19.0091	20.7994	21.7749	17.1198	19.3777	22.0631	20.7672	20.3991	18.5138	21.1149	22.047	22.0385	21.1952	21.1127	20.8867
Q9NZL9	MAT2B	Methionine adenosyltransferase 2 subunit beta [OS=Homo sapiens]	4	16	21.1633	20.878	22.1929	22.5974	20.6026	20.7601	22.5582	21.5428	21.0024	20.2311	21.8607	22.4334	22.5399	22.3557	21.7688	21.8768
Q9Y383	LUC7L2	Putative RNA-binding protein Luc7-like 2 [OS=Homo sapiens]	6	47	21.0364	21.0203	21.4952	22.3581	20.0511	21.2645	21.9618	21.1611	20.8935	20.7921	20.9606	22.2153	21.6575	22.0137	21.2035	21.8679
Q9Y6M1	IGF2BP2	Insulin-like growth factor 2 mRNA-binding protein 2 [OS=Homo sapiens]	14	142	24.1704	23.9406	24.217	24.1058	23.8929	23.8274	23.8423	23.2497	23.7757	23.5235	24.2269	24.1591	23.9444	23.7328	23.172	23.0691
Q00577	PURA	Transcriptional activator protein Pur-alpha [OS=Homo sapiens]	7	39	23.3424	23.0752	23.1986	23.6282	22.9087	23.2837	23.129	22.2685	22.2071	22.4384	23.366	22.9771	22.8515	22.8004	22.3878	22.6109
Q8N7H5	PAF1	RNA polymerase II-associated factor 1 homolog [OS=Homo sapiens]	3	7	19.7861	18.7405	19.7807	20.5676	18.0069	19.4307	20.9432	19.5033	19.402	19.2136	20.3231	20.8034	20.0973	20.6045	19.9886	19.7415
Q09028	RBBP4	Histone-binding protein RBBP4 [OS=Homo sapiens]	14	146	24.4699	23.1734	24.5431	25.1156	23.2773	24.1198	24.9789	24.4689	24.495	24.2875	24.466	25.3326	25.0117	25.0445	24.3064	24.8694
Q96FQ6	S100A16	Protein S100-A16 [OS=Homo sapiens]	5	79	24.2816	24.8742	25.2459	24.2723	23.8309	23.4876	24.8268	25.4615	24.0253	22.8331	23.7034	24.1478	24.4796	24.3508	24.368	24.4087
Q9BWH2	FUNDC2	FUN14 domain-containing protein 2 [OS=Homo sapiens]	4	17	19.1141	18.9373	21.1703	20.6487	NaN	NaN	21.4938	19.9848	19.2698	20.0789	20.5397	20.9913	21.3596	21.0162	20.9742	20.1164
Q4G0F5	VPS26B	Vacuolar protein sorting-associated protein 26B [OS=Homo sapiens]	3	5	20.2992	19.3123	NaN	19.7437	NaN	NaN	20.7597	21.3663	20.6108	19.548	20.43	19.7649	20.1075	19.5991	19.5183	18.228
P11908	PRPS2	ribose-phosphate pyrophosphokinase 2 [OS=Homo sapiens]	8	40	18.9682	19.5798	18.4588	20.9695	18.8569	18.6456	20.4879	NaN	17.827	18.6548	19.9151	20.4076	19.9783	20.6473	19.1983	NaN
P46937-1	YAP1	Transcriptional coactivator YAP1 [OS=Homo sapiens]	4	13	20.5751	20.4922	20.7456	21.7217	18.3352	19.4452	21.6247	21.4502	20.1932	NaN	20.307	20.888	20.2052	20.5264	19.7127	20.2003
Q99961	SH3GL1	Endophilin-A2 [OS=Homo sapiens]	6	17	20.4501	20.898	21.5455	22.5383	20.7407	20.4959	22.6071	21.6205	21.374	20.1329	21.3898	22.1492	22.4139	21.7214	21.5441	21.3218
Q9NRG9-1	AAAS	Aladin [OS=Homo sapiens]	2	6	18.9166	19.3077	19.2701	20.1277	NaN	18.0524	20.0308	18.8306	19.651	19.7138	20.1029	20.3007	19.6788	19.9582	19.3263	19.4086
P50336	PPOX	protoporphyrinogen oxidase [OS=Homo sapiens]	7	21	19.9415	18.9807	19.5687	21.3515	19.2559	16.886	22.1005	20.3555	19.5736	19.8764	18.9908	21.904	20.1653	21.8986	19.3587	21.1486
Q9BVV7	TIMM21	Mitochondrial import inner membrane translocase subunit TIM21 [OS=Homo sapiens]	2	3	19.724	20.3567	20.2966	21.1275	20.0313	20.7063	21.1077	20.2394	21.051	20.8817	21.0298	21.2692	20.4727	21.2937	20.2903	20.7997
O76031	CLPX	ATP-dependent Clp protease ATP-binding subunit clpX-like, mitochondrial [OS=Homo sapiens]	28	200	25.1565	24.7077	24.7957	25.1404	24.2939	24.9454	25.5351	24.9831	25.5986	25.4595	26.0158	26.023	25.4028	25.3492	25.1895	25.1045
P35269	GTF2F1	General transcription factor iif subunit 1 [OS=Homo sapiens]	3	7	20.4782	20.0455	20.5029	20.9941	20.6226	19.5832	20.8812	20.5471	20.0863	19.729	20.2064	20.1186	21.1141	20.5645	20.0409	20.8954
Q9Y673	ALG5	dolichyl-phosphate beta-glucosyltransferase [OS=Homo sapiens]	4	7	20.0248	19.4827	19.9957	22.029	20.2345	20.5501	22.0386	19.6028	20.6669	21.1544	21.3305	22.0735	21.1454	21.5795	19.9233	20.1416
P17900	GM2A	Ganglioside GM2 activator [OS=Homo sapiens]	4	17	20.8592	22.2634	22.6729	21.669	22.443	21.6122	21.8287	23.2726	23.5286	22.7575	21.0582	20.979	22.2115	21.906	23.1006	22.5959
P19367-1	HK1	Hexokinase-1 [OS=Homo sapiens]	40	422	27.8318	27.0485	27.8404	27.7247	25.9861	26.489	28.4336	27.4127	27.2458	26.6841	27.4054	27.8774	28.0627	27.6737	27.61	27.4003
Q16537	PPP2R5E	Serine/threonine-protein phosphatase 2A 56 kDa regulatory subunit epsilon isoform [OS=Homo sapiens]	8	31	20.5275	20.6089	21.291	23.1498	20.6635	21.656	21.6193	20.9204	21.0016	22.141	22.8931	22.904	21.7048	21.6499	21.3402	21.3387
Q16778	HIST2H2BE	Histone H2B type 2-E [OS=Homo sapiens]	14	176	23.6635	24.5879	24.76	24.4466	23.6786	24.017	23.7697	22.3025	25.6405	26.427	25.732	25.5863	23.841	24.2412	23.7932	23.4986
Q86U42-1	PABPN1	polyadenylate-binding protein 2 [OS=Homo sapiens]	2	15	19.9752	19.88	19.9303	20.5338	20.3279	19.9144	21.4508	19.2986	20.8984	21.1738	21.1043	20.9716	20.2059	20.9573	19.7211	20.7261
P42765	ACAA2	3-ketoacyl-CoA thiolase, mitochondrial [OS=Homo sapiens]	11	77	23.5737	22.8507	23.8278	23.8242	20.6163	22.1281	24.4033	23.277	23.1189	22.5557	23.3659	24.2902	24.429	24.1142	23.7532	23.2882
Q7Z417	NUFIP2	Nuclear fragile X mental retardation-interacting protein 2 [OS=Homo sapiens]	9	20	22.8851	21.9682	22.6505	23.3552	22.7325	23.0307	22.694	22.3659	21.235	22.2797	22.9408	23.5168	22.2224	22.7407	22.0745	21.5226
P51688	SGSH	N-sulphoglucosamine sulphohydrolase [OS=Homo sapiens]	2	6	20.1034	19.3457	20.4764	19.6569	18.4547	18.9432	20.6583	17.885	19.9989	NaN	19.7358	20.118	20.7573	19.9564	20.2133	19.7717
Q13586	STIM1	stromal interaction molecule 1 [OS=Homo sapiens]	8	13	21.4153	21.3176	21.953	21.8624	21.4419	21.5719	22.6608	21.8595	21.4965	18.8523	20.9049	21.8945	22.5717	22.5345	22.0965	21.3945
Q71UI9-1	H2AFV	Histone H2A.V [OS=Homo sapiens]	7	89	23.2979	23.6082	23.5851	23.9953	23.5072	24.1371	23.7692	22.9601	24.6506	25.3424	24.7215	24.6554	23.385	23.906	23.4383	23.3954
O00422	SAP18	Histone deacetylase complex subunit SAP18 [OS=Homo sapiens]	2	13	20.9307	20.1675	19.4771	20.2442	19.792	20.7048	19.2992	17.8001	20.3517	21.2614	20.1082	21.0571	19.6922	20.213	19.3075	20.5415
O43852-4	CALU	Isoform 4 of Calumenin [OS=Homo sapiens]	16	194	20.2846	19.2779	19.754	20.1448	18.2319	18.7436	20.7428	20.2999	19.4388	18.7296	19.4959	20.9386	20.6117	20.2914	20.2853	19.6813
Q8NBM4-1	UBAC2	Ubiquitin-associated domain-containing protein 2 [OS=Homo sapiens]	3	4	20.4369	19.6302	20.2602	20.6456	19.0498	21.0603	20.5566	19.5919	20.7805	20.1352	21.2356	21.241	20.615	19.9504	19.9544	18.7077
Q13867	BLMH	bleomycin hydrolase [OS=Homo sapiens]	15	161	23.956	24.9453	25.0123	24.2644	25.0495	23.582	24.5679	25.3944	24.6766	24.8633	24.0612	24.0619	25.3039	24.8387	24.6867	24.5141
P61086	UBE2K	Ubiquitin-conjugating enzyme E2 K [OS=Homo sapiens]	7	20	20.6922	19.6119	21.4693	21.2617	19.5293	19.9389	21.9483	20.9727	20.0779	19.3459	20.3862	20.82	20.7725	21.4069	20.9152	20.8148
P13995	MTHFD2	Bifunctional methylenetetrahydrofolate dehydrogenase/cyclohydrolase, mitochondrial [OS=Homo sapiens]	6	31	22.6678	22.5146	21.7383	23.6673	21.3999	22.893	23.6001	21.441	22.9585	22.9158	22.8058	23.9802	22.6971	22.4768	22.1614	22.0062
P02679	FGG	Fibrinogen gamma chain [OS=Homo sapiens]	6	7	NaN	20.4038	18.5594	21.1118	20.282	20.8809	20.5777	20.9595	20.6091	20.7455	20.0217	NaN	20.61	NaN	23.5913	22.1288
P30533	LRPAP1	alpha-2-macroglobulin receptor-associated protein [OS=Homo sapiens]	4	21	21.5917	21.5305	22.2665	22.2912	19.0713	19.6552	22.9515	22.0075	21.7985	21.1673	21.6253	22.4262	22.8096	22.3848	21.9923	21.4652
P31942	HNRNPH3	Heterogeneous nuclear ribonucleoprotein H3 [OS=Homo sapiens]	9	78	24.1766	23.8115	24.0098	24.4315	22.9357	24.3064	24.1275	22.3737	24.4913	25.494	25.2857	25.023	23.7107	23.9515	23.491	23.281
O60443	DFNA5;GSDME	Non-syndromic hearing impairment protein 5 [OS=Homo sapiens]	3	3	22.0399	21.0203	19.8903	21.2252	20.4207	20.5892	21.0931	20.7732	20.4375	19.8793	20.8788	20.8924	21.1887	20.7699	21.537	21.0987
Q9UKD2	MRTO4	mRNA turnover protein 4 homolog [OS=Homo sapiens]	11	64	22.9564	23.1587	23.8945	24.5819	22.8632	23.7393	23.934	22.8751	23.7155	24.0263	24.1884	24.6633	23.5242	23.7647	23.1405	23.1279
Q3SY69-1	ALDH1L2	Mitochondrial 10-formyltetrahydrofolate dehydrogenase [OS=Homo sapiens]	5	20	20.3229	19.7896	20.6475	21.5081	18.2307	18.7529	21.136	20.0295	18.9888	19.6884	20.142	21.2468	21.2913	21.1699	21.4417	20.0817
P02545-2	LMNA	Isoform C of Prelamin-A/C [OS=Homo sapiens]	67	954	23.5483	23.4195	23.7559	24.2033	21.7144	23.0579	24.2802	22.5468	23.6358	23.966	23.9995	24.3046	23.7978	23.905	23.287	23.5181
P07951-1	TPM2	Tropomyosin beta chain [OS=Homo sapiens]	21	203	19.1984	18.4774	21.8922	18.8103	20.0572	NaN	19.1856	NaN	NaN	19.4368	NaN	18.2666	20.2958	19.5778	20.1215	19.018
P09651-1	HNRNPA1	Heterogeneous nuclear ribonucleoprotein A1 [OS=Homo sapiens]	22	416	27.4821	27.012	27.2467	27.7	26.5602	27.0563	27.6778	26.5256	27.2405	27.799	27.6288	28.1055	27.2913	27.3224	26.9054	26.9514
Q9C0B1-1	FTO	alpha-ketoglutarate-dependent dioxygenase FTO [OS=Homo sapiens]	2	3	18.2362	17.8477	18.8143	NaN	17.2857	17.6732	NaN	NaN	NaN	16.8991	18.0988	19.4403	19.5234	NaN	18.7874	18.5338
P00749	PLAU	Urokinase-type plasminogen activator [OS=Homo sapiens]	6	18	21.1248	21.4137	21.0241	22.0946	20.1771	20.7874	22.4665	21.8452	22.0656	21.7594	22.1101	22.5312	22.0269	21.437	21.4442	21.2762
Q6NUM9-1	RETSAT	all-trans-retinol 13,14-reductase [OS=Homo sapiens]	3	19	18.8474	20.3584	19.9971	20.7828	17.9839	19.1549	21.0779	19.7732	19.6913	18.6538	20.0553	20.8489	21.2419	20.5116	20.1907	20.26
Q9BXK5-1	BCL2L13	Bcl-2-like protein 13 [OS=Homo sapiens]	3	5	19.4398	19.3352	18.8996	18.9625	17.2952	17.5688	20.7783	20.3325	18.3219	17.5406	18.6988	21.2768	19.5852	19.1548	19.0346	18.5596
P07602-1	PSAP	Prosaposin [OS=Homo sapiens]	14	56	24.1053	23.9934	23.6955	23.4625	22.0865	22.9765	24.8622	26.1613	23.5025	22.5892	23.2776	24.2842	24.4987	23.9886	24.2184	24.2935
O75223-1	GGCT	gamma-glutamylcyclotransferase [OS=Homo sapiens]	14	106	24.9098	25.3324	26.849	24.7172	24.8787	24.6662	25.0299	25.7153	24.9546	25.5588	24.4145	24.083	25.3948	24.8554	25.4763	25.1917
Q9NTI5	PDS5B	Sister chromatid cohesion protein PDS5 homolog B [OS=Homo sapiens]	3	8	NaN	NaN	16.7648	18.3226	14.4662	NaN	19.1772	15.9783	NaN	15.9572	16.9336	17.8116	18.4671	18.874	18.5929	16.8087
Q02413	DSG1	Desmoglein-1 [OS=Homo sapiens]	35	727	27.6401	28.2837	28.1316	26.8258	28.4073	27.4607	27.382	28.9391	27.4746	28.1911	26.3304	26.62	28.0417	27.6888	29.1039	27.253
O43290	SART1	U4/U6.U5 tri-snRNP-associated protein 1 [OS=Homo sapiens]	9	25	21.2144	21.7343	21.8681	22.2886	19.9307	21.6136	22.1211	20.4435	22.4934	22.1809	26.4908	22.29	21.9292	22.4765	21.8437	21.9898
P06396	GSN	Gelsolin [OS=Homo sapiens]	16	126	24.737	24.521	25.2685	24.4944	23.3228	23.0627	25.5682	24.8029	24.3488	23.0707	23.4419	24.1619	25.2402	23.9987	25.0323	24.1404
O14579-1	COPE	coatomer subunit epsilon [OS=Homo sapiens]	7	29	22.1344	21.1385	22.1227	22.6192	21.2113	21.1917	22.5435	22.7071	21.2259	20.4349	22.0454	22.8596	22.5189	22.6126	22.0245	22.3966
O14787	TNPO2	Transportin-2 [OS=Homo sapiens]	5	38	NaN	NaN	NaN	14.2247	NaN	16.5048	17.6113	NaN	16.6236	NaN	17.1004	NaN	16.6436	16.7867	NaN	17.1579
P25325	MPST	3-mercaptopyruvate sulfurtransferase [OS=Homo sapiens]	5	16	19.246	20.9306	22.0931	21.4392	18.7093	20.0749	22.5426	20.9953	20.6554	19.8038	20.8354	21.9229	22.0922	21.7446	21.3037	21.3473
P54652	HSPA2	Heat shock-related 70 kDa protein 2 [OS=Homo sapiens]	13	389	19.0727	20.1247	23.2134	19.514	20.2269	19.6484	19.3084	20.482	19.0077	19.4114	19.006	18.7893	20.3901	19.3918	20.2726	19.0201
Q9Y6A5	TACC3	Transforming acidic coiled-coil-containing protein 3 [OS=Homo sapiens]	3	6	NaN	NaN	17.4995	19.7714	NaN	17.9449	20.0302	19.0356	17.2113	17.5222	17.3244	19.6546	17.4897	17.2993	17.6903	17.4842
P31151	S100A7	Protein S100-A7 [OS=Homo sapiens]	12	229	25.6473	26.3687	28.6603	24.6691	25.4193	23.7982	24.4375	26.9176	27.5742	26.697	24.7004	23.3496	25.2698	25.0139	26.3484	25.9778
Q9UL54-2	TAOK2	Isoform 2 of Serine/threonine-protein kinase TAO2 [OS=Homo sapiens]	17	65	22.7585	22.9173	22.0202	23.5861	23.2097	23.3814	21.5303	21.5311	22.5102	22.5792	23.4852	23.1999	21.947	22.8376	20.8963	22.9466
P46939	UTRN	Utrophin [OS=Homo sapiens]	5	11	18.5767	18.8584	19.5467	19.1277	19.2406	17.8983	20.6602	19.2548	20.3765	19.1428	20.7287	20.9598	20.4674	20.6083	20.3787	19.4
P15924-1	DSP	Desmoplakin [OS=Homo sapiens]	181	1658	28.6618	29.9894	29.506	28.1036	30.0615	29.245	28.7048	30.517	29.2956	29.917	27.8815	27.9114	29.513	29.2861	30.6012	28.9891
Q9H2U1	DHX36	ATP-dependent RNA helicase DHX36 [OS=Homo sapiens]	14	41	23.0161	22.0254	23.1972	23.3012	22.8885	23.5945	22.9316	22.2939	23.2105	21.9425	23.709	23.0957	22.8445	22.6265	21.9901	21.6166
Q99614	TTC1	tetratricopeptide repeat protein 1 [OS=Homo sapiens]	5	17	20.5631	18.3473	18.5152	21.1384	18.5386	18.6664	21.2986	19.0089	19.9374	20.072	20.4518	21.2449	20.8278	21.2536	19.5118	19.8308
Q9UMS0	NFU1	NFU1 iron-sulfur cluster scaffold homolog, mitochondrial [OS=Homo sapiens]	2	4	18.5435	NaN	19.4631	18.3245	16.6707	NaN	19.7024	19.811	NaN	NaN	19.5594	19.2947	19.8862	18.9238	17.9265	19.3083
P85037-1	FOXK1	Forkhead box protein K1 [OS=Homo sapiens]	6	15	21.8142	21.8545	21.6886	21.8132	20.0699	20.9555	22.5423	20.7304	21.8353	21.4559	22.072	22.4264	22.3136	22.0751	21.6546	21.945
Q9UBS4	DNAJB11	DnaJ homolog subfamily B member 11 [OS=Homo sapiens]	9	73	22.7862	22.8383	23.4746	23.5457	21.9088	22.2749	23.9895	23.2841	22.991	22.7491	23.6876	23.8884	23.6692	23.7884	23.3262	23.2573
O15294	OGT	UDP-N-acetylglucosamine--peptide N-acetylglucosaminyltransferase 110 kDa subunit [OS=Homo sapiens]	6	8	20.1334	20.2715	19.2004	21.2778	18.4816	19.8028	21.6279	19.9187	20.4168	19.584	20.3091	21.5443	20.7397	20.5312	20.6652	20.0106
Q96AQ6	PBXIP1	Pre-B-cell leukemia transcription factor-interacting protein 1 [OS=Homo sapiens]	8	23	20.9242	19.1328	22.2516	20.5975	18.3051	19.8023	21.3146	20.5635	20.801	20.4874	20.8705	21.0472	21.0847	22.5158	22.3159	20.5365
Q9UHG3	PCYOX1	prenylcysteine oxidase 1 [OS=Homo sapiens]	7	26	21.7738	22.0865	23.4443	22.5262	21.5409	20.577	23.3558	22.4527	21.9148	21.7399	22.5935	22.8397	23.2839	22.8815	22.7734	22.6943
Q2NL82	TSR1	Pre-rRNA-processing protein TSR1 homolog [OS=Homo sapiens]	13	54	21.9402	22.4238	23.0214	24.2171	22.4819	23.2138	23.6352	22.1739	22.712	23.3234	24.1427	23.5963	22.676	24.1537	22.5954	23.0181
Q9NXH9-1	TRMT1	tRNA (guanine(26)-N(2))-dimethyltransferase [OS=Homo sapiens]	2	8	18.3895	19.0436	18.696	19.5532	16.9399	17.8591	19.6505	16.9606	18.1811	18.7745	19.2184	18.7905	19.2823	18.8477	19.1075	19.2814
P42785-1	PRCP	lysosomal Pro-X carboxypeptidase [OS=Homo sapiens]	5	27	21.6021	23.2183	22.5764	21.722	20.6001	20.5186	22.9506	21.9736	23.1027	21.3341	21.5526	21.4337	22.2646	22.3189	22.1651	22.242
Q9UK76	HN1;JPT1	Jupiter microtubule associated homolog 1 [OS=Homo sapiens]	8	34	23.6583	23.2318	23.9309	23.4175	21.575	22.3008	23.5811	23.662	22.3948	21.6689	22.7958	23.771	22.8348	23.1673	22.4806	23.8012
P36543	ATP6V1E1	V-type proton ATPase subunit E 1 [OS=Homo sapiens]	2	16	19.167	19.2985	19.7324	21.3513	18.9431	18.7048	21.8553	21.4229	19.2856	18.9368	19.5037	21.9741	21.7694	21.2901	19.5143	19.5426
Q5GLZ8-1	HERC4	Probable E3 ubiquitin-protein ligase HERC4 [OS=Homo sapiens]	11	34	22.1408	21.4992	22.1648	22.9965	20.1882	20.3354	23.1727	21.7736	21.7555	20.5268	21.9307	22.6439	22.9097	22.8919	22.2381	22.0533
Q86TB9	PATL1	Protein PAT1 homolog 1 [OS=Homo sapiens]	3	11	20.9002	20.9505	20.9164	21.1535	21.2626	21.2029	21.2184	21.1541	21.2381	21.514	20.5864	20.0385	21.0596	21.2975	21.8777	21.0025
Q9BX68	HINT2	Histidine triad nucleotide-binding protein 2, mitochondrial [OS=Homo sapiens]	2	12	19.0022	18.163	19.4893	18.8532	17.6021	18.2716	19.479	20.4353	NaN	18.2168	18.6641	19.9451	19.5249	19.258	18.4222	19.4326
P02675	FGB	Fibrinogen beta chain [OS=Homo sapiens]	6	11	NaN	17.5823	19.8442	21.0193	18.9724	19.1395	21.0891	21.0639	20.6346	NaN	19.6795	18.54	NaN	NaN	23.1999	21.3666
P62745	RHOB	Rho-related GTP-binding protein RhoB [OS=Homo sapiens]	3	46	NaN	17.962	18.2044	18.3603	18.6232	17.7135	20.3023	18.9641	17.9465	18.1908	19.6446	NaN	18.2537	20.0048	20.0791	NaN
P11047	LAMC1	Laminin subunit gamma-1 [OS=Homo sapiens]	17	61	22.3153	21.9888	22.5786	22.765	19.2443	21.0992	23.5406	22.9121	22.2843	20.9326	22.5407	23.2801	23.1807	23.1639	22.9768	22.0968
Q6ZRP7	QSOX2	Sulfhydryl oxidase 2 [OS=Homo sapiens]	11	54	22.7063	22.4713	22.6441	23.3327	21.1996	22.0579	23.5981	22.4895	22.2383	22.0427	22.7692	23.6559	23.4455	23.3022	22.7384	22.7615
P78346-1	RPP30	ribonuclease P protein subunit p30 [OS=Homo sapiens]	4	15	20.9929	21.271	21.6896	21.2373	19.0575	20.0649	22.1652	21.2289	21.6118	21.1302	20.9185	21.576	21.2635	21.7231	21.5862	20.8331
P78347	GTF2I	General transcription factor II-I [OS=Homo sapiens]	16	42	23.4728	22.5985	23.217	23.2332	21.8569	22.473	23.9305	23.0366	22.6096	22.6714	25.5265	23.9167	23.797	23.4391	23.0314	23.247
O60568	PLOD3	Procollagen-lysine,2-oxoglutarate 5-dioxygenase 3 [OS=Homo sapiens]	7	24	19.6731	21.1386	21.3359	20.7592	18.4303	20.1261	22.0629	20.8843	20.7291	20.5349	21.0624	21.8313	22.4651	21.0097	21.3759	20.4236
Q9NV31	IMP3	U3 small nucleolar ribonucleoprotein protein IMP3 [OS=Homo sapiens]	2	4	21.8718	20.9564	21.9107	NaN	22.7989	NaN	NaN	20.077	18.6098	18.9008	20.1553	18.6527	19.0014	20.4491	NaN	19.9303
O95757	HSPA4L	Heat shock 70 kDa protein 4L [OS=Homo sapiens]	8	64	21.9629	NaN	NaN	19.0508	16.9053	18.0833	19.5933	17.7717	18.5467	15.4978	17.9283	19.378	19.7218	19.8748	NaN	NaN
P30046	DDT	D-dopachrome decarboxylase [OS=Homo sapiens]	2	16	20.4576	20.5178	21.6077	22.0637	20.1109	19.6966	21.7364	21.5874	20.4239	20.1981	21.0264	21.7624	21.5053	21.728	21.3486	21.2983
O43592	XPOT	Exportin-T [OS=Homo sapiens]	13	38	21.9853	21.9762	21.7155	23.2882	21.2671	22.1271	22.894	22.1194	22.1128	20.7986	21.9445	22.5375	21.9634	22.1546	22.4874	22.4063
Q70UQ0	IKBIP	Inhibitor of nuclear factor kappa-B kinase-interacting protein [OS=Homo sapiens]	11	72	21.3806	21.2584	22.7036	22.3545	20.688	20.5993	22.7129	22.5745	21.6797	22.2195	22.4432	23.4659	22.4428	22.4243	22.7803	22.8
Q8WVY7	UBLCP1	Ubiquitin-like domain-containing CTD phosphatase 1 [OS=Homo sapiens]	4	9	20.2312	19.7194	19.9862	21.2039	20.4231	19.1189	21.3261	20.4943	19.3021	19.8864	20.3145	21.5553	20.7966	20.6818	20.3763	19.9869
P48739	PITPNB	Phosphatidylinositol transfer protein beta isoform [OS=Homo sapiens]	13	69	23.2423	22.788	23.7066	24.5833	21.9709	22.7907	24.5668	23.758	22.9564	22.4349	23.1994	24.422	23.9466	23.8993	23.4369	23.6858
Q06136	KDSR	3-ketodihydrosphingosine reductase [OS=Homo sapiens]	3	21	21.3175	21.3481	21.8986	21.9647	19.4461	21.6267	21.7444	20.8107	21.33	21.7899	21.5064	21.7403	22.3278	22.3134	21.9015	21.326
P45954	ACADSB	Short/branched chain specific acyl-CoA dehydrogenase, mitochondrial [OS=Homo sapiens]	2	5	NaN	NaN	17.8801	17.9164	15.5293	NaN	18.6115	17.8057	17.388	16.9762	18.039	18.7214	18.7411	18.3145	18.0772	18.182
Q8WWI1	LMO7	LIM domain only protein 7 [OS=Homo sapiens]	2	7	19.8005	18.2093	18.6532	20.2158	19.0615	19.7897	20.4568	20.3008	20.242	19.0377	20.6463	20.2799	20.3252	20.4102	18.8442	19.7283
P22059	OSBP	Oxysterol-binding protein 1 [OS=Homo sapiens]	8	18	26.9172	20.1561	21.6993	22.396	19.7637	19.7244	22.8169	23.7862	19.6005	19.2627	20.4558	22.0568	21.0917	21.3784	21.4114	20.4543
O00194	RAB27B	ras-related protein rab-27b [OS=Homo sapiens]	3	11	17.016	17.3128	17.2476	17.5606	16.1725	16.7663	18.2525	17.5445	16.8554	16.4151	17.2704	17.5575	17.4075	18.0599	17.5774	17.385
Q9Y2Q5	LAMTOR2	Ragulator complex protein LAMTOR2 [OS=Homo sapiens]	2	11	18.1053	18.8154	20.3972	20.9013	18.5847	19.3896	20.5564	20.6388	18.1908	20.0553	20.8718	21.1864	20.4448	20.4401	19.7922	20.1802
Q9Y3C1	NOP16	nucleolar protein 16 [OS=Homo sapiens]	5	21	22.3027	21.807	22.427	23.3437	22.1223	22.6105	23.0079	21.6792	22.6585	23.1456	23.3886	23.0617	22.8841	22.2869	22.3393	22.5621
Q00534	CDK6	Cyclin-dependent kinase 6 [OS=Homo sapiens]	4	15	20.1177	19.0686	20.0078	21.0398	18.7627	19.0287	20.9514	19.8323	19.0195	19.7717	19.3572	20.1896	20.4226	20.4143	19.9496	20.3986
Q9HAB8-1	PPCS	phosphopantothenate--cysteine ligase [OS=Homo sapiens]	2	4	20.4527	20.1706	20.9383	20.3384	20.3099	18.5535	20.5837	20.7763	20.0586	17.9936	18.9321	21.0042	20.7313	19.6757	19.1134	20.0632
Q9H490	PIGU	Phosphatidylinositol glycan anchor biosynthesis class U protein [OS=Homo sapiens]	2	9	19.6285	19.1053	19.9178	19.7348	18.2308	18.9687	20.4601	19.5021	19.3595	17.0519	20.0041	19.7802	19.7462	20.0512	19.9961	20.2472
P25311	AZGP1	Zinc-alpha-2-glycoprotein [OS=Homo sapiens]	24	305	27.2111	27.3711	29.4962	26.789	26.6276	26.441	26.5112	27.3745	26.8702	26.6254	26.7243	26.5605	27.0017	26.9184	26.9153	26.852
Q9Y5K5-1	UCHL5	Ubiquitin carboxyl-terminal hydrolase isozyme L5 [OS=Homo sapiens]	7	17	22.2878	21.4175	21.8031	22.8136	21.0381	21.1647	23.0807	21.7681	21.4652	20.7008	21.6662	22.5967	22.5149	22.1994	22.4487	22.0781
P29692-3	EEF1D	Isoform 3 of Elongation factor 1-delta [OS=Homo sapiens]	22	253	20.952	20.2378	21.0396	21.0239	18.8963	19.8092	21.0276	20.8425	20.235	19.555	19.7633	20.6272	20.4778	20.8771	20.4733	20.5479
Q9Y3A6-1	TMED5	Transmembrane emp24 domain-containing protein 5 [OS=Homo sapiens]	6	21	21.7696	21.5931	23.7303	22.555	19.4963	21.2247	23.2295	22.6348	21.509	21.2796	21.9852	22.8957	23.8059	23.6463	22.6501	22.059
O15400	STX7	Syntaxin-7 [OS=Homo sapiens]	4	11	20.2558	20.1509	21.5919	20.5305	NaN	19.0066	20.9211	20.14	19.1758	19.0627	20.8788	21.5754	21.4238	21.0464	20.5142	20.9335
P23434	GCSH	Glycine cleavage system H protein, mitochondrial [OS=Homo sapiens]	3	13	NaN	19.1138	20.5768	19.4282	NaN	18.9699	19.9439	20.8454	21.978	19.0951	NaN	21.0806	20.9871	20.3782	19.6655	19.9529
P01861	IGHG4	Immunoglobulin heavy constant gamma 4 [OS=Homo sapiens]	5	19	NaN	19.7157	21.7772	19.8666	18.3901	18.5813	20.3089	17.7844	NaN	NaN	NaN	19.2841	19.9115	18.8321	21.5902	21.9601
P14923	JUP	Junction plakoglobin [OS=Homo sapiens]	36	633	26.6882	28.2909	27.7777	26.5771	28.3902	27.5934	27.2997	28.8124	27.4792	28.3728	26.4937	26.2157	28.3884	27.8491	28.8865	27.213
Q9NVD7	PARVA	alpha-parvin [OS=Homo sapiens]	5	15	20.8193	21.2888	22.0343	22.0732	19.6555	20.0954	22.4633	21.4394	20.439	21.3513	21.774	21.9872	22.1936	21.8969	21.7288	21.8269
P09417	QDPR	dihydropteridine reductase [OS=Homo sapiens]	3	13	20.8374	20.3389	21.7965	21.9004	19.589	19.7559	21.9072	21.2463	20.3173	18.6381	20.4748	21.315	21.6169	21.3981	21.418	20.9473
O14979-2	HNRNPDL;HNRPDL	Isoform 2 of Heterogeneous nuclear ribonucleoprotein D-like [OS=Homo sapiens]	12	105	23.7559	23.5008	23.568	24.2604	22.4746	23.4544	24.0674	22.9311	23.859	24.4171	24.172	24.5716	23.7694	23.7193	23.3896	23.1855
O94822	LTN1	E3 ubiquitin-protein ligase listerin [OS=Homo sapiens]	2	5	15.6442	16.3303	16.4569	16.9285	15.961	16.1406	17.3037	16.1078	15.9512	15.9615	16.6978	17.1405	16.6048	16.7397	16.3127	16.8344
Q86VS8	HOOK3	Protein Hook homolog 3 [OS=Homo sapiens]	2	4	NaN	NaN	NaN	17.7935	NaN	17.0835	18.9281	17.657	NaN	17.4205	NaN	19.2438	19.2778	18.5659	17.7854	18.4917
Q08554-2	DSC1	Isoform 1B of Desmocollin-1 [OS=Homo sapiens]	21	191	26.0106	26.5111	26.8171	25.2338	26.8363	25.5788	25.9417	27.3044	25.937	26.8145	24.3474	24.6082	26.7199	26.2404	27.7386	25.5397
Q92879	CELF1	CUGBP Elav-like family member 1 [OS=Homo sapiens]	4	14	21.1767	20.3044	21.5777	22.3221	19.949	20.3825	22.3507	21.6102	20.8594	21.1944	21.7417	22.3544	22.0604	21.9113	21.725	21.1076
Q14155-1	ARHGEF7	Isoform 1 of Rho guanine nucleotide exchange factor 7 [OS=Homo sapiens]	2	7	18.3375	18.5549	19.4183	19.8245	16.8518	18.898	19.9646	18.7192	NaN	NaN	18.2595	19.4471	19.6239	19.5761	19.0977	NaN
Q9H2D1	SLC25A32	Mitochondrial folate transporter/carrier [OS=Homo sapiens]	2	3	NaN	NaN	15.1719	16.3799	16.5988	17.2689	NaN	17.391	NaN	16.9029	18.7677	17.6101	17.3748	19.263	NaN	18.6248
O95274	LYPD3	Ly6/PLAUR domain-containing protein 3 [OS=Homo sapiens]	3	6	18.5438	20.2481	22.3384	NaN	18.29	14.7732	18.8927	19.2952	NaN	NaN	NaN	NaN	19.5036	19.2016	20.6502	17.771
Q8N543	OGFOD1	prolyl 3-hydroxylase OGFOD1 [OS=Homo sapiens]	2	6	NaN	NaN	19.4702	18.3944	18.6074	17.296	20.3847	19.7059	NaN	NaN	NaN	17.121	18.3428	20.1522	19.8232	20.2923
Q53GA4	PHLDA2	pleckstrin homology-like domain family A member 2 [OS=Homo sapiens]	3	13	20.1	20.829	21.0622	20.9	20.7411	20.9497	21.8526	21.2069	21.7932	21.5511	21.9631	21.8502	20.5469	21.9669	21.4488	21.5681
Q16629	SRSF7	serine/arginine-rich splicing factor 7 [OS=Homo sapiens]	3	8	20.816	20.4374	21.0274	21.5772	19.781	21.3731	21.3216	20.037	21.3084	22.1423	21.5505	22.0789	21.2308	21.1601	20.7703	20.4843
Q13889	GTF2H3	General transcription factor IIH subunit 3 [OS=Homo sapiens]	2	3	16.1811	16.7952	16.6581	17.1992	16.6889	17.5823	17.3083	16.6667	17.0576	16.6236	17.916	17.2522	16.808	17.559	16.6076	17.5366
P07339	CTSD	Cathepsin D [OS=Homo sapiens]	18	335	26.6627	26.4979	27.3352	26.7066	25.8047	25.7466	27.4932	27.0315	26.8174	25.7935	26.3031	27.0753	27.5712	26.9489	27.3373	26.7941
Q9NZ63	C9orf78	Uncharacterized protein C9orf78 [OS=Homo sapiens]	2	12	18.4016	18.0328	19.9405	20.1157	17.136	19.5924	19.3927	19.6614	18.2377	19.5248	19.8609	20.595	19.9148	19.8457	19.581	18.8715
Q15392	DHCR24	Delta(24)-sterol reductase [OS=Homo sapiens]	13	73	23.8007	23.1041	23.7265	23.5207	22.9669	23.3156	23.7696	23.1079	23.21	23.3343	23.9897	24.3395	24.0918	23.8038	23.6718	23.7338
Q9BWS9-1	CHID1	Chitinase domain-containing protein 1 [OS=Homo sapiens]	5	14	20.4215	19.0298	21.6585	21.008	18.0089	20.2915	21.6189	21.1333	20.5073	18.2262	20.7502	21.4105	21.6864	21.9512	21.2696	20.6154
Q06265-1	EXOSC9	Exosome complex component RRP45 [OS=Homo sapiens]	3	8	18.8768	19.1663	NaN	19.3893	18.2359	18.7505	20.6399	18.7805	19.6821	19.9867	19.4223	20.1031	19.5211	20.009	NaN	19.2888
Q9NW15-1	ANO10	Anoctamin-10 [OS=Homo sapiens]	3	14	19.848	19.7874	20.2789	20.2396	18.1721	17.3218	21.0555	19.9737	19.954	18.8279	20.1328	20.618	20.8096	20.3185	20.3616	19.8694
Q9H0A0	NAT10	RNA cytidine acetyltransferase [OS=Homo sapiens]	32	165	23.7635	24.0491	24.4449	24.9445	24.0216	24.4391	25.0809	23.5126	25.0996	25.3653	25.2713	25.2545	24.4851	24.9302	24.2158	24.5218
P58546	LUZP6;MTPN	Myotrophin [OS=Homo sapiens]	4	26	21.1825	21.3836	22.1154	21.1685	21.0707	19.7057	21.463	22.9676	21.7305	21.2702	21.7598	21.5104	21.534	21.6977	21.4819	22.3349
O43852	CALU	Calumenin [OS=Homo sapiens]	19	229	26.5327	27.1827	27.514	26.7277	26.7347	26.8037	27.3066	27.273	26.956	27.7441	26.2823	26.8704	27.4299	27.2826	27.7153	26.8086
P42126	ECI1	Enoyl-CoA delta isomerase 1, mitochondrial [OS=Homo sapiens]	8	36	23.0609	21.9619	23.3839	22.6559	20.3333	18.9787	23.3464	22.5652	21.5032	20.6499	22.8039	23.7696	23.5604	23.5604	23.1451	23.1638
Q15006	EMC2	ER membrane protein complex subunit 2 [OS=Homo sapiens]	7	33	21.6874	22.3946	22.8142	22.225	21.4685	21.8665	22.846	23.2897	21.2584	21.9541	22.3778	22.7346	23.1058	23.0453	23.0313	22.4383
P46459	NSF	Vesicle-fusing ATPase [OS=Homo sapiens]	8	16	22.1192	22.0757	22.6658	22.2886	17.8102	21.458	22.7688	22.0589	22.1366	22.2765	22.0428	22.3024	22.8924	22.6027	22.7782	22.1526
P54920	NAPA	alpha-soluble nsf attachment protein [OS=Homo sapiens]	14	97	24.1071	23.8535	24.4833	24.6765	22.9485	23.4427	24.9213	24.4095	24.1968	23.4	24.2637	24.6978	24.5711	24.7437	24.2816	24.4201
Q9UII2-1	ATPIF1	ATPase inhibitor, mitochondrial [OS=Homo sapiens]	4	6	21.7116	19.8276	21.2189	20.7909	18.2774	20.1696	20.9511	NaN	17.1039	20.0031	16.8513	21.9367	21.1112	21.1894	20.824	20.8814
Q9UIQ6-1	LNPEP	Leucyl-cystinyl aminopeptidase [OS=Homo sapiens]	6	10	19.4033	16.5498	NaN	19.4725	NaN	NaN	20.3026	NaN	NaN	NaN	18.8498	20.3612	19.1629	18.6775	18.0962	18.9278
P04062	GBA	glucosylceramidase [OS=Homo sapiens]	11	77	23.5508	23.0919	23.3187	23.527	22.4806	22.6076	24.1158	23.5331	23.371	22.6895	23.281	24.1307	24.0587	23.9281	23.7584	23.6065
Q53EU6	AGPAT9;GPAT3	Glycerol-3-phosphate acyltransferase 3 [OS=Homo sapiens]	2	10	18.6084	19.9241	20.4144	20.3082	17.4102	19.2215	21.0421	19.9457	20.2206	19.5752	19.4698	20.4879	21.0984	20.4436	20.5527	19.724
P42695	NCAPD3	condensin-2 complex subunit D3 [OS=Homo sapiens]	3	4	18.4024	18.6827	19.0832	18.5488	17.9736	17.1327	19.1721	17.7436	17.9389	17.7535	19.1643	18.5908	19.0577	19.8179	18.0905	18.8732
Q3ZCM7	TUBB8	tubulin beta-8 chain [OS=Homo sapiens]	14	784	NaN	NaN	NaN	NaN	NaN	NaN	NaN	NaN	NaN	NaN	NaN	NaN	NaN	NaN	NaN	19.5049
Q99470	SDF2	Stromal cell-derived factor 2 [OS=Homo sapiens]	3	13	22.0887	20.9422	22.4069	22.3219	20.1224	21.1573	21.7546	21.1387	21.9827	21.819	22.313	22.7356	22.6753	22.3493	21.8889	22.1434
P06753-6	TPM3	Isoform 6 of Tropomyosin alpha-3 chain [OS=Homo sapiens]	32	524	NaN	NaN	19.813	NaN	NaN	NaN	18.4657	NaN	NaN	NaN	NaN	NaN	17.9365	NaN	22.3509	19.7509
Q96AE4	FUBP1	Far upstream element-binding protein 1 [OS=Homo sapiens]	22	172	NaN	NaN	18.2906	19.1846	NaN	NaN	18.9876	NaN	NaN	NaN	18.8802	18.9599	18.9061	19.2302	NaN	19.185
P27816-5	MAP4	Isoform 5 of Microtubule-associated protein 4 [OS=Homo sapiens]	18	178	NaN	NaN	19.9655	20.4142	20.1596	NaN	NaN	20.074	19.9972	NaN	19.0781	20.3021	19.9382	20.2979	19.2937	19.7133
P08648	ITGA5	Integrin alpha-5 [OS=Homo sapiens]	6	29	21.7969	21.4806	22.1713	22.0516	19.1873	20.3712	22.5514	21.6663	20.3045	19.9997	20.9255	22.359	22.3563	22.043	21.8184	21.8558
P81605-2	DCD	Isoform 2 of Dermcidin [OS=Homo sapiens]	8	116	19.7409	19.6245	20.932	NaN	18.5703	NaN	NaN	18.8482	NaN	NaN	NaN	NaN	NaN	NaN	NaN	NaN
P06865	HEXA	Beta-hexosaminidase subunit alpha [OS=Homo sapiens]	5	16	21.3525	21.3337	23.1207	21.1894	19.861	19.7022	22.9295	22.8568	20.907	21.0904	19.9261	21.7843	22.3088	21.8724	21.7967	21.6938
P51114-2	FXR1	Isoform 2 of Fragile X mental retardation syndrome-related protein 1 [OS=Homo sapiens]	24	181	NaN	NaN	NaN	NaN	NaN	NaN	NaN	17.6266	19.1129	19.1614	18.5612	NaN	NaN	NaN	NaN	19.0012
Q9Y6B6	SAR1B	GTP-binding protein SAR1b [OS=Homo sapiens]	6	58	21.2297	19.743	20.9696	20.97	19.4859	19.9347	21.6054	20.9313	20.9761	20.1417	20.93	21.2675	21.1928	21.0466	20.5291	21.1703
Q2VIR3-1	LOC255308	Putative eukaryotic translation initiation factor 2 subunit 3-like protein [OS=Homo sapiens]	17	154	19.4907	18.7052	NaN	NaN	NaN	19.9172	18.9956	NaN	20.0021	NaN	19.4169	NaN	19.3035	19.0651	NaN	19.2228
Q31612	HLA-B	HLA class I histocompatibility antigen, B-73 alpha chain [OS=Homo sapiens]	5	65	NaN	NaN	19.3865	NaN	NaN	NaN	19.2255	18.7858	NaN	NaN	NaN	19.6621	19.5411	20.0002	19.4658	19.2788
Q5T9A4	ATAD3B	ATPase family AAA domain-containing protein 3B [OS=Homo sapiens]	14	69	18.1212	NaN	NaN	20.576	19.4888	20.538	18.8501	18.6774	NaN	18.5977	21.0389	21.0224	19.6366	21.5072	20.1925	20.0945
P04040	CAT	catalase [OS=Homo sapiens]	25	197	25.5674	25.9271	26.3662	25.6544	24.9105	24.7732	26.2138	26.6385	25.4163	25.7504	25.066	25.5242	26.2993	25.8549	26.1853	25.4933
P34931	HSPA1L	Heat shock 70 kDa protein 1-like [OS=Homo sapiens]	13	300	19.6605	NaN	19.9226	NaN	19.1017	20.2064	NaN	NaN	NaN	19.0596	NaN	20.8207	20.0218	20.329	NaN	NaN
P61020	RAB5B	Ras-related protein Rab-5B [OS=Homo sapiens]	5	33	20.7813	NaN	NaN	NaN	20.4306	21.4554	20.7668	NaN	20.5757	NaN	NaN	NaN	19.5552	NaN	20.331	NaN
P58107	EPPK1	epiplakin [OS=Homo sapiens]	13	101	16.0957	18.7779	18.6641	15.2811	22.1427	14.4263	NaN	20.3105	NaN	NaN	18.0546	NaN	NaN	NaN	22.5143	16.9512
Q8TAQ2	SMARCC2	SWI/SNF complex subunit SMARCC2 [OS=Homo sapiens]	6	37	16.5351	17.7913	18.4608	NaN	17.4891	NaN	19.335	NaN	18.1199	18.6164	18.751	18.5123	18.9563	NaN	18.6717	17.7979
P09012	SNRPA	U1 SMALL NUCLEAR RIBONUCLEOPROTEIN A [OS=Homo sapiens]	3	27	NaN	21.8132	NaN	22.8655	NaN	21.5124	22.7444	21.3634	21.4712	21.9704	21.3794	22.8519	22.4254	22.057	21.4034	NaN
P31947-1	SFN	14-3-3 protein sigma [OS=Homo sapiens]	6	77	18.5765	19.981	20.7457	19.7781	20.1346	16.4731	19.9824	21.7028	21.3915	NaN	NaN	NaN	19.0611	19.1864	22.8751	20.1013
Q9NRR5-1	UBQLN4	Ubiquilin-4 [OS=Homo sapiens]	3	20	18.6881	NaN	19.7949	18.2964	NaN	NaN	NaN	18.8692	NaN	NaN	18.5754	18.5066	18.5844	18.663	18.3446	18.9951
Q6IQ22	RAB12	Ras-related protein Rab-12 [OS=Homo sapiens]	2	16	NaN	NaN	18.6559	19.4518	NaN	NaN	19.6713	18.7236	18.7628	18.2402	18.5804	19.6748	19.3351	19.057	18.894	18.8415
P13796	LCP1	Plastin-2 [OS=Homo sapiens]	5	23	NaN	15.1014	16.4106	NaN	14.858	NaN	NaN	19.5847	NaN	17.1171	14.9169	NaN	NaN	17.3534	15.2088	19.4192
P30740	SERPINB1	Leukocyte elastase inhibitor [OS=Homo sapiens]	6	29	20.4947	21.0776	22.6534	21.2178	20.4832	20.0433	21.6131	21.5928	20.4697	20.7302	20.1212	21.0975	21.3636	21.4008	21.2116	22.1921
P01024	C3	Complement C3 [OS=Homo sapiens]	5	7	NaN	NaN	18.4942	16.7396	20.4274	17.2768	18.9575	17.6337	NaN	17.4698	NaN	20.6288	NaN	17.3091	21.5291	20.1127
Q8TDQ7	GNPDA2	Glucosamine-6-phosphate isomerase 2 [OS=Homo sapiens]	3	20	18.0363	18.1787	18.791	NaN	NaN	NaN	18.9693	18.5301	18.3532	NaN	NaN	NaN	NaN	17.8232	18.4911	NaN
Q9Y3E0	GOLT1B	vesicle transport protein GOT1B [OS=Homo sapiens]	4	25	20.3687	20.7296	20.7778	21.0102	19.4748	19.9144	21.2756	20.7325	20.5471	19.9804	20.952	21.2457	21.2387	21.1819	20.7046	20.8422
Q9Y314	NOSIP	nitric oxide synthase-interacting protein [OS=Homo sapiens]	3	14	NaN	NaN	20.8853	21.293	18.1521	19.5117	21.3056	20.1746	19.8338	NaN	19.8233	21.9545	21.3362	21.8296	20.6075	19.4157
Q71UM5	RPS27L	40S ribosomal protein S27-like [OS=Homo sapiens]	4	59	19.463	19.6319	19.9085	20.4073	NaN	20.3386	19.8913	NaN	NaN	NaN	NaN	21.1926	20.3517	20.147	NaN	19.7456
P51668	UBE2D1	Ubiquitin-conjugating enzyme E2 D1 [OS=Homo sapiens]	2	12	20.1316	NaN	NaN	20.2703	NaN	NaN	NaN	NaN	NaN	17.3098	19.3221	20.4543	20.2914	NaN	NaN	19.7948
P02787	TF	Serotransferrin [OS=Homo sapiens]	14	19	19.9962	18.5026	22.067	19.7217	20.3363	20.7283	19.0389	21.5925	NaN	NaN	16.71	NaN	20.746	19.1813	22.9481	23.5523
P00738	HP	Haptoglobin [OS=Homo sapiens]	4	4	NaN	17.6186	NaN	NaN	20.9552	19.5251	NaN	19.0675	NaN	NaN	NaN	NaN	17.8152	18.8438	21.4966	21.0118
Q5T9L3	WLS	Protein wntless homolog [OS=Homo sapiens]	3	16	21.6289	20.7484	21.5806	21.2802	20.6312	20.4202	21.8786	21.1032	21.17	20.3999	21.357	21.6362	21.916	20.8983	21.4072	21.0785
P09110-1	ACAA1	3-ketoacyl-CoA thiolase, peroxisomal [OS=Homo sapiens]	2	5	NaN	NaN	NaN	17.8362	NaN	NaN	18.4102	16.9966	NaN	NaN	17.4012	20.2996	20.4881	19.7935	20.0669	18.4246
P05204	HMGN2	Non-histone chromosomal protein HMG-17 [OS=Homo sapiens]	2	14	19.2764	NaN	18.441	NaN	NaN	NaN	NaN	NaN	19.6887	19.6333	18.809	19.7186	NaN	20.1694	17.5857	17.5598
Q9Y2V2	CARHSP1	Calcium-regulated heat-stable protein 1 [OS=Homo sapiens]	2	13	21.4104	20.7901	21.9254	22.1533	20.3414	19.6622	22.3417	21.9764	20.99	20.4175	21.5004	21.9778	21.8919	22.054	21.6394	21.8115
Q7Z739	YTHDF3	YTH domain-containing family protein 3 [OS=Homo sapiens]	5	33	19.7434	NaN	21.6222	20.2412	NaN	19.3874	NaN	NaN	NaN	19.7537	19.5474	20.1388	19.8716	20.0899	NaN	NaN
Q92609-1	TBC1D5	TBC1 domain family member 5 [OS=Homo sapiens]	3	11	19.2341	NaN	NaN	18.8994	NaN	NaN	18.0804	NaN	18.5574	17.0814	16.4797	NaN	NaN	NaN	NaN	16.8753
P36952-1	SERPINB5	Serpin B5 [OS=Homo sapiens]	5	5	16.9631	NaN	19.4007	NaN	17.897	NaN	NaN	20.2423	NaN	17.2274	NaN	NaN	NaN	17.5568	23.3295	NaN
Q9NQ29	LUC7L	putative RNA-binding protein Luc7-like 1 [OS=Homo sapiens]	4	28	18.5667	18.3617	18.7319	19.306	17.1756	18.2986	19.0217	NaN	NaN	NaN	18.6988	19.3753	NaN	18.9367	NaN	18.7616
P25815	S100P	Protein S100-P [OS=Homo sapiens]	2	6	NaN	NaN	NaN	NaN	19.9889	19.1336	NaN	21.383	20.7628	NaN	NaN	NaN	NaN	17.7221	19.2993	22.6528
Q9H2H9	SLC38A1	Sodium-coupled neutral amino acid transporter 1 [OS=Homo sapiens]	5	8	21.49	19.6056	21.4905	22.342	19.5945	20.956	21.9915	21.4338	20.4015	20.8287	21.7267	22.4791	21.9421	22.0766	21.2015	21.8214
O95486-1	SEC24A	Protein transport protein Sec24A [OS=Homo sapiens]	3	8	NaN	NaN	17.9125	19.7032	17.8628	NaN	20.156	19.1689	18.5527	18.8827	19.2173	18.6299	19.5094	19.4972	19.2319	19.2418
Q8IZ83	ALDH16A1	Aldehyde dehydrogenase family 16 member A1 [OS=Homo sapiens]	4	22	20.4497	21.038	20.2068	21.4796	19.7918	20.546	21.1837	20.4826	21.03	19.8702	21.0108	21.41	20.9894	20.9907	20.6767	21.0698
P01036	CST4	Cystatin-S [OS=Homo sapiens]	5	24	19.9451	20.9683	22.2943	18.46	20.2887	NaN	17.9535	21.4563	NaN	NaN	18.6359	NaN	19.9161	18.7808	20.2813	19.1195
P60510	PPP4C	Serine/threonine-protein phosphatase 4 catalytic subunit [OS=Homo sapiens]	2	8	NaN	18.7104	NaN	19.0763	NaN	NaN	19.6402	19.1348	NaN	17.9297	NaN	19.6253	19.4288	NaN	18.9983	18.6082
Q92882	OSTF1	osteoclast-stimulating factor 1 [OS=Homo sapiens]	4	12	NaN	NaN	19.5232	21.0047	16.7791	18.068	20.7843	19.4528	18.5883	NaN	21.3696	21.074	19.5435	21.4286	20.7024	21.0535
Q16659	MAPK6	Mitogen-activated protein kinase 6 [OS=Homo sapiens]	2	17	21.5392	20.4828	20.8175	17.0838	NaN	NaN	21.6303	20.1026	20.2062	NaN	16.9985	NaN	21.4313	17.2141	20.1417	NaN
O60306	AQR	Intron-binding protein aquarius [OS=Homo sapiens]	2	8	NaN	NaN	17.6896	18.9203	16.0475	16.9527	18.9844	18.1596	17.3144	18.6643	17.6152	18.881	18.3265	18.7305	17.2355	NaN
Q9NP81-1	SARS2	Serine--tRNA ligase, mitochondrial [OS=Homo sapiens]	2	6	19.9192	19.4888	19.0019	20.4875	NaN	21.0138	20.6998	18.8984	21.6036	19.771	20.3279	20.6212	20.336	20.3416	19.9014	19.7748
Q00796	SORD	Sorbitol dehydrogenase [OS=Homo sapiens]	7	18	23.3848	23.9082	23.4321	23.8626	24.0652	23.6942	23.7632	24.0613	22.975	23.019	22.9096	23.7008	23.6932	23.5649	23.4743	23.5729
P80188	LCN2	Neutrophil gelatinase-associated lipocalin [OS=Homo sapiens]	5	10	17.8793	19.3297	22.6414	19.7986	19.4638	NaN	19.144	20.4609	NaN	17.431	NaN	NaN	19.3593	21.0027	20.1838	22.0388
Q96A65	EXOC4	Exocyst complex component 4 [OS=Homo sapiens]	3	7	NaN	NaN	19.0233	19.3812	NaN	NaN	19.4199	NaN	NaN	NaN	18.48	19.3464	18.9882	19.1296	18.7913	18.6806
O14662-2	STX16	Isoform A of Syntaxin-16 [OS=Homo sapiens]	3	8	19.2612	20.0084	19.7668	18.9272	NaN	NaN	19.6154	17.6695	17.545	NaN	18.0908	19.5394	20.3981	19.8859	19.7311	18.1431
O14786-1	NRP1	Neuropilin-1 [OS=Homo sapiens]	6	27	20.8278	21.279	21.875	21.7402	19.1342	20.3812	21.9844	20.4843	20.8275	20.3978	21.6996	21.7944	22.0694	21.8259	21.5871	21.0216
Q7Z5L9-1	IRF2BP2	Interferon regulatory factor 2-binding protein 2 [OS=Homo sapiens]	3	9	19.193	19.9481	20.2139	18.7732	16.9183	NaN	19.0445	NaN	NaN	20.2605	NaN	19.106	18.8052	NaN	20.2628	NaN
Q9H098	FAM107B	Protein FAM107B [OS=Homo sapiens]	3	10	NaN	NaN	19.5415	20.3942	18.2664	NaN	19.8188	NaN	19.7936	19.0811	20.8378	20.4976	19.3556	21.04	19.4332	20.5613
P55000	SLURP1	Secreted Ly-6/uPAR-related protein 1 [OS=Homo sapiens]	4	14	19.4044	22.2338	23.7164	21.1366	20.7808	19.8478	19.2733	21.3962	NaN	18.6158	NaN	NaN	21.5608	20.7648	21.2662	19.6991
Q8IWE2	FAM114A1	Protein Noxp20 [OS=Homo sapiens]	3	9	19.7426	18.42	20.0669	20.046	NaN	17.5675	20.8934	18.7887	NaN	NaN	NaN	20.1553	20.3355	19.7549	19.8226	18.753
Q9UNN5-1	FAF1	fas-associated factor 1 [OS=Homo sapiens]	4	6	NaN	NaN	NaN	21.0532	20.1249	20.3354	20.6775	19.6492	20.0515	19.926	20.8182	20.9051	20.6016	20.6089	20.2005	21.0387
Q6PJG2	ELMSAN1	ELM2 and SANT domain-containing protein 1 [OS=Homo sapiens]	3	10	NaN	19.7026	NaN	19.9187	NaN	NaN	20.2123	20.4153	NaN	19.8216	20.4266	19.4552	19.9392	20.1848	NaN	19.8599
P42224-1	STAT1	Signal transducer and activator of transcription 1-alpha/beta [OS=Homo sapiens]	13	59	23.0184	22.2651	23.272	24.1475	22.0729	22.304	24.2674	23.2118	21.9639	21.8335	22.7776	23.8171	23.7873	23.789	23.3184	22.9202
Q96PZ0	PUS7	pseudouridylate synthase 7 homolog [OS=Homo sapiens]	3	6	NaN	NaN	19.7319	20.6276	16.6746	17.0203	20.7005	19.7336	19.3723	NaN	17.4645	20.2567	20.8017	19.8388	19.516	NaN
Q9BPX6-1	MICU1	Calcium uptake protein 1, mitochondrial [OS=Homo sapiens]	3	4	NaN	NaN	17.5057	NaN	NaN	NaN	NaN	NaN	NaN	NaN	18.1119	NaN	18.1368	18.7211	NaN	NaN
P63167	DYNLL1	Dynein light chain 1, cytoplasmic [OS=Homo sapiens]	3	59	25.1339	24.6986	24.5193	24.5059	23.8826	24.4401	24.6157	25.2077	23.5673	23.6844	24.1771	24.7841	23.9721	24.0518	23.9347	24.7924
P49458	SRP9;SRP9P1	Signal recognition particle 9 kDa protein [OS=Homo sapiens]	2	10	21.1749	NaN	22.1233	18.2038	20.3844	NaN	NaN	21.7602	20.9342	NaN	21.3877	NaN	NaN	21.3615	21.0011	21.9111
Q8N806	UBR7	Putative E3 ubiquitin-protein ligase UBR7 [OS=Homo sapiens]	3	7	NaN	NaN	20.0323	19.7048	16.792	NaN	19.2878	16.6302	NaN	NaN	17.1413	21.1861	18.9874	20.4422	19.2658	18.8315
Q9H7H0	METTL17	Methyltransferase-like protein 17, mitochondrial [OS=Homo sapiens]	2	8	NaN	19.3157	18.5275	NaN	NaN	18.7345	NaN	18.2457	19.445	19.0798	19.9108	20.0615	19.5661	19.3797	18.6187	19.404
Q9NZH8	IL36G	Interleukin-36 gamma [OS=Homo sapiens]	6	15	NaN	20.0023	24.7434	19.8779	21.1385	17.6897	19.3524	22.0569	18.6813	18.9836	NaN	NaN	19.5632	19.465	21.6113	19.756
Q9UBW8	COPS7A	COP9 signalosome complex subunit 7a [OS=Homo sapiens]	3	6	19.3595	18.518	20.0501	20.5829	NaN	NaN	20.8029	19.1741	19.0163	18.4817	19.0898	20.9397	20.2698	20.0759	18.5722	19.593
P26368	U2AF2	Splicing factor U2AF 65 kDa subunit [OS=Homo sapiens]	7	76	22.9966	22.3822	23.3412	23.6742	21.8825	22.4762	23.7791	22.8664	22.6243	22.7308	23.1502	23.7375	23.6269	23.8896	23.0899	23.2446
Q96ND0	FAM210A	Protein FAM210A [OS=Homo sapiens]	2	8	NaN	NaN	NaN	20.1203	18.8828	19.2315	NaN	NaN	NaN	19.4953	19.8379	20.0644	19.3242	20.2421	18.8594	19.7169
P10398-1	ARAF	serine/threonine-protein kinase A-Raf [OS=Homo sapiens]	3	12	NaN	18.0487	NaN	18.9214	17.9508	18.9379	18.872	NaN	18.907	18.3863	18.6321	18.8452	18.5061	18.2423	NaN	18.7965
Q9NY27	PPP4R2	Serine/threonine-protein phosphatase 4 regulatory subunit 2 [OS=Homo sapiens]	4	6	NaN	17.5297	NaN	18.4761	NaN	NaN	18.5325	17.0145	16.8384	16.6736	17.5514	19.3441	NaN	18.3966	NaN	NaN
P31949	S100A11	protein S100-A11 [OS=Homo sapiens]	11	122	26.6059	25.529	25.8229	25.3542	25.2992	25.0933	25.8217	26.6465	24.8878	24.2549	24.5416	25.7898	25.3599	25.2697	24.9509	26.193
Q9UEW8	STK39	STE20/SPS1-related proline-alanine-rich protein kinase [OS=Homo sapiens]	3	5	NaN	17.9348	NaN	18.9908	NaN	NaN	19.0738	18.277	NaN	NaN	18.1033	18.8871	18.7417	18.4576	18.3185	17.9831
P61244	MAX	Protein max [OS=Homo sapiens]	2	8	18.8793	18.1825	NaN	19.6499	NaN	NaN	NaN	NaN	18.1536	18.953	19.2971	19.546	18.9983	19.1426	18.3847	19.1639
O14777	NDC80	Kinetochore protein NDC80 homolog [OS=Homo sapiens]	2	9	19.5519	19.0789	19.2117	19.2019	NaN	NaN	20.8001	19.8031	19.0297	18.7397	18.8009	19.6267	20.4627	20.1727	18.9732	19.8788
Q96S66	CLCC1	chloride channel CLIC-like protein 1 [OS=Homo sapiens]	2	6	NaN	NaN	18.0048	NaN	NaN	NaN	NaN	NaN	NaN	NaN	NaN	19.2101	18.9155	18.4939	NaN	17.4264
P27482	CALML3	Calmodulin-like protein 3 [OS=Homo sapiens]	2	3	NaN	18.2202	18.777	18.7109	20.9825	NaN	17.7963	21.438	NaN	NaN	NaN	NaN	NaN	NaN	23.6463	NaN
P02766	TTR	Transthyretin [OS=Homo sapiens]	3	3	NaN	NaN	20.0837	NaN	NaN	NaN	NaN	NaN	NaN	NaN	NaN	18.563	18.8411	NaN	19.8838	NaN
Q14558	PRPSAP1	Phosphoribosyl pyrophosphate synthase-associated protein 1 [OS=Homo sapiens]	2	3	19.3333	19.04	20.6195	20.0854	NaN	NaN	20.1522	NaN	NaN	NaN	18.9064	20.2335	19.2354	20.0889	19.8054	NaN
P01011-1	SERPINA3	Alpha-1-antichymotrypsin [OS=Homo sapiens]	2	5	19.6155	19.5362	20.7125	NaN	19.8121	NaN	NaN	19.8001	19.4951	17.8313	NaN	NaN	19.6003	NaN	NaN	20.0123
P16520	GNB3	Guanine nucleotide-binding protein G(I)/G(S)/G(T) subunit beta-3 [OS=Homo sapiens]	2	9	NaN	NaN	NaN	NaN	NaN	NaN	18.5362	NaN	NaN	19.2555	NaN	NaN	NaN	18.4977	NaN	18.5209
Q5TZA2	CROCC	Rootletin [OS=Homo sapiens]	2	9	17.6796	19.3477	NaN	19.1118	18.7882	19.1833	NaN	19.7464	19.0283	19.4557	NaN	NaN	18.3901	18.8739	NaN	18.6458
Q5UIP0	RIF1	Telomere-associated protein RIF1 [OS=Homo sapiens]	4	5	NaN	NaN	18.4252	18.9558	NaN	16.9332	19.5093	17.6252	17.5757	NaN	17.8455	19.291	19.053	19.1658	18.7977	16.7581
Q15654-1	TRIP6	thyroid receptor-interacting protein 6 [OS=Homo sapiens]	4	5	NaN	17.8012	NaN	20.3322	NaN	NaN	20.1388	19.2021	18.2335	17.4679	NaN	19.6714	18.9807	19.066	18.5278	17.9228
Q16563	SYPL1	Synaptophysin-like protein 1 [OS=Homo sapiens]	2	20	20.547	20.8721	21.2553	21.6113	20.2419	20.4569	21.9568	21.8033	20.7752	20.7425	21.1881	21.8252	21.803	21.7513	21.6076	21.6439
P57678	GEMIN4	Gem-associated protein 4 [OS=Homo sapiens]	2	5	15.9609	15.0737	NaN	NaN	NaN	NaN	19.789	NaN	NaN	18.9932	NaN	17.5977	16.028	20.3615	NaN	NaN
P25686-3	DNAJB2	DnaJ homolog subfamily B member 2 [OS=Homo sapiens]	3	12	NaN	NaN	20.5316	20.659	NaN	19.8834	NaN	19.7068	21.738	19.8914	19.8201	19.0841	20.2288	19.5464	19.8571	19.2936
Q9NT62	ATG3	ubiquitin-like-conjugating enzyme ATG3 [OS=Homo sapiens]	4	7	21.6353	20.0896	21.9562	22.5239	17.7661	19.377	22.4017	21.5543	19.7904	18.4639	21.1422	22.1916	22.0876	22.0708	21.4222	21.6607
Q6UW02	CYP20A1	Cytochrome P450 20A1 [OS=Homo sapiens]	5	9	NaN	NaN	17.4525	20.1797	17.553	NaN	20.2406	19.1152	NaN	NaN	16.9085	20.3651	19.8674	19.722	19.5982	19.0175
Q9UGP8	SEC63	Translocation protein SEC63 homolog [OS=Homo sapiens]	7	23	22.0932	20.9845	22.7433	22.4923	19.8533	20.2424	22.893	21.5579	21.1667	21.1594	21.8913	23.179	22.7271	22.6991	22.6698	21.8256
Q13464	ROCK1	Rho-associated protein kinase 1 [OS=Homo sapiens]	2	7	14.3892	14.7165	15.6462	15.7689	NaN	NaN	17.0165	14.8375	14.865	14.5918	16.066	NaN	14.3602	17.28	16.3965	16.0617
Q66K74	MAP1S	Microtubule-associated protein 1S [OS=Homo sapiens]	2	5	NaN	NaN	18.4091	NaN	NaN	NaN	NaN	NaN	NaN	NaN	18.5407	19.3641	NaN	18.9476	18.1762	18.2536
Q96L46	CAPNS2	calpain small subunit 2 [OS=Homo sapiens]	2	3	NaN	19.0893	19.9835	19.0482	17.9325	16.2993	18.8108	18.4128	NaN	19.3269	NaN	NaN	17.3192	17.922	19.4115	19.9869
Q9Y5X3	SNX5	sorting nexin-5 [OS=Homo sapiens]	2	6	NaN	18.8634	19.5575	21.1757	NaN	NaN	20.9447	18.2879	19.1533	18.1546	19.0738	20.7782	19.5697	19.5468	NaN	NaN
Q14CX7-1	NAA25	N-alpha-acetyltransferase 25, NatB auxiliary subunit [OS=Homo sapiens]	6	16	20.6664	19.9922	21.3781	21.5702	19.1006	19.3399	21.6691	20.491	20.3978	19.0581	21.0112	21.8407	21.5839	21.6052	21.324	20.588
P22612	PRKACG	cAMP-dependent protein kinase catalytic subunit gamma [OS=Homo sapiens]	2	6	NaN	17.8035	NaN	NaN	NaN	NaN	18.7828	NaN	NaN	NaN	NaN	NaN	NaN	18.8899	18.8121	NaN
O15254	ACOX3	Peroxisomal acyl-coenzyme A oxidase 3 [OS=Homo sapiens]	2	3	NaN	15.9875	17.0471	17.016	NaN	15.1985	17.7183	15.9043	16.5245	NaN	NaN	17.5961	17.4758	17.0797	16.3783	16.5496
P56945	BCAR1	Breast cancer anti-estrogen resistance protein 1 [OS=Homo sapiens]	2	4	NaN	17.516	NaN	18.36	NaN	NaN	18.7389	17.6642	NaN	NaN	17.5118	17.9521	18.2628	18.1366	17.6506	17.2531
P01130	LDLR	Low-density lipoprotein receptor [OS=Homo sapiens]	7	19	21.4724	19.9777	21.7797	22.2807	18.2962	19.7636	22.3644	20.4416	19.8608	19.9459	21.2737	22.4595	22.3632	22.062	21.7642	20.9964
Q9H3P7	ACBD3	Golgi resident protein GCP60 [OS=Homo sapiens]	2	5	19.615	19.4306	19.9029	20.0454	18.7416	NaN	20.1251	NaN	NaN	18.2589	18.8855	19.8953	19.8688	19.5164	19.4185	19.3416
Q9H2G2-1	SLK	STE20-like serine/threonine-protein kinase [OS=Homo sapiens]	2	7	NaN	18.4451	NaN	18.4712	NaN	NaN	19.0008	18.5292	18.403	NaN	19.204	NaN	NaN	NaN	19.8022	NaN
Q96AJ9-1	VTI1A	Isoform 1 of Vesicle transport through interaction with t-SNAREs homolog 1A [OS=Homo sapiens]	2	3	NaN	NaN	15.762	16.6583	NaN	NaN	NaN	NaN	NaN	NaN	NaN	16.2062	16.9239	17.439	NaN	16.4728
Q96R06	SPAG5	Sperm-associated antigen 5 [OS=Homo sapiens]	3	4	19.752	NaN	18.4513	NaN	NaN	17.7212	18.5968	19.5931	NaN	20.6411	NaN	NaN	20.1674	18.0515	19.2703	NaN
Q6IA86-1	ELP2	elongator complex protein 2 [OS=Homo sapiens]	3	5	18.6287	18.7201	17.7296	19.2675	15.1619	13.7221	20.0696	18.6022	18.3274	NaN	18.5123	19.2154	19.4344	19.5498	19.185	19.4057
O75208-1	COQ9	Ubiquinone biosynthesis protein COQ9, mitochondrial [OS=Homo sapiens]	2	7	18.8856	NaN	19.66	18.8141	NaN	NaN	20.3334	20.1831	NaN	NaN	NaN	20.7761	18.6953	20.4525	19.7707	20.2861
Q13310	PABPC4	Polyadenylate-binding protein 4 [OS=Homo sapiens]	31	348	25.8534	25.391	25.8367	26.5936	25.8203	26.2437	25.5904	24.6722	25.1006	25.7887	26.4008	26.3774	25.2591	25.4767	24.9851	25.2097
Q8WWA1	TMEM40	Transmembrane protein 40 [OS=Homo sapiens]	2	4	18.2201	18.0283	19.0065	16.9537	17.3339	NaN	18.7816	19.1153	NaN	NaN	NaN	17.5831	18.6809	17.4309	18.2364	NaN
P61960	UFM1	Ubiquitin-fold modifier 1 [OS=Homo sapiens]	2	4	NaN	NaN	20.2293	18.1611	NaN	18.5197	19.1336	19.5942	NaN	NaN	NaN	19.3672	18.9699	NaN	NaN	NaN
Q9Y2Q3-1	GSTK1	Glutathione S-transferase kappa 1 [OS=Homo sapiens]	6	29	21.7868	21.4897	22.3848	22.3999	20.5673	20.9422	22.7912	22.2571	21.4481	21.1279	22.0021	22.7129	22.5394	21.9637	22.1383	22.1039
Q9Y446	PKP3	Plakophilin-3 [OS=Homo sapiens]	5	7	NaN	18.1595	21.2077	21.08	20.2823	20.0089	18.038	20.7164	20.8311	NaN	17.8623	NaN	NaN	NaN	21.3851	18.28
Q93034	CUL5	Cullin-5 [OS=Homo sapiens]	2	3	18.44	NaN	NaN	19.7881	NaN	17.7532	19.1852	NaN	NaN	NaN	18.8493	19.0167	19.1501	19.4381	NaN	18.606
P15309-1	ACPP	Prostatic acid phosphatase [OS=Homo sapiens]	2	4	NaN	17.7017	19.1055	NaN	16.8321	NaN	NaN	18.8701	19.9967	16.7498	NaN	NaN	NaN	16.7368	19.0364	19.7001
O60259-1	KLK8	Kallikrein-8 [OS=Homo sapiens]	2	3	NaN	NaN	21.2921	NaN	17.6395	NaN	NaN	NaN	NaN	NaN	NaN	NaN	18.6799	NaN	18.6719	NaN
P37268	FDFT1	squalene synthase [OS=Homo sapiens]	2	3	NaN	17.7985	NaN	18.8706	17.6301	17.4292	19.64	18.1019	18.3806	17.7977	18.8809	19.2333	19.752	17.9199	19.1606	18.0169
Q9NPJ3-1	ACOT13	Acyl-coenzyme A thioesterase 13 [OS=Homo sapiens]	3	9	21.8689	19.4554	21.952	21.6918	18.2792	NaN	22.6836	21.4597	18.6431	18.2652	NaN	22.3785	22.4324	22.2901	21.6637	21.5984
Q9Y5Q9	GTF3C3	General transcription factor 3C polypeptide 3 [OS=Homo sapiens]	3	3	18.4121	NaN	NaN	17.2224	16.2358	NaN	16.5802	20.0617	16.3458	NaN	NaN	17.9385	17.0642	18.2059	18.6179	17.5604
O43156	TTI1	TELO2-interacting protein 1 homolog [OS=Homo sapiens]	2	3	NaN	16.295	16.1759	16.5772	16.122	16.2807	17.7567	19.2994	18.8806	16.5213	NaN	NaN	18.9227	NaN	NaN	NaN
O75616-1	ERAL1	GTPase Era, mitochondrial [OS=Homo sapiens]	2	4	18.8343	NaN	NaN	19.0647	NaN	18.0121	19.2753	15.3933	15.9356	18.5142	18.9091	19.0614	18.7987	19.0343	18.8865	NaN
Q6PKG0-1	LARP1	La-related protein 1 [OS=Homo sapiens]	18	81	23.3178	23.0165	23.8032	24.0834	23.2122	23.6516	23.5569	22.2378	22.4985	22.7997	23.5919	23.6189	22.9377	23.3018	22.2447	22.8149
Q9NUM3	SLC39A9	Zinc transporter ZIP9 [OS=Homo sapiens]	2	5	NaN	NaN	NaN	NaN	NaN	NaN	NaN	NaN	NaN	NaN	14.3545	NaN	16.5418	NaN	16.2399	NaN
P52758	HRSP12;RIDA	2-iminobutanoate/2-iminopropanoate deaminase [OS=Homo sapiens]	2	4	NaN	NaN	18.7473	NaN	NaN	NaN	18.7214	18.2388	NaN	NaN	NaN	NaN	18.512	18.6314	17.8684	NaN
O00154	ACOT7	cytosolic acyl coenzyme A thioester hydrolase [OS=Homo sapiens]	11	122	24.926	23.6873	25.048	25.1676	23.1854	23.5573	25.4099	24.8267	23.6438	23.2132	24.9604	24.6557	25.1906	24.5647	24.7656	24.6772
Q9H1J7	WNT5B	Protein Wnt-5b [OS=Homo sapiens]	4	9	NaN	NaN	NaN	20.0426	18.4189	18.589	NaN	NaN	18.6312	19.0921	19.384	20.6855	19.4436	19.3249	17.8534	18.894
Q05193-1	DNM1	Dynamin-1 [OS=Homo sapiens]	4	8	NaN	NaN	17.9888	17.9335	NaN	NaN	19.2581	17.9037	NaN	NaN	NaN	18.2887	18.4443	17.7725	18.2493	NaN
Q9UBG3	CRNN	Cornulin [OS=Homo sapiens]	2	3	NaN	NaN	20.456	NaN	NaN	NaN	19.7996	NaN	NaN	NaN	NaN	NaN	NaN	NaN	17.6602	NaN
Q92995	USP13	Ubiquitin carboxyl-terminal hydrolase 13 [OS=Homo sapiens]	2	4	14.829	15.5992	16.5161	16.5574	NaN	NaN	17.4877	NaN	NaN	14.9201	16.7699	16.3072	16.2094	16.1729	16.0456	NaN
P20645	M6PR	Cation-dependent mannose-6-phosphate receptor [OS=Homo sapiens]	3	26	22.399	21.6717	22.5272	22.2076	21.251	21.1127	23.1095	21.9563	21.5516	21.1474	22.6323	23.0643	22.836	22.8152	22.6175	22.546
P17568	NDUFB7	NADH dehydrogenase [ubiquinone] 1 beta subcomplex subunit 7 [OS=Homo sapiens]	2	3	NaN	17.9842	NaN	19.4686	NaN	18.0808	19.3714	18.5839	18.6129	18.7898	19.316	20.0705	18.6308	19.9712	NaN	19.0712
Q96DR8	MUCL1	Mucin-like protein 1 [OS=Homo sapiens]	2	8	22.2169	19.3373	24.4961	NaN	21.8649	19.2938	17.9189	17.8466	NaN	NaN	20.318	NaN	NaN	NaN	NaN	NaN
Q9Y5U2-1	TSSC4	Protein TSSC4 [OS=Homo sapiens]	2	3	NaN	NaN	18.6122	18.6227	NaN	NaN	18.8125	18.3346	NaN	NaN	NaN	19.1665	18.3962	18.6217	NaN	18.5923
Q70E73	RAPH1	Ras-associated and pleckstrin homology domains-containing protein 1 [OS=Homo sapiens]	2	4	19.3374	18.4715	18.8965	19.7204	NaN	18.1393	20.1822	NaN	NaN	17.7963	18.4499	19.5614	17.609	19.3191	18.7446	NaN
Q9BZD4	NUF2	kinetochore protein nuf2 [OS=Homo sapiens]	2	3	16.2753	NaN	NaN	15.0798	17.4239	22.4663	19.294	16.33	NaN	14.0502	18.6135	19.7263	19.4319	18.9234	19.0601	NaN
Q5U5X0	LYRM7	Complex III assembly factor LYRM7 [OS=Homo sapiens]	2	3	NaN	NaN	NaN	19.5451	NaN	NaN	21.3508	20.3459	19.7885	19.6775	18.9111	21.4582	19.8701	20.8957	21.1696	20.5669
P20933	AGA	N(4)-(beta-N-acetylglucosaminyl)-L-asparaginase [OS=Homo sapiens]	4	9	21.0647	20.4618	23.3269	19.9095	20.9554	21.3453	20.2591	21.059	21.5264	20.3005	20.6411	20.5408	21.6659	20.2783	22.6605	20.728
Q92600	RQCD1;CNOT9	CCR4-NOT transcription complex subunit 9 [OS=Homo sapiens]	2	8	20.3	NaN	20.0702	20.3262	18.2981	18.5996	20.3898	19.7681	18.8675	NaN	19.3787	20.5611	20.459	20.4326	NaN	19.8457
P40938	RFC3	replication factor C subunit 3 [OS=Homo sapiens]	5	23	21.5321	21.4791	21.8353	22.6144	20.5581	21.6727	22.5924	21.5402	21.8485	21.423	22.3216	22.7974	22.4622	22.4435	21.6281	21.8564
Q9H0V9-1	LMAN2L	VIP36-like protein [OS=Homo sapiens]	3	7	19.6745	19.3915	19.698	19.14	17.008	NaN	21.0433	20.1255	20.1036	18.8819	19.3921	20.3359	20.0758	19.6376	20.1874	18.2127
P27105	STOM	erythrocyte band 7 integral membrane protein [OS=Homo sapiens]	3	8	18.7356	18.4694	19.7349	NaN	NaN	NaN	20.3896	19.799	18.8605	19.7576	20.2606	20.9051	20.0487	19.8395	19.1333	19.8553
Q92520	FAM3C;WNT16	Protein FAM3C [OS=Homo sapiens]	3	14	21.4488	20.6652	22.1719	21.761	20.5447	NaN	22.1088	21.3107	NaN	NaN	21.8818	22.2706	22.3115	22.1777	21.6893	21.8012
Q9NX63	CHCHD3	MICOS complex subunit MIC19 [OS=Homo sapiens]	5	22	20.3895	20.321	21.2356	22.1921	20.4571	22.6157	22.0197	22.1976	22.4268	22.8152	23.2777	22.5113	21.6594	22.2249	21.208	22.8421
Q92575	UBXN4	UBX domain-containing protein 4 [OS=Homo sapiens]	3	28	20.5293	19.9757	20.461	21.0023	18.9831	19.5482	21.5253	20.7969	20.0589	19.8551	20.5829	21.433	21.4355	20.726	20.9966	20.2891
Q96HE9	PRR11	Proline-rich protein 11 [OS=Homo sapiens]	2	8	19.9181	19.5884	19.5851	19.9649	18.9633	19.2048	20.6037	18.2059	20.3742	19.9762	20.4245	20.5405	20.8504	20.5627	19.8621	19.6247
Q9NPA3	MID1IP1	Mid1-interacting protein 1 [OS=Homo sapiens]	5	11	21.1626	21.7961	20.6977	21.1293	21.1573	21.6741	20.0927	21.7977	21.354	20.5453	21.6485	21.0208	20.4914	20.2304	19.1039	21.7566
Q9H7D7	WDR26	WD repeat-containing protein 26 [OS=Homo sapiens]	2	10	20.3371	19.1257	NaN	20.6702	NaN	NaN	18.9623	NaN	17.493	NaN	20.5506	19.8251	19.7107	19.6863	19.5939	NaN
Q53S58	TMEM177	transmembrane protein 177 [OS=Homo sapiens]	2	3	NaN	NaN	17.1013	19.6716	18.7807	19.0963	17.7899	17.3447	18.6943	19.9489	20.2793	20.3692	18.326	20.4683	19.4199	19.501
P09668	CTSH	Pro-cathepsin H [OS=Homo sapiens]	3	7	19.8624	19.8626	22.1151	18.3912	NaN	NaN	18.6874	19.7969	21.5136	20.4662	19.7304	17.8923	18.627	18.2259	20.2502	20.0684
O43390-1	HNRNPR	heterogeneous nuclear ribonucleoprotein r [OS=Homo sapiens]	19	119	23.9394	23.4168	23.7592	24.3692	23.2307	23.9199	23.851	22.6009	24.0097	24.6989	24.319	24.6909	23.6248	23.8595	23.0676	23.4448
P35754	GLRX	Glutaredoxin-1 [OS=Homo sapiens]	2	4	NaN	19.3114	20.2283	NaN	20.3418	NaN	19.931	21.1869	NaN	NaN	NaN	NaN	20.574	NaN	19.4415	19.713
Q9BW91-1	NUDT9	ADP-ribose pyrophosphatase, mitochondrial [OS=Homo sapiens]	2	4	NaN	NaN	20.4343	20.4055	17.6711	18.3594	20.8517	20.253	19.6394	17.9818	18.8699	20.8336	19.6811	20.6198	20.5556	19.7972
P15144	ANPEP	aminopeptidase N [OS=Homo sapiens]	19	61	22.4938	22.5335	22.9867	23.2328	21.5151	21.5064	23.7032	22.6416	22.2652	23.3359	23.9605	23.9461	23.5608	22.8772	22.7929	22.2251
O76024	WFS1	Wolframin [OS=Homo sapiens]	2	5	19.3289	18.732	19.4041	18.4308	NaN	17.4652	19.5159	17.6778	18.408	17.9292	17.8296	18.7366	19.0679	18.4857	18.9576	18.4275
Q13043-1	STK4	serine/threonine-protein kinase 4 [OS=Homo sapiens]	2	4	NaN	NaN	NaN	18.8667	NaN	17.3468	19.7151	19.0661	NaN	17.9299	NaN	19.6795	17.7913	18.7992	19.1344	18.648
Q96ST3	SIN3A	Paired amphipathic helix protein Sin3a [OS=Homo sapiens]	2	3	19.7055	NaN	20.4092	19.8694	NaN	NaN	20.2852	17.9286	19.4336	NaN	19.6186	20.3219	19.8559	19.51	18.0154	NaN
O00767	SCD	acyl-CoA desaturase [OS=Homo sapiens]	3	5	21.6217	20.0546	21.6207	21.4072	19.91	20.1488	22.5119	21.5582	20.6118	20.4919	21.0744	21.1218	20.5024	22.3035	21.6706	21.9499
P35250-1	RFC2	Replication factor C subunit 2 [OS=Homo sapiens]	4	18	21.2712	20.6999	21.2555	21.5914	19.6617	20.685	21.8469	21.0024	20.7078	20.2376	21.2926	21.6642	21.4107	21.3769	20.9191	21.0379
Q03519-1	TAP2	antigen peptide transporter 2 [OS=Homo sapiens]	4	7	19.2964	19.0601	20.3858	20.5954	18.1319	17.43	20.5294	20.135	19.8677	18.5059	20.5938	20.6616	21.0844	20.9062	19.3046	20.218
Q9Y281-1	CFL2	Cofilin-2 [OS=Homo sapiens]	7	141	20.1762	19.8639	21.6433	21.6382	17.1576	19.4086	22.1137	21.1876	19.6116	19.7965	21.2046	21.5405	21.4714	20.855	20.6475	20.9158
Q7Z460-1	CLASP1	CLIP-associating protein 1 [OS=Homo sapiens]	2	4	NaN	NaN	16.664	19.3842	17.2655	NaN	20.5742	16.0467	16.2256	15.2416	16.4381	18.928	19.279	19.3355	17.044	17.006
P53701	HCCS	Cytochrome c-type heme lyase [OS=Homo sapiens]	9	54	23.0092	22.5289	22.8843	23.7212	21.7475	22.3915	23.8698	22.2132	22.5352	22.5189	22.2002	23.9646	23.6186	23.5155	23.2606	22.9997
Q9NUU7	DDX19A	ATP-dependent RNA helicase DDX19A [OS=Homo sapiens]	9	48	23.1151	21.7328	23.1409	23.7889	21.7762	21.5242	23.8558	22.2563	21.7102	21.5018	22.8223	23.5491	23.3417	23.506	22.9018	22.9934
Q9H936	SLC25A22	Mitochondrial glutamate carrier 1 [OS=Homo sapiens]	9	70	23.4041	23.4796	23.4663	24.952	23.495	24.4427	24.3613	23.4123	23.9361	24.6883	25.172	25.3207	24.239	25.6143	24.232	24.8286
P23193	TCEA1	Transcription elongation factor A protein 1 [OS=Homo sapiens]	4	22	21.1818	19.559	21.6105	22.2508	20.2791	20.8076	22.2202	20.1208	21.5173	19.9454	21.3715	22.1723	21.8106	22.0816	21.2196	21.94
O75940	SMNDC1	Survival of motor neuron-related-splicing factor 30 [OS=Homo sapiens]	3	14	19.6435	20.4376	19.1356	21.667	17.8595	20.8526	21.463	20.1727	19.9609	21.1374	21.2197	21.6386	20.5262	21.3425	19.3876	20.8903
P06756	ITGAV	Integrin alpha-V [OS=Homo sapiens]	6	8	21.4269	20.3813	21.0407	21.4757	18.3769	18.2836	21.7398	20.0983	19.2893	19.2268	20.4778	21.2002	21.5054	20.6523	21.2104	20.9341
O95067	CCNB2	G2/mitotic-specific cyclin-B2 [OS=Homo sapiens]	2	4	NaN	17.7268	NaN	NaN	17.932	18.6041	20.8544	NaN	18.345	20.0157	18.1935	17.8911	20.9637	17.0567	17.4325	NaN
Q9UH62	ARMCX3	Armadillo repeat-containing X-linked protein 3 [OS=Homo sapiens]	4	11	18.5379	NaN	19.4611	19.3351	NaN	16.9059	21.0482	19.4196	18.2194	15.8991	NaN	20.9385	20.086	19.8408	NaN	18.7715
P32321	DCTD	deoxycytidylate deaminase [OS=Homo sapiens]	3	19	20.8879	20.3666	21.1796	21.8942	19.6915	20.3262	22.0034	20.9328	20.6415	20.0839	20.8501	21.605	21.5321	21.4181	20.5705	21.2633
O76071	CIAO1	Probable cytosolic iron-sulfur protein assembly protein Ciao1 [OS=Homo sapiens]	2	10	20.2084	19.3038	19.8574	21.2473	18.6986	16.4796	20.9316	19.9768	20.0291	20.3398	20.2746	21.0348	20.8282	20.8842	19.5934	19.9529
P61163	ACTR1A	Alpha-centractin [OS=Homo sapiens]	13	82	23.9379	23.3235	24.0585	24.4897	22.6839	22.9425	24.8955	23.6555	23.6851	23.0917	23.6982	24.3936	24.0777	24.3814	23.9933	23.8702
P04049	RAF1	RAF proto-oncogene serine/threonine-protein kinase [OS=Homo sapiens]	5	18	21.1007	21.2027	20.6669	21.8797	20.6335	20.8591	21.5422	20.3603	21.2473	20.2273	21.623	21.4345	20.9746	21.2324	20.5932	21.4116
P16401	HIST1H1B	Histone H1.5 [OS=Homo sapiens]	4	7	21.8094	21.4569	21.6572	22.0346	21.2324	21.632	21.653	21.8859	22.6818	22.3724	22.8081	21.2568	21.3005	21.2158	21.7279	21.7611
Q9NWU1-1	OXSM	3-oxoacyl-[acyl-carrier-protein] synthase, mitochondrial [OS=Homo sapiens]	6	17	16.76	19.5837	19.1328	20.6364	19.2582	19.4333	20.6074	18.1152	16.6011	17.3437	18.5147	20.2583	21.1498	20.5607	20.0856	18.2025
O95219	SNX4	sorting nexin-4 [OS=Homo sapiens]	2	4	18.9784	19.0115	19.36	19.5981	17.7665	16.8914	20.0612	19.202	18.8438	18.4936	19.109	19.7628	19.7091	19.6851	18.98	19.0881
P46778	RPL21	60S ribosomal protein L21 [OS=Homo sapiens]	3	35	22.5023	21.9303	22.5238	23.4787	22.0078	21.8592	23.7417	21.9273	22.0999	22.9314	22.7482	23.2641	23.4413	23.2248	22.9363	22.6378
Q53RT3	ASPRV1	Retroviral-like aspartic protease 1 [OS=Homo sapiens]	2	19	21.6362	21.3198	22.4694	18.7127	24.2326	19.9577	20.4151	22.5266	22.2624	21.2035	20.42	19.0408	19.145	20.0857	23.3935	22.3107
Q9BVP2	GNL3	Guanine nucleotide-binding protein-like 3 [OS=Homo sapiens]	17	82	23.449	22.8895	23.0172	23.8984	22.7182	23.5016	24.155	22.9309	23.761	24.1408	24.3024	24.7682	23.866	24.0671	23.3541	23.7527
P15153	RAC2	Ras-related C3 botulinum toxin substrate 2 [OS=Homo sapiens]	5	52	19.048	18.6196	19.5733	19.7039	18.2545	18.5303	19.9867	19.353	NaN	19.063	19.7805	20.2321	19.9646	19.9429	19.1996	19.3745
P26196	DDX6	Probable ATP-dependent RNA helicase DDX6 [OS=Homo sapiens]	15	99	23.1898	23.4448	24.3193	24.1974	22.5119	22.7827	24.5499	23.2423	22.709	22.4119	23.5704	24.7023	23.5968	24.0097	23.4556	22.9191
Q9HAU5	UPF2	Regulator of nonsense transcripts 2 [OS=Homo sapiens]	2	6	NaN	NaN	NaN	20.0849	18.7793	18.6904	19.0647	18.1281	19.4434	19.048	NaN	20.2568	18.0125	19.7071	18.4341	18.6664
P32780	GTF2H1	General transcription factor IIH subunit 1 [OS=Homo sapiens]	3	18	20.2523	18.3512	19.7578	19.9097	20.0079	19.9173	20.1674	19.1894	19.6486	19.2679	19.717	19.8615	19.5525	19.8432	18.8592	19.7397
Q14651	PLS1	Plastin-1 [OS=Homo sapiens]	4	25	24.249	23.5231	24.1826	24.127	23.1344	23.715	23.6417	23.1034	23.8345	23.4669	23.7381	23.5999	23.6425	23.6718	22.7626	23.2139
Q9Y4E1	FAM21C;WASHC2C	WASH complex subunit 2C [OS=Homo sapiens]	6	8	21.4536	21.1497	21.7169	21.9746	20.3404	21.2376	21.8558	20.8401	21.3205	20.1562	21.6162	22.05	21.5076	22.0316	20.464	21.5454
Q9Y6D9	MAD1L1	mitotic spindle assembly checkpoint protein MAD1 [OS=Homo sapiens]	3	7	19.2225	18.0146	20.3669	20.9949	NaN	17.7723	21.0306	NaN	17.8848	NaN	20.2193	20.465	21.1344	20.7392	19.6816	19.7889
Q7Z4W1	DCXR	L-xylulose reductase [OS=Homo sapiens]	4	10	21.8733	20.5303	22.0261	21.9688	20.6623	21.0056	22.3634	21.4923	21.1304	20.8709	20.8808	22.5513	22.3709	22.0652	21.4716	21.9671
P51648	ALDH3A2	Fatty aldehyde dehydrogenase [OS=Homo sapiens]	7	26	22.0901	21.3712	22.448	21.9305	21.6079	21.9371	22.4334	21.7715	21.8802	20.9761	21.52	22.4756	21.8411	21.7861	22.4787	22.0812
Q12996-1	CSTF3	Cleavage stimulation factor subunit 3 [OS=Homo sapiens]	4	16	20.8995	18.5138	20.3559	18.7953	19.2085	20.3225	21.0174	17.4361	19.6438	20.4576	19.2451	20.2595	19.6933	19.3363	19.2553	19.8488
Q92888-1	ARHGEF1	Rho guanine nucleotide exchange factor 1 [OS=Homo sapiens]	9	36	21.3276	23.5541	21.9424	22.3532	25.3031	21.7193	22.1205	21.0975	22.0894	19.9982	21.6279	22.4987	22.0629	21.386	20.9612	22.1755
P49407-1	ARRB1	Beta-arrestin-1 [OS=Homo sapiens]	2	7	NaN	17.8694	19.1541	19.5902	17.7838	NaN	19.3582	18.0781	18.4713	17.8677	18.8213	19.3697	18.3826	19.3757	18.6811	19.1125
P08559	PDHA1	Pyruvate dehydrogenase E1 component subunit alpha, somatic form, mitochondrial [OS=Homo sapiens]	15	106	24.4976	23.9824	24.2382	25.1897	23.292	23.9971	25.3277	24.0458	24.3389	24.295	24.7099	25.6627	25.1603	25.0768	24.7801	24.6141
Q9BUJ2-1	HNRNPUL1	Heterogeneous nuclear ribonucleoprotein U-like protein 1 [OS=Homo sapiens]	20	119	23.0153	23.5572	24.3428	24.8581	23.018	23.2743	24.7559	23.2763	23.0009	24.0161	24.6914	24.8981	24.5784	24.6068	24.2294	23.9027
O60502	MGEA5	protein O-GlcNAcase [OS=Homo sapiens]	4	11	19.873	19.3253	19.9376	20.6068	18.2508	19.1825	20.7791	19.6136	18.6735	19.0173	19.9378	20.8175	20.3484	20.3997	19.8198	19.9725
P31040	SDHA	Succinate dehydrogenase [ubiquinone] flavoprotein subunit, mitochondrial [OS=Homo sapiens]	22	160	24.4913	23.7638	24.3543	25.7726	23.5577	24.2343	25.5055	24.5183	23.9974	24.5415	25.3616	26.0869	25.1021	25.9977	25.0711	25.2672
O75533-1	SF3B1	splicing factor 3B subunit 1 [OS=Homo sapiens]	43	283	24.8008	24.5956	24.8418	25.7371	24.5828	25.063	25.4238	24.2165	25.0509	25.5324	25.7506	25.9523	25.4026	25.7885	26.113	25.5931
P52815	MRPL12	39S ribosomal protein L12, mitochondrial [OS=Homo sapiens]	4	27	21.3404	20.928	21.9833	21.8667	20.6006	21.4073	21.9236	22.555	20.1257	21.2482	21.9937	22.8307	22.0706	22.7464	21.7584	22.6875
O75828	CBR3	Carbonyl reductase [NADPH] 3 [OS=Homo sapiens]	4	38	18.4913	NaN	18.2419	20.0687	16.4054	17.3026	20.4418	19.0852	17.5254	17.1181	18.9995	18.4582	19.915	19.694	18.1799	18.24
P61978	HNRNPK	Heterogeneous nuclear ribonucleoprotein K [OS=Homo sapiens]	28	519	21.8694	21.3148	20.8915	22.2149	21.3121	20.6614	22.8552	21.4739	20.1132	21.5249	21.0359	23.3215	22.5941	22.6035	21.4003	21.7153
P52907	CAPZA1	F-actin-capping protein subunit alpha-1 [OS=Homo sapiens]	15	153	25.6049	25.0937	25.8908	26.211	25.0614	25.2077	26.254	25.6135	25.2955	25.2854	25.6189	26.0402	26.0562	26.1185	25.7364	25.6736
Q13247	SRSF6	Serine/arginine-rich splicing factor 6 [OS=Homo sapiens]	7	43	23.6041	23.1418	23.4668	24.404	22.7458	22.7499	24.1802	23.2801	23.3212	23.2862	23.5699	24.2319	23.8692	23.9879	22.697	23.8576
P05164	MPO	Myeloperoxidase [OS=Homo sapiens]	6	8	NaN	22.0452	20.5101	19.1348	17.8767	18.8858	19.2059	19.1337	19.6904	NaN	19.8579	16.1131	18.2555	NaN	18.855	23.637
P41567	EIF1	eukaryotic translation initiation factor 1 [OS=Homo sapiens]	8	52	22.0522	22.7169	23.4566	23.3468	21.1459	21.4154	23.4882	23.2416	21.6518	21.0534	21.815	23.2343	22.6026	23.3668	21.9851	23.1566
Q01085	TIAL1	Nucleolysin TIAR [OS=Homo sapiens]	5	26	21.3384	21.4747	21.8955	22.3855	19.792	21.0188	22.6355	21.7152	21.5754	22.122	22.1848	22.3649	21.6696	22.2254	20.299	21.7394
Q9BYG3	MKI67IP;NIFK	MKI67 FHA domain-interacting nucleolar phosphoprotein [OS=Homo sapiens]	5	21	21.0729	20.0538	20.9432	21.3675	20.3036	21.2696	21.4829	20.3998	21.4424	22.3414	21.9432	21.9438	20.8986	21.4679	20.8635	20.85
Q15370	TCEB2;ELOB	Elongin-B [OS=Homo sapiens]	7	20	22.4376	22.5772	23.3993	23.5807	21.6498	22.243	23.6302	23.7541	21.2522	22.4745	22.9169	23.9692	23.5165	23.5212	22.5597	23.3882
Q08209-1	PPP3CA	Serine/threonine-protein phosphatase 2B catalytic subunit alpha isoform [OS=Homo sapiens]	7	22	22.7839	22.1776	23.3185	23.0371	21.0596	21.6744	23.6342	22.5442	22.0963	21.6365	22.3002	23.3913	23.1166	23.0595	22.9465	22.4412
Q13123	IK	Protein Red [OS=Homo sapiens]	7	19	20.6929	20.5349	22.0983	21.8647	21.1824	21.7114	21.2555	20.5055	21.6738	21.1974	22.1903	21.829	21.5119	22.1682	21.2737	21.5996
P56270-1	MAZ	Myc-associated zinc finger protein [OS=Homo sapiens]	3	19	20.021	NaN	19.2544	20.8381	20.8545	20.7056	21.4036	19.2622	20.6073	20.2791	21.0591	21.2661	20.4487	20.5126	20.5666	20.557
Q14137	BOP1	Ribosome biogenesis protein BOP1 [OS=Homo sapiens]	7	13	21.815	21.5589	22.2118	22.4134	21.3287	21.0255	22.4045	20.9514	21.8366	22.7643	22.6305	22.4224	22.1149	22.2958	21.7487	19.6561
O43663-1	PRC1	Protein regulator of cytokinesis 1 [OS=Homo sapiens]	7	23	21.856	21.5972	22.189	22.2191	21.4088	21.8377	22.2373	21.3332	21.9064	21.5717	22.4201	21.7782	21.9079	21.9269	20.8448	21.4694
Q9NR12-1	PDLIM7	PDZ and LIM domain protein 7 [OS=Homo sapiens]	8	19	20.4618	20.7577	21.8712	22.6014	20.3492	21.2487	22.3963	21.6924	21.1655	20.9044	22.3857	22.8732	21.8469	22.0476	21.907	21.8824
Q04446	GBE1	1,4-alpha-glucan-branching enzyme [OS=Homo sapiens]	5	18	21.9817	20.031	20.8303	22.0991	20.0893	20.6376	22.076	20.8294	20.3636	19.1067	21.8527	21.877	21.7701	21.9027	21.1321	21.1672
P32455	GBP1	Guanylate-binding protein 1 [OS=Homo sapiens]	4	15	20.528	18.5444	19.2888	20.3262	16.1202	17.0097	21.6034	19.379	18.2204	16.423	17.7295	18.7718	21.1557	18.809	18.7179	18.0688
Q8IZP0	ABI1	abl interactor 1 [OS=Homo sapiens]	6	12	20.6996	18.9681	21.4365	21.7478	18.9081	20.4624	21.2836	21.0978	20.3396	18.774	21.002	21.5883	20.9025	21.3642	20.9515	21.0275
Q6RFH5-1	WDR74	WD repeat-containing protein 74 [OS=Homo sapiens]	5	11	23.3168	21.8875	22.8715	22.518	22.0678	22.097	22.6802	20.9072	22.1843	22.7399	22.5152	22.4926	21.9168	21.6378	21.008	21.8683
Q96CT7	CCDC124	Coiled-coil domain-containing protein 124 [OS=Homo sapiens]	7	24	21.8907	21.668	22.4664	22.792	21.2218	22.9377	22.5006	20.9469	22.0557	21.8643	22.313	22.4197	21.7532	22.9831	20.7062	22.4695
P04818	TYMS	thymidylate synthase [OS=Homo sapiens]	4	22	21.4248	21.0197	22.149	22.4462	19.7825	NaN	22.5524	21.687	19.7962	19.594	19.9542	22.6234	22.8114	22.1205	21.3369	20.1913
Q1KMD3	HNRNPUL2	heterogeneous nuclear ribonucleoprotein U-like protein 2 [OS=Homo sapiens]	8	27	22.988	22.7042	23.2344	23.0284	22.0663	22.8925	24.1083	23.1667	23.1489	23.1692	23.2523	23.3822	22.6778	23.153	22.0459	22.6123
Q6UUV7-1	CRTC3	CREB-regulated transcription coactivator 3 [OS=Homo sapiens]	4	20	21.516	21.7147	18.7262	22.0934	21.7123	22.2872	21.2599	20.5829	22.5011	21.5911	20.3677	21.0248	21.2631	21.2827	18.6457	21.3137
Q9Y6E0	STK24	Serine/threonine-protein kinase 24 [OS=Homo sapiens]	4	20	NaN	18.5145	20.131	20.4193	17.5345	19.3516	20.797	19.0694	18.631	17.3625	19.945	20.3337	20.0902	20.2125	19.5424	19.6758
P19447	ERCC3	TFIIH basal transcription factor complex helicase XPB subunit [OS=Homo sapiens]	6	18	20.5127	20.135	21.8818	21.4301	20.9407	21.5644	21.4104	20.1862	21.5124	20.9529	21.9025	21.8122	21.5225	21.9197	20.7798	21.3481
Q16204	CCDC6	coiled-coil domain-containing protein 6 [OS=Homo sapiens]	7	18	22.3848	22.3892	22.6322	23.7405	21.4334	22.2179	23.4989	22.557	22.3206	21.7421	22.775	23.5899	23.3863	23.4537	22.4602	22.5698
Q9P289	MST4;STK26	serine/threonine-protein kinase 26 [OS=Homo sapiens]	4	18	20.5068	20.2955	21.0717	21.2513	19.5089	19.9268	21.3464	19.6305	19.7621	19.8666	20.461	21.5179	20.8209	21.4033	19.6476	20.4167
P41162	ETV3	ETS translocation variant 3 [OS=Homo sapiens]	3	17	20.6611	19.9382	20.064	20.2246	20.6421	20.8627	20.0415	20.6481	20.6864	19.8136	20.1075	20.9384	20.1694	20.1556	19.6496	20.4282
O43447	PPIH	peptidyl-prolyl cis-trans isomerase H [OS=Homo sapiens]	5	17	21.7227	20.8885	21.4295	22.4446	20.5368	21.2362	22.3708	21.3576	21.1226	21.2157	21.8049	22.4957	22.022	22.0933	21.486	21.7075
P05161	ISG15	Ubiquitin-like protein ISG15 [OS=Homo sapiens]	3	16	22.1161	21.2452	22.2121	22.4955	20.6011	21.0483	22.6097	21.8861	21.3954	20.2095	21.5586	22.3223	21.9959	21.946	21.6196	21.5335
Q8IWS0-1	PHF6	PHD finger protein 6 [OS=Homo sapiens]	4	16	20.9341	19.9111	NaN	21.9149	20.635	20.8364	21.0676	20.2909	21.9213	20.6402	21.7539	21.4787	20.7611	21.3817	20.7226	21.0686
O15014	ZNF609	zinc finger protein 609 [OS=Homo sapiens]	4	15	21.0534	20.3343	21.1649	21.5734	20.0701	21.1479	21.0062	20.0979	20.9593	20.6317	21.5661	20.4489	20.4864	20.8324	20.5122	20.59
P35244	RPA3	Replication protein A 14 kDa subunit [OS=Homo sapiens]	5	14	16.7627	20.5383	20.5354	21.2854	19.3248	21.1749	20.9974	22.5916	20.8112	20.2692	22.3304	21.5318	21.0904	21.0768	20.4448	20.3605
Q99653	CHP1	Calcineurin B homologous protein 1 [OS=Homo sapiens]	7	13	22.0142	20.6986	21.3595	21.1892	20.5852	20.9348	22.2	22.3313	20.8621	20.1347	20.9159	21.6416	21.9717	21.4776	21.621	21.6981
P28062-1	PSMB8	Proteasome subunit beta type-8 [OS=Homo sapiens]	3	10	21.8559	19.321	21.7885	22.2828	20.6888	21.246	22.3449	22.4002	21.4977	21.4931	20.6543	21.8046	22.44	21.9452	22.0097	21.5613
Q9H061-1	TMEM126A	Transmembrane protein 126A [OS=Homo sapiens]	2	10	18.5924	18.3479	19.0939	19.7659	18.365	19.2009	19.3291	18.2542	18.3367	19.1924	19.9448	20.0125	18.8108	20.7198	19.0539	19.6176
Q969M3	YIPF5	Protein YIPF5 [OS=Homo sapiens]	2	19	21.561	21.3101	22.0001	22.4331	20.9946	21.6558	22.5252	21.5703	21.7305	21.6805	22.3656	22.8258	22.2998	22.4758	22.0465	21.9896
P53814-1	SMTN	Smoothelin [OS=Homo sapiens]	5	18	21.3987	20.6523	21.3706	21.7932	17.0159	20.67	22.0906	19.1357	21.7528	19.3583	20.6518	21.8814	21.7397	21.3689	20.1553	19.9492
O60925	PFDN1	prefoldin subunit 1 [OS=Homo sapiens]	3	17	21.7835	20.5086	21.3536	21.7013	20.3207	20.4928	21.5699	21.5791	21.0508	19.682	20.4962	21.6397	21.187	21.2646	21.2712	21.823
Q9NRX4	PHPT1	14 kDa phosphohistidine phosphatase [OS=Homo sapiens]	2	17	21.7138	20.4132	20.0446	22.1589	20.3814	20.887	22.3443	20.9176	21.1128	20.2604	21.033	22.1962	21.7511	21.4354	21.3566	21.564
Q9HD42-1	CHMP1A	Charged multivesicular body protein 1a [OS=Homo sapiens]	3	17	21.275	21.8467	22.7566	23.2142	21.4147	22.3744	22.9309	22.0552	22.2837	22.352	22.7081	23.0533	22.757	22.8482	22.008	22.2031
P15374	UCHL3	Ubiquitin carboxyl-terminal hydrolase isozyme L3 [OS=Homo sapiens]	3	16	20.2194	19.0656	21.2186	21.7181	19.4733	19.7693	21.9041	21.6747	NaN	19.3408	19.9308	21.5096	21.5766	21.3606	20.1738	21.0144
Q969G5	PRKCDBP;CAVIN3	Caveolae-associated protein 3 [OS=Homo sapiens]	5	16	22.5154	21.5904	22.7607	23.1134	20.1776	22.5236	22.9107	22.043	21.0819	22.3013	23.112	23.3551	22.7793	23.0776	22.6129	21.9007
O94760-1	DDAH1	N(G),N(G)-dimethylarginine dimethylaminohydrolase 1 [OS=Homo sapiens]	9	16	20.2993	20.8382	21.628	22.0086	20.0093	19.7705	22.253	21.4379	20.4389	19.8332	20.5223	22.4232	21.8109	21.5834	21.051	21.4479
P33552	CKS2	cyclin-dependent kinases regulatory subunit 2 [OS=Homo sapiens]	3	16	21.5747	18.9869	21.3753	21.1215	18.8825	19.5473	21.2271	22.4917	18.862	NaN	19.2842	21.1368	20.554	20.906	20.8222	20.8411
Q92783	STAM	signal transducing adapter molecule 1 [OS=Homo sapiens]	3	15	20.5728	20.3061	21.2547	21.4015	19.2776	19.9633	21.5021	20.7864	20.0714	19.511	20.9296	21.2151	20.7488	21.2962	20.9021	20.6835
P82932	MRPS6	28S ribosomal protein S6, mitochondrial [OS=Homo sapiens]	4	15	21.3701	20.6262	22.069	22.8888	21.0051	21.1737	22.7538	22.071	21.5138	21.4569	22.4318	23.2836	22.6063	22.8485	22.3305	22.1168
Q8N6H7	ARFGAP2	ADP-ribosylation factor GTPase-activating protein 2 [OS=Homo sapiens]	6	15	20.0952	20.0612	21.389	21.9517	19.6427	19.6807	21.9008	19.862	19.9494	19.6365	20.6848	21.1711	21.3774	21.1259	19.9321	20.4441
Q9UMY4-1	SNX12	Sorting nexin-12 [OS=Homo sapiens]	8	14	21.9187	21.2563	22.9074	23.2917	20.1595	21.3906	23.244	22.1579	21.6828	20.6337	22.2412	23.1946	22.8651	22.9891	21.7827	22.4859
Q9Y241	HIGD1A	HIG1 domain family member 1A, mitochondrial [OS=Homo sapiens]	2	14	19.6102	21.8042	21.3297	22.0736	20.5391	21.7735	21.338	21.3355	21.1796	20.9647	21.3618	22.0267	21.1604	22.737	20.8701	22.1942
Q9UIV8-1	SERPINB13	Serpin B13 [OS=Homo sapiens]	8	14	21.9242	20.6693	23.654	22.5538	21.8417	19.1167	22.0649	22.5704	19.4788	19.9501	21.8262	21.8903	21.6334	21.893	22.6542	21.4423
Q9UJX2-1	CDC23	cell division cycle protein 23 homolog [OS=Homo sapiens]	6	14	20.7123	20.0486	19.8357	21.1965	18.8199	19.6251	21.6705	20.4532	20.4923	19.1494	20.6417	20.8607	20.9044	21.106	20.7865	20.4606
Q5SXM8	DNLZ	DNL-type zinc finger protein [OS=Homo sapiens]	2	13	20.8976	20.9254	21.4351	21.4817	20.4997	21.4171	21.2144	19.8346	21.1016	20.9343	21.6533	21.7953	20.8885	21.336	21.5385	21.5159
O00461	GOLIM4	Golgi integral membrane protein 4 [OS=Homo sapiens]	5	13	20.8069	19.554	20.4421	20.4996	16.9962	19.3362	21.6164	18.7025	19.5644	NaN	20.5137	21.4146	21.1859	20.8145	20.6331	19.6827
Q15828	CST6	Cystatin-M [OS=Homo sapiens]	3	13	21.6526	21.0688	23.4765	20.5547	21.3753	21.2016	21.6167	22.4456	21.2341	21.0258	20.3649	20.5936	21.3932	20.0141	22.0301	21.7881
Q9BUB7	TMEM70	Transmembrane protein 70, mitochondrial [OS=Homo sapiens]	2	13	19.9517	19.7307	19.8384	21.5847	19.1701	20.27	20.8377	20.2107	19.8423	20.5459	20.9736	22.0985	20.5438	21.6583	20.3819	20.7411
Q96SB4-3	SRPK1	Isoform 1 of SRSF protein kinase 1 [OS=Homo sapiens]	4	12	19.6007	19.6177	20.236	22.0568	19.1547	19.8383	21.7832	19.2447	19.1203	20.8299	20.2715	21.8672	21.3042	21.6527	20.4296	20.138
Q8N4V1	MMGT1	Membrane magnesium transporter 1 [OS=Homo sapiens]	3	12	20.6116	19.7398	21.4973	21.4161	17.8911	NaN	21.6136	20.9394	16.2368	19.035	19.3996	21.4075	21.2306	21.3837	20.7059	20.2289
Q15652	JMJD1C	probable JmjC domain-containing histone demethylation protein 2C [OS=Homo sapiens]	5	12	20.4429	19.243	18.1966	20.0522	19.8596	20.0922	20.1209	19.2407	19.9185	19.6331	20.6336	21.1373	20.6603	20.2557	18.0571	19.8122
Q9H0H5	RACGAP1	Rac GTPase-activating protein 1 [OS=Homo sapiens]	6	12	20.6907	19.872	22.1388	21.8615	19.8483	20.5457	22.0811	21.0508	20.2078	21.1712	22.2873	21.8445	21.6493	22.2877	21.6731	18.9845
O00186	STXBP3	syntaxin-binding protein 3 [OS=Homo sapiens]	7	11	19.966	19.2892	21.1879	21.9991	18.9871	18.0598	21.8072	20.6595	18.3065	20.3348	21.2084	22.341	21.2554	21.1119	21.0986	20.1562
O15230	LAMA5	Laminin subunit alpha-5 [OS=Homo sapiens]	4	11	19.024	19.638	17.937	19.8383	18.7774	19.1119	21.0234	19.4549	19.4567	18.0535	18.6535	20.1143	20.3244	20.1869	19.4175	19.1032
Q0VDF9	HSPA14	Heat shock 70 kDa protein 14 [OS=Homo sapiens]	5	11	19.7747	20.0351	20.7321	20.9154	18.1317	18.9082	20.6951	19.6348	19.3848	19.5765	20.2048	21.5602	20.3847	21.3718	20.3902	20.6179
P63208	SKP1	s-phase kinase-associated protein 1 [OS=Homo sapiens]	2	10	21.3074	20.3364	20.9592	21.0834	NaN	19.2203	20.6404	21.6263	NaN	17.4975	18.2256	21.4776	19.3765	19.7462	19.0794	21.6483
Q9BRX2	PELO	Protein pelota homolog [OS=Homo sapiens]	5	10	19.9412	19.7717	19.6541	20.6569	18.9485	19.4115	20.9263	19.2105	19.8242	NaN	20.1744	20.7181	20.1963	19.8877	20.3071	19.8161
Q08752	PPID	peptidyl-prolyl cis-trans isomerase D [OS=Homo sapiens]	5	9	21.0999	21.1562	21.6809	22.2009	19.3458	20.934	22.6542	21.4903	21.2256	20.5449	21.5397	22.2841	21.7865	22.0476	21.6422	22.016
Q86Y82	STX12	Syntaxin-12 [OS=Homo sapiens]	5	8	21.443	20.8674	21.1291	22.4064	19.4508	20.0596	22.1415	21.5297	20.5364	20.2271	21.4843	22.3004	22.2621	21.8634	21.6318	21.8101
Q9Y5Y5	PEX16	Peroxisomal membrane protein PEX16 [OS=Homo sapiens]	3	8	20.6972	19.9682	20.5981	20.8181	18.7569	21.1463	21.1863	20.071	21.0882	21.3107	21.2546	21.0131	20.5614	20.5273	21.1583	20.873
Q9H3K6-1	BOLA2B;BOLA2;LOC107984053	bola-like protein 2 [OS=Homo sapiens]	3	7	20.683	19.4889	20.5143	20.8827	18.6687	19.6298	20.9464	21.2323	19.4934	18.3515	20.3549	21.1875	20.6057	20.6242	20.0691	20.9024
Q96GC9	VMP1	Vacuole membrane protein 1 [OS=Homo sapiens]	3	18	20.6123	20.4116	21.5124	21.7988	19.6079	20.4576	22.0344	20.9161	20.6583	20.4802	21.2704	22.2031	21.7873	21.5686	21.4004	21.2588
P22694-1	PRKACB	cAMP-dependent protein kinase catalytic subunit beta [OS=Homo sapiens]	4	17	18.4873	18.5949	18.975	19.1752	17.8667	17.9698	19.4822	18.4645	18.2623	17.9101	18.5742	19.6386	19.3982	18.9441	18.5284	18.2856
Q8N6T3-1	ARFGAP1	ADP-ribosylation factor GTPase-activating protein 1 [OS=Homo sapiens]	3	17	20.8516	20.1589	19.7746	21.4563	19.6712	19.597	21.6364	20.2634	19.7493	19.7112	20.4738	21.6387	21.353	20.4145	20.2295	20.6305
P46976-1	GYG1	Glycogenin-1 [OS=Homo sapiens]	3	17	22.2783	21.9881	22.2906	22.981	20.4989	21.6545	22.9123	22.0077	21.8276	19.6407	22.108	22.4132	22.8743	22.5075	22.4985	21.958
Q92626	PXDN	peroxidasin homolog [OS=Homo sapiens]	7	16	24.5259	26.344	24.8361	25.1283	24.6801	24.9803	24.5672	24.4897	25.0988	24.4565	25.5436	24.8393	24.6464	24.5863	24.128	27.9953
P56385	ATP5I	ATP synthase subunit e, mitochondrial [OS=Homo sapiens]	2	16	22.0954	21.4978	22.5321	23.0044	20.9435	21.8452	22.4844	22.0309	21.5739	21.7421	22.3844	23.4937	22.3117	22.8549	22.264	22.853
Q9H2H8-1	PPIL3	peptidyl-prolyl cis-trans isomerase-like 3 [OS=Homo sapiens]	3	15	19.0667	20.9197	21.1604	21.4838	18.9782	20.6621	21.2824	20.071	20.711	20.5416	19.8665	20.8158	20.9152	21.4971	18.4811	20.691
Q9H2M9	RAB3GAP2	Rab3 GTPase-activating protein non-catalytic subunit [OS=Homo sapiens]	4	15	NaN	19.2046	20.299	20.7954	18.5891	18.9547	21.1862	19.999	18.1333	17.5292	18.2179	20.8744	20.468	19.1989	19.6683	20.129
Q66PJ3-1	ARL6IP4	ADP-ribosylation factor-like protein 6-interacting protein 4 [OS=Homo sapiens]	4	15	18.969	22.3276	20.0221	21.7263	20.7819	20.4943	21.081	19.9379	21.0707	19.6183	21.2232	21.197	20.6621	21.0558	18.1824	21.6853
Q2PZI1-1	DPY19L1	Probable C-mannosyltransferase DPY19L1 [OS=Homo sapiens]	3	15	20.4353	19.8477	19.8114	20.577	17.9755	18.8681	21.2465	20.4073	19.9991	19.5207	20.1383	20.3806	20.368	20.2976	22.7808	19.7305
Q9NUQ8	ABCF3	ATP-binding cassette sub-family F member 3 [OS=Homo sapiens]	4	15	19.8998	20.3453	20.6601	20.9467	19.2919	19.5344	21.4934	20.4976	20.1169	18.9044	19.8735	20.8742	20.0113	20.6354	20.6008	20.635
Q4KMP7	TBC1D10B	TBC1 domain family member 10B [OS=Homo sapiens]	2	15	19.7563	19.2129	19.014	19.4551	18.5309	19.3746	19.2786	18.7042	19.56	19.4987	19.7698	19.5385	18.9152	19.12	18.7853	19.6784
Q5VZF2-1	MBNL2	muscleblind-like protein 2 [OS=Homo sapiens]	3	15	22.9151	23.612	22.939	23.1524	23.8064	23.2318	22.9392	23.6946	23.1834	23.328	22.7957	22.6768	22.9792	23.2688	23.8857	23.1823
Q8WUF5	PPP1R13L	RelA-associated inhibitor [OS=Homo sapiens]	3	14	20.8356	20.4603	19.4424	21.479	20.6605	21.3976	19.723	19.9548	21.3508	20.6975	21.1206	20.7542	20.1994	20.4713	22.143	21.5894
Q8WYA6	CTNNBL1	Beta-catenin-like protein 1 [OS=Homo sapiens]	6	14	21.6375	20.7202	21.9565	22.2666	20.433	19.5182	22.599	21.4985	21.6481	21.5223	22.0356	22.4936	22.3749	22.4041	21.6485	21.6891
Q96BR5	SELRC1;COA7	Cytochrome c oxidase assembly factor 7 [OS=Homo sapiens]	3	14	18.3673	19.1299	NaN	20.8369	19.1793	21.688	21.4718	19.9667	19.6943	20.2693	20.3565	21.7635	21.8913	20.6668	20.2897	20.2736
P52306-1	RAP1GDS1	Rap1 GTPase-GDP dissociation stimulator 1 [OS=Homo sapiens]	5	14	21.2059	19.5007	21.5855	21.5561	19.7781	19.7835	22.0971	21.283	20.1712	19.3996	19.0162	21.5877	21.1118	21.6622	21.0017	20.5635
Q7L8L6	FASTKD5	FAST kinase domain-containing protein 5, mitochondrial [OS=Homo sapiens]	4	14	20.2284	19.9685	19.8277	20.8407	19.6604	20.5022	20.9481	20.1988	20.2827	20.5519	20.9908	21.2757	20.9651	21.1527	20.6106	20.5942
P33240	CSTF2	cleavage stimulation factor subunit 2 [OS=Homo sapiens]	2	13	22.0508	21.3155	20.45	21.4092	17.0567	21.4676	21.2294	18.1898	21.7567	21.1932	21.5397	21.5648	21.3211	21.0732	20.6429	21.008
Q9UL26	RAB22A	Ras-related protein Rab-22A [OS=Homo sapiens]	3	13	19.3473	18.9813	19.3668	20.0194	18.2665	18.7967	20.1591	19.2653	18.8944	18.9392	19.5275	20.1263	19.865	19.8918	19.6269	19.1659
Q9H8V3	ECT2	Protein ECT2 [OS=Homo sapiens]	6	13	21.3474	20.5119	20.9105	21.18	19.593	20.9456	21.8759	20.7363	20.9098	20.705	20.4771	20.9639	21.1492	21.4332	20.8988	20.5822
Q9BYN8	MRPS26	28S ribosomal protein S26, mitochondrial [OS=Homo sapiens]	3	13	20.3023	19.5374	20.9829	25.7004	20.9645	20.798	24.6428	20.6288	20.2715	20.7641	24.4589	22.1957	21.6741	21.5725	21.1539	20.9522
P82979	SARNP	SAP domain-containing ribonucleoprotein [OS=Homo sapiens]	2	13	18.4519	19.3048	20.6105	20.7537	NaN	18.8206	21.0128	NaN	19.1858	19.2232	20.1429	20.7634	20.2662	20.1298	19.3395	19.3798
Q9UJX3-1	ANAPC7	Anaphase-promoting complex subunit 7 [OS=Homo sapiens]	7	13	20.5552	19.9813	20.3715	21.5275	18.4799	18.237	22.0956	19.694	16.5641	NaN	21.1197	21.796	21.6733	21.1652	21.3281	20.4303
Q9UDW1	UQCR10	cytochrome b-c1 complex subunit 9 [OS=Homo sapiens]	2	13	20.4053	20.5637	21.0596	20.8251	19.2162	20.5258	20.5935	21.1445	19.7243	19.7141	20.6225	21.3145	20.2748	21.6611	20.2065	21.1268
Q9GZT8-1	NIF3L1	NIF3-like protein 1 [OS=Homo sapiens]	4	13	20.4795	20.505	20.3019	21.8713	19.986	20.0095	21.8347	20.7688	21.069	19.7363	20.9417	21.7236	20.9894	21.3038	20.9112	20.9232
P48651	PTDSS1	phosphatidylserine synthase 1 [OS=Homo sapiens]	2	13	21.1095	20.1742	19.9574	21.0954	19.2861	20.4623	21.3894	19.604	21.3058	20.5802	21.2646	21.3809	20.9185	21.0806	19.8978	20.8441
Q7LBR1	CHMP1B	Charged multivesicular body protein 1b [OS=Homo sapiens]	2	12	22.2208	20.923	21.4226	22.2806	22.2596	21.1006	21.9344	20.5711	21.7844	21.4991	21.3335	22.7829	21.4125	21.5052	20.1625	21.7329
Q9P013	CWC15	spliceosome-associated protein CWC15 homolog [OS=Homo sapiens]	3	12	20.5145	19.8482	20.1029	21.3188	19.7873	20.9586	21.2112	20.7008	19.5579	20.8446	20.6006	21.5458	21.0922	21.0387	19.3166	21.4044
Q9NXS2	QPCTL	Glutaminyl-peptide cyclotransferase-like protein [OS=Homo sapiens]	2	12	20.2594	20.1091	20.1715	20.6412	19.6534	20.7177	20.6272	20.1431	20.5553	20.9253	20.929	20.769	20.7039	20.9221	19.8687	20.3788
P56556	NDUFA6	NADH dehydrogenase [ubiquinone] 1 alpha subcomplex subunit 6 [OS=Homo sapiens]	3	12	21.078	20.5843	20.9602	21.7594	20.3974	20.7972	21.5261	20.5885	21.2213	20.6617	21.8804	21.4459	21.0013	21.7183	21.2989	21.1801
Q96DB5	FAM82B;RMDN1	regulator of microtubule dynamics protein 1 [OS=Homo sapiens]	4	12	NaN	20.9353	19.6257	20.7081	16.6466	22.9471	20.4471	19.1957	19.8945	20.4307	19.6089	20.9325	20.9016	20.3642	23.9395	20.0408
Q3KQU3	MAP7D1	MAP7 domain-containing protein 1 [OS=Homo sapiens]	5	12	21.4108	20.3226	20.5175	21.5907	20.5501	20.3855	21.5271	19.0523	20.9394	20.2198	20.6491	21.2861	20.6447	20.7833	20.0702	20.9913
Q9GZY8-1	MFF	Mitochondrial fission factor [OS=Homo sapiens]	3	11	19.1366	20.0173	19.7566	20.9356	18.055	17.9607	20.939	19.5638	NaN	19.6229	19.8025	21.7852	20.8534	21.0715	NaN	20.5665
P49585	PCYT1A	choline-phosphate cytidylyltransferase A [OS=Homo sapiens]	3	11	19.639	19.5088	20.0844	21.1017	18.3463	20.7055	21.3319	20.2917	19.3343	18.827	19.7158	20.601	20.7939	20.8446	19.459	19.8396
Q13112	CHAF1B	Chromatin assembly factor 1 subunit B [OS=Homo sapiens]	2	11	20.4992	20.13	20.0587	20.5916	19.6748	20.412	20.7375	19.8598	20.3134	19.8926	20.7662	20.5923	20.1001	20.5954	20.0593	20.3872
Q9BX95	SGPP1	Sphingosine-1-phosphate phosphatase 1 [OS=Homo sapiens]	4	11	21.4628	20.9967	20.8397	21.7633	20.3496	19.8509	21.8244	20.2589	20.8541	20.5597	20.8253	21.7054	21.3657	21.1536	20.2733	21.2468
O75394	MRPL33	39S ribosomal protein L33, mitochondrial [OS=Homo sapiens]	2	11	20.2576	20.5347	20.837	21.816	20.7758	21.2674	21.0595	20.634	21.2326	20.9598	21.9528	22.0173	21.5452	21.8905	21.2404	21.4156
P08621-1	SNRNP70	U1 small nuclear ribonucleoprotein 70 kDa [OS=Homo sapiens]	4	11	20.608	19.1465	20.9471	21.8465	20.6071	20.5529	21.5528	20.1657	20.7709	22.0016	21.2268	22.1606	21.769	21.8012	19.9326	20.7361
Q9BWU0	SLC4A1AP	kanadaptin [OS=Homo sapiens]	5	11	19.5999	19.2569	20.3275	20.8054	18.0326	19.1641	20.9397	19.7425	19.7869	18.3479	20.1577	21.2579	20.2231	20.5425	20.2149	19.9737
P61962	DCAF7	DDB1- and CUL4-associated factor 7 [OS=Homo sapiens]	5	11	21.1171	21.358	22.0757	22.6785	21.2914	22.141	22.4495	21.8493	22.0796	20.983	22.5856	22.622	22.2818	22.0531	21.5638	21.9401
Q12768	KIAA0196;WASHC5	WASH complex subunit 5 [OS=Homo sapiens]	6	10	NaN	19.5615	17.4838	19.4329	19.1483	17.8348	20.6623	17.5419	NaN	18.234	18.3281	20.5291	19.2194	20.0191	18.5497	19.1083
Q96GG9	DCUN1D1	DCN1-like protein 1 [OS=Homo sapiens]	7	10	22.8834	22.1421	22.2945	23.0818	22.0083	22.2346	21.7162	22.0348	21.6646	22.0371	22.6538	23.2419	22.906	22.9298	21.2375	22.64
Q96C90	PPP1R14B	Protein phosphatase 1 regulatory subunit 14B [OS=Homo sapiens]	3	10	19.5641	20.2729	21.4876	21.3153	18.6788	19.5688	21.3669	20.902	19.2628	19.9874	20.2162	20.9482	21.0687	21.3714	20.5181	20.4237
Q9UBU9-1	NXF1	nuclear RNA export factor 1 [OS=Homo sapiens]	4	9	18.3369	19.3831	18.8927	19.7246	17.3119	19.4761	18.899	17.7176	20.8625	21.5042	20.4263	19.992	19.1555	19.045	20.739	NaN
Q14997	PSME4	Proteasome activator complex subunit 4 [OS=Homo sapiens]	4	9	17.4924	17.4635	16.889	18.082	16.4201	16.6989	18.86	17.1435	NaN	17.1714	17.2	18.0794	18.0304	18.1892	17.3209	17.3476
Q13243-1	SRSF5	Serine/arginine-rich splicing factor 5 [OS=Homo sapiens]	4	9	20.6951	20.4699	20.7111	21.9546	19.842	20.5145	21.6344	20.4492	19.9567	20.0053	21.214	21.825	22.0151	21.6027	20.3263	21.1395
P01111	NRAS	GTPase NRas [OS=Homo sapiens]	5	9	17.863	22.2378	21.5158	22.6582	17.9411	20.8645	22.0287	21.7247	22.8005	20.4184	21.9027	22.6898	22.1867	22.4809	21.8726	21.7992
Q9UJ70	NAGK	N-acetyl-D-glucosamine kinase [OS=Homo sapiens]	5	9	21.6506	21.8824	21.9344	22.5237	20.8119	21.1166	22.8825	21.7474	21.771	21.214	21.7031	22.5968	22.4554	22.7121	22.228	21.9718
Q15643	TRIP11	Thyroid receptor-interacting protein 11 [OS=Homo sapiens]	5	9	19.6416	NaN	18.5814	20.8249	NaN	18.0289	20.7998	NaN	17.5928	19.002	17.718	20.5118	19.7645	19.6989	19.8204	18.521
O75027-1	ABCB7	ATP-binding cassette sub-family B member 7, mitochondrial [OS=Homo sapiens]	4	9	20.569	20.2792	20.9377	21.7013	18.8329	20.2639	21.184	19.8207	19.5482	21.0631	21.0676	21.1933	20.1651	21.8606	20.5829	20.7094
Q13443	ADAM9	disintegrin and metalloproteinase domain-containing protein 9 [OS=Homo sapiens]	3	8	18.8627	17.5562	17.1509	20.4866	17.3739	17.6625	20.7676	19.3658	17.8828	17.1693	17.5165	20.673	20.3803	18.9845	17.6654	18.0854
Q99661-1	KIF2C	Kinesin-like protein KIF2C [OS=Homo sapiens]	8	8	20.6987	20.6397	22.0931	22.0565	19.5817	20.6182	22.0711	19.6213	20.6551	20.7147	21.7302	22.3098	21.56	21.6651	20.7002	21.5747
Q8TCG1	KIAA1524;CIP2A	Protein CIP2A [OS=Homo sapiens]	3	8	21.478	20.7905	21.116	19.9718	18.4941	19.3405	21.2744	18.5015	20.6369	20.2191	20.713	21.2399	21.0639	20.7936	18.4273	20.5427
Q9NP97	DYNLRB1	Dynein light chain roadblock-type 1 [OS=Homo sapiens]	3	8	20.1902	20.3849	21.4458	20.0776	18.1425	19.3399	21.3565	22.3105	19.0187	18.4418	19.8282	21.2966	20.9311	21.3295	18.3554	21.1617
P51159-1	RAB27A	Ras-related protein Rab-27A [OS=Homo sapiens]	4	8	20.0287	19.9305	20.318	20.5448	19.5262	18.9496	21.285	20.6239	20.6602	19.6105	21.0523	21.5527	21.3776	20.641	20.6148	20.3901
Q9UM54-1	MYO6	Isoform 1 of Unconventional myosin-VI [OS=Homo sapiens]	5	7	20.755	20.0616	20.7809	21.1654	19.3263	19.3676	21.0563	20.8866	19.9922	20.3488	18.9321	21.7472	21.126	20.7506	19.4188	20.1452
Q96RD7-1	PANX1	Pannexin-1 [OS=Homo sapiens]	3	7	19.0565	17.8306	20.7858	19.4801	17.1609	NaN	19.6876	19.8996	18.188	16.7055	19.851	19.7645	19.4643	20.9869	19.5511	20.1268
Q9NRL3	STRN4	Striatin-4 [OS=Homo sapiens]	2	15	18.9716	NaN	16.9095	17.5209	17.7073	NaN	18.5385	NaN	17.5195	16.3085	NaN	18.7528	18.1638	17.5023	17.0785	18.2023
P62877	RBX1	E3 ubiquitin-protein ligase RBX1 [OS=Homo sapiens]	2	14	21.7847	21.5392	21.5002	22.4045	20.8161	21.5271	22.2829	21.4206	20.8502	20.9668	21.2395	22.4766	22.1051	21.66	20.9741	21.8928
Q9H832	UBE2Z	Ubiquitin-conjugating enzyme E2 Z [OS=Homo sapiens]	5	13	22.2346	21.3692	21.633	22.7211	20.071	21.2332	22.7757	21.3377	21.4206	20.6949	21.2803	22.6238	22.5393	22.0123	21.3424	22.0445
Q9GZP9	DERL2	Derlin-2 [OS=Homo sapiens]	2	13	20.3902	20.729	20.8172	21.2342	20.1943	20.9214	20.9534	20.7882	20.8542	20.563	20.5331	21.2579	21.2503	21.1637	20.6604	20.8889
P30622-1	CLIP1	Isoform 2 of CAP-Gly domain-containing linker protein 1 [OS=Homo sapiens]	6	13	25.6743	22.8054	23.5937	23.6382	22.9239	23.3197	23.3421	21.9556	23.1546	23.8067	23.2175	23.5236	22.8372	22.6257	23.2721	22.6042
Q5RKV6	EXOSC6	Exosome complex component MTR3 [OS=Homo sapiens]	3	13	21.5867	20.8555	19.5349	21.5612	19.3402	20.9459	21.5266	22.5247	21.4602	21.9511	20.7706	20.8769	21.2868	21	NaN	20.2908
O94788-1	ALDH1A2	retinal dehydrogenase 2 [OS=Homo sapiens]	2	13	20.355	19.6845	20.2902	20.6545	19.3231	19.7091	20.6971	20.1652	19.9395	19.8018	20.3152	20.9127	20.6973	20.6212	19.8529	20.083
Q9NQX3	GPHN	Gephyrin [OS=Homo sapiens]	3	13	19.9574	19.4436	20.0665	21.3323	19.3331	20.09	20.7157	19.5709	19.5205	19.5107	20.0162	20.8502	20.5117	20.5598	19.6897	18.7977
Q08378	GOLGA3	Golgin subfamily A member 3 [OS=Homo sapiens]	2	13	22.431	21.0646	21.4858	21.1332	21.6649	21.8737	21.2983	20.0998	21.9589	20.8595	21.6913	21.1814	21.46	21.4786	20.9106	21.7032
Q7L5N1	COPS6	COP9 signalosome complex subunit 6 [OS=Homo sapiens]	4	12	21.0779	21.2166	22.2455	22.1489	18.6571	21.0992	22.1478	21.3606	21.0017	18.2411	21.159	22.3775	22.4341	21.8836	21.7262	21.4924
O00244	ATOX1	Copper transport protein ATOX1 [OS=Homo sapiens]	2	12	21.1376	21.144	21.8967	20.7196	20.9705	20.868	22.0807	22.6539	20.587	20.2767	20.9603	21.934	20.4205	21.5976	20.9061	21.5585
Q9NQW7-1	XPNPEP1	xaa-Pro aminopeptidase 1 [OS=Homo sapiens]	3	12	21.8176	21.3983	22.1758	22.1932	20.6167	21.2782	22.5184	21.5405	21.1107	20.6154	21.6049	22.1022	22.1036	21.9506	21.2553	21.8159
P49770	EIF2B2	Translation initiation factor eIF-2B subunit beta [OS=Homo sapiens]	5	12	21.4576	20.428	21.5144	22.2685	20.2803	20.1042	22.3914	21.4997	20.5686	18.8718	21.1144	22.4136	21.869	21.9405	21.3087	21.3499
Q9UKN8	GTF3C4	General transcription factor 3C polypeptide 4 [OS=Homo sapiens]	6	12	21.2673	19.8903	20.501	21.7259	19.5201	19.5238	21.8232	21.0048	20.3948	20.1198	21.1229	21.8228	20.7877	21.5675	21.0767	20.5455
P29558-1	RBMS1	RNA-binding motif, single-stranded-interacting protein 1 [OS=Homo sapiens]	2	12	20.9968	20.9228	21.0665	21.5621	19.0473	20.8652	21.0412	20.3469	20.7325	20.8209	21.4175	21.6182	20.9653	21.0374	19.3464	20.8483
Q9H4A3	WNK1	Serine/threonine-protein kinase WNK1 [OS=Homo sapiens]	2	12	18.9098	18.3081	18.6854	19.4155	NaN	17.7952	19.5738	18.0714	18.3595	18.0385	18.484	19.2171	18.9916	18.7965	19.0407	18.3363
P52298-1	NCBP2	Nuclear cap-binding protein subunit 2 [OS=Homo sapiens]	4	12	21.5412	21.4445	21.6521	22.6242	21.0673	21.4642	22.28	20.9568	21.3968	21.3926	21.9622	22.7626	21.9331	22.0759	21.5578	21.3019
P0C7P0	CISD3	CDGSH iron-sulfur domain-containing protein 3, mitochondrial [OS=Homo sapiens]	2	12	20.7064	19.1407	19.9509	21.4289	20.4204	21.5508	20.8967	18.5921	20.8094	21.0529	21.2286	21.2032	20.5558	20.6517	20.5914	20.8631
Q9Y2K2	SIK3	Serine/threonine-protein kinase SIK3 [OS=Homo sapiens]	3	11	20.5014	19.5974	19.1924	20.3698	19.8728	20.4786	19.4627	19.2567	20.5691	19.299	20.1553	19.73	19.3756	19.1402	19.1852	20.5562
P17612	PRKACA	cAMP-dependent protein kinase catalytic subunit alpha [OS=Homo sapiens]	4	11	18.1326	18.4851	20.921	21.234	19.0718	18.7272	21.5183	20.3016	19.1344	17.7292	19.7682	21.5462	21.1332	21.0896	20.6709	19.1902
Q8IVD9	NUDCD3	NudC domain-containing protein 3 [OS=Homo sapiens]	3	11	20.5483	19.6559	20.9265	21.2483	18.6813	18.8071	21.4251	20.1436	18.7823	19.1958	18.7588	21.2475	20.9146	20.9929	18.8996	20.0294
Q53H82	LACTB2	Endoribonuclease LACTB2 [OS=Homo sapiens]	2	11	21.6867	19.4703	19.2345	21.8354	19.8883	20.9278	21.3273	20.3553	21.3764	20.7158	21.3997	21.7448	21.5535	21.862	21.2376	21.4414
P23786	CPT2	Carnitine O-palmitoyltransferase 2, mitochondrial [OS=Homo sapiens]	5	11	18.7869	20.066	20.8182	20.9424	15.8931	18.3911	22.048	20.8619	19.9695	18.6756	20.6367	21.0642	21.5349	21.1237	20.5384	20.8042
Q9UNF0	PACSIN2	Protein kinase C and casein kinase substrate in neurons protein 2 [OS=Homo sapiens]	3	11	20.2563	20.5227	21.3316	21.9569	20.1673	20.1706	22.0303	20.9772	20.622	20.3636	21.0687	22.3238	21.7633	21.8767	20.8051	21.4395
Q9UJ83	HACL1	2-hydroxyacyl-CoA lyase 1 [OS=Homo sapiens]	6	11	20.3473	20.6776	21.0301	21.5432	20.0785	21.124	22.1435	20.6884	20.9155	20.7795	21.2873	22.0742	21.9066	21.0872	21.2823	21.0554
Q14257	RCN2	Reticulocalbin-2 [OS=Homo sapiens]	5	10	20.4455	21.9512	18.9945	20.1368	20.4879	20.0193	19.6474	20.4263	17.8074	21.2741	18.8699	22.683	21.7311	21.8474	18.2795	20.0708
Q96IJ6	GMPPA	Mannose-1-phosphate guanyltransferase alpha [OS=Homo sapiens]	6	10	21.0446	20.1125	21.0408	22.0949	19.6683	20.6918	21.9727	20.7605	20.1175	19.8504	20.7033	21.9252	21.9114	21.854	20.8756	20.7909
P36404	ARL2	ADP-ribosylation factor-like protein 2 [OS=Homo sapiens]	2	10	19.4952	19.1276	19.6398	20.3718	18.0311	18.356	20.6322	19.0343	19.0495	18.3201	18.581	20.081	19.7729	19.7107	19.5171	18.9313
P57737-3	CORO7-PAM16;CORO7	Isoform 3 of Coronin-7 [OS=Homo sapiens]	5	10	19.8944	20.9152	21.6704	21.6729	19.8261	22.2052	21.6107	20.9552	21.3931	21.2929	22.2394	21.6106	21.5793	22.5987	20.9487	21.6052
O75934	BCAS2	Pre-mRNA-splicing factor spf27 [OS=Homo sapiens]	5	10	21.42	19.8928	21.9671	21.5056	18.605	19.7398	21.454	21.5226	19.4352	20.3531	20.6986	21.9941	21.4493	21.3461	20.3927	20.892
Q6P1A2	LPCAT3	Lysophospholipid acyltransferase 5 [OS=Homo sapiens]	2	10	21.4367	20.7966	20.672	21.6677	19.1701	20.3151	21.8129	19.4499	20.1768	18.4007	19.668	21.6121	20.8756	20.5316	19.2004	20.719
Q2TAL8	QRICH1	Glutamine-rich protein 1 [OS=Homo sapiens]	4	10	19.6782	18.9266	20.3698	21.1295	18.8924	18.9269	21.247	20.0249	NaN	18.331	19.8835	20.9095	20.5769	20.9165	19.8652	19.2415
O15533-1	TAPBP	Tapasin [OS=Homo sapiens]	2	10	20.2792	19.9334	NaN	20.5097	18.5601	NaN	20.5937	18.6033	19.3291	18.5705	19.1218	20.964	20.4679	19.5616	18.9289	20.067
Q9UI10-1	EIF2B4	translation initiation factor eIF-2B subunit delta [OS=Homo sapiens]	3	10	19.615	20.0217	19.486	19.7128	19.7512	20.2803	20.2953	17.7905	19.4299	20.5873	20.0456	20.9631	20.7599	20.2507	19.139	20.0144
Q9P0M9	MRPL27	39S ribosomal protein L27, mitochondrial [OS=Homo sapiens]	2	10	18.7928	19.7543	20.023	21.3222	19.01	20.0944	21.2033	18.9808	20.2548	20.1105	21.1311	21.3708	21.2075	21.5241	20.479	20.7332
Q96SU4	OSBPL9	Oxysterol-binding protein-related protein 9 [OS=Homo sapiens]	4	10	18.959	18.5972	20.461	20.4838	18.727	20.2991	21.3915	18.8064	18.747	NaN	19.938	21.2066	21.1505	19.9736	20.2623	19.4635
O60678	PRMT3	protein arginine N-methyltransferase 3 [OS=Homo sapiens]	4	10	19.5997	20.8271	19.9097	20.5737	18.5842	19.4813	21.2256	19.9503	18.4973	19.8889	20.4068	20.2354	20.4288	20.5713	20.0373	20.0988
Q9NX46	ADPRHL2	Poly(ADP-ribose) glycohydrolase ARH3 [OS=Homo sapiens]	3	9	20.2834	19.3982	20.7641	21.7105	19.6056	20.413	21.5432	20.5259	20.5227	20.316	21.2638	21.4842	21.6043	21.4003	20.9296	21.0069
P42574	CASP3	Caspase-3 [OS=Homo sapiens]	2	9	NaN	21.2121	20.5915	21.5523	19.3729	20.8203	22.4022	21.664	20.9646	20.2542	18.568	22.2947	22.0097	21.5041	21.4716	21.4492
O94903	PROSC;PLPBP	Pyridoxal phosphate homeostasis protein [OS=Homo sapiens]	4	9	NaN	18.6218	20.0943	21.0961	19.4859	19.865	20.0348	19.2509	NaN	19.7436	19.7308	21.1721	20.9372	20.6649	19.5762	20.0723
O95400	CD2BP2	CD2 antigen cytoplasmic tail-binding protein 2 [OS=Homo sapiens]	3	9	21.4184	20.7325	21.1657	21.6408	18.2014	20.6829	21.8277	21.1395	21.0301	20.6598	21.132	21.8867	21.4954	21.4926	20.8289	21.1837
P63165-1	SUMO1	Small ubiquitin-related modifier 1 [OS=Homo sapiens]	3	9	22.219	21.3968	22.8762	22.5687	20.6528	22.022	22.8219	22.6455	22.1846	22.124	22.5819	23.2605	22.9558	22.7366	21.7051	22.1713
Q13257-1	MAD2L1	Mitotic spindle assembly checkpoint protein MAD2A [OS=Homo sapiens]	4	9	21.1193	20.9096	21.7055	22.5913	20.4463	21.6034	22.5031	21.1642	20.8984	20.5665	21.6384	22.1168	21.9488	21.7282	21.374	21.9057
P04279-1	SEMG1	Semenogelin-1 [OS=Homo sapiens]	3	9	21.126	21.6493	20.8638	20.1915	19.1814	19.513	20.2627	18.9568	20.3735	19.2716	20.0967	NaN	22.0479	19.4065	19.3936	19.8571
Q86SQ0-1	PHLDB2	Pleckstrin homology-like domain family B member 2 [OS=Homo sapiens]	3	8	20.2337	20.5739	20.8123	20.7192	20.2084	20.1641	21.0728	20.4966	21.1374	19.8737	20.6464	20.775	20.125	20.6234	18.5036	20.0274
Q9NRN7	AASDHPPT	L-aminoadipate-semialdehyde dehydrogenase-phosphopantetheinyl transferase [OS=Homo sapiens]	4	8	19.0184	18.8836	20.4478	20.6799	18.9036	18.2284	20.8049	19.6847	18.6363	18.7421	20.0151	20.2522	20.2377	20.1686	20.0267	19.8112
Q14139	UBE4A	ubiquitin conjugation factor e4 a [OS=Homo sapiens]	3	8	19.3526	18.3472	19.6436	19.6841	17.8665	18.1474	19.7108	18.2821	18.9078	18.2201	19.0512	20.4869	20.1549	19.1412	18.68	18.5949
O94919	ENDOD1	endonuclease domain-containing 1 protein [OS=Homo sapiens]	3	8	18.4461	19.1744	21.0443	20.3736	18.3908	18.8023	19.1993	19.5598	18.936	18.8378	19.281	19.6846	19.7307	19.8459	17.5286	18.9909
Q9UNI6	DUSP12	Dual specificity protein phosphatase 12 [OS=Homo sapiens]	3	8	18.5602	NaN	20.2157	21.0742	18.5521	19.0158	20.9392	20.3172	NaN	NaN	19.4295	20.9739	20.4782	20.349	20.1365	19.3919
Q8TD19	NEK9	Serine/threonine-protein kinase Nek9 [OS=Homo sapiens]	5	8	23.0454	22.4503	22.4009	22.9886	22.3584	22.6393	22.9493	21.4652	22.756	22.304	22.7264	22.8921	22.3307	22.5684	21.9847	22.4863
Q13188	STK3	serine/threonine-protein kinase 3 [OS=Homo sapiens]	4	8	19.997	20.3992	20.1436	20.8765	19.1158	19.106	20.6301	19.1569	17.6109	19.803	19.1574	20.5392	20.2087	20.5489	20.155	20.4186
Q9NVS2	MRPS18A	39S ribosomal protein S18a, mitochondrial [OS=Homo sapiens]	2	8	21.6835	18.5528	20.2916	20.6403	20.3265	19.1702	20.3906	20.5973	19.4429	19.4021	20.1528	20.4634	20.1846	20.9779	19.7665	20.174
Q05048	CSTF1	Cleavage stimulation factor subunit 1 [OS=Homo sapiens]	4	8	20.2958	19.012	19.7293	21.6052	18.3475	19.6826	21.4904	18.8703	20.3304	20.692	19.7848	21.5772	21.0767	21.5349	20.2777	19.3486
O43808	SLC25A17	peroxisomal membrane protein PMP34 [OS=Homo sapiens]	2	8	18.4587	18.4525	16.9546	16.8854	17.4881	18.9597	19.3665	17.4275	19.4048	18.7545	19.4358	18.2854	17.7	19.3439	19.0227	19.3912
O75832	PSMD10	26S proteasome non-ATPase regulatory subunit 10 [OS=Homo sapiens]	2	8	20.3682	19.6776	20.3496	21.0088	19.2768	19.5866	21.075	20.1488	19.4435	19.5742	19.3531	21.0785	20.9353	20.3359	19.9167	20.4725
Q9BRR6-1	ADPGK	ADP-dependent glucokinase [OS=Homo sapiens]	4	8	NaN	19.5425	20.645	20.5305	17.8954	18.2617	20.6407	19.7263	17.9532	NaN	19.9729	20.9742	20.5095	18.9664	20.0871	19.6024
Q96GA3	LTV1	protein LTV1 homolog [OS=Homo sapiens]	2	8	18.4125	19.1655	19.7175	20.7047	19.4347	19.6724	19.907	NaN	19.0864	19.2819	20.1594	20.3009	19.5142	20.0574	17.9358	20.1311
Q9P015	MRPL15	39S ribosomal protein L15, mitochondrial [OS=Homo sapiens]	2	8	19.4722	19.4686	20.3659	21.3305	19.7264	20.0788	21.0011	19.8019	19.8197	20.0568	21.0708	21.4477	20.976	21.4137	20.9205	20.915
P84090	ERH	Enhancer of rudimentary homolog [OS=Homo sapiens]	2	7	21.7878	21.1197	20.1878	21.0087	20.7273	21.6816	21.0442	22.3028	19.5566	21.5286	21.6019	21.6722	20.7455	21.121	20.3586	21.1871
Q13144	EIF2B5	Translation initiation factor eIF-2B subunit epsilon [OS=Homo sapiens]	5	7	20.8698	20.3099	20.97	21.6199	19.8132	20.7284	21.739	20.309	20.2054	19.7034	20.5598	21.543	21.3274	21.4967	20.5567	21.149
P57772	EEFSEC	selenocysteine-specific elongation factor [OS=Homo sapiens]	5	7	21.0969	20.5151	21.4343	21.9745	20.3512	20.1007	22.0717	20.4065	21.029	20.038	20.5695	21.9492	21.267	21.0337	21.4566	20.9401
Q6WCQ1	MPRIP	Myosin phosphatase Rho-interacting protein [OS=Homo sapiens]	3	7	20.8164	19.5161	18.7026	20.777	19.8362	19.8193	20.0003	18.3527	18.9169	19.7706	20.3618	19.7881	19.466	19.5593	18.6262	20.3439
Q658P3-1	STEAP3	Metalloreductase STEAP3 [OS=Homo sapiens]	3	7	20.3653	19.2977	20.5407	20.3417	18.6816	19.4115	20.9498	19.759	20.4818	NaN	20.9705	21.2907	20.9961	20.6562	20.3008	20.1563
O15347	HMGB3	High mobility group protein B3 [OS=Homo sapiens]	2	7	20.8549	20.3391	21.4583	22.3975	NaN	20.424	21.7571	20.3617	20.8886	20.3104	21.2563	22.2599	21.4948	21.5244	20.8466	21.4466
Q9H6Z4	RANBP3	Ran-binding protein 3 [OS=Homo sapiens]	4	7	24.2212	22.6934	22.7887	22.2907	21.8167	23.5542	22.5088	22.3304	22.5578	21.469	22.9776	22.9542	22.6573	22.5353	21.9145	22.7313
P04150	NR3C1	Glucocorticoid receptor [OS=Homo sapiens]	3	7	18.2147	18.5211	20.4858	20.5299	18.1954	17.565	20.6006	19.8265	18.7862	18.9262	19.2208	20.6659	20.6212	20.5281	18.6641	19.3621
Q9UJA5-1	TRMT6	tRNA (adenine(58)-N(1))-methyltransferase non-catalytic subunit TRM6 [OS=Homo sapiens]	5	7	19.2874	18.9289	19.0941	20.0746	19.4031	17.1093	19.9467	18.2192	NaN	17.833	18.6445	19.9238	18.3892	18.6054	19.2913	19.503
Q5VTU8	ATP5EP2	ATP synthase subunit epsilon-like protein, mitochondrial [OS=Homo sapiens]	2	7	21.7096	21.7815	21.8321	23.3468	21.4287	22.0026	23.009	22.1325	21.8032	22.2997	23.1178	23.3895	22.6532	22.7507	22.1298	22.5058
P02452	COL1A1	Collagen alpha-1(I) chain [OS=Homo sapiens]	3	7	20.8949	18.9149	19.8075	20.0089	17.8128	19.0735	19.5753	18.6127	20.0585	20.3401	19.4688	20.9408	19.5995	19.3902	19.1784	18.752
Q14197	ICT1;MRPL58	Peptidyl-tRNA hydrolase ICT1, mitochondrial [OS=Homo sapiens]	4	6	20.1772	20.4737	21.4436	22.4924	19.814	21.3757	22.2324	21.2132	20.8503	22.1511	22.109	22.5996	21.612	22.1812	21.6355	21.1912
Q9Y5K6	CD2AP	CD2-associated protein [OS=Homo sapiens]	5	6	20.6885	18.9049	20.9297	21.2746	18.537	18.9867	21.7865	20.8984	20.1895	20.1333	20.9304	21.6858	21.4015	21.6313	21.0748	23.6213
Q8NEB9	PIK3C3	Phosphatidylinositol 3-kinase catalytic subunit type 3 [OS=Homo sapiens]	3	6	19.1531	14.4344	18.4548	19.6881	17.5772	17.6766	19.9997	18.3057	18.4946	15.3183	19.1598	19.7614	18.89	19.3033	NaN	18.5774
P13498	CYBA	Cytochrome b-245 light chain [OS=Homo sapiens]	2	6	19.9472	19.7094	19.7076	21.0896	18.5503	20.1389	20.4491	19.8268	19.5913	20.2227	20.3853	21.3816	20.5031	20.5934	19.9164	20.4003
O75815-1	BCAR3	Breast cancer anti-estrogen resistance protein 3 [OS=Homo sapiens]	3	6	19.0174	20.184	20.4044	21.0256	19.2152	19.2427	21.696	19.5763	19.0155	18.4443	19.8975	20.4435	20.9217	20.1226	19.9394	18.1439
Q9NXR7-1	BRE;BABAM2	Isoform 1 of BRISC and BRCA1-A complex member 2 [OS=Homo sapiens]	3	6	21.6528	NaN	18.5075	19.151	NaN	18.4412	20.3871	NaN	18.0136	NaN	18.803	20.1367	19.8634	18.758	NaN	18.2273
P21283	ATP6V1C1	V-type proton ATPase subunit C 1 [OS=Homo sapiens]	4	6	NaN	18.6064	16.7134	20.4369	15.1267	19.1997	20.4534	19.2121	15.0758	15.8962	NaN	16.7486	16.8336	16.845	18.4361	16.2888
O60216	RAD21	Double-strand-break repair protein rad21 homolog [OS=Homo sapiens]	4	6	19.7642	19.0521	20.7998	20.943	18.4402	18.5189	20.7691	19.2816	18.6657	20.072	20.1047	20.4611	20.7065	20.4743	19.4269	18.7637
Q13445	TMED1	Transmembrane emp24 domain-containing protein 1 [OS=Homo sapiens]	4	6	18.1999	19.0795	NaN	20.9235	18.9673	19.7825	20.7512	21.1816	20.4262	19.3896	20.5558	21.4539	21.7351	21.1532	20.2144	20.8636
P46736	BRCC3	Lys-63-specific deubiquitinase BRCC36 [OS=Homo sapiens]	3	6	20.3762	19.3117	20.3475	20.7459	18.9715	19.1506	20.6806	20.3206	19.9076	18.3454	20.1318	20.9065	20.5985	19.302	20.5466	20.2238
P10109	FDX1	Adrenodoxin, mitochondrial [OS=Homo sapiens]	2	5	19.3653	19.3022	19.308	20.0927	18.9163	18.9811	20.5461	19.992	19.3438	19.1528	19.0351	20.882	20.7175	19.9761	18.9442	19.795
P62328	TMSB4X	Thymosin beta-4 [OS=Homo sapiens]	3	5	21.0441	19.0973	20.0918	18.1033	18.6985	19.73	19.1864	22.0274	18.8209	16.524	18.9067	19.869	18.7028	19.4626	20.4655	20.8499
Q9UQN3-1	CHMP2B	Charged multivesicular body protein 2b [OS=Homo sapiens]	2	5	20.3065	20.046	21.5144	20.9991	19.7693	20.6833	20.6579	20.3229	20.4187	19.3236	19.7331	20.7959	20.998	20.9306	20.0483	20.0397
P53367	ARFIP1	Arfaptin-1 [OS=Homo sapiens]	5	5	21.6654	21.7731	20.1323	21.7957	21.0176	19.5319	22.7752	21.8557	19.9332	22.4196	20.3615	21.4386	21.9363	21.3157	22.3457	21.4464
Q96ST2	IWS1	protein IWS1 homolog [OS=Homo sapiens]	3	4	18.6729	17.5104	19.4027	19.7774	16.3295	17.7966	20.3509	19.3615	18.2708	18.6445	19.3871	19.9136	19.8574	19.6564	19.3671	19.3512
Q13033	STRN3	Striatin-3 [OS=Homo sapiens]	2	12	20.7018	20.0912	19.5926	20.9834	19.3458	19.6452	21.0189	20.6145	20.3799	18.3632	20.0816	20.9955	20.8097	20.4813	20.4611	19.8933
O14907	TAX1BP3	Tax1-binding protein 3 [OS=Homo sapiens]	2	11	20.6156	20.1819	21.5105	21.2604	NaN	19.0342	21.1678	21.22	NaN	18.5564	19.3084	20.3062	21.1096	19.8621	19.0742	20.4347
Q99816	TSG101	tumor susceptibility gene 101 protein [OS=Homo sapiens]	2	11	20.3953	21.008	21.5444	22.0248	20.6402	21.0971	21.7129	20.9047	21.3088	20.6527	21.5926	21.9383	21.4337	21.2323	21.0075	21.2932
Q9NYK5-1	MRPL39	39S ribosomal protein L39, mitochondrial [OS=Homo sapiens]	4	10	20.3605	20.9162	21.6021	22.5401	20.3907	20.9489	22.4012	20.7663	20.7663	21.4342	22.1139	22.2086	22.3208	22.6487	22.0255	22.0434
P49593	PPM1F	Protein phosphatase 1F [OS=Homo sapiens]	4	10	NaN	20.0714	19.6519	21.3074	16.12	20.091	20.9652	16.8756	19.546	19.4578	20.3897	21.0632	20.6181	20.7488	18.2217	19.6142
Q9H2P9-1	DPH5	Diphthine methyl ester synthase [OS=Homo sapiens]	3	9	20.8707	NaN	20.3134	21.1231	20.4868	20.842	21.2075	18.185	20.6088	17.8659	20.8645	20.8377	20.9794	20.2648	19.7344	20.3555
P10301	RRAS	Ras-related protein R-Ras [OS=Homo sapiens]	4	9	19.108	17.824	19.7128	18.8352	17.9582	17.9264	19.4082	18.0891	17.9219	18.6983	18.6686	20.1855	19.2189	19.2576	18.5793	18.1048
Q9NPA0	EMC7	ER membrane protein complex subunit 7 [OS=Homo sapiens]	2	9	21.0533	20.4227	21.0571	21.5999	18.4994	20.0288	21.7179	20.7928	21.1157	20.1903	20.7594	22.0535	21.5276	21.1532	21.2358	20.6935
P55196-1	MLLT4;AFDN	Isoform 2 of Afadin [OS=Homo sapiens]	2	9	18.7747	20.0418	20.7207	17.6756	20.8381	20.2697	17.9978	22.3588	NaN	19.3686	19.8518	17.5192	20.0165	17.8434	21.7575	18.9183
O15160	POLR1C	DNA-directed RNA polymerases I and III subunit RPAC1 [OS=Homo sapiens]	3	9	19.9109	20.7012	21.0383	21.8109	18.8026	20.5387	21.5949	20.9596	20.6021	20.6852	21.166	21.8612	21.421	21.4394	20.578	20.816
P82921	MRPS21	28S ribosomal protein S21, mitochondrial [OS=Homo sapiens]	2	9	19.9622	19.7333	19.9015	21.2284	19.6337	20.5633	20.9168	NaN	18.2492	20.0151	21.1136	21.5103	20.8733	21.0369	20.1947	19.1651
O15155	BET1	BET1 homolog [OS=Homo sapiens]	2	9	20.2766	19.7692	20.4783	20.5783	18.6062	19.7471	20.6874	20.4057	19.7898	19.4279	20.0334	20.4054	20.5051	20.6533	19.9281	20.2732
P51948-1	MNAT1	CDK-activating kinase assembly factor MAT1 [OS=Homo sapiens]	3	9	18.7769	18.6336	18.2633	19.7531	16.8687	19.1141	19.6917	18.5278	18.6886	18.9984	20.1933	20.8861	19.8227	20.1001	20.0697	19.1735
P09601	HMOX1	heme oxygenase 1 [OS=Homo sapiens]	3	9	19.1738	17.0311	20.2132	20.5021	17.8691	18.0388	20.743	19.9792	18.9742	17.1816	17.7335	20.7183	20.5911	20.7275	20.5297	19.3654
Q9Y333	LSM2	U6 snRNA-associated Sm-like protein LSm2 [OS=Homo sapiens]	3	8	19.0429	19.6347	18.9672	20.53	18.1879	19.3457	20.6454	20.4465	19.7295	19.5746	19.0422	20.6716	20.3173	19.6823	18.7705	19.2474
Q15004-1	KIAA0101;PCLAF	PCNA-associated factor [OS=Homo sapiens]	2	8	19.4139	18.6577	19.8786	20.1764	NaN	19.7365	20.6367	18.1774	18.7453	18.4194	19.9688	19.0432	19.7984	19.9888	18.0708	19.7509
Q6IN85	SMEK1;PPP4R3A	Serine/threonine-protein phosphatase 4 regulatory subunit 3A [OS=Homo sapiens]	6	8	21.5993	19.9523	20.6703	21.4393	21.1971	20.1685	20.9945	16.3505	20.967	19.2278	19.6514	22.2025	21.3663	20.9393	19.6031	21.4331
Q9Y263	PLAA	Phospholipase A-2-activating protein [OS=Homo sapiens]	2	8	NaN	18.7877	18.8511	19.6109	17.6021	18.3807	19.7857	18.7632	18.564	18.4304	18.635	19.7782	19.404	19.3195	NaN	18.825
O60831	PRAF2	PRA1 family protein 2 [OS=Homo sapiens]	4	8	21.4718	21.1162	21.6538	21.6907	20.3605	21.0301	22.2216	21.7291	21.086	20.9462	21.5568	22.1194	22.364	22.01	21.8985	21.5653
O00391	QSOX1	Sulfhydryl oxidase 1 [OS=Homo sapiens]	3	8	20.3	18.2287	20.6708	19.6029	19.952	19.3359	20.1992	20.0264	16.998	19.7248	18.5508	19.2348	19.6012	19.1193	20.3987	19.2515
Q9UGP4	LIMD1	LIM domain-containing protein 1 [OS=Homo sapiens]	2	8	19.363	18.9369	19.8675	20.0937	NaN	19.0314	20.325	NaN	18.8744	NaN	19.33	19.8645	20.0983	19.3762	19.5924	19.0854
Q9H4L7	SMARCAD1	SWI/SNF-related matrix-associated actin-dependent regulator of chromatin subfamily A containing DEAD/H box 1 [OS=Homo sapiens]	4	8	19.8668	19.2473	NaN	21.2772	NaN	18.6269	20.5403	20.0201	19.7545	17.2812	19.9093	20.8553	19.8658	19.1373	20.5472	20.0994
Q8TBA6	GOLGA5	Golgin subfamily A member 5 [OS=Homo sapiens]	3	8	19.5172	18.1071	19.4366	20.5594	NaN	19.0265	20.3122	16.8758	18.6836	18.2389	19.9856	20.6676	20.3446	20.5675	18.6673	19.343
P09669	COX6C	Cytochrome c oxidase subunit 6C [OS=Homo sapiens]	3	8	20.2349	20.9989	21.6256	22.7295	20.2609	20.8404	22.2808	21.0004	20.7352	21.4525	22.1295	22.7811	21.8727	22.9959	21.6553	21.6464
Q7Z3B4	NUP54	Nucleoporin p54 [OS=Homo sapiens]	6	7	19.9214	19.559	NaN	21.2089	20.15	19.8255	21.639	19.6246	16.9111	18.352	19.2099	21.7831	21.2125	21.637	20.3638	20.562
Q8TDX7-1	NEK7	Serine/threonine-protein kinase Nek7 [OS=Homo sapiens]	2	7	19.9356	19.7528	20.5883	21.264	20.2333	20.7279	20.9268	19.2817	20.089	20.0731	21.0657	20.781	20.1117	20.2432	18.9555	20.8128
Q9NXG2	THUMPD1	THUMP domain-containing protein 1 [OS=Homo sapiens]	2	7	17.9015	17.772	20.046	20.7714	19.3179	19.485	20.428	19.5763	19.4822	17.7509	17.8912	20.6724	20.3925	20.3357	17.9608	18.1078
Q9NVE7	PANK4	pantothenate kinase 4 [OS=Homo sapiens]	4	7	21.2347	20.2646	19.3949	21.4508	19.4269	19.4336	21.3873	20.4803	20.222	19.9938	20.2202	21.5285	21.3646	21.118	20.4109	20.492
Q9Y5J7	TIMM9	Mitochondrial import inner membrane translocase subunit Tim9 [OS=Homo sapiens]	2	7	21.4173	NaN	17.1236	21.3906	19.1734	20.601	21.1012	21.5561	19.6212	20.5751	21.3096	21.8724	20.4844	21.8846	20.4667	21.7343
O75688	PPM1B	Protein phosphatase 1B [OS=Homo sapiens]	3	7	17.7957	NaN	18.1359	18.1743	NaN	17.6825	18.6444	17.0416	17.3656	NaN	17.3304	17.9233	18.1496	18.2766	17.3364	17.4962
Q96MM3	ZFP42	Zinc finger protein 42 homolog [OS=Homo sapiens]	2	7	28.1395	27.487	26.6985	27.9985	26.7774	27.569	27.0643	26.0568	28.1815	26.9328	27.5864	27.6116	27.1941	27.5242	26.7273	27.6278
Q9UHY1	NRBP1	Nuclear receptor-binding protein [OS=Homo sapiens]	2	6	20.2	19.073	20.348	21.1125	18.5587	19.6631	21.242	19.2192	20.1333	18.538	20.0239	20.9165	20.5429	20.634	20.3061	20.2666
P31749	AKT1	RAC-alpha serine/threonine-protein kinase [OS=Homo sapiens]	2	6	NaN	17.9351	17.9047	18.7763	16.1484	17.1821	18.6528	18.1246	NaN	16.7804	17.5541	18.8583	18.318	18.2789	17.6651	18.0309
Q9BTU6	PI4K2A	Phosphatidylinositol 4-kinase type 2-alpha [OS=Homo sapiens]	3	6	20.2262	20.2066	20.8395	21.048	19.3382	20.251	21.1857	20.1635	20.1429	19.563	20.7255	20.6423	20.9977	21.2674	21.007	20.7194
Q92990	GLMN	Glomulin [OS=Homo sapiens]	3	6	18.3683	NaN	24.5969	21.0154	17.4641	22.7243	20.6843	19.9035	17.4482	NaN	20.1459	21.0257	23.8286	23.8015	17.7104	18.4994
Q6P3X3	TTC27	tetratricopeptide repeat protein 27 [OS=Homo sapiens]	3	6	18.378	19.0897	19.808	19.4726	18.8662	19.3666	19.1605	19.3917	19.4818	18.9559	20.0063	20.7218	19.4703	20.3624	19.6073	18.8306
P33981	TTK	Dual specificity protein kinase TTK [OS=Homo sapiens]	2	6	19.2216	18.8763	17.9841	19.495	17.153	19.1752	19.8933	17.1653	19.3527	16.7633	19.5186	19.2289	19.0997	19.2364	18.0604	19.5255
Q96A26	FAM162A	Protein FAM162A [OS=Homo sapiens]	2	6	19.5876	19.3528	21.0338	21.8502	19.2491	19.9202	20.7871	20.4529	19.3917	20.8802	21.5635	22.1339	21.1699	22.4612	21.4546	21.0501
Q9UI12-1	ATP6V1H	V-type proton ATPase subunit H [OS=Homo sapiens]	3	6	19.4053	18.8	19.4637	20.3388	18.2423	19.0057	20.707	18.9068	19.2682	18.9036	19.6666	20.6175	20.1646	19.4248	19.3468	19.0447
Q9Y5Y2	NUBP2	Cytosolic Fe-S cluster assembly factor NUBP2 [OS=Homo sapiens]	2	6	16.6805	NaN	19.2824	18.9205	NaN	19.0636	17.6884	17.2321	NaN	17.0269	NaN	18.1215	17.9361	19.15	NaN	NaN
Q9NRX5	SERINC1	Serine incorporator 1 [OS=Homo sapiens]	2	6	19.8456	NaN	19.381	20.0246	18.8429	18.5053	20.4188	18.9256	19.1314	NaN	19.3534	20.155	19.8723	19.8096	19.233	19.6564
P06400	RB1	Retinoblastoma-associated protein [OS=Homo sapiens]	3	6	19.9976	18.4054	19.207	21.1126	NaN	18.5282	20.8666	18.4783	18.7011	18.1286	19.6329	21.0565	20.7991	20.4213	NaN	18.8104
P55039	DRG2	Developmentally-regulated GTP-binding protein 2 [OS=Homo sapiens]	3	6	19.3423	NaN	19.7658	20.3192	17.9904	NaN	20.7283	19.3063	18.7623	17.5615	18.6443	19.8654	18.9828	20.6239	19.87	NaN
Q16513	PKN2	Serine/threonine-protein kinase N2 [OS=Homo sapiens]	6	6	20.4935	19.3107	19.4117	20.3115	18.9381	19.0181	20.6997	18.8759	20.6007	20.0885	19.332	21.3773	20.1734	20.6453	20.6368	18.5486
Q15843	NEDD8	NEDD8 [OS=Homo sapiens]	2	6	21.525	20.5478	21.9145	20.7216	20.2449	19.8604	21.6349	21.724	20.6383	19.6266	20.702	20.5583	20.3368	21.2159	20.9412	21.6454
Q96KC8	DNAJC1	DnaJ homolog subfamily C member 1 [OS=Homo sapiens]	2	6	20.6888	20.3481	20.6312	21.0281	19.8898	20.7191	21.1649	18.8938	21.3627	20.1554	20.8431	21.4109	21.1006	21.0483	20.2126	19.519
Q15024	EXOSC7	Exosome complex component RRP42 [OS=Homo sapiens]	2	5	19.0513	19.3453	18.2792	20.5334	17.3041	19.3202	20.1954	19.1286	19.4187	19.4168	18.3284	20.9711	18.0781	19.2852	19.2331	18.3364
Q9NYL2	ZAK;MAP3K20	mitogen-activated protein kinase kinase kinase 20 [OS=Homo sapiens]	2	5	18.1175	18.0723	18.952	19.7159	17.2586	15.9844	19.4471	19.1523	17.5958	17.9531	19.0697	19.5257	19.0822	18.9017	18.1806	18.2385
P24666-1	ACP1	Low molecular weight phosphotyrosine protein phosphatase [OS=Homo sapiens]	3	5	20.1493	20.2328	21.1152	21.6588	19.6653	19.129	21.4403	20.1787	19.7182	18.9549	NaN	20.326	20.9751	20.9955	19.6076	19.4625
Q9BVG9	PTDSS2	phosphatidylserine synthase 2 [OS=Homo sapiens]	2	5	19.5464	18.3215	20.7054	20.4025	18.5289	19.1252	20.1007	19.0459	19.3682	18.405	20.2525	20.6031	20.3223	19.2862	19.9228	19.0385
Q9UPU5	USP24	Ubiquitin carboxyl-terminal hydrolase 24 [OS=Homo sapiens]	2	5	19.4916	17.9828	19.3525	18.7703	18.8507	18.0013	20.2508	NaN	18.5788	18.1779	18.6996	22.1347	18.6384	19.3641	NaN	19.7081
O43240	KLK10	Kallikrein-10 [OS=Homo sapiens]	2	5	18.0498	18.1924	18.8048	17.7354	18.5206	NaN	17.482	18.7225	16.5614	17.4234	NaN	17.5495	17.5755	17.2462	21.1906	20.7117
P15291	B4GALT1	Beta-1,4-galactosyltransferase 1 [OS=Homo sapiens]	3	5	19.6843	19.9321	20.2777	20.2644	16.7317	NaN	21.2167	20.5024	19.8088	19.2112	19.5595	20.4634	20.645	20.6564	20.4826	19.6821
Q9BUI4	POLR3C;LOC101060460	DNA-directed RNA polymerase III subunit RPC3 [OS=Homo sapiens]	2	5	20.1479	18.5111	NaN	18.7467	20.2442	19.7397	19.4287	18.4997	18.0586	18.2028	19.0073	20.232	19.8672	18.0993	NaN	NaN
P35914	HMGCL	Hydroxymethylglutaryl-CoA lyase, mitochondrial [OS=Homo sapiens]	3	5	18.0547	17.9081	NaN	20.0609	NaN	17.4906	21.3324	19.6448	17.3196	NaN	19.6862	21.1404	21.1163	20.5538	20.4812	18.7154
Q9NUY8	TBC1D23	TBC1 domain family member 23 [OS=Homo sapiens]	3	5	19.7211	19.1215	20.2894	20.6412	18.2397	19.3783	20.3808	20.0774	19.1326	17.6992	18.6514	20.5883	19.8045	19.6362	19.6612	20.2186
Q9P0K7-1	RAI14	Ankycorbin [OS=Homo sapiens]	3	5	NaN	20.3968	18.5223	20.4628	19.5564	NaN	20.7364	18.8961	NaN	NaN	19.9593	20.5254	19.827	18.3539	19.7775	NaN
P61587	RND3	Rho-related GTP-binding protein RhoE [OS=Homo sapiens]	4	5	20.7958	20.5074	20.8847	21.6952	19.3584	20.7519	21.3836	20.5527	20.1441	19.6735	21.5028	21.6716	21.5196	21.7458	20.2052	20.5006
O95487-1	SEC24B	Protein transport protein Sec24B [OS=Homo sapiens]	4	4	20.8596	19.6479	20.2696	21.2977	19.5298	19.7257	21.6143	20.5131	20.05	19.9117	19.9613	21.3622	21.0757	21.0989	20.1495	20.023
Q6P1Q0	LETMD1	LETM1 domain-containing protein 1 [OS=Homo sapiens]	3	4	18.4684	19.3626	19.0415	20.1588	19.61	20.4255	19.2509	17.3454	20.0741	20.5643	21.169	20.6193	19.0756	21.0859	19.0145	20.3172
Q9BTW9	TBCD	Tubulin-specific chaperone D [OS=Homo sapiens]	3	4	20.1184	19.6405	20.8263	20.9149	19.1395	20.1764	20.736	18.1623	19.0569	19.1793	19.8225	21.3834	20.6164	20.7913	NaN	20.789
Q9H8Y8-1	GORASP2	Golgi reassembly-stacking protein 2 [OS=Homo sapiens]	2	4	NaN	20.3902	21.2137	20.7041	18.7057	NaN	21.7507	20.7364	20.1086	19.0928	20.6316	21.0807	21.3767	21.4525	21.6915	19.7737
Q12824-1	SMARCB1	SWI/SNF-related matrix-associated actin-dependent regulator of chromatin subfamily B member 1 [OS=Homo sapiens]	2	4	18.2934	18.3042	18.7672	19.6634	17.5865	17.9201	19.7981	18.2401	18.4579	18.3469	18.8216	19.5068	19.3856	19.0523	18.6673	18.2909
Q8N3U4-1	STAG2	Cohesin subunit SA-2 [OS=Homo sapiens]	3	4	18.5872	18.939	20.018	20.347	17.775	19.1373	20.4486	18.8899	19.6496	19.8167	19.3211	20.7259	20.2767	20.0158	19.7341	19.3133
Q96I59	NARS2	probable asparagine--tRNA ligase, mitochondrial [OS=Homo sapiens]	3	4	19.7979	19.2004	19.6545	20.6345	18.4133	19.1135	21.0004	19.4065	20.0642	20.0951	19.6008	20.8472	20.7916	20.035	19.9609	19.4985
O95861-1	BPNT1	3'(2'),5'-bisphosphate nucleotidase 1 [OS=Homo sapiens]	4	4	20.635	19.4726	21.3744	21.1568	18.3393	19.0658	22.2741	20.3567	19.0229	18.6842	19.0637	21.1754	21.8926	21.4714	20.6148	19.5378
Q9C0C7-1	AMBRA1	Activating molecule in BECN1-regulated autophagy protein 1 [OS=Homo sapiens]	2	4	19.0132	19.0281	NaN	19.6718	18.6702	18.3618	20.119	18.9608	19.1976	19.4019	20.1518	20.4787	18.3093	19.5429	19.7234	20.2973
Q96BD0	SLCO4A1	solute carrier organic anion transporter family member 4A1 [OS=Homo sapiens]	2	4	19.6918	NaN	18.7448	20.2387	17.7415	18.3975	18.4303	17.8531	18.1561	19.6225	19.8051	20.7038	18.4633	20.2964	NaN	19.8912
P0CG12	CHTF8	Chromosome transmission fidelity protein 8 homolog isoform 2 [OS=Homo sapiens]	3	3	21.5659	21.1552	20.4392	21.9294	21.4149	22.1094	18.968	19.2744	20.9821	20.3315	21.1119	20.4055	20.8046	21.3419	19.4218	21.6839
O14657	TOR1B	Torsin-1B [OS=Homo sapiens]	3	3	18.4358	18.6254	20.077	19.6415	NaN	18.6309	19.3013	19.3266	18.995	NaN	18.4868	20.3745	19.3108	19.0097	19.8096	18.6028
Q8NDH3	NPEPL1	Probable aminopeptidase NPEPL1 [OS=Homo sapiens]	2	3	18.0043	17.738	18.2353	19.2098	17.0682	NaN	18.8164	17.0669	18.2084	16.7405	18.0822	NaN	19.6921	18.0153	18.578	NaN
O15126-1	SCAMP1	Secretory carrier-associated membrane protein 1 [OS=Homo sapiens]	2	3	19.7191	19.6249	19.3335	19.754	19.7095	NaN	19.949	19.4857	19.4655	NaN	19.6967	19.9217	19.5276	19.7382	19.4893	19.4419
O43768	ENSA	alpha-endosulfine [OS=Homo sapiens]	2	3	19.2463	19.627	19.296	19.3706	16.2987	17.9283	19.6723	20.275	NaN	NaN	17.8855	19.7082	18.7547	19.789	17.714	19.0864
P08311	CTSG	Cathepsin G [OS=Homo sapiens]	3	3	19.0919	21.9079	19.3158	20.0777	18.4379	19.3088	18.1975	18.7326	18.9146	18.7179	18.7168	20.1035	19.5413	19.6805	19.5641	22.791
Q5SWX8-1	C1orf27;ODR4	Protein odr-4 homolog [OS=Homo sapiens]	3	8	20.1351	18.2054	19.1711	20.7797	NaN	18.6114	21.0025	19.3191	18.9233	18.095	19.7919	21.1168	20.8105	20.5947	20.4026	18.6961
Q8WTV0-1	SCARB1	Scavenger receptor class B member 1 [OS=Homo sapiens]	3	7	19.6818	17.2417	20.6314	20.6174	19.3109	17.0849	21.2885	NaN	17.6932	17.9705	20.9749	19.9049	18.7171	21.2282	19.7541	21.2937
O14530	TXNDC9	Thioredoxin domain-containing protein 9 [OS=Homo sapiens]	2	6	20.8147	20.3291	21.0143	21.6981	19.441	20.3483	21.6135	20.6458	20.1287	20.1458	20.7734	21.4646	21.2908	20.9888	21.1124	20.6523
Q9H1K1	ISCU	Iron-sulfur cluster assembly enzyme ISCU, mitochondrial [OS=Homo sapiens]	3	6	18.4721	18.7283	NaN	20.4501	NaN	19.4642	20.3929	19.3594	19.2272	18.3512	19.1257	20.9066	20.8123	20.4332	19.802	19.868
Q86W92-1	PPFIBP1	Liprin-beta-1 [OS=Homo sapiens]	3	6	21.2055	20.106	22.0219	21.4395	19.2336	20.182	20.3908	19.6317	19.4486	19.9307	20.5761	21.1899	20.9724	21.3481	20.228	20.4357
Q9NWB6	ARGLU1	Arginine and glutamate-rich protein 1 [OS=Homo sapiens]	2	5	19.1893	21.7421	NaN	22.119	21.517	21.9164	21.4937	NaN	21.782	21.6075	21.7134	22.0482	21.6888	21.5855	16.5647	21.6478
Q12974	PTP4A2	Protein tyrosine phosphatase type IVA 2 [OS=Homo sapiens]	2	5	19.162	18.8093	20.311	20.3987	17.1945	19.0498	20.7327	19.3338	18.9803	18.6945	19.5985	20.2202	19.9697	19.8739	19.6437	19.776
O15091	KIAA0391	Mitochondrial ribonuclease P protein 3 [OS=Homo sapiens]	3	5	20.5353	20.1211	19.9955	20.9792	18.6767	20.0241	21.0135	19.7311	20.4018	19.9091	20.9653	21.1538	20.7849	21.0868	20.6059	19.8647
Q99808	SLC29A1	Equilibrative nucleoside transporter 1 [OS=Homo sapiens]	3	5	20.6243	19.6817	20.0425	21.0937	19.0053	19.6188	21.0416	18.0701	19.577	19.823	20.9236	21.5854	20.7868	20.9394	20.3289	20.419
Q13405	MRPL49	39S ribosomal protein L49, mitochondrial [OS=Homo sapiens]	3	5	19.2688	17.5091	18.6188	20.4884	17.6411	19.5104	19.7156	20.1656	NaN	18.0892	19.4876	21.4193	20.1971	20.3059	17.707	20.0814
Q9H0E2	TOLLIP	Toll-interacting protein [OS=Homo sapiens]	2	5	24.0755	23.9162	23.0988	22.5533	23.7503	23.7125	23.8274	23.0054	24.3791	24.0532	24.6877	22.873	22.3096	23.7577	23.4309	23.8385
Q17RY6-1	LY6K	Lymphocyte antigen 6K [OS=Homo sapiens]	3	5	17.6459	NaN	20.179	21.3236	18.8207	18.8923	20.7999	NaN	20.0455	19.3768	20.6231	20.8275	21.0099	20.9982	20.5422	20.2234
O95376	ARIH2	E3 ubiquitin-protein ligase ARIH2 [OS=Homo sapiens]	4	5	19.2126	20.0909	19.2068	20.356	19.6911	19.8313	20.1756	17.9763	19.9178	18.1962	20.6257	20.2493	20.1619	20.5051	18.264	19.6967
P48426	PIP4K2A	phosphatidylinositol 5-phosphate 4-kinase type-2 alpha [OS=Homo sapiens]	4	5	NaN	18.5882	19.7935	19.2732	17.8195	18.1741	20.7382	18.8086	19.0118	17.7105	20.3505	19.8264	20.0707	20.3113	NaN	18.527
P20160	AZU1	Azurocidin [OS=Homo sapiens]	4	5	21.4419	21.4696	21.281	20.9247	20.8431	21.4422	20.3433	20.3415	21.0836	20.4147	21.6551	21.3298	20.8778	21.0091	20.5939	24.176
Q9NQA3	WASH6P	WAS protein family homolog 6 [OS=Homo sapiens]	2	5	NaN	19.0757	19.4679	19.9756	16.9598	18.623	19.4465	18.5442	17.9507	18.1035	17.8988	20.2363	19.0928	19.5118	NaN	18.1277
Q7L5N7	LPCAT2	Lysophosphatidylcholine acyltransferase 2 [OS=Homo sapiens]	2	5	18.7046	NaN	18.637	18.4605	16.9897	NaN	19.5189	17.5949	18.3339	17.1747	NaN	19.8849	20.2942	19.3819	19.6849	18.5563
P46108-1	CRK	Adapter molecule crk [OS=Homo sapiens]	3	5	19.6283	19.2294	20.7752	20.5656	18.8048	18.8966	20.7547	19.8939	18.9844	18.864	19.5102	20.5245	20.5566	20.637	19.7557	19.9998
Q8IUD2-1	ERC1	ELKS/Rab6-interacting/CAST family member 1 [OS=Homo sapiens]	3	4	19.2163	18.684	19.1331	20.8576	17.3049	18.4866	19.2532	20.7175	18.6497	17.1632	18.2484	19.0882	18.9597	18.9844	NaN	18.6711
P30536	TSPO	translocator protein [OS=Homo sapiens]	2	4	22.9157	22.1532	22.0609	23.1994	21.8919	22.62	23.0717	21.657	22.3819	22.3671	22.6269	23.6538	23.0344	23.1334	22.0397	23.1254
Q8N138	ORMDL3	ORM1-like protein 3 [OS=Homo sapiens]	2	4	19.7146	19.7814	19.3693	20.8727	20.1468	20.7268	20.867	20.9119	20.4287	19.8084	21.0987	20.9982	20.4668	20.8233	19.3102	20.7755
Q9Y5K8	ATP6V1D	V-type proton ATPase subunit D [OS=Homo sapiens]	3	4	20.094	19.6282	NaN	20.8688	19.37	17.3247	20.5405	20.0064	19.3866	19.3019	19.7169	20.1848	19.9509	20.0907	19.9789	19.6765
P26358-1	DNMT1	DNA (cytosine-5)-methyltransferase 1 [OS=Homo sapiens]	3	4	18.9633	18.4949	20.4567	20.3196	16.1877	19.2904	20.533	19.573	17.3133	17.0051	19.9603	20.6131	20.3167	20.1208	19.9949	19.7998
Q5T8P6	RBM26	RNA-binding protein 26 [OS=Homo sapiens]	2	4	18.4326	NaN	18.1227	18.5028	NaN	17.0693	18.6225	17.3595	17.378	17.6331	18.0229	18.7491	17.8749	18.2917	17.8129	17.7899
P38435-1	GGCX	vitamin K-dependent gamma-carboxylase [OS=Homo sapiens]	2	4	20.8848	21.9222	21.0103	21.6183	NaN	21.6488	21.4763	17.568	NaN	21.3467	17.4826	21.4631	20.9944	NaN	17.7177	21.5119
P00390	GSR	Glutathione reductase, mitochondrial [OS=Homo sapiens]	4	4	20.2808	20.3647	20.1862	20.6228	20.4912	20.6289	20.5776	19.5638	19.5781	NaN	20.3974	20.4419	20.9132	21.1086	19.7781	20.2614
P23458	JAK1	Tyrosine-protein kinase JAK1 [OS=Homo sapiens]	11	20	24.6111	23.2195	23.4495	24.1803	22.7263	23.1469	23.7527	22.119	23.2274	23.0652	23.3173	24.3599	23.9147	23.3743	21.9196	23.7808
Q9NXE4-1	SMPD4	Sphingomyelin phosphodiesterase 4 [OS=Homo sapiens]	3	3	21.5647	20.2994	20.5801	20.9698	21.2021	20.8759	20.8903	20.2583	20.5091	20.4132	20.8601	21.9132	21.7397	21.0934	19.3768	21.4394
O75380	NDUFS6	NADH dehydrogenase [ubiquinone] iron-sulfur protein 6, mitochondrial [OS=Homo sapiens]	2	3	19.443	18.9818	18.2685	19.8193	NaN	17.5905	20.6093	19.5872	19.0934	18.8856	19.6159	20.6073	18.9711	19.5631	17.7553	20.3074
Q8IYB3	SRRM1	Serine/arginine repetitive matrix protein 1 [OS=Homo sapiens]	2	3	18.1822	18.149	19.7691	19.6413	19.4377	19.5852	19.6437	19.1403	19.3763	18.7813	20.1622	18.7804	19.3991	19.7108	17.7152	NaN
Q12846	STX4	Syntaxin-4 [OS=Homo sapiens]	2	3	19.3079	19.7072	20.0574	20.6212	18.2825	18.6937	20.9819	19.0834	18.8677	18.6531	20.2323	21.2188	20.8687	20.7416	18.536	19.452
Q8N2K0	ABHD12	Monoacylglycerol lipase ABHD12 [OS=Homo sapiens]	2	3	19.5849	19.4162	19.7782	19.8669	18.5111	18.9168	20.5677	19.7778	19.8247	19.3987	19.8086	20.2029	20.2213	20.1316	19.9984	19.1134
O95336	PGLS	6-phosphogluconolactonase [OS=Homo sapiens]	3	3	20.5879	20.0985	20.9191	20.0338	18.5576	NaN	21.0487	20.3472	17.802	19.8703	20.514	20.7634	20.7566	21.0935	20.4075	19.9488
P55061	TMBIM6	Bax inhibitor 1 [OS=Homo sapiens]	2	3	18.6535	18.3863	20.7706	19.7779	NaN	18.8085	20.2569	18.9848	NaN	18.2527	18.9881	20.5181	20.3151	19.8644	18.4129	19.2322
Q9BW92	TARS2	Threonine--tRNA ligase, mitochondrial [OS=Homo sapiens]	3	3	20.1684	18.8078	19.2011	20.1309	19.1321	18.7827	20.0963	19.647	19.9276	19.6238	20.377	20.6966	20.1453	20.214	18.394	20.106
Q9Y619	SLC25A15	mitochondrial ornithine transporter 1 [OS=Homo sapiens]	3	3	18.4307	18.6399	NaN	20.2862	19.0498	20.1671	18.5127	17.7404	17.4891	18.9665	20.6323	20.916	NaN	21.2436	19.2033	19.0492
Q99570	PIK3R4	Phosphoinositide 3-kinase regulatory subunit 4 [OS=Homo sapiens]	2	3	19.7412	17.2896	17.8478	19.8874	16.8896	18.7007	19.9272	18.1084	18.8697	18.6988	19.2495	19.7877	19.4336	19.2871	17.5973	18.9567
P01619	IGKV3-20	Immunoglobulin kappa variable 3-20 [OS=Homo sapiens]	2	3	17.9285	18.9879	20.9591	18.5165	19.6938	NaN	17.6957	19.2071	NaN	17.5486	18.0024	NaN	18.1347	17.2916	22.3487	19.9759
Q9H4H8	FAM83D	Protein FAM83D [OS=Homo sapiens]	7	20	22.0421	22.1515	22.7369	22.6027	21.6813	22.5905	23.6137	21.8199	21.6792	20.6073	22.3232	22.1409	21.6523	21.9331	22.0961	22.1753
Q15043	SLC39A14	Zinc transporter ZIP14 [OS=Homo sapiens]	3	13	23.497	23.4058	23.4984	24.0505	22.645	23.2264	24.0364	23.1672	23.4712	23.0481	23.8978	24.222	24.1577	23.8438	23.7404	23.5852
O60725	ICMT	protein-s-isoprenylcysteine O-methyltransferase [OS=Homo sapiens]	5	15	20.2338	20.9395	20.2152	20.4957	20.3944	20.5142	20.5866	20.1347	20.8545	20.3587	21.2058	19.5558	20.3345	21.121	20.3163	21.2055
P60520	GABARAPL2	Gamma-aminobutyric acid receptor-associated protein-like 2 [OS=Homo sapiens]	2	11	21.7683	21.1575	22.4748	22.3173	19.7845	20.5753	22.2701	20.2842	20.9767	20.442	21.5042	22.2428	22.2087	22.1045	20.9882	21.6143
Q12841	FSTL1	Follistatin-related protein 1 [OS=Homo sapiens]	4	20	20.6885	19.7858	20.9537	21.6315	18.2781	18.2811	22.1787	21.3789	20.2637	20.3004	20.4216	21.9405	22.056	21.5847	20.3036	21.297
Q15126	PMVK	phosphomevalonate kinase [OS=Homo sapiens]	5	18	22.2337	21.4654	22.7546	23.2226	21.7214	22.0582	23.1773	21.8251	22.4872	21.9563	22.5607	23.0471	22.7383	23.0291	22.2126	22.4334
Q8IXI1	RHOT2	Mitochondrial Rho GTPase 2 [OS=Homo sapiens]	3	11	22.7028	22.1009	22.7807	23.3126	21.3876	22.192	23.041	22.1675	22.2178	21.5637	22.896	23.4465	23.3733	23.1087	22.8569	22.5963
Q969U7	PSMG2	Proteasome assembly chaperone 2 [OS=Homo sapiens]	3	12	21.2631	21.954	22.1321	22.5401	20.0837	21.5653	22.602	21.6739	22.0335	22.7125	21.8295	22.6689	22.2444	22.3623	22.0376	21.6289
Q14696	MESDC2;MESD	LDLR chaperone MESD [OS=Homo sapiens]	6	15	19.9299	19.7425	21.361	21.8413	17.5448	NaN	22.367	21.6232	20.824	20.8437	20.6141	21.7313	22.4316	22.0978	21.0518	20.9746
Q9NX58	LYAR	Cell growth-regulating nucleolar protein [OS=Homo sapiens]	3	17	19.7482	20.1756	21.5488	21.849	19.9922	20.3063	21.8681	19.6029	21.6578	20.0767	21.7673	21.1593	21.2658	21.5437	21.0412	21.2683
Q96P70	IPO9	Importin-9 [OS=Homo sapiens]	7	18	21.6547	21.2254	21.8056	22.5055	20.4255	20.863	22.5521	21.6592	21.2067	20.9917	21.5044	22.4984	22.0533	22.0013	21.6234	21.6004
Q7Z3U7-1	MON2	Protein MON2 homolog [OS=Homo sapiens]	3	10	18.3737	NaN	19.4878	19.9125	17.6028	17.677	21.2287	19.7505	NaN	19.3916	19.1355	21.0875	18.8079	20.5252	19.4655	19.5483
Q9H307	PNN	Pinin [OS=Homo sapiens]	5	19	21.7328	21.8289	21.7916	22.4261	21.7744	22.2487	21.9866	21.0761	22.3161	22.8138	22.0647	22.1066	21.9371	22.0545	22.0573	21.9564
Q9NVU7	SDAD1	Protein SDA1 homolog [OS=Homo sapiens]	5	17	19.9531	21.3604	21.1141	22.0235	21.1795	20.9789	21.7429	21.9692	21.5583	21.1148	21.8126	22.3235	21.2914	21.9129	20.1994	21.8953
Q15836	VAMP3	Vesicle-associated membrane protein 3 [OS=Homo sapiens]	4	20	22.4263	22.398	23.091	22.4883	21.1929	21.6338	22.355	22.2189	20.6896	20.36	20.6316	21.9834	23.0035	22.6075	21.183	22.0759
Q6RW13	AGTRAP	Type-1 angiotensin II receptor-associated protein [OS=Homo sapiens]	2	16	21.4736	21.0569	20.9638	21.9449	20.8457	20.6441	21.8359	20.8902	20.907	20.2958	20.6247	21.9384	21.6091	21.3854	20.6307	21.3439
Q96HY6-1	DDRGK1	DDRGK domain-containing protein 1 [OS=Homo sapiens]	3	13	NaN	20.0482	21.2491	21.0966	19.0169	20.0689	21.4081	20.7321	20.904	19.9479	20.851	20.3557	20.3901	21.1141	20.8599	21.133
Q13057	COASY	Bifunctional coenzyme A synthase [OS=Homo sapiens]	5	12	19.3416	18.8726	19.9984	20.7577	17.8923	18.2525	21.0064	19.7681	18.6204	17.086	18.974	20.9446	20.3091	20.3589	19.1772	18.1973
Q16630	CPSF6	Cleavage and polyadenylation specificity factor subunit 6 [OS=Homo sapiens]	3	18	21.3229	20.3482	20.6371	21.3979	20.3593	20.7565	21.05	19.8183	20.0434	20.2673	20.0813	20.7885	20.7318	20.8492	19.8202	21.0158
Q6P4A8	PLBD1	Phospholipase B-like 1 [OS=Homo sapiens]	6	15	20.4384	21.9057	23.8328	20.895	21.7018	21.3341	21.0574	22.912	21.6618	22.0026	20.0805	20.8833	21.6655	21.2724	21.8577	21.6474
P62910	RPL32	60S ribosomal protein L32 [OS=Homo sapiens]	2	17	22.0234	20.8484	20.9547	22.579	21.0993	21.0103	22.4566	21.1416	21.2036	21.0176	21.4404	22.1615	21.6033	22.0816	21.2965	20.4665
P60468	SEC61B	protein transport protein Sec61 subunit beta [OS=Homo sapiens]	2	29	24.6576	24.2764	24.5211	25.1957	22.9227	24.3096	25.4383	24.2848	24.4953	24.4165	24.8322	25.39	25.0838	24.8749	24.2654	24.6808
Q9Y3R4	NEU2	Sialidase-2 [OS=Homo sapiens]	4	12	23.9353	23.6798	24.6255	25.0394	23.2762	23.7552	24.7564	24.0391	23.7455	23.8687	24.6562	25.6344	24.949	25.1541	24.7487	24.597
Q03135	CAV1	Caveolin-1 [OS=Homo sapiens]	6	27	22.8189	22.8079	23.4713	23.298	21.4743	22.2987	23.8127	23.0038	22.3485	23.1757	23.6239	23.772	23.3914	22.518	22.112	22.657
O75312	ZNF259;ZPR1	Zinc finger protein ZPR1 [OS=Homo sapiens]	6	16	21.1428	20.3441	21.9321	22.167	20.2263	20.1497	21.9386	21.4911	20.2742	20.3608	20.7099	21.6124	21.5804	21.7781	20.2322	21.2344
Q9NNW7-1	TXNRD2	thioredoxin reductase 2, mitochondrial [OS=Homo sapiens]	3	18	19.5935	NaN	18.1401	18.6991	18.0773	17.6679	18.2191	18.3643	18.0108	17.2174	15.1075	19.0562	18.8324	17.6354	NaN	18.8849
O75330-1	HMMR	Hyaluronan mediated motility receptor [OS=Homo sapiens]	4	14	20.9711	20.3812	21.6098	21.4783	20.6765	21.0035	21.4908	20.7391	20.0867	19.229	19.412	21.3495	20.8617	21.0899	20.2674	20.6307
Q9BTE3-1	MCMBP	Mini-chromosome maintenance complex-binding protein [OS=Homo sapiens]	5	17	21.4109	21.1829	21.5721	22.1488	19.9023	20.9535	22.1181	20.819	20.4737	20.3377	21.1909	21.9677	21.8472	21.8717	21.5502	21.543
Q00653-1	NFKB2	Nuclear factor NF-kappa-B p100 subunit [OS=Homo sapiens]	5	10	21.4317	19.7951	20.6657	21.2163	16.5525	19.6535	21.0426	20.1013	20.0835	20.0472	19.1872	20.5912	21.1257	21.2568	20.0904	20.0979
Q14118	DAG1	Dystroglycan [OS=Homo sapiens]	5	19	20.957	20.4094	20.961	21.5319	19.3987	20.3002	21.8424	20.6429	20.5148	20.528	21.0669	22.173	21.698	21.5405	21.4989	21.4833
Q8WVJ2	NUDCD2	NudC domain-containing protein 2 [OS=Homo sapiens]	4	19	21.1261	21.2981	21.7501	22.0072	20.2527	21.018	21.7619	21.4675	20.9225	20.4959	21.2743	21.6627	21.6964	21.5666	20.6147	21.7405
Q9P0J7	KCMF1	E3 ubiquitin-protein ligase KCMF1 [OS=Homo sapiens]	3	14	21.101	19.2236	19.8374	21.341	19.6537	20.3326	21.1494	23.6031	19.9197	18.7332	20.3587	20.9834	20.8048	21.1203	20.7165	20.7318
Q99543-1	DNAJC2	dnaJ homolog subfamily C member 2 [OS=Homo sapiens]	5	18	20.8501	20.542	21.1156	20.5677	19.7847	20.5366	21.3777	20.7231	19.4415	20.01	21.1293	21.587	19.9532	21.3585	20.9864	20.7417
Q8NEM2	SHCBP1	SHC SH2 domain-binding protein 1 [OS=Homo sapiens]	5	13	20.7472	20.4065	20.0361	20.7645	NaN	19.0346	21.6434	20.4829	19.3142	19.0098	19.4019	21.0536	21.3464	20.4864	20.3005	20.152
O95071	UBR5	E3 ubiquitin-protein ligase UBR5 [OS=Homo sapiens]	5	12	22.2962	23.028	23.228	22.3824	22.7313	22.5972	22.6271	23.2826	22.7416	23.0117	22.5746	22.5282	22.0144	22.9815	23.3712	22.7923
Q8N0V3-1	RBFA	Putative ribosome-binding factor A, mitochondrial [OS=Homo sapiens]	7	17	22.1877	22.5948	23.2013	22.7062	22.7337	22.7148	22.9035	24.4243	22.4826	22.8687	22.7263	22.5884	22.6776	23.1444	24.9255	23.0399
O43665-3	RGS10	Isoform 3 of Regulator of G-protein signaling 10 [OS=Homo sapiens]	5	13	19.9735	17.7343	19.7175	21.6545	18.992	19.403	21.1413	19.1944	18.0644	19.456	18.4932	21.3022	20.6293	20.6042	17.9841	20.449
Q14241	TCEB3;ELOA	Elongin-A [OS=Homo sapiens]	3	13	18.0709	18.6329	19.3836	19.7083	17.4478	NaN	20.8049	NaN	19.6146	18.7516	18.9643	20.2978	20.4788	19.3777	18.2036	18.3239
Q9BRQ6	CHCHD6	MICOS complex subunit mic25 [OS=Homo sapiens]	4	9	19.6136	20.095	19.7592	21.7735	20.1283	20.3433	21.4918	21.0578	20.3582	21.2118	21.5943	22.1742	21.1912	21.9422	20.3052	21.2211
Q8WVV9	HNRNPLL;HNRPLL	Heterogeneous nuclear ribonucleoprotein L-like [OS=Homo sapiens]	4	17	20.1012	19.1153	20.3503	21.0098	17.7204	19.8515	20.7678	20.2171	19.9757	19.8719	20.6065	20.2049	20.7275	19.9784	19.7467	18.5489
Q96KA5-1	CLPTM1L	cleft lip and palate transmembrane protein 1-like protein [OS=Homo sapiens]	2	16	19.401	19.4119	20.4465	19.8794	18.3633	18.7489	20.4754	19.6922	19.124	18.3777	20.0096	20.3219	20.0699	20.3642	20.3979	20.0061
P35221	CTNNA1	Catenin alpha-1 [OS=Homo sapiens]	13	25	20.9136	21.2651	20.2548	21.9821	20.1407	19.8798	22.03	22.1704	20.4841	20.6586	21.121	22.0941	20.9347	21.7782	20.4183	20.8278
Q8TAE8	GADD45GIP1	Growth arrest and DNA damage-inducible proteins-interacting protein 1 [OS=Homo sapiens]	4	13	20.7546	18.8487	18.0329	21.6145	18.9502	20.7015	20.1818	17.8422	20.4224	18.935	21.588	21.9236	20.0779	21.5733	18.9647	21.1354
Q9UPQ9	TNRC6B	Trinucleotide repeat-containing gene 6B protein [OS=Homo sapiens]	6	28	21.734	21.6344	21.1267	21.6749	21.129	21.9873	21.0837	21.1898	22.042	21.1371	22.5878	21.605	20.8359	21.1177	21.6901	21.1477
P46109	CRKL	Crk-like protein [OS=Homo sapiens]	4	13	21.1258	20.7362	21.2728	21.6755	20.142	20.6835	22.037	21.2746	21.1543	20.3938	21.2454	21.8154	21.5606	21.6501	21.3977	21.4674
P28340	POLD1	DNA polymerase delta catalytic subunit [OS=Homo sapiens]	6	23	20.6513	19.4382	20.8776	21.5392	19.2035	20.3834	21.2825	22.3181	20.1652	19.7688	20.7676	20.9124	20.7856	21.329	20.7727	20.8573
Q8WZA0	LZIC	Protein LZIC [OS=Homo sapiens]	4	11	19.3602	20.6715	21.2162	20.8202	NaN	17.2558	21.5697	21.493	19.0018	19.0459	18.8186	20.6999	20.7202	21.0482	19.2855	20.9737
Q8TEA8	DTD1	D-tyrosyl-tRNA(Tyr) deacylase 1 [OS=Homo sapiens]	5	27	22.4799	20.9081	22.148	22.0676	20.4773	20.6686	22.1778	20.623	21.3855	21.6202	21.3766	21.7853	21.6664	22.1041	21.3757	21.723
Q9UBV8	PEF1	Peflin [OS=Homo sapiens]	2	14	18.1022	19.6224	20.1399	19.2542	18.8905	17.8858	20.1981	19.7859	16.7295	17.9281	18.7036	19.7747	19.4651	19.8489	19.6444	20.0012
P11233	RALA	Ras-related protein Ral-A [OS=Homo sapiens]	3	19	18.7124	NaN	19.8666	20.3311	18.8764	19.8016	20.0293	19.1484	19.0278	19.5596	20.1559	20.5633	19.6418	19.992	19.4094	19.8438
Q96S52	PIGS	GPI transamidase component PIG-S [OS=Homo sapiens]	4	17	20.6084	20.1326	20.6921	21.2137	19.6934	19.5339	21.847	20.7596	21.0908	19.7118	20.7487	21.445	21.3921	21.5201	21.2665	19.9083
Q9BW19	KIFC1	Kinesin-like protein KIFC1 [OS=Homo sapiens]	4	20	21.6281	20.0329	21.3999	21.201	18.6912	19.8272	21.8355	20.5228	21.1462	19.1375	20.6379	21.3129	21.1176	21.1005	20.4825	20.1582
Q14011	CIRBP	Cold-inducible RNA-binding protein [OS=Homo sapiens]	5	33	21.8772	21.7344	22.087	22.7615	20.9624	22.1441	21.8376	21.5979	21.554	22.546	23.1329	22.6429	21.9551	22.8514	21.3738	22.07
Q13505-1	MTX1	Metaxin-1 [OS=Homo sapiens]	3	13	20.0498	20.0727	20.6503	20.5882	18.8532	19.913	20.9528	19.2463	19.9371	19.8948	20.5016	20.718	20.5432	20.4494	20.1162	20.4471
O95372	LYPLA2	acyl-protein thioesterase 2 [OS=Homo sapiens]	2	17	NaN	19.3626	20.837	20.3048	18.5409	18.9499	20.8462	20.8675	18.9158	18.0139	NaN	19.3575	19.9438	19.5615	18.2384	20.5082
O43765	SGTA	Small glutamine-rich tetratricopeptide repeat-containing protein alpha [OS=Homo sapiens]	9	27	22.0455	21.8495	23.3135	23.174	21.5591	22.0847	23.2521	23.4644	21.6495	20.5854	21.9439	23.2365	22.8515	22.9438	22.0735	22.9569
P62308	SNRPG	Small nuclear ribonucleoprotein G [OS=Homo sapiens]	2	25	21.5078	21.7372	22.0123	21.6831	20.9185	21.3281	22.0113	21.5118	21.3231	21.3299	22.06	21.6105	21.4911	21.9596	21.414	22.0374
Q9BRJ6	C7orf50	Uncharacterized protein C7orf50 [OS=Homo sapiens]	2	15	19.1559	18.179	20.1772	21.0519	18.1157	19.4942	20.8384	20.1424	19.6421	19.0968	20.6955	20.9005	20.8681	20.8942	20.3342	20.2074
Q8N357	C2orf18;SLC35F6	Solute carrier family 35 member F6 [OS=Homo sapiens]	2	24	20.8351	20.3537	19.6064	21.7366	19.7593	20.6907	21.4886	20.4493	20.2974	20.931	20.8334	22.2097	21.2038	21.3476	20.212	21.32
P53680	AP2S1	AP-2 complex subunit sigma [OS=Homo sapiens]	4	20	21.8488	21.9375	22.1477	22.2156	21.6203	22.086	22.4942	21.6401	21.4283	21.7607	22.7986	22.1025	21.4375	22.4105	21.7775	21.6924
Q9GZQ8	MAP1LC3B	Microtubule-associated proteins 1A/1B light chain 3B [OS=Homo sapiens]	2	10	21.0113	20.6307	21.2445	21.7551	20.1192	20.6271	21.4421	20.847	20.4904	20.0792	20.2639	21.7354	21.6789	21.4775	20.9853	20.9252
Q13303-2	KCNAB2	Isoform 2 of Voltage-gated potassium channel subunit beta-2 [OS=Homo sapiens]	4	12	NaN	19.5677	18.1709	20.3116	16.7923	17.7849	21.6001	17.789	18.3308	NaN	20.3918	20.8972	20.3841	20.6119	17.7549	19.5111
Q8NHP8	PLBD2	Putative phospholipase B-like 2 [OS=Homo sapiens]	6	15	21.0919	20.9207	21.9531	21.2718	18.5541	19.3419	22.223	21.9349	20.5491	20.2863	20.6368	21.8469	22.231	21.1533	21.3499	20.8526
P52732	KIF11	Kinesin-like protein KIF11 [OS=Homo sapiens]	6	8	18.6922	NaN	20.3404	21.2397	18.9109	19.1906	21.4467	20.1928	19.4668	18.7364	21.3297	20.7316	20.8329	20.8977	19.432	20.0849
Q9UIA9	XPO7	exportin-7 [OS=Homo sapiens]	10	18	22.0543	21.3354	22.5045	22.6377	20.6049	21.1749	22.6692	21.724	21.3833	19.573	21.5148	22.6896	22.3001	22.2936	21.9391	21.9413
Q96PU8	QKI	protein quaking [OS=Homo sapiens]	2	16	20.6298	20.4637	20.917	21.5575	18.8313	19.1913	21.3149	19.457	19.7046	19.4441	20.3626	21.6549	21.0104	21.323	20.4744	20.9627
Q9H857	NT5DC2	5'-nucleotidase domain-containing protein 2 [OS=Homo sapiens]	6	17	20.3664	19.712	20.0311	20.2473	19.8968	20.131	20.165	20.0119	20.1088	19.9603	21.1697	20.9122	19.438	20.6113	20.5144	19.8591
Q96T76-1	MMS19	MMS19 nucleotide excision repair protein homolog [OS=Homo sapiens]	5	15	19.8971	18.5884	20.3319	20.2162	18.5636	20.0422	21.0802	20.247	18.1841	19.4421	20.5911	20.1473	20.5488	19.6452	20.6053	19.3659
Q86YP4	GATAD2A	Transcriptional repressor p66-alpha [OS=Homo sapiens]	2	18	19.2474	18.1537	18.5802	19.1569	17.6447	17.9464	19.2662	18.3211	18.6205	18.4446	18.7813	19.2515	19.1934	19.1053	18.7124	18.2402
Q7Z478	DHX29	ATP-dependent RNA helicase Dhx29 [OS=Homo sapiens]	5	9	20.1954	19.9573	19.6965	20.8472	19.896	20.306	20.7983	20.1191	20.7307	19.4926	19.8041	20.6448	20.2633	20.0326	19.6974	19.5752
P52888	THOP1	thimet oligopeptidase [OS=Homo sapiens]	4	13	20.7437	20.1834	20.6637	21.7495	19.7812	20.3179	21.8331	20.495	19.4249	19.9053	19.9061	21.7027	21.6224	21.4805	20.5051	21.298
Q04206	RELA	Transcription factor p65 [OS=Homo sapiens]	4	23	21.6865	20.6008	21.3172	22.7783	20.3968	21.0755	22.5121	21.5453	20.67	20.4955	21.3074	22.5687	22.3279	22.3191	21.4389	21.9164
P35813	PPM1A	Protein phosphatase 1A [OS=Homo sapiens]	5	10	26.7884	26.4133	26.6244	27.2503	25.9727	26.8662	27.1943	26.083	26.5927	26.5594	26.9521	27.116	26.9494	26.8431	26.572	26.6815
Q9P2W9	STX18	Syntaxin-18 [OS=Homo sapiens]	3	9	NaN	17.5365	18.4011	19.0968	16.177	16.9624	19.5976	18.0815	17.3035	17.3097	18.9773	19.2106	19.6343	19.4271	18.4758	17.9957
Q9NWU5	MRPL22	39S ribosomal protein L22, mitochondrial [OS=Homo sapiens]	4	18	20.7968	20.7956	20.8933	22.4358	20.7406	21.5639	21.916	20.8733	21.2495	21.5469	22.1816	22.5795	21.9401	22.4578	21.5572	21.9309
Q9UKX7	NUP50	Nuclear pore complex protein Nup50 [OS=Homo sapiens]	6	18	18.396	20.3935	NaN	21.7463	18.0391	20.1054	21.8918	20.7613	21.1028	21.7494	19.8392	22.3077	19.5117	21.9128	20.6847	20.874
Q9UEU0	VTI1B	vesicle transport through interaction with t-SNAREs homolog 1B [OS=Homo sapiens]	4	22	20.4343	21.0737	21.7778	22.1238	20.1961	21.3687	21.8401	20.6438	20.9961	20.9127	20.0782	22.2323	21.5043	21.825	20.5741	21.6992
Q9UPT8	ZC3H4	Zinc finger CCCH domain-containing protein 4 [OS=Homo sapiens]	3	17	20.1711	18.2957	20.2016	20.894	19.1883	19.5022	20.9994	19.5803	19.8501	18.7645	20.0086	21.0554	20.5636	20.2395	20.1526	20.0666
Q13526	PIN1	peptidyl-prolyl cis-trans isomerase NIMA-interacting 1 [OS=Homo sapiens]	2	14	19.4514	19.8464	19.9577	20.7015	NaN	18.7512	20.7782	19.7508	19.6828	19.0798	19.5271	20.5234	20.2182	20.1791	19.3508	19.9577
P10644	PRKAR1A	cAMP-dependent protein kinase type I-alpha regulatory subunit [OS=Homo sapiens]	7	21	22.4421	22.0008	22.6312	23.0737	21.4203	21.8723	23.2327	22.6508	22.0763	21.9452	22.582	22.9583	23.1288	22.8847	22.5826	22.1867
Q9BQ75	CMSS1	Protein CMSS1 [OS=Homo sapiens]	4	12	20.6724	19.7566	21.7812	20.9557	20.7406	21.0423	21.9589	19.5655	21.1357	21.398	21.5925	21.8787	21.413	21.9563	20.39	20.4762
Q53EP0	FNDC3B	Fibronectin type III domain-containing protein 3B [OS=Homo sapiens]	7	20	22.0066	21.5791	21.32	22.373	21.0257	20.4306	22.6177	20.6277	20.3351	20.5586	22.3839	22.9492	22.8303	22.59	21.9134	21.971
Q9Y3D6	FIS1	mitochondrial fission 1 protein [OS=Homo sapiens]	4	18	19.6251	19.7635	21.5398	21.6896	20.6017	19.2294	21.3157	20.722	20.2806	21.1029	21.8175	20.5563	20.7141	21.4619	20.5733	21.3129
Q99584	S100A13	Protein S100-A13 [OS=Homo sapiens]	4	23	23.8013	23.6438	24.4937	23.9297	22.3248	23.1561	24.0813	24.6528	22.9624	22.4103	23.1055	24.0856	24.0193	23.7961	23.3553	23.9671
Q9P0S3	ORMDL1	ORM1-like protein 1 [OS=Homo sapiens]	2	18	19.2341	19.3524	19.6941	19.7726	NaN	19.5266	19.6583	19.422	19.3396	19.1276	20.0257	19.9421	19.7355	19.995	19.0879	19.5834
P61923	COPZ1	Coatomer subunit zeta-1 [OS=Homo sapiens]	5	26	21.3819	20.2684	21.7208	21.541	20.1426	20.4813	21.5005	21.9726	20.8287	19.9355	20.9022	21.4211	21.2433	21.3433	19.8206	20.6993
P20962	PTMS	Parathymosin [OS=Homo sapiens]	4	20	24.0115	23.17	24.4708	24.2318	23.019	23.0534	23.9884	23.8504	23.2933	22.4651	23.258	23.8318	23.6435	23.9269	23.5529	24.6167
Q96I25	RBM17	Splicing factor 45 [OS=Homo sapiens]	4	11	24.9407	22.7164	21.7124	22.388	22.6492	22.7647	21.9752	20.7895	22.6605	22.3135	22.614	22.4274	21.9411	22.1008	21.5198	23.0397
O00217	NDUFS8	NADH dehydrogenase [ubiquinone] iron-sulfur protein 8, mitochondrial [OS=Homo sapiens]	2	11	19.4085	19.22	19.7706	19.9326	18.9279	18.6245	20.2832	20.0679	18.8191	19.0446	19.9646	20.1654	19.6615	20.7231	19.5687	19.8534
Q9P0J1	PDP1	[Pyruvate dehydrogenase [acetyl-transferring]]-phosphatase 1, mitochondrial [OS=Homo sapiens]	4	24	20.2889	20.6409	20.8937	21.408	19.5608	19.9044	21.8056	20.8221	20.8423	20.3181	21.4038	21.901	21.7156	21.2355	21.2136	20.9998
Q93008-1	USP9X	Isoform 2 of Probable ubiquitin carboxyl-terminal hydrolase FAF-X [OS=Homo sapiens]	4	13	20.5791	19.9581	20.1393	21.4304	18.9195	19.5854	21.3389	19.8545	19.8237	19.2368	19.5158	21.241	20.772	21.0249	20.3001	19.6692
P52434	POLR2H	DNA-directed RNA polymerases I, II, and III subunit RPABC3 [OS=Homo sapiens]	3	26	21.5044	20.8202	21.449	22.0551	20.6298	21.0156	21.9016	21.3774	21.0627	21.0302	21.5578	21.9378	21.8318	21.7677	20.9525	21.4138
Q7L523	RRAGA	Ras-related GTP-binding protein A [OS=Homo sapiens]	4	17	21.8973	21.1874	22.4655	22.4253	20.5474	21.2526	22.3428	21.4567	21.2441	20.9698	21.4799	21.9546	21.9922	22.2191	21.7079	21.8672
O00592	PODXL	Podocalyxin [OS=Homo sapiens]	3	19	21.601	21.0686	22.2355	22.7507	20.8208	21.2767	22.2454	21.8712	20.7875	21.516	22.2736	22.9327	22.2806	22.9249	21.889	22.4163
Q8IWC1	MAP7D3	MAP7 domain-containing protein 3 [OS=Homo sapiens]	8	40	22.5763	22.4349	22.0988	23.5056	22.4753	23.6413	22.9433	21.3549	22.8052	22.8859	23.3444	22.9841	22.9464	22.7323	22.1684	22.597
Q9P1F3	ABRACL	Costars family protein ABRACL [OS=Homo sapiens]	2	24	19.7659	19.9344	20.9607	20.3225	19.5084	19.9038	20.5588	21.1825	19.1665	19.2595	20.085	20.8491	20.1495	20.55	19.4931	20.872
Q96LR5	UBE2E2	Ubiquitin-conjugating enzyme E2 E2 [OS=Homo sapiens]	3	22	21.5904	21.348	21.9255	23.2278	21.4338	21.4546	22.7283	21.8678	21.0481	21.2282	21.6812	22.6685	22.6187	22.3804	21.6161	21.6643
A6NJ78	METTL15	Probable methyltransferase-like protein 15 [OS=Homo sapiens]	5	18	17.7293	19.5338	20.3234	21.0836	18.927	18.1426	21.3688	18.9844	19.7308	20.4703	21.175	21.4163	21.0018	21.5685	20.1628	20.782
Q92620	DHX38	Pre-mRNA-splicing factor ATP-dependent RNA helicase PRP16 [OS=Homo sapiens]	5	16	18.7916	18.4633	19.7027	19.4987	18.0856	18.5693	20.2468	18.5436	17.6909	18.2616	18.9529	19.7536	19.6011	19.5232	18.7468	18.6409
O75915	ARL6IP5	PRA1 family protein 3 [OS=Homo sapiens]	5	24	21.5137	22.031	22.5737	22.5627	20.659	21.285	22.9684	22.1708	21.8291	21.79	22.2061	22.8993	22.9522	22.5976	22.2441	22.2664
O75381-1	PEX14	Peroxisomal membrane protein PEX14 [OS=Homo sapiens]	7	25	21.8944	21.8179	21.7326	22.166	20.456	21.1223	22.1118	21.8057	21.3923	20.7558	21.0034	22.359	22.3575	21.8514	21.8629	21.3944
Q9H4A4	RNPEP	aminopeptidase B [OS=Homo sapiens]	6	17	21.2351	20.4366	21.1704	22.1425	20.2299	18.9421	22.6837	21.498	18.1972	20.4313	20.0691	22.5764	21.6946	22.1482	21.7129	20.957
Q16540	MRPL23	39S ribosomal protein L23, mitochondrial [OS=Homo sapiens]	2	17	22.0583	21.8042	20.4534	20.0957	21.6317	22.2254	21.1851	21.3929	19.9961	22.4284	22.4806	23.0448	22.2493	22.2561	21.6403	20.01
Q5BJH7	YIF1B	Protein YIF1B [OS=Homo sapiens]	4	17	21.2282	20.2892	21.5845	21.8336	20.3863	20.2528	21.5178	21.4407	20.7526	20.1475	21.5185	21.9429	21.867	21.6035	21.1393	21.2283
P19838	NFKB1	Nuclear factor NF-kappa-B p105 subunit [OS=Homo sapiens]	3	12	21.5473	21.411	21.3425	22.0791	20.8193	21.8502	21.7013	20.987	21.5952	22.1281	22.2647	22.1672	21.6426	21.406	20.8774	21.4717
Q9BRS2	RIOK1	Serine/threonine-protein kinase RIO1 [OS=Homo sapiens]	8	30	21.095	20.5709	21.3442	22.7061	22.1442	22.3474	20.6531	19.8403	21.3914	21.4255	22.2916	21.3249	21.1861	22.485	20.9123	22.8776
Q9BUN8	DERL1	Derlin-1 [OS=Homo sapiens]	2	25	21.8533	21.7489	21.9552	22.3747	21.2575	22.1598	22.6013	21.6816	22.1935	21.8679	22.4392	22.6935	21.9912	22.291	21.7057	21.8323
Q6Y1H2	PTPLB;HACD2	Very-long-chain (3R)-3-hydroxyacyl-CoA dehydratase 2 [OS=Homo sapiens]	4	12	18.8732	19.6392	19.884	20.094	18.6381	18.1404	20.5268	19.5513	19.5174	19.518	20.1442	20.0258	19.7084	20.4702	20.0193	19.9193
P36507	MAP2K2	Dual specificity mitogen-activated protein kinase kinase 2 [OS=Homo sapiens]	5	24	21.2193	21.3913	22.0388	22.5993	20.2656	21.3195	22.688	21.5616	20.9694	20.5652	21.6923	22.4331	22.4898	22.3791	22.0207	22.0683
P11234	RALB	Ras-related protein Ral-B [OS=Homo sapiens]	4	22	21.8757	21.3577	21.941	22.4113	20.5917	21.8154	22.1793	21.3876	21.6507	21.3598	22.0163	22.6971	22.1838	22.3963	21.7168	21.8927
P42694	HELZ	Probable helicase with zinc finger domain [OS=Homo sapiens]	17	49	23.9438	24.7557	23.4421	24.546	24.2879	24.8029	24.4466	24.2096	24.6611	24.174	25.195	24.3145	24.0594	23.8207	24.0372	24.9441
O75044	SRGAP2	SLIT-ROBO Rho GTPase-activating protein 2 [OS=Homo sapiens]	3	9	20.7906	20.0835	22.9573	20.6734	18.9978	20.1523	20.8341	21.0591	20.3265	19.2421	20.808	20.4978	20.6977	20.95	20.1503	20.0775
O95070	YIF1A	protein YIF1A [OS=Homo sapiens]	3	13	22.499	21.3286	22.0074	22.2423	21.1551	21.4576	21.6964	21.7138	21.5632	21.346	21.4887	21.8205	21.4782	21.7549	20.8858	21.7088
Q07157	TJP1	Tight junction protein ZO-1 [OS=Homo sapiens]	3	21	19.5158	18.95	19.8516	20.9468	19.3749	19.3645	20.1307	19.1337	19.368	19.6834	20.4677	20.7551	20.0141	19.9291	19.5096	19.5876
Q9BZG1	RAB34	Ras-related protein Rab-34 [OS=Homo sapiens]	10	19	21.6956	21.0452	21.3193	22.194	20.9246	21.1603	22.4279	21.4492	20.7834	21.3482	20.7157	22.4302	21.9622	22.1602	21.7919	21.6352
Q9P0J6	MRPL36	39S ribosomal protein L36, mitochondrial [OS=Homo sapiens]	3	24	24.8896	23.8999	22.5629	24.9427	25.6816	24.5796	23.9147	21.9005	24.8921	24.8574	24.0156	25.1557	25.0227	24.5134	23.1018	25.6142
P19388	POLR2E	DNA-directed RNA polymerases I, II, and III subunit RPABC1 [OS=Homo sapiens]	5	29	23.1295	22.2154	22.2199	23.3658	21.8829	22.2578	22.9408	21.7095	22.2245	21.774	21.8721	23.3133	22.6546	22.3341	21.8793	22.5142
O43709-1	WBSCR22;BUD23	Probable 18S rRNA (guanine-N(7))-methyltransferase [OS=Homo sapiens]	3	15	20.2978	20.0825	21.1786	21.2877	19.8077	20.5124	21.3914	19.5072	20.2189	20.8677	21.3059	21.4974	21.1297	21.6497	20.6519	21.0266
Q15582	TGFBI	Transforming growth factor-beta-induced protein ig-h3 [OS=Homo sapiens]	2	11	20.9134	19.517	20.1426	20.1276	18.9995	19.8092	20.8752	21.2379	20.4592	19.6948	20.2631	20.3146	21.7129	20.0511	20.0024	19.9375
Q9HC38-2	GLOD4	Isoform 2 of Glyoxalase domain-containing protein 4 [OS=Homo sapiens]	7	16	21.2646	21.2183	21.9159	21.9456	19.4773	20.3255	22.0363	21.218	19.9604	21.2186	21.2315	21.931	22.2039	21.1968	21.726	20.8758
Q15435	PPP1R7	Protein phosphatase 1 regulatory subunit 7 [OS=Homo sapiens]	7	32	21.5866	21.7684	22.0217	22.7989	20.0724	20.6502	23.251	22.0453	21.7567	20.4217	23.7611	22.7096	22.7289	22.3299	21.7242	22.182
O95352	ATG7	Ubiquitin-like modifier-activating enzyme ATG7 [OS=Homo sapiens]	7	17	20.1779	19.731	20.2566	21.7022	16.6137	19.9483	22.2436	20.6185	20.0421	18.6201	20.7812	21.2719	21.8242	21.1965	20.6092	20.8366
Q13951	CBFB	Core-binding factor subunit beta [OS=Homo sapiens]	3	14	18.9231	19.6758	20.2154	20.4911	17.6076	19.695	20.6733	19.5161	NaN	19.353	18.704	20.2852	20.4205	18.9063	20.1095	20.3434
P53004	BLVRA	Biliverdin reductase A [OS=Homo sapiens]	5	25	22.0046	21.2954	22.1995	22.767	20.4991	21.2928	22.9574	22.0083	21.5696	21.097	20.8569	22.5248	22.5602	22.4543	22.2336	21.9163
Q9Y3C6	PPIL1	Peptidyl-prolyl cis-trans isomerase-like 1 [OS=Homo sapiens]	4	20	22.3552	21.7324	22.3808	22.9772	21.7523	22.4219	22.0258	21.7715	22.0846	21.8647	22.7378	22.7449	22.3018	22.6825	21.5785	22.6377
Q9BSH4	TACO1	Translational activator of cytochrome c oxidase 1 [OS=Homo sapiens]	3	16	19.4611	20.5669	20.2317	21.4864	19.8364	20.6069	21.9521	20.8338	20.5943	20.8013	21.4117	22.2199	22.0245	22.1676	21.294	20.9506
Q9Y6W5	WASF2	Wiskott-Aldrich syndrome protein family member 2 [OS=Homo sapiens]	3	15	21.4201	21.6591	22.4364	22.3578	20.7231	21.9633	22.4509	21.9187	22.6975	22.1833	22.7482	22.9165	22.219	22.6472	21.9659	21.9383
P48509	CD151	CD151 antigen [OS=Homo sapiens]	3	15	23.8417	23.2199	23.5371	24.5235	22.4024	22.5224	24.6958	23.7796	23.6098	23.053	23.9657	24.8216	24.5887	24.3744	24.0302	24.4138
O96000	NDUFB10	NADH dehydrogenase [ubiquinone] 1 beta subcomplex subunit 10 [OS=Homo sapiens]	3	12	17.7574	20.7089	20.6379	21.771	19.2849	20.7257	21.3607	19.0149	20.0517	20.1611	21.2931	21.9724	20.7688	21.9558	20.8616	21.2128
P12694	BCKDHA	2-oxoisovalerate dehydrogenase subunit alpha, mitochondrial [OS=Homo sapiens]	6	26	21.6942	21.3336	22.0311	22.2311	20.4914	21.2808	22.7495	21.1249	21.5177	21.4557	21.9253	22.8977	22.5271	22.4612	21.515	21.7493
Q9Y697	NFS1	Cysteine desulfurase, mitochondrial [OS=Homo sapiens]	4	12	21.411	20.9541	20.9432	21.7205	19.7433	20.1849	22.0483	21.0523	20.8544	20.6	20.6491	21.9412	21.7961	20.6471	21.5432	21.3135
Q9UI30	TRMT112	Multifunctional methyltransferase subunit TRM112-like protein [OS=Homo sapiens]	5	17	22.6738	22.2916	22.8645	22.5394	21.32	22.4987	22.5932	23.018	21.9376	22.0913	22.2725	23.0276	22.4417	22.5451	22.2966	22.5111
Q9H2K8	TAOK3	Serine/threonine-protein kinase TAO3 [OS=Homo sapiens]	4	15	18.4121	NaN	19.2867	19.2538	17.7729	NaN	19.2413	17.9695	18.3602	NaN	18.6381	18.9617	17.9165	18.8482	18.7679	18.425
Q14919-1	DRAP1	Dr1-associated corepressor [OS=Homo sapiens]	4	12	20.1992	18.6471	20.9794	19.9648	19.0355	20.0161	21.3301	20.7359	19.2049	20.1791	20.5309	20.862	21.0167	21.0225	19.3168	20.0792
Q96QR8	PURB	Transcriptional activator protein Pur-beta [OS=Homo sapiens]	6	30	23.4126	22.9856	22.9013	23.4321	22.6476	22.9801	23.0631	22.1399	22.5996	22.523	23.0956	23.3926	22.9648	22.7195	22.1434	22.5731
Q8WUY1	THEM6	Protein THEM6 [OS=Homo sapiens]	6	30	22.4513	22.3519	22.4547	23.1092	21.7554	22.4789	22.5507	20.9473	21.4676	22.5417	23.2071	23.1103	22.3292	22.8735	21.7311	22.5029
Q9UBB6	NCDN	Neurochondrin [OS=Homo sapiens]	6	18	20.795	20.3436	20.7651	20.6734	19.0567	19.5164	21.3595	20.3146	20.8982	19.5932	20.8383	20.9764	22.009	20.8649	19.9025	20.7645
P52594-1	AGFG1	Arf-GAP domain and FG repeat-containing protein 1 [OS=Homo sapiens]	4	20	21.3739	20.145	22.2661	22.157	20.7796	20.7248	22.2535	21.2886	20.7289	23.5195	21.3451	21.9983	21.8305	21.7985	21.1186	21.1606
P03973	SLPI	Antileukoproteinase [OS=Homo sapiens]	2	14	NaN	22.2633	21.78	22.9107	17.205	NaN	20.8444	20.4107	NaN	22.3586	22.5237	NaN	20.2961	20.3105	21.1374	23.8693
Q9GZP4	PITHD1	PITH domain-containing protein 1 [OS=Homo sapiens]	5	18	21.4611	21.1115	22.5961	21.3239	18.96	20.9588	22.0953	21.8235	20.6401	20.3903	19.2966	22.0538	21.95	21.3665	21.3184	20.9033
O00762	UBE2C	Ubiquitin-conjugating enzyme E2 C [OS=Homo sapiens]	4	17	19.9821	20.7678	21.3231	20.9211	18.6694	19.1078	21.1723	22.8066	18.7981	18.2005	19.862	20.186	20.7834	20.1984	19.0893	20.6019
O43148-1	RNMT	mRNA cap guanine-N7 methyltransferase [OS=Homo sapiens]	8	21	22.882	22.4892	22.9981	22.5651	21.4497	22.0041	22.6489	21.7495	21.2694	21.4492	22.3619	22.4076	22.9887	22.641	21.9656	22.7787
Q8WX92	COBRA1;NELFB	Negative elongation factor B [OS=Homo sapiens]	4	25	20.2579	19.6666	20.9995	21.2628	18.8695	19.2584	21.4771	20.477	19.4653	19.62	20.9799	20.8152	21.2842	21.0078	18.5774	20.743
Q15437	SEC23B	protein transport protein Sec23B [OS=Homo sapiens]	9	27	20.5117	20.0655	20.6538	21.62	19.9399	20.3447	21.6525	20.3107	20.3105	20.2318	20.808	21.6045	21.1382	21.2101	20.5431	20.5359
P14550	AKR1A1	alcohol dehydrogenase [NADP(+)] [OS=Homo sapiens]	4	24	NaN	17.2019	18.0298	20.9854	18.9321	18.2385	20.8102	20.1021	20.5023	19.5443	18.9994	20.8843	20.5013	20.2381	19.3406	20.6949
Q16539	MAPK14	Mitogen-activated protein kinase 14 [OS=Homo sapiens]	6	10	20.7723	19.948	21.1558	21.5529	19.4433	19.8086	21.8179	21.1197	20.8438	19.6993	20.5	21.5163	21.07	21.5602	21.083	20.9456
Q9Y371	SH3GLB1	Endophilin-B1 [OS=Homo sapiens]	4	14	20.5824	20.1032	20.1689	21.6292	19.8008	20.735	21.5192	21.4934	18.6014	20.7357	19.9726	21.7414	22.1447	22.0078	19.6126	19.9026
Q9NRW7	VPS45	Vacuolar protein sorting-associated protein 45 [OS=Homo sapiens]	7	24	21.3894	20.1379	21.3084	22.2628	20.0762	20.3111	22.4826	20.2056	21.2921	19.7615	21.3643	21.5831	22.0245	21.3587	21.1739	21.803
P43155	CRAT	Carnitine O-acetyltransferase [OS=Homo sapiens]	6	12	20.8934	19.585	21.6844	20.892	17.6872	17.8917	21.9467	19.9193	17.3586	20.0245	20.9119	21.8804	21.4979	21.7643	19.4062	20.4068
P08574	CYC1	Cytochrome c1, heme protein, mitochondrial [OS=Homo sapiens]	4	18	20.8568	20.5271	20.8872	22.8163	20.9335	21.2296	21.7464	20.5129	20.8628	20.4715	21.8833	22.3887	21.4417	22.2944	21.0806	21.613
Q6NYC8	PPP1R18	Phostensin [OS=Homo sapiens]	4	14	19.7775	19.6093	20.6655	21.4118	17.6921	19.7387	22.0254	19.9026	20.2436	19.2174	20.9293	21.8813	20.5917	21.0908	20.7967	19.9469
Q9NUM4	TMEM106B	Transmembrane protein 106B [OS=Homo sapiens]	5	21	20.2701	20.2603	21.3138	21.4995	20.6375	20.4511	21.7983	21.4714	21.3198	20.3736	21.6571	22.3261	22.2554	21.9751	21.8045	21.6097
P62854	RPS26;LOC101929876;RPS26P25	40S ribosomal protein S26 [OS=Homo sapiens]	3	25	23.8677	23.4859	24.0195	24.76	23.5074	23.2547	24.6695	22.8753	23.4911	23.7068	24.0348	24.4871	24.4014	24.4429	23.719	23.8987
Q9BY42	RTFDC1	protein RTF2 homolog [OS=Homo sapiens]	4	14	21.0755	21.0783	21.3987	21.9528	20.3035	20.8369	22.1372	20.9853	20.2031	20.1923	21.0481	21.818	21.5319	21.6456	21.3245	21.265
O95218-1	ZRANB2	Zinc finger Ran-binding domain-containing protein 2 [OS=Homo sapiens]	6	22	22.1427	22.8961	21.7294	23.5812	23.3904	21.7314	23.3136	22.3966	21.4251	21.758	22.0905	22.7252	22.4167	22.6262	21.5071	23.174
Q9ULV3	CIZ1	Cip1-interacting zinc finger protein [OS=Homo sapiens]	9	23	20.9247	21.0662	20.0354	21.248	20.4382	21.2179	21.7095	20.3166	21.8401	21.8912	22.063	21.8661	21.6389	21.6554	21.2663	21.9107
Q9C0C2	TNKS1BP1	182 kDa tankyrase-1-binding protein [OS=Homo sapiens]	10	29	22.148	20.898	21.75	23.5715	20.1692	21.7191	22.3697	21.9689	21.3595	21.1572	22.0674	22.4151	22.42	22.4478	21.9966	21.683
Q9H3Z4	DNAJC5	DnaJ homolog subfamily C member 5 [OS=Homo sapiens]	5	30	21.4133	21.4065	21.3277	21.885	20.3362	20.7237	22.1549	21.1979	21.2308	20.6569	21.3932	22.1784	21.9861	21.8797	20.9874	20.7724
P08237	PFKM	ATP-dependent 6-phosphofructokinase, muscle type [OS=Homo sapiens]	8	25	22.3842	20.8411	22.0769	22.2427	20.4991	19.6599	22.42	19.9028	20.8579	20.6255	19.2902	21.7906	21.8783	20.0643	21.1577	21.1376
Q63HN8-4	RNF213	Isoform 2 of E3 ubiquitin-protein ligase RNF213 [OS=Homo sapiens]	7	20	19.5731	19.6266	19.9219	20.5498	19.2581	19.6575	20.7671	19.3846	20.0408	19.0439	19.9657	20.5497	20.5485	19.6271	18.9343	19.9417
Q9Y6H1	CHCHD2	Coiled-coil-helix-coiled-coil-helix domain-containing protein 2 [OS=Homo sapiens]	3	23	22.4142	21.9757	21.9517	22.9387	19.7627	21.4119	22.9379	22.4364	21.7361	21.5407	22.3726	23.1807	23.6223	22.8725	22.9026	22.3247
Q14166	TTLL12	Tubulin--tyrosine ligase-like protein 12 [OS=Homo sapiens]	10	34	21.8515	21.6119	22.3813	23.2465	20.9573	20.9622	23.3099	22.3292	21.3014	20.257	21.098	23.165	22.9356	22.6048	22.4152	22.0286
Q14789	GOLGB1	Golgin subfamily B member 1 [OS=Homo sapiens]	16	26	21.8675	20.3752	20.7357	22.4006	21.1554	20.33	22.9427	21.5017	20.749	20.4578	22.1132	22.3527	22.4471	22.4729	21.2995	20.5646
Q14978-3	NOLC1	Isoform 3 of Nucleolar and coiled-body phosphoprotein 1 [OS=Homo sapiens]	4	25	22.3354	22.0045	22.6487	22.5605	21.0437	20.736	22.6532	21.7608	22.6519	23.0679	22.849	22.9545	22.8298	22.6294	22.4816	22.3179
O95340	PAPSS2	bifunctional 3'-phosphoadenosine 5'-phosphosulfate synthase 2 [OS=Homo sapiens]	3	19	20.8155	20.9667	21.4708	21.8574	20.9487	20.6608	22.148	20.522	21.244	21.2722	21.1359	22.3009	21.7327	21.4694	21.3914	21.2711
Q9UH99	SUN2	SUN domain-containing protein 2 [OS=Homo sapiens]	7	20	20.868	20.7684	21.7789	20.7078	20.2207	21.2887	20.8813	21.0936	20.4195	20.9369	21.6785	21.8929	21.3622	21.7364	20.8457	21.2102
Q8NEW0	SLC30A7	Zinc transporter 7 [OS=Homo sapiens]	4	25	22.9162	22.3607	22.7031	23.1229	21.6971	22.1014	23.4606	22.9337	22.2985	21.9368	22.7376	23.2666	23.109	23.0288	22.9462	22.5024
Q9BXS5-1	AP1M1	AP-1 complex subunit mu-1 [OS=Homo sapiens]	8	26	22.3945	21.9629	21.5722	23.4469	21.5323	21.5142	22.9887	21.5406	21.6974	21.1342	21.4874	22.7944	22.3845	21.8361	21.8739	22.2907
P09497-1	CLTB	clathrin light chain B [OS=Homo sapiens]	5	25	22.5756	23.523	22.6143	23.6009	21.885	22.8033	23.2023	21.1288	22.9473	22.6382	22.9642	23.4493	23.2086	22.8107	22.23	24.7211
Q9UNL2	SSR3	Translocon-associated protein subunit gamma [OS=Homo sapiens]	2	29	23.3672	23.2785	23.9073	24.0166	22.6236	23.4621	24.2193	23.4982	23.5452	23.3631	24.0644	24.5102	24.1836	24.3108	23.7686	23.8179
P29218-1	IMPA1	Inositol monophosphatase 1 [OS=Homo sapiens]	2	12	19.9852	20.3844	20.9283	20.7238	18.7613	19.9118	20.6317	21.5765	19.7904	19.1131	19.5489	20.2666	20.5494	20.8148	20.7203	20.4016
A0FGR8-1	ESYT2	Extended synaptotagmin-2 [OS=Homo sapiens]	4	10	21.5312	19.9893	22.6389	20.6065	18.2417	20.3222	22.1828	21.7272	21.1207	20.6416	21.4617	22.4909	22.1569	22.5441	21.7886	22.0908
Q99426	TBCB	tubulin-folding cofactor B [OS=Homo sapiens]	4	25	23.6102	22.9677	23.7012	23.698	22.3956	23.1043	23.8424	22.7251	23.447	21.9043	23.0982	23.7317	23.7477	23.7287	23.4155	22.9249
P63313	TMSB10	thymosin beta-10 [OS=Homo sapiens]	6	39	23.834	22.3608	22.9144	22.7752	21.0963	22.644	22.7015	23.8535	21.5731	21.1267	21.1227	23.5351	22.2722	22.3132	22.271	23.6971
O95239-1	KIF4A	Chromosome-associated kinesin KIF4A [OS=Homo sapiens]	12	31	23.0757	22.8746	23.6472	23.8574	22.0561	22.9398	23.8673	22.5515	23.0687	22.0636	23.3455	23.7825	23.6028	23.5762	23.3349	23.35
P82930	MRPS34	28S ribosomal protein S34, mitochondrial [OS=Homo sapiens]	8	26	20.8826	21.4113	22.0157	22.9278	20.5376	21.7869	22.8896	21.9658	21.6251	21.9943	22.4255	23.2835	22.8453	23.0454	22.0421	21.7633
P09132-1	SRP19	Signal recognition particle 19 kDa protein [OS=Homo sapiens]	3	20	19.3793	20.7504	20.59	22.3996	20.1923	21.325	22.7355	21.2697	21.0294	20.5405	21.5252	22.2088	21.6349	21.1896	19.5888	21.8536
Q9Y679-1	AUP1	Ancient ubiquitous protein 1 [OS=Homo sapiens]	6	37	21.7985	21.1944	21.3898	22.2279	22.0771	21.4083	22.4993	21.4305	21.4634	21.4142	22.1117	22.6666	22.017	21.8795	21.8953	21.8479
O14880	MGST3	Microsomal glutathione S-transferase 3 [OS=Homo sapiens]	2	18	20.9097	21.1186	21.1415	20.9164	20.0538	20.3021	21.5703	21.23	21.0012	20.4292	20.9959	21.1379	21.3964	21.3904	21.0999	20.6908
Q9BTE7	DCUN1D5	DCN1-like protein 5 [OS=Homo sapiens]	4	18	24.2487	23.7903	24.147	24.9932	23.1151	24.0328	24.851	24.0178	23.7655	23.4041	24.3307	25	24.4105	24.278	23.8381	24.0851
Q9P2R7	SUCLA2	Succinate--CoA ligase [ADP-forming] subunit beta, mitochondrial [OS=Homo sapiens]	8	27	24.194	23.3987	24.3074	24.5582	22.4496	23.2624	24.8258	23.7108	23.589	23.08	23.9909	24.8558	24.5521	24.504	24.2745	24.0453
Q9UKV8	AGO2;EIF2C2	Protein argonaute-2 [OS=Homo sapiens]	11	40	23.4085	22.7371	22.7842	23.5746	22.9322	23.4423	22.7041	22.1999	23.3534	22.5364	23.47	23.3357	22.8014	22.4258	22.1774	23.1139
O14974	PPP1R12A	Protein phosphatase 1 regulatory subunit 12A [OS=Homo sapiens]	6	15	23.0975	22.6325	22.7935	23.5837	22.1698	23.1338	23.1709	22.3087	23.0212	22.6734	23.9681	23.4663	23.3407	23.3213	22.8607	23.2548
Q8IYS2-1	KIAA2013	Uncharacterized protein KIAA2013 [OS=Homo sapiens]	2	14	18.5334	19.0511	18.5139	19.5576	17.5817	18.6833	20.1563	18.849	18.7155	18.8082	19.2535	19.93	19.7463	19.4225	19.0136	19.4664
Q9BVI4	NOC4L	Nucleolar complex protein 4 homolog [OS=Homo sapiens]	9	24	22.6312	21.6946	22.4341	23.1434	21.702	22.3681	22.9664	21.9907	22.636	22.6204	22.9138	23.192	22.6018	22.8137	22.2606	22.1397
Q06481	APLP2	Amyloid-like protein 2 [OS=Homo sapiens]	3	14	21.1268	19.0735	20.6045	20.0474	17.9032	18.7832	20.2025	19.2936	19.288	19.1733	19.6786	23.1966	22.8332	19.9154	19.6301	19.4729
Q53H96	PYCRL;PYCR3	Pyrroline-5-carboxylate reductase 3 [OS=Homo sapiens]	4	11	20.8594	20.533	20.1364	21.7716	19.9196	20.7348	21.3776	20.8706	20.7441	20.5716	21.0749	21.6541	21.2466	21.284	20.9015	20.81
Q9NS86	LANCL2	lanC-like protein 2 [OS=Homo sapiens]	3	12	19.9096	19.175	19.929	20.5998	17.734	19.3666	20.6318	18.8664	18.934	19.1369	20.1009	20.3633	20.1402	20.4678	19.93	19.8536
Q14C86-1	GAPVD1	GTPase-activating protein and VPS9 domain-containing protein 1 [OS=Homo sapiens]	8	14	20.5751	20.5479	21.2481	22.0375	20.6594	20.9203	22.37	21.4136	20.2273	19.0083	20.6634	22.1686	22.0248	21.7598	21.601	21.1958
P49821	NDUFV1	NADH dehydrogenase [ubiquinone] flavoprotein 1, mitochondrial [OS=Homo sapiens]	8	18	22.1631	21.2867	22.4265	22.9697	20.7045	21.7961	23.0835	22.1119	22.3843	21.5133	22.895	23.4009	22.3625	22.5716	21.2505	22.4311
P62312	LSM6	U6 snRNA-associated Sm-like protein LSm6 [OS=Homo sapiens]	2	22	21.3964	21.5808	21.866	22.4388	19.8285	20.0649	22.2533	21.3591	20.3218	21.5351	20.596	22.5079	22.1487	21.8206	21.2772	22.0123
Q9Y2L1-1	DIS3	exosome complex exonuclease RRP44 [OS=Homo sapiens]	10	28	21.0425	19.7837	21.6109	22.6682	20.2328	20.7856	22.5021	20.8672	20.1559	19.7291	21.448	22.5609	22.052	21.9591	21.2733	21.256
Q13630	TSTA3	GDP-L-fucose synthase [OS=Homo sapiens]	7	29	22.7717	22.2091	22.9743	23.5618	21.7665	22.005	23.5369	22.5299	22.1151	21.4335	22.5076	23.4574	23.213	23.1774	22.3268	22.7593
Q9P2X0-1	DPM3	Dolichol-phosphate mannosyltransferase subunit 3 [OS=Homo sapiens]	2	15	20.2613	20.3489	20.4773	19.5576	19.4933	19.9804	21.3099	21.9622	19.8081	19.6684	20.3041	21.3572	21.2123	20.8857	20.434	20.8639
Q9BYD3	MRPL4	39S ribosomal protein L4, mitochondrial [OS=Homo sapiens]	8	22	20.2331	21.1206	21.4592	22.2295	21.1479	21.0419	21.8305	20.7582	21.1565	21.4238	22.3296	22.3439	21.1788	22.8021	21.6888	21.2218
Q7Z7K0	CMC1	COX assembly mitochondrial protein homolog [OS=Homo sapiens]	3	22	20.3001	20.6922	20.862	21.9061	19.1841	21.7087	22.2335	21.2549	20.8643	21.7507	21.882	22.1375	21.5299	22.7129	21.5383	21.3701
Q8TBQ9	TMEM167A	Protein kish-A [OS=Homo sapiens]	2	21	22.1409	21.6546	21.9124	22.6949	20.9438	21.5775	23.0302	22.7332	21.8969	21.4688	22.294	22.9228	22.8406	22.7202	22.4901	22.4557
Q9NPJ8-3	NXT2	Isoform 3 of NTF2-related export protein 2 [OS=Homo sapiens]	3	25	21.8287	19.6219	21.1504	22.2796	21.7399	22.1285	21.3402	20.5325	21.5057	21.6986	21.4352	22.0062	21.2355	21.6952	20.158	21.5558
Q96K17-1	BTF3L4	transcription factor BTF3 homolog 4 [OS=Homo sapiens]	3	16	19.9919	19.9063	21.5928	21.5889	19.2826	20.2945	22.5771	20.537	20.6409	21.0243	19.9374	21.7362	21.5164	21.4185	20.8961	21.275
Q9Y2S6	TMA7	Translation machinery-associated protein 7 [OS=Homo sapiens]	3	21	22.6721	22.5956	22.3494	23.3993	21.8671	22.6294	23.2448	21.4469	22.2713	22.0453	22.4904	23.2911	22.67	24.209	21.5829	22.8411
Q9NVV4-2	MTPAP	Isoform 2 of Poly(A) RNA polymerase, mitochondrial [OS=Homo sapiens]	8	27	21.8492	21.3416	21.1992	22.2708	21.0776	21.487	22.3626	20.3543	21.9144	21.2562	22.4965	22.4124	21.702	21.8474	21.2425	21.4296
P42285	SKIV2L2	Superkiller viralicidic activity 2-like 2 [OS=Homo sapiens]	10	28	22.4415	21.2703	22.2631	22.768	21.2969	22.07	22.5303	21.7657	22.3027	22.4808	22.7068	22.944	22.6487	23.0811	22.0187	22.5618
Q2M389	KIAA1033;WASHC4	WASH complex subunit 4 [OS=Homo sapiens]	9	16	21.2281	21.0039	21.8623	22.5573	20.3705	21.1761	22.4733	21.1423	21.176	20.3189	21.9684	22.4424	22.1221	22.5295	21.7423	21.5499
Q15369-1	TCEB1;ELOC	elongin-C [OS=Homo sapiens]	2	23	22.3051	21.3861	21.97	22.669	20.7867	21.5028	22.5173	22.7584	21.4205	20.8371	21.982	22.8531	22.3004	22.3202	21.4702	21.9676
O43324-1	EEF1E1	Eukaryotic translation elongation factor 1 epsilon-1 [OS=Homo sapiens]	3	22	21.456	20.9246	21.8461	22.0301	20.7748	21.3521	21.7431	21.5095	18.2299	20.1611	21.3907	21.9561	21.491	21.7122	20.5132	21.7668
Q9H3U1	UNC45A	Protein unc-45 homolog A [OS=Homo sapiens]	7	17	20.7955	20.3124	20.694	21.9669	20.0465	21.076	22.0577	21.0109	20.7428	19.2707	21.3945	21.0035	21.0253	20.7355	21.5004	21.1228
Q7L9L4	MOB1B	mob kinase activator 1b [OS=Homo sapiens]	3	27	21.5982	21.3399	22.0455	22.4254	20.8797	20.7645	22.5006	21.8543	21.1738	20.6579	21.273	22.4923	21.9279	22.0804	21.3771	21.8913
Q5JPH6	EARS2	Probable glutamate--tRNA ligase, mitochondrial [OS=Homo sapiens]	8	29	22.6832	22.375	23.1221	23.687	22.297	22.8266	23.3761	24.0814	22.7157	22.8231	23.5367	24.1398	23.3453	23.5282	23.0941	23.1669
Q9UI26	IPO11	Importin-11 [OS=Homo sapiens]	3	14	17.8318	19.3717	19.7019	19.6194	18.2696	17.8334	20.5506	19.7491	18.3076	18.8937	19.3777	20.4379	20.1371	20.1351	19.7726	19.4938
Q9H299	SH3BGRL3	SH3 domain-binding glutamic acid-rich-like protein 3 [OS=Homo sapiens]	2	32	23.3639	23.0915	23.9355	23.8585	22.4321	22.7326	24.1677	24.976	23.1496	22.5062	22.8263	24.0414	24.0475	23.4769	23.0755	23.5804
Q8WWY3	PRPF31	U4/U6 small nuclear ribonucleoprotein Prp31 [OS=Homo sapiens]	4	22	21.0667	20.8551	21.6836	21.5405	19.9719	20.6482	21.5779	20.8133	20.6364	20.9433	21.6546	22.0246	21.864	21.4558	20.4741	21.0259
Q8IWX8	CHERP	Calcium homeostasis endoplasmic reticulum protein [OS=Homo sapiens]	4	17	21.1491	19.7849	19.0891	21.0855	20.9022	21.2377	18.3628	20.5534	20.6293	21.4211	21.7712	21.3755	21.0189	21.6787	19.708	21.2872
P98194-1	ATP2C1	Calcium-transporting ATPase type 2C member 1 [OS=Homo sapiens]	5	13	19.4635	NaN	20.2011	19.803	NaN	19.7303	21.5574	19.9553	17.9272	19.1351	19.4469	21.2415	21.1718	20.5907	20.5068	18.4222
Q9BYT8	NLN	Neurolysin, mitochondrial [OS=Homo sapiens]	9	23	22.1037	20.7793	22.3102	22.7371	20.7842	21.6623	22.9212	22.1098	21.6751	21.7756	22.1001	22.8423	22.797	22.8905	22.596	22.4421
Q92878	RAD50	DNA repair protein Rad50 [OS=Homo sapiens]	10	27	23.0493	21.7161	21.8103	22.8508	21.1856	22.4004	23.1503	21.9274	22.0312	22.0348	23.0043	23.5852	22.9689	22.9632	22.5465	22.6723
Q96M27-1	PRRC1	protein PRRC1 [OS=Homo sapiens]	4	20	20.4642	20.9974	22.2816	21.8887	19.8225	20.4242	22.3069	21.4914	20.904	NaN	21.2171	21.7211	21.883	22.1275	21.2923	21.3223
Q9NXV6	CDKN2AIP	CDKN2A-interacting protein [OS=Homo sapiens]	7	28	21.2986	20.2675	20.5541	21.3427	20.0029	19.8136	21.4133	20.3092	21.6942	20.7544	21.038	21.8202	21.0111	20.0698	20.8032	21.1752
Q9H1B7	IRF2BPL	interferon regulatory factor 2-binding protein-like [OS=Homo sapiens]	5	26	21.1351	20.4364	21.0053	21.9703	19.2969	20.4442	21.6942	20.6898	20.5725	20.4846	21.0552	22.1801	21.7372	21.8992	21.2558	21.2128
Q9GZZ9-1	UBA5	Ubiquitin-like modifier-activating enzyme 5 [OS=Homo sapiens]	5	28	21.0925	21.1111	21.6418	22.0276	21.3143	21.4755	22.0291	20.3363	20.4564	20.75	21.8722	21.5459	21.4104	21.9357	20.6307	21.9384
Q8IWB7	WDFY1	WD repeat and FYVE domain-containing protein 1 [OS=Homo sapiens]	5	17	21.8806	20.6047	21.6315	22.0722	19.5449	20.1431	22.6549	21.3941	20.554	20.384	21.7565	22.2198	22.0286	21.8625	22.2046	21.6317
Q8IVM0	CCDC50	Coiled-coil domain-containing protein 50 [OS=Homo sapiens]	4	25	21.9892	21.1218	21.6256	22.3099	18.3777	21.3714	22.5004	20.7732	21.6963	20.6973	21.2327	21.992	21.9149	21.7419	21.0185	21.3741
Q9Y2Q9	MRPS28	28S ribosomal protein S28, mitochondrial [OS=Homo sapiens]	4	22	21.3388	21.4242	21.8602	22.4346	21.0698	21.733	22.8194	21.6403	21.5169	21.3917	22.4893	22.9188	21.9448	22.7374	22.3151	22.2856
Q96EK5	KIAA1279;KIF1BP	KIF1-binding protein [OS=Homo sapiens]	7	20	18.9857	19.332	21.0779	19.8791	18.1375	17.9493	21.8502	20.4221	18.4862	19.4751	20.0307	20.7514	20.5198	20.848	19.7653	19.7618
O95747	OXSR1	Serine/threonine-protein kinase OSR1 [OS=Homo sapiens]	9	30	23.1793	22.4631	23.0046	23.5601	22.2384	21.8621	23.9764	22.736	22.0307	22.0744	22.7697	23.262	23.2618	23.1235	22.9041	23.067
Q9Y570	PPME1	Protein phosphatase methylesterase 1 [OS=Homo sapiens]	6	27	22.29	21.7901	22.5087	23.1419	21.297	22.0158	22.9428	22.34	21.9681	20.567	22.1288	22.7566	22.5909	22.5667	22.073	22.3577
Q8TD16	BICD2	Protein bicaudal D homolog 2 [OS=Homo sapiens]	8	33	21.6539	21.5648	22.0341	22.5228	21.316	21.5348	22.6591	22.5883	21.529	21.5668	21.2313	22.4648	22.5173	22.3262	22.3594	21.7247
Q15042-1	RAB3GAP1	Rab3 GTPase-activating protein catalytic subunit [OS=Homo sapiens]	6	19	20.892	21.2959	21.6255	21.5314	20.3848	20.8648	21.7451	20.6043	20.7483	20.6858	20.8364	21.7031	21.5376	21.4504	20.8755	20.8781
Q9NQG5	RPRD1B	regulation of nuclear pre-mRNA domain-containing protein 1B [OS=Homo sapiens]	7	20	21.1554	21.3785	22.3339	22.1655	20.5152	20.7823	21.996	21.4614	20.141	20.5395	21.6767	22.1165	22.0437	21.6289	21.3812	20.7832
Q9BUL8	PDCD10	programmed cell death protein 10 [OS=Homo sapiens]	6	33	24.052	22.436	24.9469	23.4104	22.6037	23.4978	23.5635	22.5031	23.4054	21.9904	23.4461	23.5577	22.8257	23.8569	23.3589	22.8025
Q16740	CLPP	ATP-dependent Clp protease proteolytic subunit, mitochondrial [OS=Homo sapiens]	5	32	22.156	22.1501	22.4487	22.1434	21.0245	21.6405	22.4771	23.0132	22.2045	21.9295	22.9267	23.0176	22.4602	22.5185	21.6961	22.2597
Q99471-1	PFDN5	prefoldin subunit 5 [OS=Homo sapiens]	4	32	22.1359	21.751	22.5024	21.2752	19.2305	20.5798	21.9288	23.1576	19.8161	19.3793	20.5195	21.8057	21.2287	21.7412	20.3821	22.2314
P69905	HBA2;HBA1	Hemoglobin subunit alpha [OS=Homo sapiens]	5	19	20.6855	18.8402	21.9403	20.2933	20.5894	19.6464	20.1441	22.0937	20.5006	20.5006	20.5235	20.2211	19.6578	21.2341	21.4406	21.1784
O60271	SPAG9	C-jun-amino-terminal kinase-interacting protein 4 [OS=Homo sapiens]	8	17	20.7995	20.1246	21.6901	22.4289	18.0194	20.5479	22.0967	20.2608	19.3773	17.8702	20.7917	22.2332	21.2556	21.9272	20.9524	21.4645
Q9Y421-1	FAM32A	Protein FAM32A [OS=Homo sapiens]	4	22	21.9386	21.6727	22.8477	22.3898	21.9506	22.4841	22.0047	22.2324	23.3874	22.2399	22.7494	22.2348	22.1904	23.3575	21.9015	22.947
P50579	METAP2	methionine aminopeptidase 2 [OS=Homo sapiens]	4	35	20.1312	20.7754	21.966	22.2692	20.5087	20.6004	22.272	21.4601	20.7768	20.4254	21.4086	22.1755	21.9287	22.022	21.0406	21.3718
P61956	SUMO2	small ubiquitin-related modifier 2 [OS=Homo sapiens]	3	22	24.0855	24.2597	25.3376	24.7909	23.338	23.8789	24.8836	24.8123	24.0844	23.4702	24.1479	24.9015	24.9589	24.8919	24.1797	24.8679
Q12769	NUP160	nuclear pore complex protein Nup160 [OS=Homo sapiens]	8	24	20.4994	20.2738	20.2068	20.9154	18.8753	20.2784	21.461	20.6489	20.3039	21.1431	20.9836	22.0052	21.1689	21.4874	20.8731	19.3169
P08962	CD63	CD63 antigen [OS=Homo sapiens]	2	25	23.1162	22.7534	23.1214	24.0119	21.8971	22.1436	23.879	22.8438	22.7079	22.3735	22.7454	24.4205	23.5681	23.2988	22.729	23.5312
Q8NHH9	ATL2	Atlastin-2 [OS=Homo sapiens]	6	15	21.3767	20.4736	21.285	21.7686	18.426	19.6747	22.1341	21.0176	20.1667	19.3471	20.9541	21.852	22.0041	21.2139	21.2031	20.9572
Q9BTC0	DIDO1	Death-inducer obliterator 1 [OS=Homo sapiens]	8	27	21.541	20.7087	21.724	22.4777	19.4468	19.9102	22.5083	20.9091	20.5465	19.6688	21.8806	22.6696	22.4368	21.8147	21.3364	21.5678
P02671-1	FGA	Fibrinogen alpha chain [OS=Homo sapiens]	7	9	NaN	17.7501	18.6452	18.6661	18.7794	19.086	18.6553	19.7406	NaN	NaN	20.0944	18.9249	NaN	NaN	22.8734	20.6678
P15927-1	RPA2	Replication protein A 32 kDa subunit [OS=Homo sapiens]	6	33	23.1243	22.6239	22.9195	23.6945	22.2549	22.7221	23.4611	22.8999	23.4228	22.6603	23.4375	23.5355	23.1791	23.4546	22.7881	23.3799
Q8N183	NDUFAF2	Mimitin, mitochondrial [OS=Homo sapiens]	5	21	21.6212	21.4955	22.0158	22.8225	20.0026	21.6633	22.8425	21.8047	21.7215	22.099	21.9572	23.4131	22.845	22.5527	21.7981	22.1961
O60518	RANBP6	ran-binding protein 6 [OS=Homo sapiens]	9	22	21.0112	20.4379	21.0658	21.3697	20.099	20.9496	21.7614	20.1835	20.3611	19.8794	21.052	21.3887	21.5772	21.299	20.6494	21.4984
O95394	PGM3	phosphoacetylglucosamine mutase [OS=Homo sapiens]	8	24	21.7482	21.1738	21.8942	22.1577	19.4702	20.2365	22.5374	21.5279	21.0028	20.3637	20.8165	21.7844	22.1201	21.7615	21.6434	20.4602
P13073	COX4I1	Cytochrome c oxidase subunit 4 isoform 1, mitochondrial [OS=Homo sapiens]	6	35	22.9917	22.8526	23.859	24.3082	22.3859	22.9669	24.0964	23.221	22.3141	23.0039	23.8073	24.6574	24.1017	24.2987	23.6654	23.7322
Q63ZY3-1	KANK2	KN motif and ankyrin repeat domain-containing protein 2 [OS=Homo sapiens]	5	24	20.5917	20.7277	21.1037	20.3676	19.921	21.0299	20.744	20.079	21.1426	20.0617	19.8966	20.4543	20.6809	19.6987	20.695	20.883
Q9BRJ2	MRPL45	39S ribosomal protein L45, mitochondrial [OS=Homo sapiens]	5	17	19.3994	19.9759	20.8816	22.1789	18.5932	20.6928	22.3481	21.0475	20.3061	21.0299	22.1937	22.8959	21.9783	22.7387	21.5952	22.2204
Q86Y56	HEATR2;DNAAF5	Dynein assembly factor 5, axonemal [OS=Homo sapiens]	11	26	21.3621	21.2519	22.0177	22.9314	21.1813	21.6551	22.8751	21.5054	21.3402	21.1588	21.7783	22.8384	22.3739	22.5186	21.9475	21.9963
Q9BXW7	CECR5;HDHD5	Haloacid dehalogenase-like hydrolase domain-containing 5 [OS=Homo sapiens]	5	22	20.9366	20.602	21.5524	21.3937	19.8773	20.636	21.6168	21.0455	20.252	21.1303	21.3282	22.1337	21.6966	21.9296	20.7198	21.5327
Q96DV4	MRPL38	39S ribosomal protein L38, mitochondrial [OS=Homo sapiens]	6	24	21.2823	21.6588	21.2166	22.8787	21.1789	21.5499	22.5644	21.3268	21.307	21.6101	22.7338	23.117	22.4438	22.9853	22.311	22.3025
Q8TF66	LRRC15	Leucine-rich repeat-containing protein 15 [OS=Homo sapiens]	7	14	20.2896	22.3427	20.8803	23.9374	20.6931	20.3684	21.7858	21.0244	19.6252	20.5624	22.4723	21.3393	20.8997	21.6213	24.0359	21.2463
Q86SK9-1	SCD5	stearoyl-CoA desaturase 5 [OS=Homo sapiens]	3	41	22.5413	22.1062	22.0974	22.4757	21.0904	21.9892	22.8288	22.3406	22.7855	22.1361	22.4754	22.6677	22.5903	22.3355	22.1348	22.0422
Q52LJ0	FAM98B	Protein Fam98b [OS=Homo sapiens]	5	28	21.4751	20.8649	21.1685	22.1772	19.3087	20.852	22.1278	20.641	NaN	20.9644	21.7399	22.4268	21.9537	22.0922	21.5732	21.4447
Q9P2N5	RBM27	RNA-binding protein 27 [OS=Homo sapiens]	7	21	20.302	20.6111	21.2665	21.7981	20.0788	20.5256	20.8371	20.2207	19.7364	20.6586	22.0184	21.0777	21.2749	21.9597	21.0954	21.2299
Q5VV42	CDKAL1	threonylcarbamoyladenosine tRNA methylthiotransferase [OS=Homo sapiens]	5	20	20.5483	20.2839	20.6043	21.0375	18.0071	20.178	21.3683	18.7213	20.4654	20.5678	20.9197	21.516	21.3719	21.3157	20.8922	20.1958
Q9BQE5	APOL2	apolipoprotein L2 [OS=Homo sapiens]	2	26	21.7199	20.9904	21.8968	21.9756	20.1871	20.7087	22.1826	21.3553	21.2208	19.9318	21.6351	22.2809	22.0431	21.7824	21.6615	21.5718
P36897	TGFBR1	TGF-beta receptor type-1 [OS=Homo sapiens]	8	47	22.7983	22.1603	21.9859	23.159	21.798	22.4963	23.1972	22.2572	22.4141	22.7874	23.6847	23.6478	22.7936	22.9701	22.5675	22.7516
O75340	PDCD6	programmed cell death protein 6 [OS=Homo sapiens]	4	26	21.3626	21.664	22.5471	21.781	21.5221	21.7998	22.3128	22.4004	21.6456	21.3613	21.1642	22.5736	22.2115	22.2808	21.7683	22.2171
O95163	IKBKAP;ELP1	Elongator complex protein 1 [OS=Homo sapiens]	12	34	21.8566	20.7578	21.4501	22.7554	20.1347	21.0272	23.0098	21.3468	20.4526	20.7825	21.7357	23.2712	22.2907	22.4437	21.7054	21.3817
Q9UHR5-1	SAP30BP	SAP30-binding protein [OS=Homo sapiens]	3	23	20.6738	20.4659	21.4902	21.3651	20.6883	21.113	21.3134	20.9971	20.911	21.3038	21.8155	21.6405	21.5583	21.9803	21.2071	21.948
Q9Y282-1	ERGIC3	Endoplasmic reticulum-Golgi intermediate compartment protein 3 [OS=Homo sapiens]	4	29	21.8409	21.7466	22.0361	22.6208	20.8756	21.2433	22.8731	21.5904	21.7145	21.475	21.6592	22.8446	22.8889	22.38	21.9071	22.2675
Q8NF37	LPCAT1	Lysophosphatidylcholine acyltransferase 1 [OS=Homo sapiens]	6	26	19.7713	18.9787	20.6821	21.6022	17.9785	20.3975	22.2816	21.2191	20.7976	20.4017	21.4676	21.9706	21.5233	22.0371	21.9968	20.5077
P46379-1	BAG6	Large proline-rich protein BAG6 [OS=Homo sapiens]	9	36	22.3113	21.6832	22.7173	22.8168	21.1426	21.5678	23.243	22.4364	21.7483	21.5878	22.4192	22.9986	23.027	23.1432	22.7963	22.6927
Q9BZX2-1	UCK2	Uridine-cytidine kinase 2 [OS=Homo sapiens]	4	26	21.0598	20.813	21.5793	22.1595	20.1735	21.0265	21.8687	20.9627	20.3719	20.2947	21.2529	21.8413	21.662	21.5606	21.0669	21.3522
Q9NRX1	PNO1	RNA-binding protein pno1 [OS=Homo sapiens]	5	29	19.946	20.5211	21.9387	22.2618	20.0095	21.0985	20.7001	20.7667	21.1097	21.8816	22.1183	22.2333	21.6235	21.7339	21.2955	20.8072
P26440	IVD	Isovaleryl-CoA dehydrogenase, mitochondrial [OS=Homo sapiens]	7	20	21.2681	21.8355	22.485	22.3927	20.6363	21.4271	22.6722	21.1907	20.9584	21.0582	21.5935	22.5986	22.5793	22.7875	22.1109	21.0492
Q15404-1	RSU1	Ras suppressor protein 1 [OS=Homo sapiens]	6	26	21.0999	21.8952	22.6164	23.2728	20.5704	21.5309	23.326	21.8623	22.3252	21.8461	21.8454	23.0874	22.8386	23.018	21.835	22.2589
P49006	MARCKSL1	MARCKS-related protein [OS=Homo sapiens]	2	27	20.8383	20.2312	20.9345	21.3804	18.9286	19.7793	21.3979	20.8363	19.9814	19.9606	19.0804	21.4097	20.7531	20.565	19.3133	21.0012
Q16851	UGP2	UTP--glucose-1-phosphate uridylyltransferase [OS=Homo sapiens]	12	33	22.8154	22.3037	23.0651	23.8258	22.0578	22.7629	23.9783	22.9039	22.2168	22.1798	22.5581	23.5105	23.5588	23.4974	23.0461	22.9197
A0A0B4J2A2	PPIAL4C	Peptidyl-prolyl cis-trans isomerase A-like 4C [OS=Homo sapiens]	3	25	18.1202	19.9477	21.2425	21.2955	NaN	18.4101	21.2868	NaN	19.7017	19.4831	19.8598	20.478	19.1008	19.6031	20.4984	20.1481
P16930	FAH	Fumarylacetoacetase [OS=Homo sapiens]	4	15	21.0798	19.9861	21.3473	20.7345	17.4533	19.1424	22.0455	21.0513	20.6818	19.3527	18.7083	21.3164	21.182	21.2412	20.3732	21.0181
Q32P28-1	LEPRE1;P3H1	Prolyl 3-hydroxylase 1 [OS=Homo sapiens]	6	16	25.5007	25.3235	25.1471	25.5823	25.2556	25.5977	25.2433	24.6481	25.9632	25.4708	26.1715	25.7273	25.3286	25.2478	24.8442	25.5881
Q07954	LRP1	prolow-density lipoprotein receptor-related protein 1 [OS=Homo sapiens]	7	15	21.2606	20.4347	21.0222	20.7042	19.9265	16.9539	22.008	19.864	20.3271	17.2997	20.2876	21.1272	21.214	20.2609	21.3053	20.0379
O43681	ASNA1	ATPase ASNA1 [OS=Homo sapiens]	4	18	21.7926	21.3898	21.8823	22.393	20.5571	20.7482	22.8165	21.2854	21.4084	20.6487	21.7075	22.5399	22.0841	22.3539	22.065	21.7385
Q92905	COPS5	COP9 signalosome complex subunit 5 [OS=Homo sapiens]	9	39	22.4295	21.7335	22.7222	23.363	20.8853	21.615	23.4852	22.5051	22.0352	21.3624	22.5886	23.3824	23.0665	22.7912	22.6039	22.639
P48147	PREP	prolyl endopeptidase [OS=Homo sapiens]	9	28	21.0552	21.0352	21.4328	22.0164	20.8473	19.3047	22.1694	21.9671	20.9609	19.4377	20.3219	22.1301	21.7136	21.5758	21.4406	20.8878
Q13907	IDI1	Isopentenyl-diphosphate Delta-isomerase 1 [OS=Homo sapiens]	4	21	21.4815	20.4075	22.1798	21.5503	20.0553	19.9075	22.2426	21.595	20.5139	19.8296	21.1581	21.3272	21.5675	21.8232	21.3681	21.5274
P54105	CLNS1A	Methylosome subunit pICln [OS=Homo sapiens]	5	16	21.3786	20.3172	21.9312	22.5698	20.373	21.1787	22.5443	19.8198	20.8862	21.2398	21.5014	22.5476	22.3954	22.0162	21.284	21.8169
P42345	MTOR	Serine/threonine-protein kinase mTOR [OS=Homo sapiens]	7	18	20.2033	20.316	19.9071	21.0373	18.4788	19.8838	20.9946	19.6295	19.5889	19.0997	20.0202	20.8927	20.6683	20.8218	19.677	19.6831
Q9ULA0	DNPEP	Aspartyl aminopeptidase [OS=Homo sapiens]	6	35	21.7017	21.0423	21.9317	22.4535	20.5886	21.365	22.5185	21.7158	21.0483	21.0387	21.4986	22.4198	22.2949	22.2271	21.9031	21.6289
Q6FI81-1	CIAPIN1	Anamorsin [OS=Homo sapiens]	7	34	22.1937	21.5425	22.0236	23.0786	20.9917	21.7869	23.1415	22.298	21.6333	21.5058	21.9699	23.0889	22.7964	22.5868	22.3677	22.3864
O95299	NDUFA10	NADH dehydrogenase [ubiquinone] 1 alpha subcomplex subunit 10, mitochondrial [OS=Homo sapiens]	5	20	20.4228	20.2312	20.3334	21.2402	20.0744	21.2396	21.3149	20.3543	20.3043	20.4366	21.8171	22.0069	20.8787	21.9501	20.4959	21.2573
O43583	DENR	density-regulated protein [OS=Homo sapiens]	3	23	20.0067	22.16	22.7091	22.5194	21.2523	22.2703	22.375	21.4556	22.5044	21.1064	22.5101	23.013	22.4607	22.7099	22.0438	22.3
O76061	STC2	Stanniocalcin-2 [OS=Homo sapiens]	3	23	21.4668	20.4673	21.2551	22.1373	19.8063	20.519	22.4813	19.347	21.0775	20.7878	19.7793	22.0871	22.3628	21.7918	21.3149	20.871
P26572	MGAT1	alpha-1,3-mannosyl-glycoprotein 2-beta-N-acetylglucosaminyltransferase [OS=Homo sapiens]	4	19	20.1747	19.5486	20.8506	21.2787	17.714	18.6508	21.7512	20.53	20.1302	20.5761	20.7079	20.9282	20.995	20.9578	20.7497	20.1144
P17096-2	HMGA1	Isoform HMG-Y of High mobility group protein HMG-I/HMG-Y [OS=Homo sapiens]	3	32	21.5716	21.6844	22.3578	22.8582	21.907	21.9812	23.3355	20.0767	23.0811	23.7085	23.4415	23.5182	22.9711	23.6582	22.3256	22.8993
O75909-1	CCNK	Isoform 3 of Cyclin-K [OS=Homo sapiens]	3	25	20.6031	19.2726	20.4798	20.849	19.911	20.5091	20.9358	19.3903	19.9577	20.317	20.9313	21.2759	20.8327	21.1096	20.3302	20.9952
Q13573	SNW1	SNW domain-containing protein 1 [OS=Homo sapiens]	9	49	22.0453	21.5597	22.979	23.2149	22.3743	23.5324	22.821	22.1861	23.0931	23.3721	23.6062	23.3131	22.1065	23.373	22.3279	23.3976
Q8NCW5	APOA1BP;NAXE	NAD(P)H-hydrate epimerase [OS=Homo sapiens]	4	32	21.0579	21.4469	22.2809	22.0796	20.9037	20.6637	22.5353	21.9958	21.5543	19.95	21.4602	22.4593	22.2771	22.3133	21.5881	21.9434
P62993	GRB2	Growth factor receptor-bound protein 2 [OS=Homo sapiens]	7	25	22.7582	22.2759	23.2262	23.6189	20.5712	21.953	23.3458	22.3641	22.1184	21.4156	22.2565	23.0027	23.2276	23.0984	22.8377	22.1485
P53365	ARFIP2	Arfaptin-2 [OS=Homo sapiens]	3	22	20.3548	20.017	21.2069	20.9843	19.2472	19.1315	21.5066	20.9668	19.5971	19.4595	19.7687	20.6577	20.9435	20.7995	20.7145	20.0526
O15118	NPC1	Niemann-Pick C1 protein [OS=Homo sapiens]	5	20	24.3686	24.6789	24.1563	23.543	24.8521	24.3129	24.5592	25.1324	24.1965	25.2958	23.3896	23.3205	25.3635	24.8821	24.9291	24.1208
P54709	ATP1B3	sodium/potassium-transporting ATPase subunit beta-3 [OS=Homo sapiens]	3	29	22.075	21.9986	22.3953	23.1103	20.4029	21.6378	23.1677	22.4863	21.9417	21.8806	21.8747	23.4993	23.0842	22.9672	22.2784	22.3511
O15427	SLC16A3	Monocarboxylate transporter 4 [OS=Homo sapiens]	4	46	23.0214	22.4591	22.8577	23.5327	22.0517	22.4762	23.6042	23.0275	22.7065	22.5042	23.3482	23.8374	23.38	23.5325	23.0746	23.2027
P68871	HBB	Hemoglobin subunit beta [OS=Homo sapiens]	6	31	23.2113	22.4969	23.7059	22.6709	23.0239	22.0916	23.0854	25.542	23.4785	23.2093	23.3781	22.2732	22.4276	23.2214	24.1509	23.1095
Q9H0U6	MRPL18	39S ribosomal protein L18, mitochondrial [OS=Homo sapiens]	3	18	21.7229	21.6671	20.695	22.6709	20.8362	20.9401	21.7752	20.7081	20.7126	21.3539	21.9203	22.5508	21.698	22.0835	21.775	21.9132
P47985	UQCRFS1	cytochrome b-c1 complex subunit Rieske, mitochondrial [OS=Homo sapiens]	4	30	22.095	21.7807	22.1511	22.9745	21.1276	21.8918	22.8136	21.4276	21.5832	22.1499	22.2673	23.3962	23.0125	23.1123	22.0754	22.0851
O75608	LYPLA1	Acyl-protein thioesterase 1 [OS=Homo sapiens]	6	27	19.9684	20.7139	21.4624	21.4133	20.2332	19.8321	21.7987	21.1809	20.0869	20.3476	20.9421	21.5778	21.2486	21.4249	21.1428	20.935
Q99459	CDC5L	Cell division cycle 5-like protein [OS=Homo sapiens]	10	33	22.3589	22.5358	21.9064	23.7861	21.8346	22.4371	23.7687	22.973	23.0002	22.9449	23.1241	23.6649	23.1979	23.3034	22.7087	22.8781
P48059-2	LIMS1	Isoform 2 of LIM and senescent cell antigen-like-containing domain protein 1 [OS=Homo sapiens]	7	33	21.6777	21.2883	21.47	22.9345	21.1868	21.9356	23.1927	22.2206	21.6789	21.2575	22.0016	22.9891	22.8166	22.518	22.4195	22.0297
P63279	UBE2I	SUMO-conjugating enzyme ubc9 [OS=Homo sapiens]	5	23	22.0246	22.5968	22.9106	23.3332	21.2998	21.5863	23.6073	23.0988	21.909	21.6512	22.3993	23.416	23.2787	23.0501	22.4057	22.7395
P50452	SERPINB8	Serpin B8 [OS=Homo sapiens]	8	25	21.3296	22.1859	23.153	22.2957	21.5938	21.7421	23.0446	22.9332	22.2138	22.2037	22.0136	22.2658	22.7691	22.621	22.3037	22.2768
Q16186	ADRM1	Proteasomal ubiquitin receptor ADRM1 [OS=Homo sapiens]	5	38	22.5476	22.3826	23.0639	23.7114	21.8348	22.261	23.8229	22.8551	22.0283	22.2055	23.2195	23.6148	23.4063	23.1501	23.327	22.9045
P61009	SPCS3	Signal peptidase complex subunit 3 [OS=Homo sapiens]	4	35	23.073	22.4664	23.1599	23.6478	21.7605	22.2882	23.8307	23.0676	22.3922	22.5616	23.2215	23.8476	23.6764	23.5663	23.2408	22.996
Q5JRA6-1	MIA3	Melanoma inhibitory activity protein 3 [OS=Homo sapiens]	6	20	21.4276	20.7195	20.2714	21.7045	19.6231	20.0562	21.9104	21.6744	20.4705	19.1349	20.9469	21.7566	21.4321	21.6183	20.7874	21.6816
Q9Y639-1	NPTN	Isoform 1 of Neuroplastin [OS=Homo sapiens]	4	27	21.4693	21.209	21.7116	22.1327	19.5514	20.6947	22.6009	21.6101	21.3133	20.1554	21.1479	22.2095	22.5865	21.9429	22.0962	21.4518
Q9Y2R5	MRPS17	28S ribosomal protein S17, mitochondrial [OS=Homo sapiens]	4	28	21.0915	21.0015	21.175	22.4548	20.9059	21.2541	22.564	21.2534	21.163	21.8282	22.3996	23.2656	22.7299	22.8726	22.0433	21.9123
Q15031	LARS2	Probable Leucine--tRNA ligase, mitochondrial [OS=Homo sapiens]	6	13	22.004	21.8724	21.8175	21.605	21.4799	21.9134	21.6195	20.7721	20.6968	21.7376	21.8038	21.6757	21.8117	21.8974	21.2889	21.4383
Q13155	AIMP2	aminoacyl tRNA synthase complex-interacting multifunctional protein 2 [OS=Homo sapiens]	4	35	22.6529	22.4982	23.0268	23.6241	22.4147	22.4687	23.6623	22.6933	22.5417	22.1553	23.2803	23.6655	23.0969	23.5428	23.0176	22.865
O14617-1	AP3D1	AP-3 complex subunit delta-1 [OS=Homo sapiens]	5	26	19.8053	20.179	21.3839	21.6096	20.3087	20.2401	21.6425	20.7509	20	19.5911	21.0945	20.6273	21.2398	21.5219	21.0754	20.4695
Q8WUK0	PTPMT1	Phosphatidylglycerophosphatase and protein-tyrosine phosphatase 1 [OS=Homo sapiens]	6	31	23.0805	24.2791	24.233	23.8789	23.0175	24.3766	24.117	24.5033	24.2498	24.4014	23.9861	23.8823	24.0428	24.3294	24.4427	24.2102
P61764	STXBP1	Syntaxin-binding protein 1 [OS=Homo sapiens]	7	25	21.1625	20.8257	21.6786	22.1854	19.4106	20.4541	22.3749	21.3725	21.0999	20.3202	21.3191	22.2853	22.0183	22.026	21.6136	20.5412
O00505	KPNA3	Importin subunit alpha-4 [OS=Homo sapiens]	5	23	21.5223	21.3699	22.1268	22.583	20.3583	20.8179	22.8417	21.9086	21.1906	20.9487	22.0151	22.1485	22.3106	22.5255	21.5967	21.932
Q6P1K8	GTF2H2D;GTF2H2C_2;GTF2H2C	General transcription factor IIH subunit 2-like protein [OS=Homo sapiens]	6	41	22.2872	21.7535	22.5402	22.541	21.1609	22.3179	22.4946	21.819	22.5222	21.8947	22.7037	22.4074	22.1556	22.5646	22.0028	22.2933
Q9UIJ7-1	AK3	GTP:AMP phosphotransferase AK3, mitochondrial [OS=Homo sapiens]	7	24	21.7452	21.2505	22.7435	23.7118	20.6579	21.4795	23.5335	21.5036	21.9757	20.1863	22.1011	23.9855	23.496	23.196	22.4005	20.687
O43660-1	PLRG1	Pleiotropic regulator 1 [OS=Homo sapiens]	7	22	21.036	20.4583	21.3008	22.5367	20.1058	21.4014	22.4501	20.9971	20.9489	22.4309	22.6333	22.6435	22.3694	22.6492	21.5274	21.4528
Q9H0C8	ILKAP	Integrin-linked kinase-associated serine/threonine phosphatase 2C [OS=Homo sapiens]	6	29	22.3782	21.7645	23.3222	23.2572	21.5525	21.4439	23.0734	22.1848	21.701	21.7676	22.1594	23.0688	23.1104	23.0249	22.3867	22.522
Q969G3	SMARCE1	SWI/SNF-related matrix-associated actin-dependent regulator of chromatin subfamily E member 1 [OS=Homo sapiens]	4	22	20.6535	20.5404	21.1153	21.7599	19.622	20.2479	21.8023	20.798	21.0736	20.8659	21.4972	21.9331	21.7903	21.5249	20.4433	21.0609
P61011-1	SRP54	signal recognition particle 54 kDa protein [OS=Homo sapiens]	7	32	21.9958	21.539	22.196	23.2846	20.7437	22.4972	23.4299	22.4445	22.1114	20.8679	22.4554	22.8277	23.0753	23.0867	22.1012	22.859
P60983	GMFB	glia maturation factor beta [OS=Homo sapiens]	5	30	23.137	22.3537	23.2018	23.7007	21.8964	22.7649	23.1758	23.4564	22.4408	21.6249	22.8833	23.833	23.1724	23.3869	22.499	23.4402
Q92665	MRPS31	28S ribosomal protein S31, mitochondrial [OS=Homo sapiens]	7	22	19.5673	18.9587	20.3442	21.4666	20.1459	20.0133	21.5706	20.6911	19.4044	20.1545	21.8865	21.7009	21.4496	22.1016	21.2774	20.9173
Q99720	SIGMAR1	sigma non-opioid intracellular receptor 1 [OS=Homo sapiens]	4	26	22.4861	21.8902	22.8071	22.8895	21.172	21.56	23.0871	22.4555	22.2543	21.944	23.5593	23.2594	23.0227	23.2071	22.6327	22.7469
P60059	SEC61G	Protein transport protein Sec61 subunit gamma [OS=Homo sapiens]	2	36	21.3015	21.9391	22.7498	21.1769	19.9121	21.5157	21.8107	22.1886	20.5024	20.5554	21.4126	21.7679	21.8574	22.3026	21.1106	22.3316
P35249	RFC4	replication factor C subunit 4 [OS=Homo sapiens]	9	30	22.2949	21.0399	22.4776	22.4217	19.9226	20.995	23.1376	21.5842	22.2954	21.2654	22.443	23.2813	22.6515	22.9644	22.1981	22.4591
Q9UM00-1	TMCO1	Calcium load-activated calcium channel [OS=Homo sapiens]	2	31	22.1035	22.3591	22.6667	23.0155	21.4493	22.4442	23.1226	22.3064	22.5837	22.2251	22.8505	23.377	22.8915	22.8951	22.4027	22.5996
Q08722	CD47	Leukocyte surface antigen CD47 [OS=Homo sapiens]	3	23	22.2408	21.7273	22.8434	23.2567	21.1869	21.9645	23.3639	22.3986	22.029	22.1682	22.8767	23.6615	23.1196	23.2657	22.8724	22.9328
Q13616	CUL1	Cullin-1 [OS=Homo sapiens]	7	25	21.2083	21.6897	21.4997	22.5917	20.1196	20.4653	22.6564	20.8189	20.0289	21.23	20.6371	22.6776	22.1624	22.2059	21.5656	21.4001
Q8WW12	PCNP	PEST proteolytic signal-containing nuclear protein [OS=Homo sapiens]	4	29	21.9194	21.7675	22.5351	23.1847	20.7739	21.7513	23.0475	22.4753	21.9009	21.7135	22.1048	23.0714	22.6823	21.8723	21.9417	22.298
Q5SNT2-1	TMEM201	Transmembrane protein 201 [OS=Homo sapiens]	4	24	20.9526	19.8161	20.0452	21.1392	19.3768	20.7973	21.2245	20.3968	20.8568	21.0301	21.384	21.4453	21.0019	21.1742	20.9208	20.0718
Q9BRQ8-1	AIFM2	Apoptosis-inducing factor 2 [OS=Homo sapiens]	9	42	23.0442	22.4377	23.0376	23.7028	22.376	22.9839	23.8839	22.5521	22.8927	23.1567	23.6836	23.7517	23.2738	23.5053	22.9152	23.0734
Q969N2	PIGT	GPI transamidase component PIG-T [OS=Homo sapiens]	7	24	21.8793	21.1815	22.0489	22.1836	20.3098	20.8192	22.4263	21.4429	21.6714	20.8136	21.8493	22.235	22.4309	22.319	22.3362	21.635
Q9Y5S9	RBM8A;LOC101060541	RNA-binding protein 8A [OS=Homo sapiens]	5	43	22.5562	22.1477	22.7838	23.6364	21.7004	22.2039	23.4069	22.3827	22.9114	23.213	23.0852	23.4928	22.9062	23.0443	22.7771	23.0182
Q01130	SRSF2	serine/arginine-rich splicing factor 2 [OS=Homo sapiens]	3	33	22.9931	22.7319	23.5185	23.8503	22.3132	22.2462	23.5714	23.1527	22.768	22.4863	22.7596	23.3369	23.3697	23.5941	23.1819	23.34
Q9H910-1	HN1L;JPT2	Jupiter microtubule associated homolog 2 [OS=Homo sapiens]	4	22	20.9932	21.2547	22.6412	22.6241	20.9371	21.6878	22.8353	21.9417	21.5392	21.1678	21.6928	22.5243	22.1368	21.81	21.9389	22.3778
Q93052	LPP	Lipoma-preferred partner [OS=Homo sapiens]	5	18	21.1951	20.0571	21.4899	22.1547	19.8303	19.0903	22.765	21.5036	20.6229	NaN	21.1634	21.0721	22.0369	22.03	22.0134	21.0916
Q6UXN9	WDR82	WD repeat-containing protein 82 [OS=Homo sapiens]	5	28	22.2166	21.5512	22.01	22.6075	20.9428	21.9872	22.9139	20.856	21.7496	22.007	22.2205	22.9996	22.7496	22.6901	22.099	21.9561
Q9NUQ9	FAM49B	protein FAM49B [OS=Homo sapiens]	6	14	20.8899	19.8228	21.1078	22.064	19.8834	19.1113	21.9863	20.7424	20.5293	20.352	20.6745	21.5645	21.7534	21.6113	21.5389	21.2123
Q5BJD5-1	TMEM41B	Transmembrane protein 41B [OS=Homo sapiens]	2	34	22.2505	22.035	22.175	22.8033	21.6186	22.1594	22.6803	21.9497	22.0651	22.2182	22.2785	23.075	22.7511	22.3789	22.1588	22.47
Q8WY22	BRI3BP	BRI3-binding protein [OS=Homo sapiens]	2	27	20.3163	19.9325	21.1289	21.7732	19.6142	21.0712	20.4626	20.7311	20.4293	19.7959	20.8963	21.5808	21.3927	21.5832	21.0818	20.1591
Q92747	ARPC1A	Actin-related protein 2/3 complex subunit 1A [OS=Homo sapiens]	7	37	22.6448	22.406	22.3128	23.3255	21.3486	21.8428	23.4411	22.7935	21.4202	21.3432	21.6325	23.2107	23.3024	22.8049	22.9477	21.9322
Q92890-1	UFD1L;UFD1	Isoform Long of Ubiquitin recognition factor in ER-associated degradation protein 1 [OS=Homo sapiens]	5	23	21.8482	21.0956	22.657	22.6404	20.8251	19.4598	22.727	21.9159	20.9636	20.5448	21.584	22.7492	22.5196	22.0721	21.4274	21.7391
P18074-1	ERCC2	Tfiih basal transcription factor complex helicase xpd subunit [OS=Homo sapiens]	9	27	22.0435	21.9842	21.8148	23.0267	21.662	21.6519	22.863	21.6101	21.2645	21.8056	22.6253	22.971	22.4271	22.7142	22.0556	22.4315
Q53H12	AGK	Acylglycerol kinase, mitochondrial [OS=Homo sapiens]	7	36	23.7706	24.765	24.8453	24.9609	24.5409	25.0871	24.8843	24.3887	25.0316	24.3052	25.616	24.9908	24.9335	25.3584	24.496	25.02
O00468	AGRN	Agrin [OS=Homo sapiens]	7	21	19.711	19.2647	19.7391	20.9235	19.3843	20.0735	21.6876	20.4148	19.6744	21.5997	20.3452	21.5826	21.1504	20.8083	21.0269	20.4254
P24941-1	CDK2	cyclin-dependent kinase 2 [OS=Homo sapiens]	6	36	NaN	18.9791	20.5853	20.443	19.1234	18.9108	20.831	19.1257	NaN	17.6139	18.7148	20.2019	20.1205	20.3185	19.5116	18.6197
O43824	GTPBP6	Putative GTP-binding protein 6 [OS=Homo sapiens]	7	33	22.3731	21.4071	22.1108	22.5246	21.1614	22.2911	21.488	21.1902	21.9352	21.8238	23.3512	22.7248	21.8415	22.7461	22.2548	22.4751
Q96AY3	FKBP10	Peptidyl-prolyl cis-trans isomerase FKBP10 [OS=Homo sapiens]	10	40	24.4569	22.2348	24.006	23.5258	21.5837	21.3566	24.7002	23.397	22.32	21.5443	22.813	23.8202	23.9758	23.5158	23.8347	23.3157
Q13637	RAB32	Ras-related protein Rab-32 [OS=Homo sapiens]	7	41	23.3102	22.4389	23.497	23.6468	22.5506	22.8603	23.9655	23.309	23.0041	22.547	23.7203	23.9063	23.508	23.9607	23.2827	23.7063
P82909	MRPS36	28S ribosomal protein S36, mitochondrial [OS=Homo sapiens]	3	21	20.9056	21.0042	21.2897	22.0822	20.2149	20.1719	22.2209	20.8395	20.6777	21.2357	21.3501	22.0134	22.1285	22.0123	21.8201	21.445
O43488	AKR7A2	aflatoxin B1 aldehyde reductase member 2 [OS=Homo sapiens]	6	29	21.4316	20.1571	21.9395	22.7854	20.0459	23.6363	23.1211	21.984	20.7652	20.5443	21.9028	22.6352	22.6114	21.9703	22.0863	21.5736
Q7Z4H8	KDELC2	KDEL motif-containing protein 2 [OS=Homo sapiens]	6	22	20.0633	19.1891	21.8504	21.3327	NaN	19.3297	22.2584	21.0355	19.681	20.0131	20.8158	21.4862	22.1659	21.7497	21.5732	20.4487
Q8IV08	PLD3	Phospholipase D3 [OS=Homo sapiens]	8	37	22.6958	22.0479	23.0488	22.6928	20.8989	21.211	23.5759	22.8129	22.2918	21.4437	22.2515	23.223	23.321	22.8353	22.9907	22.4169
O14965	AURKA	Aurora kinase A [OS=Homo sapiens]	9	35	21.9928	21.6116	22.026	22.1396	20.5153	21.482	22.4724	20.8846	22.0659	21.2171	21.7915	22.2203	22.2005	22.0273	21.9598	22.0031
O14964	HGS	Hepatocyte growth factor-regulated tyrosine kinase substrate [OS=Homo sapiens]	10	42	22.0432	21.4918	22.1036	23.3288	21.3609	22.2152	23.079	22.5207	22.1401	22.0489	22.3026	23.4484	22.7516	22.5804	22.3211	22.4572
Q9H0U3	MAGT1	Magnesium transporter protein 1 [OS=Homo sapiens]	5	45	23.6011	22.8785	22.9462	23.8362	22.0151	22.8686	23.9919	23.0506	23.1652	22.4801	23.1179	23.753	23.927	23.4518	22.9117	22.9017
P08246	ELANE	Neutrophil elastase [OS=Homo sapiens]	7	17	22.3559	23.6536	20.9595	NaN	19.5023	19.88	18.7778	21.7366	20.9096	19.4329	21.6064	19.8996	22.4624	20.5997	20.1556	26.1892
Q13620-1	CUL4B	Isoform 2 of Cullin-4B [OS=Homo sapiens]	11	45	23.8281	23.5192	24.4346	24.4858	22.9275	23.1168	24.606	24.0726	23.4737	22.9871	23.686	24.5024	24.3723	24.3309	23.9948	24.1617
Q9Y5L4	TIMM13	mitochondrial import inner membrane translocase subunit TIM13 [OS=Homo sapiens]	4	19	22.0314	20.609	21.5643	20.9789	18.8853	20.3079	21.8041	22.4992	20.8183	20.0817	20.8329	22.1429	21.7395	21.9925	21.4138	22.0735
Q7Z2W4	ZC3HAV1	zinc finger CCCH-type antiviral protein 1 [OS=Homo sapiens]	14	35	23.0942	21.364	22.2482	22.8861	21.3409	21.786	23.0525	21.7295	21.2896	21.957	22.6274	23.11	22.5133	22.6903	21.9821	22.203
Q8NFW8	CMAS	N-acylneuraminate cytidylyltransferase [OS=Homo sapiens]	8	24	23.0578	22.2025	22.3608	23.0681	22.0691	21.5041	23.1806	22.3183	22.5014	21.9053	22.5633	23.2869	23.0659	23.0886	22.3776	22.5589
Q9UBG0	MRC2	C-type mannose receptor 2 [OS=Homo sapiens]	6	21	21.4356	20.2901	20.3674	21.1671	18.6743	19.2344	22.2797	20.7944	20.5763	18.8765	20.8197	21.1929	22.0683	20.3605	21.2796	19.8333
Q9BU23-1	LMF2	Lipase maturation factor 2 [OS=Homo sapiens]	7	36	20.5878	21.3044	21.1188	21.713	20.7469	21.1143	22.3323	21.1757	21.8699	21.0124	22.1282	22.0853	21.9217	22.5174	21.3103	22.0209
P02794	FTH1	Ferritin heavy chain [OS=Homo sapiens]	8	54	24.9308	23.8151	24.3503	23.8405	22.5674	23.2438	24.2526	24.4846	23.0415	22.1783	23.3792	24.2422	23.9696	23.9292	23.5064	23.9608
P83111-1	LACTB	Serine beta-lactamase-like protein LACTB, mitochondrial [OS=Homo sapiens]	10	36	25.3495	23.1023	21.2574	22.9923	23.4483	22.0152	22.7674	21.6029	21.4041	22.1676	22.987	22.9705	22.2117	22.8354	21.514	22.132
Q16763	UBE2S	ubiquitin-conjugating enzyme E2 S [OS=Homo sapiens]	5	26	22.7214	21.9709	22.8709	23.3885	21.8675	22.238	23.483	22.456	22.2787	21.3644	22.5591	22.8311	23.2376	22.9914	22.8543	22.477
Q9BZE4	GTPBP4	Nucleolar GTP-binding protein 1 [OS=Homo sapiens]	10	47	22.2642	22.398	22.2882	22.7754	21.6333	22.0916	23.0662	21.6081	22.9168	23.6519	23.1212	23.5081	22.9051	22.8541	22.0348	21.8504
P09001	MRPL3	39S ribosomal protein L3, mitochondrial [OS=Homo sapiens]	6	28	21.983	21.7421	21.8838	23.2734	21.52	22.1497	23.0052	22.0937	21.9085	22.2376	22.8307	23.5356	22.7969	23.3051	22.686	22.6884
Q13561-1	DCTN2	dynactin subunit 2 [OS=Homo sapiens]	9	47	22.1408	21.2866	23.2052	23.1711	21.5539	21.9549	23.5159	22.77	21.8483	20.9094	21.9591	23.2201	22.9124	22.8633	22.2902	22.7397
Q8IXM3	MRPL41	39S ribosomal protein L41, mitochondrial [OS=Homo sapiens]	4	38	21.7242	22.1396	22.188	23.1639	21.5806	22.4431	22.7021	22.308	22.6363	22.3464	23.0788	23.3769	22.8554	23.1414	22.5348	22.5708
P09038-1	FGF2	Isoform 2 of Fibroblast growth factor 2 [OS=Homo sapiens]	5	33	22.5237	22.9317	22.9119	22.7715	21.3404	22.2616	23.7481	22.5805	22.9495	22.5775	23.2347	22.3989	23.3319	23.2188	22.9177	22.7238
P53634-1	CTSC	Dipeptidyl peptidase 1 [OS=Homo sapiens]	7	30	22.5029	22.7599	23.9036	22.524	21.9	21.4347	23.9745	23.4735	22.7145	21.5867	22.3841	23.252	23.9961	22.8402	23.405	22.5384
Q15102	PAFAH1B3	Platelet-activating factor acetylhydrolase IB subunit gamma [OS=Homo sapiens]	7	34	22.5911	21.8762	22.7259	22.8675	20.4079	20.7812	22.8122	23.1117	21.2623	20.7426	21.6014	22.9353	22.8743	22.7515	21.7552	21.7885
Q7Z7H5	TMED4	Transmembrane emp24 domain-containing protein 4 [OS=Homo sapiens]	5	39	21.6648	21.0113	22.7634	22.3106	20.0891	20.9144	23.1378	22.1793	21.2699	21.1476	21.4556	22.8121	22.6558	22.1182	22.0988	21.9964
P02795	MT2A	metallothionein-2 [OS=Homo sapiens]	4	35	24.0522	24.3376	24.6845	24.5281	22.6825	23.7274	25.2157	24.6107	23.8294	22.9066	22.925	24.4775	24.7535	23.9305	23.9807	24.3913
P53990-1	IST1	IST1 homolog [OS=Homo sapiens]	7	26	27.3029	27.441	27.3988	27.7165	27.7524	27.7502	26.9995	26.5365	27.8004	26.8549	27.8549	27.2786	27.2495	27.3495	26.8639	27.5995
Q9BT78	COPS4	COP9 signalosome complex subunit 4 [OS=Homo sapiens]	10	37	22.3906	22.3192	23.7559	23.6127	22.3368	23.0836	23.5704	23.4077	22.9534	22.0942	22.6632	23.7628	23.487	23.4961	22.5506	23.6427
Q9BWF3-1	RBM4	RNA-binding protein 4 [OS=Homo sapiens]	8	38	22.1593	22.0733	22.095	23.1661	20.9275	21.2219	23.3784	22.565	21.7861	21.7328	22.5044	23.6039	23.2036	22.8024	22.3102	22.2861
Q9Y376	CAB39	Calcium-binding protein 39 [OS=Homo sapiens]	8	50	22.737	22.4252	23.284	23.6985	21.4208	22.0326	23.9178	22.5941	22.6086	21.6502	22.2819	23.6128	23.2919	23.0965	22.8291	22.7775
P46779	RPL28	60S ribosomal protein L28 [OS=Homo sapiens]	5	37	24.2272	23.2541	23.3745	24.4021	23.161	22.9237	24.0758	22.8534	23.1661	22.6085	23.0401	24.1153	23.547	23.4024	22.9356	23.7223
Q6P1L8	MRPL14	39S ribosomal protein L14, mitochondrial [OS=Homo sapiens]	4	39	22.4164	22.1107	22.5485	23.0487	21.8669	22.8714	23.2274	22.0057	22.9578	23.1608	23.9506	23.179	22.7279	24.0015	23.0443	23.2178
Q8NBJ7-1	SUMF2	Sulfatase-modifying factor 2 [OS=Homo sapiens]	5	26	20.9494	20.8272	22.4055	22.1818	18.0025	19.7502	22.4126	21.3364	20.794	19.9181	20.9685	22.5199	22.548	22.3225	21.8391	21.9812
Q9Y606	PUS1	tRNA pseudouridine synthase A, mitochondrial [OS=Homo sapiens]	6	22	19.329	20.3796	21.3251	21.9026	20.1035	20.1054	22.0865	20.4484	20.1303	19.7962	21.4728	22.1554	22.0612	21.8344	21.317	21.3489
Q9Y5L0-2	TNPO3	transportin-3 [OS=Homo sapiens]	7	20	21.0311	20.9206	21.3035	22.0415	19.0831	21.2342	22.4219	21.3105	20.7833	19.6186	21.6382	22.3672	22.041	22.0148	21.5209	21.633
Q969X5	ERGIC1	Endoplasmic reticulum-Golgi intermediate compartment protein 1 [OS=Homo sapiens]	5	26	22.7343	22.2505	22.8012	22.9791	21.1845	21.8911	23.3662	22.0842	22.2736	21.9572	22.3789	23.3618	23.2209	23.0445	22.6782	22.6359
O75165	DNAJC13	DnaJ homolog subfamily C member 13 [OS=Homo sapiens]	10	30	20.2365	18.1769	19.5664	21.2787	19.8571	20.3482	21.3259	20.1061	20.6285	19.1279	21.0447	21.3445	20.6524	21.3243	19.9047	20.2922
Q86VI3	IQGAP3	Ras GTPase-activating-like protein IQGAP3 [OS=Homo sapiens]	16	37	21.4783	20.2804	21.0762	21.9037	20.6873	20.4358	21.9708	20.6277	21.0993	20.2293	21.5198	22.1823	21.5753	21.4979	20.3138	21.2319
P0DMU9	LOC102723631;CT45A10;CT45A5;CT45A6;LOC102723680;CT45A9	Cancer/testis antigen family 45 member A10 [OS=Homo sapiens]	6	33	22.4629	22.7529	22.7366	23.2144	22.5873	23.08	22.8514	22.2929	23.4338	22.8906	23.6126	23.2727	22.9587	22.7218	22.5239	23.407
O43172-1	PRPF4	U4/U6 small nuclear ribonucleoprotein Prp4 [OS=Homo sapiens]	7	26	22.4153	22.6216	22.3456	23.0887	21.7118	23.2872	22.9688	21.8784	23.1172	22.8266	23.12	23.212	22.9146	23.0312	22.3179	22.4959
Q9Y3B7-1	MRPL11	39S ribosomal protein L11, mitochondrial [OS=Homo sapiens]	6	25	19.8623	20.9072	21.5185	22.7818	19.3862	21.3697	21.983	20.4971	21.0006	21.4781	22.4524	22.7598	22.2243	22.817	21.63	21.8526
Q9BRA2	TXNDC17	Thioredoxin domain-containing protein 17 [OS=Homo sapiens]	5	37	22.8719	22.1554	22.8377	23.4189	21.261	21.2857	23.4172	22.8342	22.3476	21.7414	21.6261	23.5605	23.1539	22.5401	22.7524	22.9078
P11166	SLC2A1	Solute carrier family 2, facilitated glucose transporter member 1 [OS=Homo sapiens]	8	53	23.8787	23.5898	24.0455	24.9493	23.409	23.9708	24.5187	23.6935	23.6482	24.0919	24.68	25.077	24.3042	24.8387	23.8736	24.3178
Q13185	CBX3;C15orf57;CCDC32	chromobox protein homolog 3 [OS=Homo sapiens]	6	53	23.069	23.2309	23.7716	23.7738	22.6095	22.8525	24.0768	23.2115	23.2293	23.5131	23.7729	24.3818	23.7974	23.895	23.3563	23.4012
O96019-1	ACTL6A	Actin-like protein 6A [OS=Homo sapiens]	9	38	22.649	22.324	23.1734	23.3166	21.8405	22.2351	23.745	22.67	22.5513	22.4783	22.9569	23.4076	23.2838	22.9383	22.9364	22.4258
P61326	MAGOH	Protein mago nashi homolog [OS=Homo sapiens]	8	47	22.9046	23.0162	23.365	23.9036	22.18	22.9647	23.5812	22.755	23.1888	23.5689	23.5438	23.8562	23.3482	23.668	22.5992	23.2844
P61077-1	UBE2D3	Ubiquitin-conjugating enzyme E2 D3 [OS=Homo sapiens]	3	39	23.0658	23.0677	23.5854	23.9771	22.6289	22.4956	24.436	22.9885	22.4524	22.1493	23.4949	23.7261	23.5884	23.7315	23.7833	23.6845
P25685	DNAJB1	dnaJ homolog subfamily B member 1 [OS=Homo sapiens]	5	31	22.04	21.0418	21.841	22.3953	21.0043	21.4703	22.4524	21.9271	21.672	21.513	22.5801	22.4112	22.9105	22.5052	22.294	22.4084
Q17RY0-1	CPEB4	Cytoplasmic polyadenylation element-binding protein 4 [OS=Homo sapiens]	9	56	23.5029	23.3466	23.0765	23.4032	22.5292	23.3903	23.1873	23.0334	23.8359	22.7622	23.5156	23.013	23.1311	22.7638	22.9521	23.1943
O14735	CDIPT	CDP-diacylglycerol--inositol 3-phosphatidyltransferase [OS=Homo sapiens]	4	40	22.9373	22.3732	22.3818	22.6302	21.9846	22.1569	22.7399	22.0993	22.3156	22.3102	22.7603	22.8759	22.542	22.678	22.2188	22.4052
A5YKK6	CNOT1	CCR4-NOT transcription complex subunit 1 [OS=Homo sapiens]	11	28	21.9338	21.7699	21.9058	22.3639	21.487	21.2696	23.3502	23.0395	21.4201	22.4269	20.673	22.7228	22.4628	22.6428	21.3818	22.2671
P57105	SYNJ2BP	Synaptojanin-2-binding protein [OS=Homo sapiens]	6	28	21.0202	21.2377	22.674	22.845	21.1759	21.0985	22.9166	22.2611	21.1968	21.4461	21.9272	23.1893	22.885	22.4544	22.0831	22.5741
Q9Y3U8	RPL36	60S ribosomal protein L36 [OS=Homo sapiens]	3	39	22.4181	21.8559	22.255	23.4631	21.6893	21.9479	22.9533	21.982	22.1977	21.8449	22.8544	23.0436	22.6831	22.8066	22.0083	22.1348
Q06124	PTPN11	tyrosine-protein phosphatase non-receptor type 11 [OS=Homo sapiens]	9	33	21.6332	21.6239	22.8522	23.0192	19.0248	21.3567	23.0719	21.0866	21.5549	20.7613	21.3012	23.092	22.7822	23.0036	21.5483	22.3113
Q9BPX5	ARPC5L	actin-related protein 2/3 complex subunit 5-like protein [OS=Homo sapiens]	4	27	22.4319	21.975	23.115	23.3283	21.4948	21.5023	23.3363	22.8316	21.7548	21.5788	22.2402	23.2165	23.1832	23.0811	22.8373	22.6898
Q08379	GOLGA2	Golgin subfamily A member 2 [OS=Homo sapiens]	11	37	20.6208	19.2027	20.9135	21.43	18.3291	19.135	22.4303	20.3799	19.4568	19.5666	20.9698	21.7523	21.5536	21.6229	20.7715	20.0996
O94804	STK10	Serine/threonine-protein kinase 10 [OS=Homo sapiens]	9	34	21.2127	22.8026	21.7915	22.684	20.4534	23.823	23.392	21.6152	22.1254	20.6098	22.9918	22.9615	21.8507	21.9541	21.6644	22.1445
Q9NRV9	HEBP1	Heme-binding protein 1 [OS=Homo sapiens]	4	31	22.0645	21.9432	22.8346	23.1712	21.2168	22.8329	23.413	22.3492	21.9276	21.0479	22.099	23.1059	22.9122	22.203	22.6494	22.4141
O60493-1	SNX3	sorting nexin-3 [OS=Homo sapiens]	9	32	23.232	22.884	23.9104	24.1847	22.5447	22.6099	23.8726	23.0775	22.5381	22.3682	23.2065	24.0866	23.8633	23.6841	23.5005	23.4613
Q99436	PSMB7	Proteasome subunit beta type-7 [OS=Homo sapiens]	10	66	23.8631	23.8838	24.2568	25.1984	22.9621	23.7448	24.7787	24.0341	23.7416	23.7105	23.8709	24.6174	24.1911	24.022	23.7539	23.9755
P40429	RPL13A	60S ribosomal protein L13a [OS=Homo sapiens]	5	38	24.6343	23.9861	24.5834	25.4601	23.7531	23.8898	24.936	23.7241	24.2927	23.8308	24.7349	24.9835	24.4231	24.7113	24.0477	24.2562
P11216	PYGB	Glycogen phosphorylase, brain form [OS=Homo sapiens]	10	37	21.5977	21.3963	22.0485	22.5221	21.2845	20.9204	23.211	22.1546	21.538	23.4046	21.5079	22.2543	22.3647	22.4757	21.7051	21.5951
P26885	FKBP2	Peptidyl-prolyl cis-trans isomerase FKBP2 [OS=Homo sapiens]	6	38	22.9416	22.4409	23.5634	23.254	21.9465	21.9355	24.0133	23.2759	22.8154	21.9439	23.0554	23.905	24.0411	23.6882	23.5416	22.8117
O15511-1	ARPC5	Actin-related protein 2/3 complex subunit 5 [OS=Homo sapiens]	4	36	22.8881	22.5106	23.7429	23.9645	21.543	22.3933	24.0335	23.3554	22.4889	21.4922	22.7337	23.692	23.9557	23.2088	23.075	23.2558
P62314	SNRPD1	Small nuclear ribonucleoprotein Sm D1 [OS=Homo sapiens]	4	40	22.9492	22.3432	23.4865	23.5633	22.6102	22.5794	23.4655	22.5572	23.1621	23.1757	23.5552	23.2992	22.9561	23.7721	23.4468	23.4004
Q96C36	PYCR2	Pyrroline-5-carboxylate reductase 2 [OS=Homo sapiens]	5	27	19.4986	18.4482	21.3855	21.6651	20.3569	20.2959	21.5854	21.2061	19.4306	19.2626	21.0858	22.7749	21.6124	21.4764	20.9474	19.9781
Q9UBR2	CTSZ	Cathepsin Z [OS=Homo sapiens]	6	25	23.2576	23.1911	23.9127	23.4307	21.9043	22.1721	24.3678	23.5706	23.4355	22.3842	23.0531	23.905	24.3292	23.5077	23.8229	23.3025
O15145	ARPC3	Actin-related protein 2/3 complex subunit 3 [OS=Homo sapiens]	7	34	23.1313	23.4075	23.8169	24.1654	22.2774	22.8211	24.2883	23.9843	22.9622	22.4315	22.9265	23.911	23.6669	23.6319	23.1936	23.6827
Q96E11	MRRF	Ribosome-recycling factor, mitochondrial [OS=Homo sapiens]	7	27	21.8869	21.8544	22.169	22.7403	20.7762	21.0354	22.8316	22.0228	21.4693	21.484	21.4965	23.1142	22.8335	23.1311	21.7228	21.9617
Q9Y6C9	MTCH2	Mitochondrial carrier homolog 2 [OS=Homo sapiens]	7	24	22.5704	22.1687	22.903	23.198	21.3936	22.2562	23.4117	22.7283	22.2527	22.5108	23.1734	23.5818	23.4043	23.5567	23.193	22.8428
Q9Y4P3	TBL2	Transducin beta-like protein 2 [OS=Homo sapiens]	12	34	22.7558	22.6906	22.7502	22.9058	20.3283	21.8887	23.715	23.005	23.862	22.7597	23.5662	23.8069	23.555	23.8181	23.1208	22.9236
Q8TEQ6	GEMIN5	gem-associated protein 5 [OS=Homo sapiens]	14	39	21.6612	21.332	22.1779	22.8688	20.8498	21.7928	22.0627	21.0463	19.6038	21.1667	21.4186	22.4369	21.9528	22.2961	21.7796	21.7434
Q9Y2J4	AMOTL2	Angiomotin-like protein 2 [OS=Homo sapiens]	10	46	22.8691	21.2913	21.8094	23.1685	22.2879	23.1293	22.1543	21.6513	22.3882	22.6062	22.9939	22.8055	21.6591	22.4002	21.4498	22.827
Q9BVC6	TMEM109	Transmembrane protein 109 [OS=Homo sapiens]	2	40	23.6067	23.4572	24.3632	24.462	22.5735	22.9908	24.7146	23.6557	23.7189	23.3616	23.925	24.7602	24.4934	24.403	24.0059	24.0901
Q92615	LARP4B	la-related protein 4B [OS=Homo sapiens]	8	33	22.3476	21.8953	22.25	22.7422	21.203	22.3431	22.3374	21.6969	21.8652	21.7799	22.5931	22.7295	22.3951	22.5464	21.5648	22.1868
Q12792-3	TWF1	Isoform 3 of Twinfilin-1 [OS=Homo sapiens]	8	29	21.2536	20.2885	21.9191	22.2648	20.105	20.6522	22.6157	21.3671	20.2277	20.063	21.1927	21.9262	21.8933	22.4686	21.6948	21.4479
Q13610	PWP1	Periodic tryptophan protein 1 homolog [OS=Homo sapiens]	7	31	22.0385	21.2722	21.8254	23.426	21.4409	21.7838	22.3226	21.1734	21.8468	22.5754	22.1476	22.6797	22.2179	22.3164	21.5554	21.7332
P52943	CRIP2	Cysteine-rich protein 2 [OS=Homo sapiens]	5	37	21.7725	22.1014	22.0386	23.9392	21.944	22.6214	23.2276	22.4796	22.5192	22.4805	23.1607	23.7526	23.1364	23.5091	22.3531	23.2834
Q9Y316-1	MEMO1	Protein MEMO1 [OS=Homo sapiens]	10	34	22.3639	21.548	22.5182	22.8035	21.5384	21.4046	22.8806	22.0244	21.3776	21.446	21.7004	22.7375	22.8501	22.54	22.157	22.0801
P43307	SSR1	Translocon-associated protein subunit alpha [OS=Homo sapiens]	3	35	22.1094	22.1226	22.6489	22.2753	21.458	21.5358	23.4402	22.5853	22.1035	22.1442	22.5444	22.9565	22.5953	22.849	22.6683	22.5901
P61970	NUTF2	nuclear transport factor 2 [OS=Homo sapiens]	6	40	22.8689	23.075	24.0921	24.0596	22.7744	22.9007	24.2993	23.0717	22.8393	22.4848	23.2945	24.2541	24.2561	24.0242	23.0144	23.7517
P56545	CTBP2	c-terminal-binding protein 2 [OS=Homo sapiens]	7	35	22.7146	20.5503	23.1793	23.6533	20.6792	21.7274	23.7539	23.2232	22.2603	21.9643	22.3532	23.7797	23.1228	25.2898	22.5182	22.6716
Q96RS6	NUDCD1	NudC domain-containing protein 1 [OS=Homo sapiens]	5	33	21.6976	20.9868	21.7019	22.4286	20.586	21.0657	22.2845	21.5176	21.2243	20.5747	21.6076	22.1243	21.9756	21.2896	21.7003	21.6506
Q8N5K1	CISD2	CDGSH iron-sulfur domain-containing protein 2 [OS=Homo sapiens]	7	37	23.0813	23.4336	23.2754	23.9446	22.2998	23.2647	24.5055	23.059	23.7519	23.1727	23.3306	24.3998	24.3209	24.1874	23.3618	22.7672
Q14739	LBR	Lamin-B receptor [OS=Homo sapiens]	7	50	23.0108	22.7507	23.0757	23.9496	21.6683	23.0208	23.7396	22.955	22.9395	22.697	23.3916	24.2071	23.5204	23.6659	22.9171	23.2712
Q9H5Q4	TFB2M	Dimethyladenosine transferase 2, mitochondrial [OS=Homo sapiens]	10	38	22.565	22.4359	22.6498	23.313	22.4922	23.1772	23.186	22.3597	23.193	22.7131	23.6191	23.6779	23.3176	23.177	22.646	23.1216
O15258	RER1	Protein RER1 [OS=Homo sapiens]	3	49	23.386	23.3935	23.837	23.7342	22.6162	23.5573	23.9607	23.3683	23.7526	23.1319	23.8559	24.0069	23.7339	23.7646	23.4855	23.6539
O95159	ZFPL1	Zinc finger protein-like 1 [OS=Homo sapiens]	6	45	21.9768	21.7671	21.5531	22.9963	20.761	21.9481	23.1129	21.8366	22.2296	22.1453	22.6434	23.1973	22.92	22.9739	22.3056	22.4358
O75663	TIPRL	TIP41-like protein [OS=Homo sapiens]	9	38	22.1347	21.5606	22.3602	22.965	21.1991	21.7853	23.2683	22.2355	22.4481	20.9707	22.1884	22.6444	22.6394	22.6355	22.3925	22.0374
Q02241-1	KIF23	Kinesin-like protein KIF23 [OS=Homo sapiens]	8	33	21.8595	21.3519	21.4606	22.331	20.6693	20.9758	22.7363	21.3729	21.173	21.3281	22.4676	22.7319	22.219	22.0569	21.4171	21.4191
P43121	MCAM	Cell surface glycoprotein MUC18 [OS=Homo sapiens]	7	18	19.9681	18.7322	21.3796	22.4316	19.5868	20.2592	22.0589	21.609	19.4877	20.1631	21.1355	22.219	21.8541	22.2143	20.8796	21.6407
Q7Z434	MAVS	Mitochondrial antiviral-signaling protein [OS=Homo sapiens]	7	26	21.5824	19.5895	21.6994	21.3459	19.8478	NaN	22.0874	20.4644	20.7203	18.8054	20.8156	22.1452	22.0708	21.0141	21.6745	21.0674
Q9ULW0	TPX2	Targeting protein for Xklp2 [OS=Homo sapiens]	6	42	22.3062	22.26	22.5305	22.4127	20.6592	21.3182	23.4835	22.4158	22.6239	22.2612	21.7509	22.8715	23.2935	22.8301	22.5347	21.5831
Q92930	RAB8B	Ras-related protein Rab-8B [OS=Homo sapiens]	8	36	19.6514	18.9778	19.667	20.0494	17.9568	18.7902	20.4298	19.1238	18.8578	18.9224	19.3277	20.0728	20.0276	20.1052	19.8147	19.5989
P62306	SNRPF	Small nuclear ribonucleoprotein F [OS=Homo sapiens]	2	34	21.1437	22.4204	22.7532	23.3361	22.1627	22.7619	23.1966	23.1867	22.0542	22.7588	22.95	23.5134	23.0869	23.1288	22.3842	22.9964
P19525	EIF2AK2	interferon-induced, double-stranded RNA-activated protein kinase [OS=Homo sapiens]	8	45	22.509	22.2339	22.864	22.8689	21.6389	21.7809	23.294	22.2847	21.9909	21.8043	22.6916	22.8629	22.6686	22.9264	22.2834	22.0332
Q9UHQ4	BCAP29	B-cell receptor-associated protein 29 [OS=Homo sapiens]	3	30	21.0567	20.3472	21.271	21.4263	19.5027	20.1341	21.9672	20.9582	21.1472	20.7581	20.4219	21.4902	21.6247	21.4942	21.0856	20.9677
Q9UL25	RAB21	Ras-related protein Rab-21 [OS=Homo sapiens]	6	28	22.3606	22.1272	22.7696	23.0341	20.6954	21.3051	23.5515	22.4783	21.8467	22.0562	22.6264	22.9828	22.99	22.9054	22.8737	22.0144
Q13895	BYSL	Bystin [OS=Homo sapiens]	8	36	20.9796	20.848	21.5016	22.3867	20.231	20.9578	22.1917	20.8159	21.1246	21.9465	21.9055	22.4672	21.7124	21.983	21.2063	21.3402
P63000-1	RAC1	Ras-related C3 botulinum toxin substrate 1 [OS=Homo sapiens]	7	63	23.6532	23.4936	24.1434	24.7172	22.8655	23.6165	24.5613	23.5228	23.6165	23.2464	23.9091	24.7037	24.2192	24.2787	23.861	24.1354
P12109	COL6A1	Collagen alpha-1(VI) chain [OS=Homo sapiens]	11	38	21.5213	20.1403	22.445	23.2248	20.5662	21.2921	23.4476	22.1765	21.1345	21.5023	22.4549	23.6588	22.668	23.5026	21.7662	22.6933
Q12834	CDC20	cell division cycle protein 20 homolog [OS=Homo sapiens]	8	45	22.7877	22.7314	22.952	23.203	21.7554	22.3343	23.5688	22.3082	23.207	22.8898	23.308	23.4383	22.9501	23.3843	22.733	23.3277
P61081	UBE2M	NEDD8-conjugating enzyme Ubc12 [OS=Homo sapiens]	6	43	23.8096	23.4967	23.3872	25.4916	22.3463	24.647	25.2643	24.8664	22.2942	23.1011	22.9536	24.9779	24.7531	24.7011	23.6108	23.306
Q9H444	CHMP4B	Charged multivesicular body protein 4b [OS=Homo sapiens]	4	52	23.1167	22.7181	23.7764	24.137	22.1674	22.7231	24.2938	23.133	23.2891	22.9173	23.2856	23.9722	23.9088	23.4399	23.2594	23.2839
O75964	ATP5L	ATP synthase subunit g, mitochondrial [OS=Homo sapiens]	5	42	23.0081	22.6277	23.5541	24.4246	22.7429	23.1444	23.9687	23.2953	22.7348	22.9418	24.1075	24.7438	23.9206	24.3634	23.9035	23.9843
P84103	SRSF3	Serine/arginine-rich splicing factor 3 [OS=Homo sapiens]	7	42	23.5127	23.2241	23.5998	24.5893	22.9331	23.22	24.338	23.5892	23.7215	23.9036	23.9376	24.5166	24.0195	23.9571	23.4268	23.8685
P21912	SDHB	Succinate dehydrogenase [ubiquinone] iron-sulfur subunit, mitochondrial [OS=Homo sapiens]	7	39	22.3179	22.4915	23.3322	24.0091	21.9142	22.7359	23.6769	22.869	22.4478	22.9978	23.9285	24.3838	23.6487	24.4623	23.4735	23.6165
Q9P0V9	2019-09-10	septin-10 [OS=Homo sapiens]	11	45	22.3881	21.6549	22.783	23.1461	21.0126	21.8293	23.7539	22.2825	21.6612	21.3514	22.1453	23.2693	23.0509	23.0486	22.7342	22.1382
Q9Y3D9	MRPS23	28S ribosomal protein S23, mitochondrial [OS=Homo sapiens]	6	37	22.8527	22.6357	22.8742	23.9588	22.375	22.8566	23.8852	22.9934	22.7347	22.7765	23.028	23.6414	23.215	23.5301	22.9307	22.5877
Q8WWC4	C2orf47;MAIP1	m-AAA protease-interacting protein 1, mitochondrial [OS=Homo sapiens]	5	38	22.414	22.4099	22.7634	23.2929	22.3764	22.9228	22.5356	21.9745	22.4619	22.7534	23.5375	23.5009	23.0899	23.0976	22.5755	23.1286
Q15003	NCAPH	Condensin complex subunit 2 [OS=Homo sapiens]	10	32	22.7811	21.7794	22.4624	23.847	22.5527	22.4448	24.0603	22.3076	22.6992	21.6836	22.8991	23.2863	23.1423	23.0479	22.4783	22.3429
P63172	DYNLT1	Dynein light chain Tctex-type 1 [OS=Homo sapiens]	4	53	21.7497	22.3051	22.3296	23.3977	21.7311	22.5983	23.2822	22.5781	22.1158	21.9094	22.8526	23.3904	23.0782	23.0219	22.6775	22.9565
P60033	CD81	CD81 antigen [OS=Homo sapiens]	3	41	22.8618	22.9043	22.8568	23.643	21.9694	22.493	24.0036	23.0681	22.5225	22.6856	22.8177	23.7018	23.831	23.1318	23.4184	23.0216
P51610-1	HCFC1	Host cell factor 1 [OS=Homo sapiens]	12	36	23.2665	22.4448	22.7264	23.442	22.0571	22.2447	23.9331	21.9364	22.2878	22.3308	22.9667	23.9275	23.5607	23.3264	23.0249	22.356
P17813	ENG	Endoglin [OS=Homo sapiens]	6	23	20.6766	21.135	22.068	21.5423	19.175	19.8892	22.4648	22.116	21.4819	20.3539	21.6209	23.086	22.9107	22.5132	22.4638	22.0193
P42766	RPL35	60S ribosomal protein L35 [OS=Homo sapiens]	3	45	25.3314	24.2793	24.4464	25.3099	24.0982	24.3205	24.8332	23.9183	24.9168	24.7248	24.8573	24.7838	24.6159	24.766	24.2771	24.6527
Q6NVY1	HIBCH	3-hydroxyisobutyryl-CoA hydrolase, mitochondrial [OS=Homo sapiens]	5	31	22.1615	21.7624	22.2747	22.5472	20.3175	20.9752	23.0938	21.9734	21.861	21.2594	21.8548	22.6494	23.2192	23.055	22.8452	22.1558
Q9NTZ6	RBM12	RNA-binding protein 12 [OS=Homo sapiens]	9	35	22.6185	22.3125	23.0751	23.6326	20.07	21.6931	23.7151	22.9418	21.9113	21.2554	22.9814	23.2275	23.1341	23.1777	22.9166	22.5494
P16278	GLB1	Beta-galactosidase [OS=Homo sapiens]	8	31	21.6564	21.2528	22.5736	21.8622	20.4886	20.9676	22.3839	21.6462	21.4914	20.9262	22.2472	22.489	22.9659	22.5418	22.226	21.7217
P01023	A2M	alpha-2-macroglobulin [OS=Homo sapiens]	6	23	18.6357	18.5366	21.4061	16.7073	NaN	19.4809	19.2763	18.8891	19.0611	18.3803	18.5796	19.549	19.1946	19.3306	20.9989	17.3732
P09543-1	CNP	2',3'-cyclic-nucleotide 3'-phosphodiesterase [OS=Homo sapiens]	11	45	22.4365	22.1484	22.7574	23.126	21.489	21.9514	23.4934	22.6366	22.4107	22.2662	22.9393	23.4139	23.282	23.2733	23.036	22.6893
Q9BQ69	MACROD1	O-acetyl-ADP-ribose deacetylase MACROD1 [OS=Homo sapiens]	5	31	19.6657	21.5605	21.279	22.9448	20.8679	21.8169	23.2651	21.9414	21.7433	21.8081	22.466	23.1817	22.9036	23.357	22.444	22.9106
P11172	UMPS	uridine 5'-monophosphate synthase [OS=Homo sapiens]	11	42	22.561	22.1566	22.6609	23.4586	21.7641	22.2346	23.6314	22.6758	22.3778	21.7507	22.941	23.4906	23.1092	23.185	22.507	22.7408
Q96D46	NMD3	60S ribosomal export protein NMD3 [OS=Homo sapiens]	9	34	21.8232	20.8282	22.3142	23.365	21.878	21.4741	23.2807	22.2768	21.0864	21.2024	22.7326	23.1445	22.6583	22.8869	22.3546	21.9916
O43847-1	NRD1;NRDC	Nardilysin [OS=Homo sapiens]	11	41	22.3754	21.4637	21.9643	22.5975	21.0767	21.3334	23.3558	22.2239	21.7383	20.6152	21.3914	22.4442	22.368	21.9977	21.9354	21.755
P30520	ADSS	adenylosuccinate synthetase isozyme 2 [OS=Homo sapiens]	9	52	22.0719	22.0997	22.8309	23.2624	20.7479	21.3566	23.3275	22.4663	21.451	21.0902	22.1914	23.1686	23.0535	22.9089	22.6617	22.5273
Q9BTZ2	DHRS4	dehydrogenase/reductase sdr family member 4 [OS=Homo sapiens]	5	24	21.7328	21.1419	21.8598	22.2184	19.651	20.917	22.6004	21.5464	21.2703	21.0782	22.3064	22.682	22.4436	22.1077	21.9448	21.6859
P35610	SOAT1	sterol O-acyltransferase 1 [OS=Homo sapiens]	6	42	21.0829	20.9921	21.9696	21.973	20.4336	21.2909	22.4353	21.9179	21.2328	20.9384	22.0108	22.6777	22.1323	22.3927	22.1016	21.8163
P30419	NMT1	glycylpeptide N-tetradecanoyltransferase 1 [OS=Homo sapiens]	10	43	22.3185	21.8325	22.9698	22.8412	20.6398	22.1492	23.2015	22.0119	21.6345	21.1332	22.0451	24.5872	22.6401	23.0967	22.2745	22.1538
Q96HS1-1	PGAM5	Serine/threonine-protein phosphatase Pgam5, mitochondrial [OS=Homo sapiens]	10	69	23.6414	23.2273	23.3256	24.4105	23.3201	23.8377	23.7466	23.012	23.4089	23.9124	24.4743	24.5506	23.3132	24.2648	23.252	23.4694
P48960-1	CD97;ADGRE5	CD97 antigen [OS=Homo sapiens]	6	43	20.9718	20.7574	20.9353	21.8434	19.3616	20.7629	22.0984	20.6205	20.8571	20.9729	21.9032	22.4774	21.906	22.4229	21.3957	21.6205
P28482	MAPK1	mitogen-activated protein kinase 1 [OS=Homo sapiens]	7	43	22.4227	22.1491	22.639	23.3074	21.2211	20.9526	23.6875	22.2552	22.0457	21.1608	21.741	23.2223	23.1158	22.3806	22.6646	22.0554
Q99442	SEC62	translocation protein sec62 [OS=Homo sapiens]	5	44	22.4915	22.0745	23.7467	23.1101	21.1878	21.7124	23.5233	22.1229	22.9515	22.4085	22.4906	22.8965	23.6868	23.3951	23.2132	22.4643
Q9BWD1	ACAT2	Acetyl-CoA acetyltransferase, cytosolic [OS=Homo sapiens]	8	59	22.1318	22.1234	23.1615	23.6244	21.3289	21.8008	23.8456	23.1015	21.8562	21.5624	22.4041	23.5125	23.3045	23.0808	22.898	22.3835
P35080-1	PFN2	Profilin-2 [OS=Homo sapiens]	5	37	22.7167	21.6643	22.8811	23.0386	21.5234	19.7046	23.4486	22.3746	21.8723	20.627	22.0967	22.7559	22.8756	22.6391	22.614	22.3477
Q99615-1	DNAJC7	DnaJ homolog subfamily C member 7 [OS=Homo sapiens]	9	49	22.6243	22.1865	22.7256	23.6311	21.5757	22.3857	23.25	22.3144	21.8726	22.216	22.905	23.3699	22.9245	22.9622	22.0309	22.6863
O00193	C11orf58	Small acidic protein [OS=Homo sapiens]	4	49	22.3944	22.116	22.9902	23.5603	20.2031	21.6764	23.2187	21.6473	21.9704	20.9049	21.7537	23.2332	23.1111	22.8176	22.1438	22.6597
P63151	PPP2R2A	Serine/threonine-protein phosphatase 2A 55 kDa regulatory subunit B alpha isoform [OS=Homo sapiens]	11	52	22.8099	22.1478	22.8309	23.3464	21.5106	22.1537	23.4794	22.504	22.0048	21.5244	22.5747	23.088	23.1916	22.6148	22.3849	22.0304
P13473-1	LAMP2	Lysosome-associated membrane glycoprotein 2 [OS=Homo sapiens]	3	38	21.7429	22.3409	23.7089	22.8786	21.7271	21.3982	23.1982	23.6108	21.9179	21.9532	22.3931	23.235	23.3733	23.0813	22.7619	22.9704
Q9Y3Z3	SAMHD1	deoxynucleoside triphosphate triphosphohydrolase SAMHD1 [OS=Homo sapiens]	11	45	22.3005	21.6242	23.528	23.0969	22.038	22.228	23.0151	22.3695	21.8127	21.2857	23.1339	22.6467	23.2411	22.733	22.2758	22.7862
O15235	MRPS12	28S ribosomal protein S12, mitochondrial [OS=Homo sapiens]	4	38	21.5316	21.4645	21.2805	22.9728	22.5144	22.6066	22.6135	21.9909	22.7028	22.7536	23.2896	23.1097	22.7675	23.133	22.7625	22.9727
Q9Y2B0	CNPY2	Protein canopy homolog 2 [OS=Homo sapiens]	6	40	22.5525	22.6668	22.8769	22.996	21.7715	21.3194	23.4109	23.8878	22.0023	22.7335	21.7981	23.1317	23.3323	23.1932	22.8282	23.0277
O43169	CYB5B	Cytochrome b5 type B [OS=Homo sapiens]	4	49	22.816	22.906	24.0248	23.3551	21.508	22.0435	24.1354	24.2214	22.529	22.0521	23.0882	23.9225	23.8132	23.8381	23.5929	23.639
Q9UNH7-1	SNX6	Sorting nexin-6 [OS=Homo sapiens]	11	51	22.6971	22.5551	22.6051	23.2879	21.2031	22.1379	23.7214	22.5274	22.4244	21.7046	22.7314	23.3348	23.221	22.907	22.6584	22.8194
P04080	CSTB	Cystatin-B [OS=Homo sapiens]	4	53	23.2814	22.6835	24.5426	23.6609	22.4852	22.2237	23.7239	24.1818	21.9949	21.7772	23.2357	24.2506	23.6392	23.3845	23.2787	23.5983
O43865	AHCYL1	S-adenosylhomocysteine hydrolase-like protein 1 [OS=Homo sapiens]	8	31	22.2156	21.8617	22.8267	23.2161	21.4591	21.4283	23.3122	23.1554	21.9532	20.9686	22.0087	23.0958	23.1222	23.3156	22.8377	22.6609
P04183	TK1	Thymidine kinase, cytosolic [OS=Homo sapiens]	6	39	22.0699	21.414	21.597	23.2674	21.0174	21.398	23.3276	22.023	21.7049	20.9643	21.7115	22.7353	22.7561	22.6272	22.2809	22.4005
Q6P9B6	KIAA1609;TLDC1	TLD domain-containing protein 1 [OS=Homo sapiens]	4	34	20.9957	20.5401	22.2533	21.5513	19.947	20.0376	21.941	21.1409	20.3588	20.9131	20.9839	21.9634	21.9734	22.4787	21.5796	21.4526
O00541-1	PES1	Pescadillo homolog [OS=Homo sapiens]	9	43	22.3118	21.8478	22.5488	23.0185	20.5384	22.161	22.9174	21.3142	22.9661	23.2368	23.1136	23.08	23.0342	23.1775	22.0019	22.6136
P07108	DBI	acyl-CoA-binding protein [OS=Homo sapiens]	5	54	23.5453	23.3798	24.1898	23.4792	22.3962	22.9568	23.7976	24.7174	22.5885	22.2188	22.6593	23.8649	23.1957	23.097	22.6889	24.006
Q13685	AAMP	angio-associated migratory cell protein [OS=Homo sapiens]	5	33	21.5071	20.5593	22.1722	22.4114	18.8292	20.7794	22.3467	21.4852	18.2808	19.6872	21.3263	22.4966	22.2008	22.1343	21.5996	20.9613
Q13619-1	CUL4A	cullin-4A [OS=Homo sapiens]	10	42	18.3901	18.357	20.3686	20.6309	18.5625	18.9787	20.6274	19.3884	NaN	18.3495	20.0015	20.6435	20.7769	20.3334	20.1145	19.5937
P49023	PXN	Paxillin [OS=Homo sapiens]	8	43	22.3976	21.1075	22.3297	22.7713	21.4005	21.6541	23.1384	21.8598	21.7096	20.6494	22.0367	22.6915	22.4921	22.2752	22.3339	22.188
Q9H330	TMEM245	Transmembrane protein 245 [OS=Homo sapiens]	6	26	22.4805	21.3932	22.1742	21.9107	20.7652	20.9502	22.2823	21.5936	21.1613	21.4743	21.5421	22.1868	22.3681	22.1596	22.0753	21.5698
P10619	CTSA	lysosomal protective protein [OS=Homo sapiens]	10	49	24.6478	23.6966	24.8714	24.6677	23.524	22.4969	25.2498	24.5368	24.1891	23.7251	23.5165	24.8329	25.2723	24.7911	24.7262	23.9747
O43809	NUDT21	Cleavage and polyadenylation specificity factor subunit 5 [OS=Homo sapiens]	6	49	22.8057	22.4539	22.9957	23.846	22.4109	22.8562	23.4184	22.8083	22.4847	22.3905	23.5679	23.7307	23.2937	23.7061	23.1453	23.4586
Q9HD45	TM9SF3	Transmembrane 9 superfamily member 3 [OS=Homo sapiens]	6	43	22.6541	22.2289	22.4685	23.1569	21.3349	21.7851	23.7517	22.689	22.1923	21.7036	22.8156	23.4851	23.2583	23.4208	23.0903	22.838
P35080-2	PFN2	Isoform IIb of Profilin-2 [OS=Homo sapiens]	5	37	18.7696	18.3533	19.4846	18.8102	18.4308	18.3029	20.4022	18.2216	18.3339	17.7268	18.8303	NaN	17.8805	19.5746	19.4702	18.671
P11279	LAMP1	Lysosome-associated membrane glycoprotein 1 [OS=Homo sapiens]	5	50	23.9121	23.7147	25.3119	24.7391	23.0427	23.3486	24.7556	24.3379	23.6027	23.5731	24.0223	25.0535	24.9713	24.7396	24.1672	24.3157
O95817	BAG3	BAG family molecular chaperone regulator 3 [OS=Homo sapiens]	10	44	22.5989	21.9007	22.3022	23.1062	20.9981	21.5157	23.2743	22.317	22.6068	20.9606	22.378	22.7624	22.5931	22.2822	22.566	22.2023
Q9UG63	ABCF2	ATP-binding cassette sub-family F member 2 [OS=Homo sapiens]	10	35	25.1392	24.8248	24.8811	24.4572	23.7465	24.2245	24.6708	23.5586	25.0398	24.0785	24.8051	24.2292	24.6841	24.2399	24.5617	25.1826
Q8IYB8	SUPV3L1	ATP-dependent RNA helicase SUPV3L1, mitochondrial [OS=Homo sapiens]	11	41	22.3201	21.7217	22.1525	22.9391	20.1066	20.9949	23.1849	22.0663	21.4807	21.383	22.6152	23.499	22.9313	23.1701	22.6862	22.7534
O75718	CRTAP	Cartilage-associated protein [OS=Homo sapiens]	9	38	22.9571	22.7979	23.5333	23.6886	21.8735	22.2872	23.5645	22.8975	22.3305	22.8577	23.652	23.7321	23.3762	23.3807	23.0335	22.769
P50570-1	DNM2	Dynamin-2 [OS=Homo sapiens]	16	42	23.3874	22.2893	22.9665	23.34	21.3807	22.0968	23.7667	22.4136	22.2377	21.4705	22.6109	23.4727	23.2392	23.1498	23.076	22.8808
Q14683	SMC1A	structural maintenance of chromosomes protein 1a [OS=Homo sapiens]	14	43	22.3962	22.2597	23.2191	23.169	21.806	22.4811	23.8772	22.4996	22.7389	22.9756	22.9889	23.4823	24.1396	23.8201	22.5901	22.2739
Q15005	SPCS2	Signal peptidase complex subunit 2 [OS=Homo sapiens]	7	37	22.7831	22.5226	23.4723	23.8954	22.085	22.333	24.0084	23.0993	22.7669	22.8417	23.4776	24.1949	23.8313	23.8963	23.5624	23.4362
Q29RF7-1	PDS5A	Sister chromatid cohesion protein PDS5 homolog A [OS=Homo sapiens]	13	48	21.512	21.2735	22.2162	22.6438	19.9342	20.4149	23.0223	21.8311	21.2515	20.967	22.0734	23.0186	22.4279	23.1648	22.0474	21.763
Q13362	PPP2R5C	Serine/threonine-protein phosphatase 2A 56 kDa regulatory subunit gamma isoform [OS=Homo sapiens]	8	35	18.3366	19.9151	21.2126	21.9169	19.8793	20.2377	22.3708	20.2664	18.4893	20.0298	20.9836	22.055	21.7875	22.1858	21.0346	21.8017
O94874-1	UFL1	E3 UFM1-protein ligase 1 [OS=Homo sapiens]	12	38	21.5995	21.5427	22.3671	22.6907	20.3026	20.7672	22.6501	21.336	21.4197	20.9896	21.6245	22.9143	22.5967	22.6596	21.929	22.1008
P41227-1	NAA10	N-alpha-acetyltransferase 10 [OS=Homo sapiens]	8	51	22.9485	22.2057	22.9503	23.7592	21.3605	22.4198	23.7167	22.4549	22.2454	21.7767	22.2759	23.6419	23.342	23.4177	22.7739	22.9832
P49792	RANBP2	E3 SUMO-protein ligase RanBP2 [OS=Homo sapiens]	23	69	23.2229	22.8045	22.8519	23.4406	22.8526	23.2661	23.4323	23.2633	23.5651	23.4746	23.7062	23.936	23.6789	23.4161	23.2632	23.6457
P12955	PEPD	xaa-Pro dipeptidase [OS=Homo sapiens]	6	31	21.8222	21.8473	22.185	22.8442	21.445	21.5901	22.6575	21.6995	21.5634	21.7138	21.8398	22.9477	22.9213	22.9754	22.3578	22.5992
Q15257-1	PPP2R4;PTPA	Serine/threonine-protein phosphatase 2A activator [OS=Homo sapiens]	5	41	22.1039	22.1613	22.5232	23.0817	21.6215	21.8343	23.2325	22.408	21.3023	21.6006	22.3894	22.8873	22.8954	22.6513	22.4303	22.7576
Q8WXI9	GATAD2B	Transcriptional repressor p66-beta [OS=Homo sapiens]	6	36	21.9158	21.5623	21.6371	22.5594	22.3356	21.3565	23.2969	22.0826	22.7796	22.7053	22.6217	22.8656	23.1711	22.5968	22.372	22.5799
Q14671-1	PUM1	Pumilio homolog 1 [OS=Homo sapiens]	12	66	23.7307	23.4796	23.5324	24.2902	23.6606	24.1895	23.4975	23.4381	23.6838	23.6945	24.1281	24.3499	23.5271	23.9947	22.7939	23.9359
P61916	NPC2	Epididymal secretory protein E1 [OS=Homo sapiens]	4	39	23.8286	23.5022	24.627	24.0094	21.5349	22.8022	24.2976	23.8933	23.3216	23.0679	23.0487	24.4577	24.4545	24.1275	23.899	23.7412
Q9Y5A9-1	YTHDF2	YTH domain-containing family protein 2 [OS=Homo sapiens]	9	54	23.4526	23.3128	23.6993	24.4357	22.9445	23.5064	24.377	23.4912	23.1693	23.3282	23.7333	24.2809	23.943	23.4911	23.5989	23.4392
Q969H8	C19orf10;MYDGF	Myeloid-derived growth factor [OS=Homo sapiens]	4	54	24.1325	23.7943	24.5625	24.5385	22.3243	22.9591	24.8947	24.14	23.8224	23.2378	23.8117	25.0555	25.0567	24.4559	24.3426	24.2709
Q96D15	RCN3	Reticulocalbin-3 [OS=Homo sapiens]	7	35	22.3108	20.9631	22.2726	22.1915	20.4113	20.8447	22.3943	22.5941	20.4079	20.3072	21.7999	22.7472	22.1253	22.3329	21.2681	22.2023
Q13177	PAK2	Serine/threonine-protein kinase PAK 2 [OS=Homo sapiens]	12	31	22.8759	22.2804	23.4945	24.0067	21.4842	22.4878	24.2227	23.0494	22.3023	22.0196	23.1004	23.8789	23.7646	23.6729	23.3145	23.1425
Q16401	PSMD5	26S proteasome non-ATPase regulatory subunit 5 [OS=Homo sapiens]	13	41	22.9692	22.9642	23.1703	24.1748	21.4001	22.6185	24.1608	23.5826	22.7666	22.327	23.2909	24.265	23.9668	23.8441	23.7085	23.3677
P21281	ATP6V1B2	V-type proton ATPase subunit B, brain isoform [OS=Homo sapiens]	8	45	22.9761	22.4774	22.9128	23.5587	21.5791	21.8148	23.7813	22.5988	22.571	22.2431	22.2907	23.3903	23.2521	22.6507	22.6457	22.5602
Q9UH65	SWAP70	Switch-associated protein 70 [OS=Homo sapiens]	11	46	24.0084	23.5504	24.2004	24.5281	23.1869	23.5337	24.2752	23.1178	23.6416	23.0995	23.359	24.3057	23.9667	23.9986	23.2425	24.1018
P30043	BLVRB	flavin reductase (NADPH) [OS=Homo sapiens]	6	47	23.4145	22.9988	23.8658	24.2881	22.3742	22.4664	24.3709	23.4715	23.2248	22.6958	23.3606	23.883	24.0655	23.8274	23.4026	23.5355
P61201-1	COPS2	COP9 signalosome complex subunit 2 [OS=Homo sapiens]	6	41	21.6003	21.4636	22.143	23.0914	20.4393	21.2414	23.2549	22.345	21.0437	21.2486	21.5798	23.2988	23.0529	22.378	22.3482	21.9903
P62318	SNRPD3	small nuclear ribonucleoprotein sm d3 [OS=Homo sapiens]	4	41	26.9783	25.9689	26.0153	26.4476	25.1081	26.0713	26.5359	25.3875	26.1119	25.7043	26.0403	26.8468	26.1792	25.8885	25.1604	26.0159
Q5XKP0	C19orf70	MICOS complex subunit MIC13 [OS=Homo sapiens]	6	51	23.0411	23.0181	23.4375	24.0808	22.7259	24.0788	23.977	23.0446	23.3582	23.6952	24.4358	24.3739	23.8483	24.203	23.5157	24.1268
Q6Y7W6-1	GIGYF2	GRB10-interacting GYF protein 2 [OS=Homo sapiens]	11	62	23.4309	22.8949	23.5117	23.8179	22.1906	23.7935	23.392	22.0088	23.516	22.7845	23.3378	23.7615	22.6101	23.5344	22.3622	23.7395
Q9UBQ7	GRHPR	Glyoxylate reductase/hydroxypyruvate reductase [OS=Homo sapiens]	8	59	22.8897	22.8673	23.6733	23.7592	21.8719	23.3372	24.0345	23.3914	23.0217	22.3527	22.862	24.0427	23.8026	23.7508	23.1513	23.55
O75348	ATP6V1G1	V-type proton ATPase subunit G 1 [OS=Homo sapiens]	4	46	21.2271	20.2696	21.7756	22.2663	19.9512	19.9767	22.8084	21.8034	20.7537	20.5972	21.4638	22.175	22.2378	21.5694	21.9586	21.5831
O00170	AIP	AH receptor-interacting protein [OS=Homo sapiens]	9	46	22.3709	22.2153	22.9145	23.517	21.3066	21.8321	23.4671	22.4735	22.1341	21.4777	22.4865	23.8212	23.2249	23.0916	22.5338	22.7406
Q92734-1	TFG	Protein TFG [OS=Homo sapiens]	11	63	24.1166	23.8559	24.6335	25.1916	24.088	23.7004	24.9534	23.9067	23.5877	23.2925	24.1784	24.6052	24.3221	24.6481	24.1083	23.9849
P47755	CAPZA2	F-actin-capping protein subunit alpha-2 [OS=Homo sapiens]	10	67	22.2273	22.5816	23.0664	23.6818	22.2966	22.3742	24.0144	23.0962	22.5811	22.2364	22.6326	23.8165	23.1553	23.4241	23.1884	22.941
Q9UPN3	MACF1	Microtubule-actin cross-linking factor 1, isoforms 1/2/3/5 [OS=Homo sapiens]	21	47	22.064	21.651	21.9685	22.9941	20.8714	21.3514	23.2659	21.0299	22.1414	20.954	21.5444	22.7022	22.2667	22.2279	21.4231	21.8273
P56134	ATP5J2	ATP synthase subunit f, mitochondrial [OS=Homo sapiens]	2	53	22.3923	22.6446	22.7853	23.6794	22.2521	23.2852	23.2634	22.6388	22.6366	22.9535	23.6433	23.9188	23.1376	23.6829	23.0127	23.389
O43493-1	TGOLN2	Trans-Golgi network integral membrane protein 2 [OS=Homo sapiens]	6	51	22.2402	22.1443	22.5967	23.1677	20.7638	21.1898	23.6567	22.7728	22.262	21.8999	22.2107	23.2431	23.1934	22.5494	22.914	22.5367
Q14320	FAM50A	Protein FAM50A [OS=Homo sapiens]	6	40	22.633	22.3125	23.0184	23.8964	21.7531	22.0397	23.7104	22.5037	22.2935	21.8253	22.3178	23.5164	23.4094	23.6343	22.8223	22.8003
P53041	PPP5C	Serine/threonine-protein phosphatase 5 [OS=Homo sapiens]	7	49	22.2649	22.0368	22.8225	23.4214	21.4012	21.8513	23.2974	22.4499	21.9765	21.6669	22.2497	23.2168	22.8999	22.8932	22.513	22.6545
Q9NR45	NANS	sialic acid synthase [OS=Homo sapiens]	10	43	22.5977	22.147	23.5662	23.9004	21.5445	21.603	24.0698	23.1419	22.4797	21.6284	22.2286	23.817	23.7628	23.8326	23.2693	23.1511
Q9NUJ1	ABHD10	Mycophenolic acid acyl-glucuronide esterase, mitochondrial [OS=Homo sapiens]	8	46	22.4245	22.5104	22.8874	22.8149	21.1985	21.7172	23.389	22.2109	22.1908	21.5461	22.5212	22.9421	23.201	22.8761	22.5764	22.3375
Q9P0S9	TMEM14C	transmembrane protein 14C [OS=Homo sapiens]	3	32	21.3566	22.1991	22.9067	23.063	21.8378	21.5434	23.5742	22.8126	22.3873	22.2863	23.0608	23.2976	23.2413	23.8047	22.8991	22.8141
Q6UB35-1	MTHFD1L	Monofunctional C1-tetrahydrofolate synthase, mitochondrial [OS=Homo sapiens]	15	40	22.7925	22.2254	22.8149	23.3882	21.8816	22.5448	23.6862	22.2718	22.0174	21.9395	23.0953	23.4946	23.1938	23.4805	22.8004	22.8715
O60573	EIF4E2	eukaryotic translation initiation factor 4E type 2 [OS=Homo sapiens]	9	51	21.9067	22.5519	22.392	23.5667	22.1692	23.3714	23.1057	22.1851	23.0303	22.5448	23.5953	23.5195	22.9092	23.0798	22.2301	23.0975
P49959	MRE11A;MRE11	Double-strand break repair protein MRE11 [OS=Homo sapiens]	12	37	22.1424	22.133	22.6772	23.2609	21.9662	22.1973	23.259	22.9709	22.3215	22.5214	23.0551	23.3842	23.3187	23.087	22.8072	22.8658
Q13618	CUL3	Cullin-3 [OS=Homo sapiens]	16	50	22.0789	21.9467	22.7693	23.3911	20.9774	21.6906	23.6889	22.6178	21.7141	21.8328	22.2886	23.5718	23.0922	22.9665	22.4284	22.5818
Q14677-1	CLINT1	Clathrin interactor 1 [OS=Homo sapiens]	10	60	22.9534	22.8896	22.9481	23.5113	22.7311	22.335	23.5886	22.588	22.2408	22.3674	22.8212	23.4337	23.1338	22.9191	23.1534	22.66
Q14554	PDIA5	Protein disulfide-isomerase A5 [OS=Homo sapiens]	11	45	21.5188	21.9384	23.9541	22.1602	21.493	22.014	22.6688	21.8854	23.1667	20.9668	22.5091	22.5138	22.5733	23.5944	22.3616	22.3288
P49903-1	SEPHS1	Selenide, water dikinase 1 [OS=Homo sapiens]	8	32	20.9534	21.3998	22.4761	22.5014	20.9943	21.6327	22.5026	22.1279	21.9552	20.6415	21.24	22.9268	22.5628	22.4931	22.1285	21.984
Q9Y3B8-1	REXO2	Oligoribonuclease, mitochondrial [OS=Homo sapiens]	9	41	22.5165	22.1757	23.1124	23.5213	21.7282	22.286	23.7251	23.3121	22.0827	22.0845	22.7108	23.6329	23.5034	23.2072	22.8886	23.0211
P00568	AK1	Adenylate kinase isoenzyme 1 [OS=Homo sapiens]	7	48	22.8303	21.8031	22.8309	23.4866	21.2993	21.9926	23.6251	22.4672	22.3698	22.1813	22.0937	23.437	23.316	23.0337	22.6198	22.7605
Q6P587-1	FAHD1	Acylpyruvase FAHD1, mitochondrial [OS=Homo sapiens]	5	33	21.4041	21.74	22.6771	21.5046	20.7274	20.4879	22.6112	22.1891	21.7338	20.8173	21.7175	22.4436	22.9028	22.995	22.7312	22.7063
P59998	ARPC4	Actin-related protein 2/3 complex subunit 4 [OS=Homo sapiens]	7	66	24.5587	23.8942	24.8155	25.0017	23.3703	23.6565	25.2748	24.4902	24.0762	23.5899	24.2774	24.8896	24.6623	24.7275	24.4827	24.5839
O75179-1	ANKRD17	Ankyrin repeat domain-containing protein 17 [OS=Homo sapiens]	17	58	22.9338	22.7554	22.5187	23.6262	22.7597	23.2683	23.3369	22.5317	23.1979	22.6102	23.4997	23.3701	23.1888	23.3224	22.6001	23.1375
Q9UQE7	SMC3	Structural maintenance of chromosomes protein 3 [OS=Homo sapiens]	20	60	23.9685	22.7786	23.6896	24.4399	22.4614	23.0509	24.1787	23.1596	23.7311	23.5232	23.4079	24.4055	23.7524	24.0519	22.9004	23.7596
O14929	HAT1	histone acetyltransferase type B catalytic subunit [OS=Homo sapiens]	7	41	22.7754	22.2895	23.0721	23.1048	21.2012	20.9617	23.3903	22.2277	21.4022	20.1295	22.3019	23.0837	23.1472	22.5133	22.7508	22.0886
P40616	ARL1	ADP-ribosylation factor-like protein 1 [OS=Homo sapiens]	7	58	22.5197	22.7851	22.9436	23.5419	22.3861	22.1201	23.8294	22.6291	22.7825	22.2757	23.0213	23.5678	22.8563	23.2487	23.1122	22.9119
Q8NDV7	TNRC6A	Trinucleotide repeat-containing gene 6A protein [OS=Homo sapiens]	14	64	23.5511	23.2452	22.4741	22.9435	22.9358	23.2904	22.8603	22.398	23.6287	22.693	23.3715	23.0019	23.182	22.5105	23.0972	22.994
P35659-1	DEK	Protein DEK [OS=Homo sapiens]	8	45	23.0122	23.5721	24.6975	23.8462	22.8445	23.0254	24.143	23.5275	24.3595	23.7157	24.1683	23.692	24.1093	24.3481	23.5634	23.2768
O00264	PGRMC1	Membrane-associated progesterone receptor component 1 [OS=Homo sapiens]	7	43	22.9459	22.0891	23.5251	23	21.4259	21.5509	23.3075	23.8215	21.4267	21.4083	22.3209	23.0681	23.3534	23.4037	22.5987	22.6314
P62899	RPL31	60S ribosomal protein L31 [OS=Homo sapiens]	8	72	24.9031	25.2183	26.2233	27.3312	25.5445	25.237	26.8485	24.5934	25.9761	26.2735	26.4771	27.0993	26.8234	27.0042	26.3747	25.8745
O00273-1	DFFA	DNA fragmentation factor subunit alpha [OS=Homo sapiens]	7	48	22.8194	22.1073	23.2579	23.5341	21.4101	22.0256	23.5899	22.8044	22.3549	21.0417	22.5644	23.5587	23.3923	23.2588	22.8588	23.0324
Q6NUQ4	TMEM214	Transmembrane protein 214 [OS=Homo sapiens]	9	38	22.216	21.706	22.3113	22.844	20.8309	21.5044	23.2502	21.8124	22.0184	22.2661	22.8629	23.3686	23.3518	23.1387	22.4399	21.8461
Q15819	UBE2V2	Ubiquitin-conjugating enzyme E2 variant 2 [OS=Homo sapiens]	8	57	24.7826	24.4284	25.0711	25.576	23.8882	24.2237	25.6441	25.0013	24.223	24.0348	24.4072	25.3084	25.3015	25.0381	24.7247	24.6759
P47895	ALDH1A3	Aldehyde dehydrogenase family 1 member A3 [OS=Homo sapiens]	8	27	21.4194	20.1378	21.4065	23.0974	19.3842	20.7341	22.3843	21.623	19.7745	21.1387	22.2717	22.8772	22.3081	23.2694	21.2163	22.8193
P43363	MAGEA10	Melanoma-associated antigen 10 [OS=Homo sapiens]	7	57	23.1802	23.1024	23.9892	24.1268	22.0493	22.8193	24.3683	23.624	22.9371	22.6852	23.341	24.1532	24.1547	24.0562	23.5274	23.7226
P55263-1	ADK	Adenosine kinase [OS=Homo sapiens]	13	52	22.8059	22.6375	23.5355	24.026	22.4232	22.3486	24.2615	23.5775	23.0211	21.819	22.9006	23.9281	24.0484	23.9073	23.5988	23.5738
P62330	ARF6	ADP-ribosylation factor 6 [OS=Homo sapiens]	7	64	23.7527	23.2931	23.7001	24.3808	23.3067	23.5149	24.3496	23.3397	22.6197	23.4571	23.9044	24.2165	23.7165	24.6574	23.7107	23.3585
P46926	GNPDA1	glucosamine-6-phosphate isomerase 1 [OS=Homo sapiens]	10	47	23.1964	22.5466	23.6238	23.9685	22.3394	22.2288	24.0536	23.1767	22.8893	22.422	23.5264	23.864	23.5825	23.6685	23.5128	23.3519
O00233-1	PSMD9	26S proteasome non-ATPase regulatory subunit 9 [OS=Homo sapiens]	10	60	23.5453	23.3044	23.6251	24.6256	22.6209	23.1913	24.4456	23.2608	23.2097	22.6737	23.3325	24.4401	24.0128	23.8085	23.5781	23.7283
Q9UBQ0-2	VPS29	Isoform 2 of Vacuolar protein sorting-associated protein 29 [OS=Homo sapiens]	7	51	21.9929	22.5941	22.7557	23.9051	21.4338	21.8561	23.9717	23.0839	22.2659	22.2682	22.5649	23.6592	23.3327	23.4083	23.2531	23.0497
Q5JTV8	TOR1AIP1	Torsin-1A-interacting protein 1 [OS=Homo sapiens]	9	46	21.4418	21.1902	22.3635	22.8006	20.6285	20.9523	23.2649	21.7089	21.5293	21.9775	21.8944	23.2325	22.8576	22.5676	22.7014	22.2347
Q9NZ45	CISD1	CDGSH iron-sulfur domain-containing protein 1 [OS=Homo sapiens]	3	55	24.1467	23.8608	23.7886	24.1857	21.3971	23.5573	24.3138	23.6831	22.6726	23.6525	23.4245	24.0776	24.3256	23.6978	24.1204	23.2856
Q15056-1	EIF4H	Eukaryotic translation initiation factor 4H [OS=Homo sapiens]	6	42	22.5526	22.7503	23.679	24.0164	22.0772	22.4774	24.2853	23.2844	22.5541	22.3698	23.3289	23.8411	23.6872	23.5692	23.7078	23.7119
O75937	DNAJC8	DnaJ homolog subfamily C member 8 [OS=Homo sapiens]	6	48	22.6501	22.2471	23.4474	24.1035	21.7827	22.2955	23.9237	22.7402	22.6787	22.4895	22.2791	23.5173	23.6875	23.6838	23.0164	23.3998
P30085-1	CMPK1	UMP-CMP kinase [OS=Homo sapiens]	10	60	23.4655	23.2009	23.9705	24.3844	22.3523	22.6981	24.8152	23.7232	23.3034	22.8215	23.4242	24.241	24.0503	24.0053	23.7867	23.7274
Q9UNS2	COPS3	COP9 signalosome complex subunit 3 [OS=Homo sapiens]	8	40	22.3218	21.4613	23.0817	23.1816	21.7634	21.9399	23.5841	22.2206	21.8972	21.4527	22.3941	23.0916	22.7938	23.4616	23.0508	22.3
O75822	EIF3J	Eukaryotic translation initiation factor 3 subunit J [OS=Homo sapiens]	10	47	23.5293	22.982	23.8871	24.4311	22.4817	22.8329	24.4072	23.657	23.2962	22.5682	23.6107	24.276	24.2897	23.8109	23.7489	23.7216
P53999	SUB1	Activated RNA polymerase II transcriptional coactivator p15 [OS=Homo sapiens]	6	67	23.3925	24.4055	24.4594	25.1	23.0535	23.616	24.849	24.1618	23.6996	23.3575	24.0474	24.8086	24.5875	24.6683	23.554	24.4528
Q13442	PDAP1	28 kDa heat- and acid-stable phosphoprotein [OS=Homo sapiens]	7	59	22.77	22.3015	23.1481	23.8223	20.9933	22.9052	23.5333	22.3921	22.371	22.6303	22.8508	23.6026	23.1937	23.7872	22.7068	22.7572
Q7L0Y3	TRMT10C	Mitochondrial ribonuclease P protein 1 [OS=Homo sapiens]	12	70	23.4671	22.8934	23.7106	24.0805	22.5334	22.6983	24.4515	23.3449	23.5272	22.9553	23.5807	24.3352	24.2078	24.0825	23.8029	23.4609
P61088	UBE2N	ubiquitin-conjugating enzyme E2 N [OS=Homo sapiens]	7	53	23.5067	23.2609	24.2801	24.1156	22.2961	22.3832	23.99	24.0331	21.5728	22.472	22.7816	24.2778	22.9783	23.1025	22.9241	24.1264
P31937	HIBADH	3-hydroxyisobutyrate dehydrogenase, mitochondrial [OS=Homo sapiens]	8	41	21.925	21.6822	22.6567	21.987	18.8665	21.2048	22.8084	22.6664	21.4086	20.8275	21.3701	22.1317	22.6074	22.1909	21.8284	21.4864
O75717	WDHD1	WD repeat and HMG-box DNA-binding protein 1 [OS=Homo sapiens]	10	42	21.0694	21.4662	21.503	22.8246	19.6728	21.6439	22.5365	21.871	20.9127	21.2755	22.0232	23.0135	22.1637	22.5889	21.4486	22.103
Q9Y520	PRRC2C	Protein Prrc2c [OS=Homo sapiens]	22	96	24.1584	23.626	23.9001	24.736	23.835	24.4101	23.9219	22.9981	23.4938	24.7938	24.0268	24.534	23.8958	23.7794	23.3377	23.698
Q8WWM7-1	ATXN2L	ataxin-2-like protein [OS=Homo sapiens]	14	92	24.0591	23.3472	23.7712	24.3428	23.5986	24.0012	23.5862	22.8229	22.807	23.3981	24.0101	24.0382	23.4106	23.5724	23.024	22.8836
Q9Y237	PIN4	Peptidyl-prolyl cis-trans isomerase NIMA-interacting 4 [OS=Homo sapiens]	5	52	23.3799	22.6332	23.2946	24.144	22.0803	22.3693	23.7437	22.8189	22.9397	22.7439	23.3035	23.8515	23.2997	23.7323	22.6659	23.3414
Q01081	U2AF1;LOC102724594;U2AF1L5	Splicing factor U2AF 35 kDa subunit [OS=Homo sapiens]	7	48	23.1076	22.7115	23.138	23.9968	21.556	22.7694	23.81	22.749	22.8974	22.9685	23.4783	24.1416	23.8244	24.0442	23.413	23.4714
P15586	GNS	N-acetylglucosamine-6-sulfatase [OS=Homo sapiens]	9	57	22.2036	21.831	22.899	22.9211	20.6838	20.9248	23.7039	23.0627	22.5915	21.1744	22.377	23.1135	23.6331	22.8832	23.0846	22.8524
O14776-1	TCERG1	Transcription elongation regulator 1 [OS=Homo sapiens]	13	48	22.6907	22.5302	23.3269	23.9147	21.7476	22.6384	23.6866	22.4739	22.3115	22.2102	22.8846	24.0117	23.5049	23.8162	22.9009	23.0015
Q14203	DCTN1	Dynactin subunit 1 [OS=Homo sapiens]	15	36	22.7518	21.6477	22.9149	23.9594	21.274	21.89	23.784	23.1028	21.8523	20.1076	23.0708	23.4408	23.6678	23.4047	23.1055	22.9239
P09496-2	CLTA	Isoform Non-brain of Clathrin light chain A [OS=Homo sapiens]	5	58	24.6181	23.9356	24.7425	24.9295	22.8121	23.778	24.6839	24.1928	23.4029	23.6579	24.3196	24.985	24.2659	24.3409	23.9664	24.225
Q96EP5	DAZAP1	DAZ-associated protein 1 [OS=Homo sapiens]	8	58	22.2318	21.8957	22.7684	23.0179	21.9515	22.3958	23.2195	22.2727	22.0205	22.855	23.3683	23.6257	22.9003	23.1108	22.5881	22.2539
O75153	CLUH;KIAA0664	Clustered mitochondria protein homolog [OS=Homo sapiens]	20	73	23.1869	22.7679	23.5631	24.3748	22.0633	22.871	24.5586	23.3391	22.6557	22.3924	23.4093	24.2074	23.8288	23.9891	23.5886	22.8675
P14678-1	SNRPB	Small nuclear ribonucleoprotein-associated proteins B and B' [OS=Homo sapiens]	8	59	24.3203	24.1425	24.0931	25.0327	23.5795	24.1434	24.8365	23.9844	24.5318	24.8676	24.9161	25.2665	24.7192	24.8285	24.4543	24.7067
P23634-1	ATP2B4	Plasma membrane calcium-transporting ATPase 4 [OS=Homo sapiens]	13	43	22.3996	22.1769	22.8319	22.35	19.9286	21.2722	23.7525	22.4182	22.5019	21.9157	22.1289	23.2219	23.381	22.8833	22.7645	22.2959
P37235	HPCAL1	Hippocalcin-like protein 1 [OS=Homo sapiens]	10	60	24.0357	23.7557	24.5845	23.4772	21.7307	22.2304	24.218	24.2535	22.8197	21.6825	22.8825	24.0302	24.0359	23.2983	23.2148	23.5949
P09661	SNRPA1	U2 small nuclear ribonucleoprotein A' [OS=Homo sapiens]	6	54	22.8535	22.5536	22.8009	23.7503	22.5019	22.9726	23.1893	22.4904	22.8238	23.2693	23.8802	24.0273	23.3928	23.7366	22.6911	23.3081
O94973	AP2A2	AP-2 complex subunit alpha-2 [OS=Homo sapiens]	18	95	21.3518	21.4672	21.8937	22.4977	20.3814	21.9633	22.6905	21.4234	21.3999	21.7168	21.8235	23.1301	22.6409	21.9661	21.4233	21.9651
Q9UBQ0	VPS29	Vacuolar protein sorting-associated protein 29 [OS=Homo sapiens]	7	51	17.2545	NaN	18.6023	17.8433	16.5386	NaN	18.566	17.494	17.4849	15.8995	18.4067	17.1527	17.7538	18.3997	17.8534	17.6834
P22307-1	SCP2	Non-specific lipid-transfer protein [OS=Homo sapiens]	9	74	23.9535	23.656	24.6084	24.6403	22.0055	23.3581	25.0097	23.7907	23.7472	23.3235	24.1959	24.9104	24.9664	24.4587	24.4383	23.7308
Q9NY33	DPP3	dipeptidyl peptidase 3 [OS=Homo sapiens]	13	42	22.0319	21.2758	22.6656	22.7591	21.4833	21.4691	23.0364	22.5937	21.7091	20.9264	21.5349	22.7299	23.0286	22.6017	22.3899	22.1732
Q96FW1	OTUB1	Ubiquitin thioesterase otub1 [OS=Homo sapiens]	10	51	23.486	23.2713	23.9831	23.5776	21.6327	22.4344	23.9695	23.8315	22.5547	21.5673	22.5508	24.0022	23.8795	23.711	23.3982	23.4603
P10620	MGST1	Microsomal glutathione S-transferase 1 [OS=Homo sapiens]	4	47	22.3518	22.099	22.9265	23.2499	21.3839	21.5708	23.7195	22.7262	22.3793	22.0731	22.7182	23.8496	23.4765	23.3569	23.1338	22.5964
O15382	BCAT2	Branched-chain-amino-acid aminotransferase, mitochondrial [OS=Homo sapiens]	7	45	22.398	22.0887	22.7091	23.16	21.4063	21.1555	23.4149	23.31	21.7226	21.6396	22.7207	23.5794	23.2052	23.2882	22.9161	22.4226
Q96JJ7-1	TMX3	Protein disulfide-isomerase TMX3 [OS=Homo sapiens]	9	48	23.253	22.9254	23.4865	24.0717	22.1255	21.3406	23.9316	23.1118	22.8573	22.4338	23.3172	23.8106	23.698	23.5398	23.508	23.2868
Q15020	SART3	Squamous cell carcinoma antigen recognized by T-cells 3 [OS=Homo sapiens]	14	55	23.0771	22.6724	23.0786	23.8956	20.5951	22.2306	24.1305	23.2054	22.7572	22.7295	23.0557	24.1464	23.9237	23.937	23.2125	23.0594
Q8IUF8	MINA;RIOX2	ribosomal oxygenase 2 [OS=Homo sapiens]	11	56	22.5716	21.9375	23.3374	23.9616	21.7497	22.429	23.3778	22.7458	22.1483	22.1672	23.2781	24.0385	23.3008	23.8127	22.7098	23.214
Q02952-1	AKAP12	A-kinase anchor protein 12 [OS=Homo sapiens]	12	36	21.3823	20.3993	21.7639	21.9716	18.4717	20.2103	22.6009	21.314	20.0876	19.3547	20.8719	22.0041	22.3831	21.8483	22.0096	21.3247
P28072	PSMB6	Proteasome subunit beta type-6 [OS=Homo sapiens]	7	50	25.0049	24.5214	24.9527	25.3806	24.0545	24.4458	25.3876	24.6417	24.6377	24.3014	24.5831	25.2904	25.1586	25.0469	24.5213	24.9153
Q9GZZ1-1	NAA50	N-alpha-acetyltransferase 50 [OS=Homo sapiens]	11	52	22.8073	22.5273	23.1679	24.1565	21.7999	22.4074	23.9411	23.1963	22.7516	21.8979	22.8303	23.8656	23.7146	23.3513	23.0942	22.8938
Q16706	MAN2A1	Alpha-mannosidase 2 [OS=Homo sapiens]	16	41	22.7146	21.8243	22.7858	23.3162	22.4581	22.0112	23.6641	22.5835	22.3623	22.1596	22.1307	23.6562	23.0761	23.11	22.3861	22.3173
P62304	SNRPE	small nuclear ribonucleoprotein E [OS=Homo sapiens]	5	50	22.9948	23.0977	23.3746	23.6807	22.4124	23.0634	23.8622	22.8561	23.3293	23.6079	23.7921	24.0413	23.5294	23.9731	23.298	23.518
P11310-1	ACADM	medium-chain specific acyl-CoA dehydrogenase, mitochondrial [OS=Homo sapiens]	12	52	23.1426	23.0623	23.7485	23.9186	22.1813	22.6716	24.5375	23.6651	23.5752	22.6941	23.5671	24.3296	24.4227	24.0037	23.9953	23.6169
Q9HD33-1	MRPL47	39S ribosomal protein L47, mitochondrial [OS=Homo sapiens]	7	34	20.6423	21.4623	22.1936	23.3511	21.7556	20.1694	22.9178	21.4697	21.7048	22.2769	22.87	23.5618	22.9827	23.128	22.6771	22.4494
Q9UBT2	UBA2	SUMO-activating enzyme subunit 2 [OS=Homo sapiens]	8	42	22.3833	22.2549	22.9918	23.5101	20.4678	21.8787	23.6848	22.5438	21.8009	21.6	21.9644	23.0652	23.218	23.2552	22.78	22.606
Q12797	ASPH	Aspartyl/Asparaginyl beta-hydroxylase [OS=Homo sapiens]	19	72	23.9041	23.3995	24.2482	24.0128	23.2358	23.2007	24.7943	24.4034	23.7172	23.6204	23.9112	24.6278	24.6385	24.4384	24.8941	23.9269
Q8NBJ5	COLGALT1;GLT25D1	Procollagen galactosyltransferase 1 [OS=Homo sapiens]	13	56	22.7169	22.5647	23.2465	23.7229	21.704	21.9401	24.0771	23.0441	22.4277	22.1592	23.2304	23.8407	24.0032	23.6215	23.424	22.9657
O95470	SGPL1	sphingosine-1-phosphate lyase 1 [OS=Homo sapiens]	15	59	23.1686	23.0796	23.4204	24.0042	23.2208	23.3378	23.9226	23.0614	23.9349	23.5188	23.9839	24.2086	23.6995	24.078	23.4827	23.4702
Q01628	IFITM3	Interferon-induced transmembrane protein 3 [OS=Homo sapiens]	4	58	23.2208	23.3554	23.4017	24.6093	23.1082	23.6652	24.0627	23.8244	23.3666	23.4718	24.357	25.1642	23.9939	24.1271	23.5498	24.0608
Q07955-1	SRSF1	Serine/arginine-rich splicing factor 1 [OS=Homo sapiens]	10	75	24.3012	23.9385	24.2934	25.3498	23.2992	24.0054	25.1804	24.0862	24.3108	24.4321	24.4338	25.4457	24.7805	24.7973	23.9459	24.5007
P37108	SRP14	Signal recognition particle 14 kDa protein [OS=Homo sapiens]	6	61	23.5627	23.5757	24.3632	24.4613	22.895	23.2896	24.3411	23.3025	24.0824	23.0775	24.069	24.2062	23.9378	24.1125	23.9361	23.8555
Q8IWZ3-6	ANKHD1-EIF4EBP3;ANKHD1	Isoform 6 of Ankyrin repeat and KH domain-containing protein 1 [OS=Homo sapiens]	16	61	21.7856	21.5713	20.9862	21.5416	21.8486	22.2315	22.1549	20.4117	22.1442	21.3315	22.4406	22.1494	21.5967	21.981	21.5888	22.3014
P19784	CSNK2A2	casein kinase II subunit alpha' [OS=Homo sapiens]	9	73	23.2048	22.6426	23.5419	23.7469	21.8128	22.7856	23.9808	22.6768	22.9398	22.4708	23.2741	23.9826	23.7011	23.9195	23.2852	23.1734
O00203-1	AP3B1	AP-3 complex subunit beta-1 [OS=Homo sapiens]	10	54	22.5089	21.6884	22.8156	23.3515	21.1686	21.6886	23.4206	22.3488	21.9907	20.9196	21.717	23.0642	22.7606	22.9458	21.922	21.9406
Q8WXX5	DNAJC9	dnaJ homolog subfamily C member 9 [OS=Homo sapiens]	10	49	22.5226	22.2433	23.1617	23.9466	21.9896	22.6334	23.8746	22.8046	22.7059	21.7313	22.6839	23.8167	23.518	23.6047	22.9823	23.4344
O15212	PFDN6	Prefoldin subunit 6 [OS=Homo sapiens]	7	47	22.8993	22.3911	23.4033	24.2513	21.8073	22.7404	24.2843	23.1456	23.2846	22.2246	23.6143	24.0968	23.9828	23.9381	23.5051	23.6742
P07996	THBS1	thrombospondin-1 [OS=Homo sapiens]	13	58	23.547	23.1164	23.378	23.8565	22.3272	22.8045	24.0484	23.3157	23.2326	22.2677	23.1549	23.7643	23.811	23.7796	23.4371	22.8712
Q9BQA1	WDR77	Methylosome protein 50 [OS=Homo sapiens]	8	55	23.2513	23.2522	22.8148	24.3462	23.6081	23.405	23.5546	22.9759	22.7617	22.8977	23.7105	23.8981	23.3475	23.813	23.1159	24.161
P51571	SSR4	translocon-associated protein subunit delta [OS=Homo sapiens]	5	60	25.5929	25.3528	25.9496	26.177	25.1304	25.3886	26.3044	25.3071	25.4792	25.0802	25.9408	26.165	26.0265	25.9796	25.5844	25.9601
Q8NE71-1	ABCF1	ATP-binding cassette sub-family F member 1 [OS=Homo sapiens]	18	63	22.739	22.8456	24.587	23.8673	22.6931	22.9006	23.9792	22.3898	23.7086	21.4322	23.7366	23.1021	23.0503	23.8348	22.6789	23.1152
P10155-1	TROVE2	60 kDa SS-A/Ro ribonucleoprotein [OS=Homo sapiens]	7	38	21.3907	21.9574	22.1008	22.559	20.7027	20.4277	22.5802	22.0773	22.0662	20.6351	21.2135	22.3011	22.5235	22.2813	21.7285	22.1617
P11717	IGF2R	Cation-independent mannose-6-phosphate receptor [OS=Homo sapiens]	16	37	22.0182	22.4965	22.1484	23.1785	20.8954	21.9433	23.952	23.0056	22.6885	21.22	22.7776	23.7275	23.5403	23.0944	23.0235	22.8324
O60869-1	EDF1	Endothelial differentiation-related factor 1 [OS=Homo sapiens]	4	59	23.4388	23.2984	23.7412	24.9404	22.7905	23.4627	24.3808	22.4077	23.0605	23.4298	24.1425	24.587	23.9661	24.3412	22.4631	24.0609
Q14232	EIF2B1	Translation initiation factor eIF-2B subunit alpha [OS=Homo sapiens]	8	51	22.7994	22.6625	23.367	23.8051	21.9592	22.6195	24.0455	22.7963	23.3369	22.2694	23.5613	23.6537	23.7751	23.7855	23.1109	23.5879
Q9BUP3	HTATIP2	Oxidoreductase htatip2 [OS=Homo sapiens]	9	51	23.2862	22.8857	23.5788	24.0984	21.9699	22.8047	24.3898	23.2565	23.0565	22.7742	23.435	24.3153	24.3239	23.8055	23.4024	23.7766
P05067-1	APP	Amyloid beta A4 protein [OS=Homo sapiens]	12	30	23.3135	23.0729	22.4067	23.6699	22.691	22.8818	23.8516	23.2984	23.0384	23.8224	23.7838	24.0363	24.3234	23.0156	23.0072	23.082
Q8IUE6	HIST2H2AB	Histone H2A type 2-B [OS=Homo sapiens]	6	77	22.8952	22.2628	21.5063	21.4796	21.8466	22.2503	21.1657	18.7135	22.978	23.5093	23.0126	22.8664	20.7062	25.9264	19.1224	21.4338
P61289-1	PSME3	Proteasome activator complex subunit 3 [OS=Homo sapiens]	8	68	22.883	23.1518	23.4906	24.0333	21.4572	22.353	24.2082	23.6264	21.776	22.586	22.854	24.0318	23.9289	23.2907	22.8738	24.7462
Q9UJU6-1	DBNL	Drebrin-like protein [OS=Homo sapiens]	10	61	19.6987	18.9584	19.4315	20.3368	18.1208	18.8005	20.4804	NaN	19.0204	18.9263	18.2958	20.5155	19.9269	19.3479	19.3702	19.52
P32322	PYCR1	Pyrroline-5-carboxylate reductase 1, mitochondrial [OS=Homo sapiens]	5	51	22.8745	22.4073	22.7783	23.2252	22.3236	22.1766	23.4571	22.4801	22.3897	22.298	23.0922	23.9263	23.4789	23.5542	22.9393	23.1121
Q9UHV9	PFDN2	Prefoldin subunit 2 [OS=Homo sapiens]	8	70	24.2031	23.7274	24.6221	25.0407	22.8361	23.4641	24.9759	24.2175	23.6172	23.2732	23.9139	24.8416	24.6797	24.5171	24.1836	24.3593
P06454-1	PTMA	Prothymosin alpha [OS=Homo sapiens]	5	65	25.0298	22.619	21.8392	24.1723	23.2055	23.318	24.2954	22.5035	22.7859	22.8039	22.5491	25.2796	24.0979	24.0587	23.3625	24.3364
Q9NQR4	NIT2	Omega-amidase NIT2 [OS=Homo sapiens]	12	60	23.6326	23.2233	23.9467	23.7557	22.2064	21.8134	24.211	23.3244	23.1915	22.4269	24.4107	23.7096	23.85	23.9146	24.2413	23.7317
P20337	RAB3B	Ras-related protein Rab-3B [OS=Homo sapiens]	8	52	22.9459	22.4336	22.9135	22.9715	22.5337	22.668	23.4911	22.9628	23.0648	22.5228	23.8573	23.5608	23.2219	23.1074	23.3667	23.3414
P84098	RPL19	60S ribosomal protein L19 [OS=Homo sapiens]	5	65	24.5929	24.1461	24.6056	25.317	23.5167	24.0512	25.1876	24.2132	24.275	23.9039	24.5439	24.965	24.6153	24.5805	24.4182	24.2451
Q13418	ILK	Integrin-linked protein kinase [OS=Homo sapiens]	13	52	23.3678	23.0147	23.4863	24.172	22.0211	22.6132	24.4523	23.4241	22.9345	22.3445	23.4399	24.0859	23.8413	24.0312	23.6189	23.5938
Q6YN16	HSDL2	Hydroxysteroid dehydrogenase-like protein 2 [OS=Homo sapiens]	9	50	22.0202	23.5793	22.8591	22.9666	21.0226	22.7961	23.1311	21.9549	22.9799	21.5399	22.8055	23.6131	23.3235	22.9737	23.0295	22.7174
Q9NZT2-1	OGFR	opioid growth factor receptor [OS=Homo sapiens]	6	41	21.4587	20.7105	21.9331	21.8618	20.3141	20.7996	22.2522	21.3498	21.0216	19.856	20.9408	22.0194	21.875	21.8265	21.478	21.475
P37198	NUP62	nuclear pore glycoprotein p62 [OS=Homo sapiens]	7	67	22.3184	22.1852	22.1057	22.7224	22.2741	22.9616	22.9795	22.4804	23.0629	22.4604	23.2069	22.6024	22.646	22.9724	22.5241	22.978
Q9H488-1	POFUT1	GDP-fucose protein O-fucosyltransferase 1 [OS=Homo sapiens]	10	46	22.8488	22.975	23.2846	23.2737	22.0656	21.7557	24.0116	23.1262	22.5606	22.3756	22.9562	23.9543	23.8706	23.4231	23.4163	22.867
Q02543	RPL18A	60S ribosomal protein L18a [OS=Homo sapiens]	11	59	24.406	24.5377	25.0389	26.0897	24.7877	23.9233	26.2668	23.6973	24.6939	24.9521	25.4083	25.7766	25.6629	25.5877	25.1877	25.2374
O75323-1	GBAS;NIPSNAP2	Protein NipSnap homolog 2 [OS=Homo sapiens]	6	60	22.7227	22.5422	22.8275	23.0288	21.8313	22.0762	23.4122	22.6448	22.8767	22.5328	23.2193	23.2471	23.4666	23.41	23.2267	22.7728
P05121-1	SERPINE1	Plasminogen activator inhibitor 1 [OS=Homo sapiens]	8	69	22.4437	22.544	22.8088	23.3824	21.493	22.0772	23.2618	22.5649	22.8008	22.6933	22.9704	23.5711	23.2903	22.8606	22.7778	22.3985
Q9Y3A5	SBDS	Ribosome maturation protein SBDS [OS=Homo sapiens]	9	58	23.604	23.2364	23.925	24.7873	22.4769	23.4329	24.5703	23.8133	23.4425	23.1133	23.3993	24.7004	24.0768	24.2768	23.2487	23.9867
P67812	SEC11A	Signal peptidase complex catalytic subunit SEC11A [OS=Homo sapiens]	6	51	22.3373	22.3778	22.8931	23.4007	21.7538	22.1299	23.5994	22.98	22.4373	22.2633	23.068	23.6059	23.3557	23.4201	23.0303	22.914
P09525	ANXA4	annexin A4 [OS=Homo sapiens]	8	50	22.5402	22.6583	23.4265	23.2363	21.7162	21.556	23.6374	23.4516	22.6013	22.2603	22.0338	22.9803	22.8515	22.8433	23.1347	22.6136
P17931	LGALS3	Galectin-3 [OS=Homo sapiens]	6	67	23.8139	23.515	24.7242	24.6104	23.2315	23.4196	24.2005	24.2199	23.1434	23.3511	23.6417	24.708	23.8994	24.4232	24.4628	24.2515
P61769	B2M	Beta-2-microglobulin [OS=Homo sapiens]	5	59	24.3221	23.8781	24.5788	24.3075	23.0269	23.5828	24.9768	24.776	23.8398	23.6217	24.163	24.9404	24.5747	24.5264	24.1496	24.5713
Q9BTT0	ANP32E	Acidic leucine-rich nuclear phosphoprotein 32 family member E [OS=Homo sapiens]	6	58	21.6318	21.8333	22.2933	23.25	21.4046	21.6452	23.6388	22.8377	22.0007	21.0425	22.2769	23.4815	23.1204	23.008	22.7372	23.1491
Q13596	SNX1	Sorting nexin-1 [OS=Homo sapiens]	11	63	22.1354	21.8079	22.4406	23.4949	21.05	21.021	23.3343	22.2526	21.7678	20.9779	22.2974	23.1647	23.2213	22.9888	22.5203	22.3794
P61313-1	RPL15	60S ribosomal protein L15 [OS=Homo sapiens]	7	75	24.7331	24.1345	24.3321	25.0995	23.6867	24.1996	24.7743	24.1829	24.2222	23.9768	24.7233	24.5619	24.0736	24.518	24.1457	24.26
Q8IXB1-1	DNAJC10	DnaJ homolog subfamily C member 10 [OS=Homo sapiens]	12	41	22.4547	22.091	22.4588	22.2714	20.9593	21.6897	23.0952	22.3766	22.4364	21.8918	21.9071	22.7471	22.4092	22.636	22.6131	21.9232
Q15286	RAB35	Ras-related protein Rab-35 [OS=Homo sapiens]	5	46	21.223	20.9363	21.5973	22.6548	21.2513	21.473	22.5803	21.6181	21.4919	21.5566	22.1791	22.8916	22.3925	22.6823	21.9227	21.8411
Q96C01	FAM136A	Protein FAM136A [OS=Homo sapiens]	6	50	23.4148	21.9516	22.4747	23.4419	21.2308	21.9794	23.6047	22.5278	22.1571	21.6581	22.5449	23.9989	23.5858	23.1518	23.087	23.1362
P98179	RBM3	RNA-binding protein 3 [OS=Homo sapiens]	5	66	23.3333	23.7167	24.1712	24.6909	22.8371	23.8698	24.7477	22.5724	23.6127	24.3571	24.4412	24.5889	24.182	24.5036	23.7002	24.1047
P83731	RPL24	60S ribosomal protein L24 [OS=Homo sapiens]	6	61	23.1201	23.0978	23.8571	25.1219	23.9049	22.8304	25.4591	21.5889	23.9271	24.0114	24.415	24.6901	25.0459	24.8014	24.3248	24.5636
P67870	CSNK2B	Casein kinase II subunit beta [OS=Homo sapiens]	6	40	23.1834	22.561	23.0727	23.4922	21.7738	22.8703	23.6076	23.1191	22.2414	22.1418	22.636	23.7681	23.5769	23.588	22.9371	23.2077
P68036	UBE2L3	Ubiquitin-conjugating enzyme E2 L3 [OS=Homo sapiens]	8	60	23.1775	23.3137	23.5872	24.256	21.8328	22.5682	24.4445	23.5289	23.0744	22.4685	23.1036	24.1103	24.0601	23.6743	23.2314	23.4095
P61964	WDR5	WD repeat-containing protein 5 [OS=Homo sapiens]	8	50	22.8086	22.746	22.3542	23.4364	22.6925	22.9104	23.6263	22.8534	23.1728	22.8375	23.6274	23.5708	23.2976	23.7363	23.1119	23.4792
Q8WVM8	SCFD1	Sec1 family domain-containing protein 1 [OS=Homo sapiens]	15	50	22.5955	21.8505	23.2158	23.2902	20.181	21.1837	23.93	22.7443	22.2557	21.635	22.8188	23.6627	23.4917	23.3711	23.3804	22.7949
Q3ZCQ8	TIMM50	Mitochondrial import inner membrane translocase subunit TIM50 [OS=Homo sapiens]	7	60	23.4116	23.1408	23.3666	24.2168	22.6363	23.463	24.1901	22.9646	23.3265	23.5254	24.2171	24.6301	24.0973	24.456	23.7489	23.8973
Q4VC31	CCDC58	coiled-coil domain-containing protein 58 [OS=Homo sapiens]	5	55	22.8688	22.6557	23.7574	24.0019	22.1286	22.2519	24.1775	23.318	23.0985	22.5494	23.4056	24.1048	24.3811	24.0219	23.5887	23.4325
Q9Y224	C14orf166;RTRAF	UPF0568 protein C14orf166 [OS=Homo sapiens]	9	81	22.5361	22.8574	23.3099	22.8703	21.7947	22.9012	23.1729	22.9961	21.4736	22.5246	23.0307	22.8199	22.3933	23.0572	22.4665	22.6857
Q13404	UBE2V1;TMEM189-UBE2V1	Ubiquitin-conjugating enzyme E2 variant 1 [OS=Homo sapiens]	7	58	21.6837	21.7292	22.6972	23.0491	21.0551	21.3432	23.1292	21.893	21.7393	21.2432	22.1923	22.9736	22.7385	22.5844	22.3802	22.3005
P46013	MKI67	Proliferation marker protein Ki-67 [OS=Homo sapiens]	16	49	22.3955	22.4213	22.1277	22.8208	21.6312	22.2359	23.0784	22.247	22.8891	22.8066	22.6113	23.1758	23.5787	23.3257	22.7699	21.9469
[truncated: 956 more rows]

## Sheet: sgTRAF2_AP_Phosphopeptides
Master Protein Accessions	Master Protein Descriptions	Modifications in Master Proteins	Annotated Sequence	Number of Missed Cleavages	Modifications	sgCTRL_TNF_BR1	sgCTRL_TNF_BR2	sgCTRL_TNF_BR3	sgTRAF2_TNF_BR1	sgTRAF2_TNF_BR3	sgTRAF2_TNF_BR2	sgCTRL_TNF+Birin_BR3	sgCTRL_TNF+Birin_BR1	sgCTRL_TNF+Birin_BR2	sgTRAF2_TNF+Birin_BR3	sgTRAF2_TNF+Birin_BR1	sgTRAF2_TNF+Birin_BR2	negCtrl_4	negCtrl_3	negCtrl_2	negCtrl_1
P35579-1	Myosin-9 [OS=Homo sapiens]	P35579-1 1xPhospho [S1943(100)]	[R].KGAGDGSDEEVDGKADGAEAKPAE.[-]	2	1xPhospho [S7(100)]	2.40171e+07	2.37459e+07	1.81819e+07	3.50263e+07	1.70187e+07	1.35908e+07	3.23194e+07	1.17111e+07	1.44296e+07	1.51022e+07	1.8882e+07	3.18669e+07	1.52741e+07	1.91099e+07	2.05559e+07	2.17166e+07
P29692; P29692-3	Elongation factor 1-delta [OS=Homo sapiens];Isoform 3 of Elongation factor 1-delta [OS=Homo sapiens]	P29692 1xPhospho [S162(100)]; P29692-3 1xPhospho [S138(100)]	[K].KPATPAEDDEDDDIDLFGSDNEEEDKEAAQLR.[E]	1	1xPhospho [S19(100)]		2.46874e+06	1.77943e+06	4.56046e+06	1.53374e+06	1.15312e+06	5.73007e+06	7.45119e+06		1.07168e+06		2.83165e+06	4.21345e+06	1.09024e+06	2.45299e+06	3.08782e+06
P24534	Elongation factor 1-beta [OS=Homo sapiens]	P24534 1xPhospho [S106(100)]	[K].YGPADVEDTTGSGATDSKDDDDIDLFGSDDEEESEEAKR.[L]	2	1xPhospho [S28(100)]	3.02305e+06	5.67232e+06	7.11691e+06	7.06039e+06	3.45229e+06	1.68092e+06	7.48411e+06	5.30975e+06	3.32889e+06	1.15838e+06	3.13784e+06	7.29052e+06	5.74249e+06	1.46035e+06	7.56349e+06	6.03358e+06
P29692; P29692-3	Elongation factor 1-delta [OS=Homo sapiens];Isoform 3 of Elongation factor 1-delta [OS=Homo sapiens]	P29692 1xPhospho [S162(100)]; P29692-3 1xPhospho [S138(100)]	[K].KPATPAEDDEDDDIDLFGSDNEEEDKEAAQLREER.[L]	2	1xPhospho [S19(100)]	4.51532e+06	4.01901e+06	8.09854e+06	5.70218e+06	2.02693e+06	3.0344e+06	8.45493e+06	3374406	2.92466e+06	2.12147e+06	3.94007e+06	7.45455e+06	5.13506e+06	4.40257e+06	6.5432e+06	5.33491e+06
P06748	Nucleophosmin [OS=Homo sapiens]	P06748 1xPhospho [S125(100)]	[R].LKCGSGPVHISGQHLVAVEEDAESEDEEEEDVK.[L]	1	1xCarbamidomethyl [C3];1xPhospho [S24(100)]	2.64436e+06		933397		1.21117e+06	1.48561e+06	2.24811e+06		1.96034e+06	2.11908e+06	2.04797e+06	3.56681e+06	2.28749e+06	1.3936e+06	2.35615e+06	1.54308e+06
Q00839	Heterogeneous nuclear ribonucleoprotein U [OS=Homo sapiens]	Q00839 1xPhospho [S271(100)]	[R].AKSPQPPVEEEDEHFDDTVVCLDTYNCDLHFK.[I]	1	2xCarbamidomethyl [C21; C27];1xPhospho [S3(100)]	4.61678e+06	5.54391e+06	3.81858e+06	1.10378e+07	3.55761e+06	5.54517e+06	1.18647e+07	5.17134e+06	6.61274e+06	8.65833e+06	1.01182e+07	1.48663e+07	7.98325e+06	7.40962e+06	1.21222e+07	9.08982e+06
P06748	Nucleophosmin [OS=Homo sapiens]	P06748 1xPhospho [S125(100)]	[K].CGSGPVHISGQHLVAVEEDAESEDEEEEDVK.[L]	0	1xCarbamidomethyl [C1];1xPhospho [S22(100)]	2.84321e+07	2.86248e+07	2.29834e+07	6.15965e+07	2.30409e+07	3.59169e+07	5.88944e+07	41720033	3.52459e+07	3.99752e+07	6.22622e+07	1.01499e+08	4.45212e+07	3.76274e+07	6.02684e+07	5.45321e+07
Q13085-1; Q13085-4	Acetyl-CoA carboxylase 1 [OS=Homo sapiens];Isoform 4 of Acetyl-CoA carboxylase 1 [OS=Homo sapiens]	Q13085-1 2xPhospho [S1263(99.9); S/T/Y]; Q13085-4 2xPhospho [S1300(99.9); S/T/Y]	[R].IFDEVMGCFSDSPPQSPTFPEAGHTSLYDEDKVPR.[D]	1	1xCarbamidomethyl [C8];2xPhospho [S12(97.7); S/T/Y]	483604	7.52734e+06		2.23499e+06	812260	1.05446e+06	674719	2.19254e+06	725642	1.95936e+06	2.78988e+06	1.31363e+06	1.94551e+07		1.52415e+06	2.28624e+06
P06748	Nucleophosmin [OS=Homo sapiens]	P06748 1xPhospho [S125(100)]	[K].CGSGPVHISGQHLVAVEEDAESEDEEEEDVKLLSISGKR.[S]	2	1xCarbamidomethyl [C1];1xPhospho [S22(100)]	3.77467e+06	5.21236e+06	7.60673e+06	1.05259e+07	3.88049e+06	4.15822e+06	6.84695e+06		6.58854e+06	6.07249e+06	1.03344e+07	1.00219e+07	9.59734e+06	5.63955e+06	7.85544e+06	5.56508e+06
P06748	Nucleophosmin [OS=Homo sapiens]	P06748 1xPhospho [S125(100)]	[K].CGSGPVHISGQHLVAVEEDAESEDEEEEDVKLLSISGK.[R]	1	1xCarbamidomethyl [C1];1xPhospho [S22(100)]	3.80371e+06	4.34032e+06	5.08156e+06	9.02732e+06	2.56733e+06	4.63977e+06	8.82634e+06	1.98937e+06	4.84839e+06	5.89856e+06	9.1496e+06	1.15171e+07	6.58724e+06	2.05292e+06	7.20644e+06	7.11668e+06
P07900	Heat shock protein HSP 90-alpha [OS=Homo sapiens]	P07900 1xPhospho [S263(100)]	[K].ESEDKPEIEDVGSDEEEEKKDGDKK.[K]	3	1xPhospho [S13(100)]	3.71936e+06	5.71881e+06	5.12282e+06	1.42587e+07	3.4379e+06	4.73116e+06	1.22797e+07	8.02269e+06	4.95056e+06	4.45824e+06	8.82281e+06	1.40261e+07	9.78462e+06	6.31808e+06	1.14176e+07	8.13459e+06
P07900	Heat shock protein HSP 90-alpha [OS=Homo sapiens]	P07900 1xPhospho [S263(100)]	[K].ESEDKPEIEDVGSDEEEEKKDGDK.[K]	2	1xPhospho [S13(100)]	3.80842e+06	6.46825e+06	4.50424e+06	1.55401e+07	3.74773e+06	4.67546e+06	1.263e+07	10005970	4.16763e+06	4.67892e+06	7.89369e+06	1.18254e+07	8.35852e+06	6.84572e+06	1.16769e+07	8.7458e+06
P61978	Heterogeneous nuclear ribonucleoprotein K [OS=Homo sapiens]	P61978 1xPhospho [S116(97.7)]	[K].IIPTLEEGLQLPSPTATSQLPLESDAVECLNYQHYK.[G]	0	1xCarbamidomethyl [C29];1xPhospho [S13(97.4)]	1.62472e+06	171089	243194	1.5751e+06	1.77067e+06	172485	3.25858e+06	494380		911169	807570	3.48701e+06	498354	602570	637081	2.4793e+06
Q9H3N1	Thioredoxin-related transmembrane protein 1 [OS=Homo sapiens]	Q9H3N1 1xPhospho [S247(100)]	[K].KVEEEQEADEEDVSEEEAESK.[E]	1	1xPhospho [S14(100)]			845714	1.68597e+06	369406		1.7844e+06	1.67395e+06	732672	798121	1.53391e+06	3.30248e+06	1.24968e+06		1.54149e+06	1.21921e+06
[truncated: 281 more rows]
