# Supplementary material for: Inhibition of TBK1/IKKε mediated RIPK1 phosphorylation sensitizes tumors to immune cell killing
Source: Cell Death Discov. 2025 Nov 28;11:551. doi: 10.1038/s41420-025-02841-x (PMC12663160; doi:10.1038/s41420-025-02841-x)
Supplement: Supplementary file 6 — Data Set 1-4 [file 41420_2025_2841_MOESM6_ESM.zip › Fig3D_source data.xlsx]

## Sheet: RIPK1_phospho__NonMod_HeavyLigh
Peptide	Precursor (m/z)	Product (m/z)	Collision Energy (V)
VS[+79.966331]LC[+57.021464]FHR(+2)	499.717	401.195	20.9
VS[+79.966331]LC[+57.021464]FHR(+2)	499.717	459.246	22.9
VS[+79.966331]LC[+57.021464]FHR(+2)	499.717	619.277	22.9
VS[+79.966331]LC[+57.021464]FHR(+2)	499.717	732.361	20.9
T[+79.966331]QGLMIMK(+2)	501.231	269.124	22.9
T[+79.966331]QGLMIMK(+2)	501.231	626.333	22.9
T[+79.966331]QGLMIMK(+2)	501.231	635.362	20.9
T[+79.966331]QGLMIMK(+2)	501.231	692.383	19.9
VS[+79.966331]LC[+57.021464]FHR (heavy)(+2)	504.721	406.199	20.9
VS[+79.966331]LC[+57.021464]FHR (heavy)(+2)	504.721	469.255	22.9
VS[+79.966331]LC[+57.021464]FHR (heavy)(+2)	504.721	629.285	22.9
VS[+79.966331]LC[+57.021464]FHR (heavy)(+2)	504.721	742.369	20.9
T[+79.966331]QGLMIMK (heavy)(+2)	505.238	269.124	22.9
T[+79.966331]QGLMIMK (heavy)(+2)	505.238	626.333	22.9
T[+79.966331]QGLMIMK (heavy)(+2)	505.238	643.376	20.9
T[+79.966331]QGLMIMK (heavy)(+2)	505.238	700.398	19.9
T[+79.966331]QGLMIM[+15.994915]K(+2)	509.229	294.148	28.2
T[+79.966331]QGLMIM[+15.994915]K(+2)	509.229	407.232	24.2
T[+79.966331]QGLMIM[+15.994915]K(+2)	509.229	626.333	24.2
T[+79.966331]QGLMIM[+15.994915]K(+2)	509.229	651.357	20.2
T[+79.966331]QGLMIM[+15.994915]K(+2)	509.229	708.378	18.2
T[+79.966331]QGLMIM[+15.994915]K (heavy)(+2)	513.236	302.162	28.2
T[+79.966331]QGLMIM[+15.994915]K (heavy)(+2)	513.236	415.246	24.2
T[+79.966331]QGLMIM[+15.994915]K (heavy)(+2)	513.236	626.333	24.2
T[+79.966331]QGLMIM[+15.994915]K (heavy)(+2)	513.236	659.371	20.2
T[+79.966331]QGLMIM[+15.994915]K (heavy)(+2)	513.236	716.392	18.2
LQDEANYHLYGSR(+3)	522.582	482.236	24.3
LQDEANYHLYGSR(+3)	522.582	595.32	24.3
LQDEANYHLYGSR(+3)	522.582	662.799	18.3
LQDEANYHLYGSR (heavy)(+3)	525.919	492.244	24.3
LQDEANYHLYGSR (heavy)(+3)	525.919	605.328	24.3
LQDEANYHLYGSR (heavy)(+3)	525.919	667.804	18.3
YILAGVENSK(+2)	547.298	633.32	19.3
YILAGVENSK(+2)	547.298	704.357	19.3
YILAGVENSK(+2)	547.298	817.441	19.3
LQDEANYHLYGS[+79.966331]R(+3)	549.238	464.225	27.2
LQDEANY[+79.966331]HLYGSR(+3)	549.238	482.236	25.2
LQDEANYHLY[+79.966331]GSR(+3)	549.238	562.202	25.2
LQDEANYHLY[+79.966331]GSR(+3)	549.238	580.748	21.2
LQDEANY[+79.966331]HLYGSR(+3)	549.238	595.32	27.2
LQDEANYHLYGS[+79.966331]R(+3)	549.238	596.281	20.2
LQDEANYHLYGS[+79.966331]R(+3)	549.238	653.794	20.2
LQDEANYHLY[+79.966331]GSR(+3)	549.238	675.286	25.2
LQDEANYHLY[+79.966331]GSR(+3)	549.238	702.783	19.2
LQDEANY[+79.966331]HLYGSR(+3)	549.238	732.379	25.2
LQDEANYHLY[+79.966331]GSR(+3)	549.238	812.345	25.2
LQDEANYHLY[+79.966331]GSR(+3)	549.238	975.408	25.2
LQDEANYHLYGS[+79.966331]R (heavy)(+3)	552.574	474.233	27.2
LQDEANY[+79.966331]HLYGSR (heavy)(+3)	552.574	492.244	25.2
LQDEANYHLY[+79.966331]GSR (heavy)(+3)	552.574	572.21	25.2
LQDEANYHLY[+79.966331]GSR (heavy)(+3)	552.574	585.752	21.2
LQDEANYHLYGS[+79.966331]R (heavy)(+3)	552.574	601.285	20.2
LQDEANY[+79.966331]HLYGSR (heavy)(+3)	552.574	605.328	27.2
LQDEANYHLYGS[+79.966331]R (heavy)(+3)	552.574	658.798	20.2
LQDEANYHLY[+79.966331]GSR (heavy)(+3)	552.574	685.294	25.2
LQDEANYHLY[+79.966331]GSR (heavy)(+3)	552.574	707.787	19.2
LQDEANY[+79.966331]HLYGSR (heavy)(+3)	552.574	742.387	25.2
LQDEANYHLY[+79.966331]GSR (heavy)(+3)	552.574	822.353	25.2
LQDEANYHLY[+79.966331]GSR (heavy)(+3)	552.574	985.417	25.2
IADLGLAS[+79.966331]FK(+2)	557.78	434.24	24.6
IADLGLAS[+79.966331]FK(+2)	557.78	604.345	23.6
IADLGLAS[+79.966331]FK(+2)	557.78	832.456	21.6
IADLGLAS[+79.966331]FK(+2)	557.78	903.493	22.6
IADLGLAS[+79.966331]FK (heavy)(+2)	561.787	442.254	24.6
IADLGLAS[+79.966331]FK (heavy)(+2)	561.787	612.36	23.6
IADLGLAS[+79.966331]FK (heavy)(+2)	561.787	840.471	21.6
IADLGLAS[+79.966331]FK (heavy)(+2)	561.787	911.508	22.6
MQSLQLDC[+57.021464]VAVPSS[+79.966331]R(+3)	590.935	428.225	22.7
MQSLQLDC[+57.021464]VAVPSS[+79.966331]R(+3)	590.935	526.202	24.7
MQSLQLDC[+57.021464]VAVPSS[+79.966331]R(+3)	590.935	527.294	24.7
MQSLQLDC[+57.021464]VAVPSS[+79.966331]R(+3)	590.935	598.331	24.7
MQSLQLDC[+57.021464]VAVPSS[+79.966331]R(+3)	590.935	696.308	16.7
LAQALHQC[+57.021464]SR(+2)	592.303	687.299	24.5
LAQALHQC[+57.021464]SR(+2)	592.303	800.383	24.5
LAQALHQC[+57.021464]SR(+2)	592.303	871.42	24.5
MQSLQLDC[+57.021464]VAVPSS[+79.966331]R (heavy)(+3)	594.271	438.233	22.7
MQSLQLDC[+57.021464]VAVPSS[+79.966331]R (heavy)(+3)	594.271	536.21	24.7
MQSLQLDC[+57.021464]VAVPSS[+79.966331]R (heavy)(+3)	594.271	537.302	24.7
MQSLQLDC[+57.021464]VAVPSS[+79.966331]R (heavy)(+3)	594.271	608.339	24.7
MQSLQLDC[+57.021464]VAVPSS[+79.966331]R (heavy)(+3)	594.271	706.316	16.7
LAQALHQC[+57.021464]SR (heavy)(+2)	597.307	697.307	24.5
LAQALHQC[+57.021464]SR (heavy)(+2)	597.307	810.391	24.5
LAQALHQC[+57.021464]SR (heavy)(+2)	597.307	881.429	24.5
EYS[+79.966331]NENAVVK(+2)	616.763	345.25	20.4
EYS[+79.966331]NENAVVK(+2)	616.763	530.33	22.4
EYS[+79.966331]NENAVVK(+2)	616.763	659.372	23.4
EYS[+79.966331]NENAVVK(+2)	616.763	842.437	23.4
EYS[+79.966331]NENAVVK (heavy)(+2)	620.77	353.264	20.4
EYS[+79.966331]NENAVVK (heavy)(+2)	620.77	538.344	22.4
EYS[+79.966331]NENAVVK (heavy)(+2)	620.77	667.386	23.4
EYS[+79.966331]NENAVVK (heavy)(+2)	620.77	850.451	23.4
GTFIIDPGGVIR(+2)	622.853	598.367	21.6
GTFIIDPGGVIR(+2)	622.853	713.394	21.6
GTFIIDPGGVIR(+2)	622.853	826.478	21.6
MWS[+79.966331]KLNNEEHNELR(+3)	627.276	531.289	29.1
MWS[+79.966331]KLNNEEHNELR(+3)	627.276	668.347	28.1
MWS[+79.966331]KLNNEEHNELR(+3)	627.276	732.863	23.1
MWS[+79.966331]KLNNEEHNELR(+3)	627.276	797.39	26.1
MWS[+79.966331]KLNNEEHNELR (heavy)(+3)	630.612	541.297	29.1
MWS[+79.966331]KLNNEEHNELR (heavy)(+3)	630.612	678.356	28.1
MWS[+79.966331]KLNNEEHNELR (heavy)(+3)	630.612	737.867	23.1
MWS[+79.966331]KLNNEEHNELR (heavy)(+3)	630.612	807.398	26.1
M[+15.994915]WS[+79.966331]KLNNEEHNELR(+3)	632.608	531.289	29.3
M[+15.994915]WS[+79.966331]KLNNEEHNELR(+3)	632.608	668.347	28.3
M[+15.994915]WS[+79.966331]KLNNEEHNELR(+3)	632.608	732.863	24.3
M[+15.994915]WS[+79.966331]KLNNEEHNELR(+3)	632.608	797.39	26.3
M[+15.994915]WS[+79.966331]KLNNEEHNELR (heavy)(+3)	635.944	541.297	29.3
M[+15.994915]WS[+79.966331]KLNNEEHNELR (heavy)(+3)	635.944	678.356	28.3
M[+15.994915]WS[+79.966331]KLNNEEHNELR (heavy)(+3)	635.944	737.867	24.3
M[+15.994915]WS[+79.966331]KLNNEEHNELR (heavy)(+3)	635.944	807.398	26.3
GTFIIDPAAVIR(+2)	636.869	626.398	22
GTFIIDPAAVIR(+2)	636.869	741.425	22
GTFIIDPAAVIR(+2)	636.869	854.509	22
GAGSSEPVTGLDAK(+2)	644.822	604.33	22.2
GAGSSEPVTGLDAK(+2)	644.822	800.451	22.2
GAGSSEPVTGLDAK(+2)	644.822	1016.53	22.2
TPVISGGPYEYR(+2)	669.838	841.384	23
TPVISGGPYEYR(+2)	669.838	928.416	23
TPVISGGPYEYR(+2)	669.838	1041.5	23
MQPDMS[+79.966331]LNVIK(+2)	678.308	548.759	22.3
MQPDMS[+79.966331]LNVIK(+2)	678.308	786.454	28.3
MQPDMS[+79.966331]LNVIK(+2)	678.308	998.534	25.3
MQPDMS[+79.966331]LNVIK(+2)	678.308	999.458	23.3
MQPDMS[+79.966331]LNVIK (heavy)(+2)	682.315	552.766	22.3
MQPDMS[+79.966331]LNVIK (heavy)(+2)	682.315	794.468	28.3
MQPDMS[+79.966331]LNVIK (heavy)(+2)	682.315	1006.55	25.3
MQPDMS[+79.966331]LNVIK (heavy)(+2)	682.315	1007.47	23.3
VEATFGVDESNAK(+2)	683.827	819.384	23.4
VEATFGVDESNAK(+2)	683.827	966.453	23.4
VEATFGVDESNAK(+2)	683.827	1138.54	23.4
TPVITGAPYEYR(+2)	683.853	855.4	23.4
TPVITGAPYEYR(+2)	683.853	956.447	23.4
TPVITGAPYEYR(+2)	683.853	1069.53	23.4
MQPDM[+15.994915]S[+79.966331]LNVIK(+2)	686.306	508.23	25.5
MQPDM[+15.994915]S[+79.966331]LNVIK(+2)	686.306	556.757	22.5
MQPDM[+15.994915]S[+79.966331]LNVIK(+2)	686.306	1014.53	24.5
MQPDM[+15.994915]S[+79.966331]LNVIK(+2)	686.306	1112.51	20.5
LGFTQSQIDEIDHDYER(+3)	689.32	719.311	32.6
LGFTQSQIDEIDHDYER(+3)	689.32	760.337	24.6
LGFTQSQIDEIDHDYER(+3)	689.32	874.89	24.6
MQPDM[+15.994915]S[+79.966331]LNVIK (heavy)(+2)	690.313	512.237	25.5
MQPDM[+15.994915]S[+79.966331]LNVIK (heavy)(+2)	690.313	560.764	22.5
MQPDM[+15.994915]S[+79.966331]LNVIK (heavy)(+2)	690.313	1022.54	24.5
MQPDM[+15.994915]S[+79.966331]LNVIK (heavy)(+2)	690.313	1120.52	20.5
LGFTQSQIDEIDHDYER (heavy)(+3)	692.656	729.319	32.6
LGFTQSQIDEIDHDYER (heavy)(+3)	692.656	765.341	24.6
LGFTQSQIDEIDHDYER (heavy)(+3)	692.656	879.894	24.6
M[+42.010565]QPDMS[+79.966331]LNVIK(+2)	699.313	323.122	23
M[+42.010565]QPDMS[+79.966331]LNVIK(+2)	699.313	500.233	23
M[+42.010565]QPDMS[+79.966331]LNVIK(+2)	699.313	645.237	23
M[+42.010565]QPDMS[+79.966331]LNVIK(+2)	699.313	714.259	23
DGLDAASYYAPVR(+2)	699.338	855.436	23.9
DGLDAASYYAPVR(+2)	699.338	926.473	23.9
DGLDAASYYAPVR(+2)	699.338	1112.54	23.9
M[+42.010565]QPDMS[+79.966331]LNVIK (heavy)(+2)	703.32	323.122	23
M[+42.010565]QPDMS[+79.966331]LNVIK (heavy)(+2)	703.32	504.24	23
M[+42.010565]QPDMS[+79.966331]LNVIK (heavy)(+2)	703.32	645.237	23
M[+42.010565]QPDMS[+79.966331]LNVIK (heavy)(+2)	703.32	714.259	23
LGFTQS[+79.966331]QIDEIDHDYER(+3)	715.975	719.311	34.5
LGFTQS[+79.966331]QIDEIDHDYER(+3)	715.975	751.331	27.5
LGFTQS[+79.966331]QIDEIDHDYER(+3)	715.975	834.338	29.5
LGFTQS[+79.966331]QIDEIDHDYER(+3)	715.975	1191.49	30.5
LGFTQS[+79.966331]QIDEIDHDYER (heavy)(+3)	719.311	729.319	34.5
LGFTQS[+79.966331]QIDEIDHDYER (heavy)(+3)	719.311	756.335	27.5
LGFTQS[+79.966331]QIDEIDHDYER (heavy)(+3)	719.311	844.346	29.5
LGFTQS[+79.966331]QIDEIDHDYER (heavy)(+3)	719.311	1201.5	30.5
ADVTPADFSEWSK(+2)	726.835	387.187	24.7
ADVTPADFSEWSK(+2)	726.835	969.431	24.7
ADVTPADFSEWSK(+2)	726.835	1066.48	24.7
FRPFYLSQLEES[+79.966331]VEEDVK(+3)	765.69	619.293	27.4
FRPFYLSQLEES[+79.966331]VEEDVK(+3)	765.69	711.361	34.4
FRPFYLSQLEES[+79.966331]VEEDVK(+3)	765.69	824.445	26.4
FRPFYLSQLEES[+79.966331]VEEDVK(+3)	765.69	885.36	26.4
FRPFYLSQLEES[+79.966331]VEEDVK(+3)	765.69	1039.54	27.4
FRPFYLSQLEES[+79.966331]VEEDVK (heavy)(+3)	768.362	627.308	27.4
FRPFYLSQLEES[+79.966331]VEEDVK (heavy)(+3)	768.362	711.361	34.4
FRPFYLSQLEES[+79.966331]VEEDVK (heavy)(+3)	768.362	824.445	26.4
FRPFYLSQLEES[+79.966331]VEEDVK (heavy)(+3)	768.362	893.374	26.4
FRPFYLSQLEES[+79.966331]VEEDVK (heavy)(+3)	768.362	1039.54	27.4
LQDEANY[+79.966331]HLYGSR(+2)	823.353	482.236	33.6
LQDEANY[+79.966331]HLYGSR(+2)	823.353	595.32	33.6
LQDEANY[+79.966331]HLYGSR(+2)	823.353	732.379	27.6
LQDEANY[+79.966331]HLYGSR (heavy)(+2)	828.358	492.244	33.6
LQDEANY[+79.966331]HLYGSR (heavy)(+2)	828.358	605.328	33.6
LQDEANY[+79.966331]HLYGSR (heavy)(+2)	828.358	742.387	27.6
MQSLQLDC[+57.021464]VAVPSSR(+2)	845.916	446.236	29.1
MQSLQLDC[+57.021464]VAVPSSR(+2)	845.916	990.467	28.1
MQSLQLDC[+57.021464]VAVPSSR(+2)	845.916	1103.55	29.1
MQSLQLDC[+57.021464]VAVPSSR (heavy)(+2)	850.92	456.244	29.1
MQSLQLDC[+57.021464]VAVPSSR (heavy)(+2)	850.92	1000.48	28.1
MQSLQLDC[+57.021464]VAVPSSR (heavy)(+2)	850.92	1113.56	29.1
M[+15.994915]QSLQLDC[+57.021464]VAVPSSR(+2)	853.913	446.236	29.3
M[+15.994915]QSLQLDC[+57.021464]VAVPSSR(+2)	853.913	1103.55	31.3
M[+15.994915]QSLQLDC[+57.021464]VAVPSSR(+2)	853.913	1261.59	23.3
M[+15.994915]QSLQLDC[+57.021464]VAVPSSR (heavy)(+2)	858.917	456.244	29.3
M[+15.994915]QSLQLDC[+57.021464]VAVPSSR (heavy)(+2)	858.917	1113.56	31.3
M[+15.994915]QSLQLDC[+57.021464]VAVPSSR (heavy)(+2)	858.917	1261.59	23.3
SSDFLESAELDSGGFGK(+2)	873.396	909.431	29
SSDFLESAELDSGGFGK(+2)	873.396	1067.5	31
SSDFLESAELDSGGFGK(+2)	873.396	1196.54	30
SSDFLESAELDSGGFGK (heavy)(+2)	877.403	917.445	29
SSDFLESAELDSGGFGK (heavy)(+2)	877.403	1075.51	31
SSDFLESAELDSGGFGK (heavy)(+2)	877.403	1204.56	30
MQSLQLDC[+57.021464]VAVPS[+79.966331]SR(+2)	885.899	428.225	35.5
MQSLQLDC[+57.021464]VAVPSS[+79.966331]R(+2)	885.899	428.225	35.5
MQS[+79.966331]LQLDC[+57.021464]VAVPSSR(+2)	885.899	446.236	30.5
MQSLQLDC[+57.021464]VAVPS[+79.966331]SR(+2)	885.899	526.202	25.5
MQSLQLDC[+57.021464]VAVPSS[+79.966331]R(+2)	885.899	526.202	25.5
MQSLQLDC[+57.021464]VAVPS[+79.966331]SR(+2)	885.899	598.331	37.5
MQSLQLDC[+57.021464]VAVPSS[+79.966331]R(+2)	885.899	598.331	37.5
MQS[+79.966331]LQLDC[+57.021464]VAVPSSR(+2)	885.899	616.341	34.5
MQSLQLDC[+57.021464]VAVPS[+79.966331]SR(+2)	885.899	696.308	25.5
MQS[+79.966331]LQLDC[+57.021464]VAVPSSR(+2)	885.899	875.44	34.5
MQSLQLDC[+57.021464]VAVPS[+79.966331]SR(+2)	885.899	972.457	35.5
MQSLQLDC[+57.021464]VAVPSS[+79.966331]R(+2)	885.899	972.457	35.5
MQS[+79.966331]LQLDC[+57.021464]VAVPSSR(+2)	885.899	990.467	31.5
MQSLQLDC[+57.021464]VAVPS[+79.966331]SR(+2)	885.899	1085.54	37.5
MQSLQLDC[+57.021464]VAVPSS[+79.966331]R(+2)	885.899	1085.54	37.5
MQS[+79.966331]LQLDC[+57.021464]VAVPSSR(+2)	885.899	1103.55	32.5
MQSLQLDC[+57.021464]VAVPS[+79.966331]SR (heavy)(+2)	890.903	438.233	35.5
MQSLQLDC[+57.021464]VAVPSS[+79.966331]R (heavy)(+2)	890.903	438.233	35.5
MQS[+79.966331]LQLDC[+57.021464]VAVPSSR (heavy)(+2)	890.903	456.244	30.5
MQSLQLDC[+57.021464]VAVPS[+79.966331]SR (heavy)(+2)	890.903	536.21	25.5
MQSLQLDC[+57.021464]VAVPSS[+79.966331]R (heavy)(+2)	890.903	536.21	25.5
MQSLQLDC[+57.021464]VAVPS[+79.966331]SR (heavy)(+2)	890.903	608.339	37.5
MQSLQLDC[+57.021464]VAVPSS[+79.966331]R (heavy)(+2)	890.903	608.339	37.5
MQS[+79.966331]LQLDC[+57.021464]VAVPSSR (heavy)(+2)	890.903	626.35	34.5
MQSLQLDC[+57.021464]VAVPS[+79.966331]SR (heavy)(+2)	890.903	706.316	25.5
MQS[+79.966331]LQLDC[+57.021464]VAVPSSR (heavy)(+2)	890.903	885.449	34.5
MQSLQLDC[+57.021464]VAVPS[+79.966331]SR (heavy)(+2)	890.903	982.465	35.5
MQSLQLDC[+57.021464]VAVPSS[+79.966331]R (heavy)(+2)	890.903	982.465	35.5
MQS[+79.966331]LQLDC[+57.021464]VAVPSSR (heavy)(+2)	890.903	1000.48	31.5
MQSLQLDC[+57.021464]VAVPS[+79.966331]SR (heavy)(+2)	890.903	1095.55	37.5
MQSLQLDC[+57.021464]VAVPSS[+79.966331]R (heavy)(+2)	890.903	1095.55	37.5
MQS[+79.966331]LQLDC[+57.021464]VAVPSSR (heavy)(+2)	890.903	1113.56	32.5
M[+15.994915]QSLQLDC[+57.021464]VAVPS[+79.966331]SR(+2)	893.896	428.225	34.7
M[+15.994915]QS[+79.966331]LQLDC[+57.021464]VAVPSSR(+2)	893.896	446.236	28.7
M[+15.994915]QSLQLDC[+57.021464]VAVPS[+79.966331]SR(+2)	893.896	526.202	25.7
M[+15.994915]QSLQLDC[+57.021464]VAVPS[+79.966331]SR(+2)	893.896	598.331	34.7
M[+15.994915]QS[+79.966331]LQLDC[+57.021464]VAVPSSR(+2)	893.896	616.341	32.7
M[+15.994915]QSLQLDC[+57.021464]VAVPS[+79.966331]SR(+2)	893.896	972.457	34.7
M[+15.994915]QS[+79.966331]LQLDC[+57.021464]VAVPSSR(+2)	893.896	990.467	34.7
M[+15.994915]QSLQLDC[+57.021464]VAVPS[+79.966331]SR(+2)	893.896	1085.54	34.7
M[+15.994915]QS[+79.966331]LQLDC[+57.021464]VAVPSSR(+2)	893.896	1103.55	34.7
IILEIIEGMC[+57.021464]YLHGK(+2)	894.972	469.302	34.7
IILEIIEGMC[+57.021464]YLHGK(+2)	894.972	1094.48	34.7
IILEIIEGMC[+57.021464]YLHGK(+2)	894.972	1207.56	34.7
M[+15.994915]QSLQLDC[+57.021464]VAVPS[+79.966331]SR (heavy)(+2)	898.9	438.233	34.7
M[+15.994915]QS[+79.966331]LQLDC[+57.021464]VAVPSSR (heavy)(+2)	898.9	456.244	28.7
M[+15.994915]QSLQLDC[+57.021464]VAVPS[+79.966331]SR (heavy)(+2)	898.9	536.21	25.7
M[+15.994915]QSLQLDC[+57.021464]VAVPS[+79.966331]SR (heavy)(+2)	898.9	608.339	34.7
M[+15.994915]QS[+79.966331]LQLDC[+57.021464]VAVPSSR (heavy)(+2)	898.9	626.35	32.7
M[+15.994915]QSLQLDC[+57.021464]VAVPS[+79.966331]SR (heavy)(+2)	898.9	982.465	34.7
M[+15.994915]QS[+79.966331]LQLDC[+57.021464]VAVPSSR (heavy)(+2)	898.9	1000.48	34.7
M[+15.994915]QSLQLDC[+57.021464]VAVPS[+79.966331]SR (heavy)(+2)	898.9	1095.55	34.7
M[+15.994915]QS[+79.966331]LQLDC[+57.021464]VAVPSSR (heavy)(+2)	898.9	1113.56	34.7
IILEIIEGMC[+57.021464]YLHGK (heavy)(+2)	898.98	469.302	34.7
IILEIIEGMC[+57.021464]YLHGK (heavy)(+2)	898.98	1102.49	34.7
IILEIIEGMC[+57.021464]YLHGK (heavy)(+2)	898.98	1215.57	34.7
IILEIIEGM[+15.994915]C[+57.021464]YLHGK(+2)	902.97	469.302	36
IILEIIEGM[+15.994915]C[+57.021464]YLHGK(+2)	902.97	981.428	31
IILEIIEGM[+15.994915]C[+57.021464]YLHGK(+2)	902.97	1110.47	32
IILEIIEGM[+15.994915]C[+57.021464]YLHGK (heavy)(+2)	906.977	469.302	36
IILEIIEGM[+15.994915]C[+57.021464]YLHGK (heavy)(+2)	906.977	989.442	31
IILEIIEGM[+15.994915]C[+57.021464]YLHGK (heavy)(+2)	906.977	1118.48	32
SSDFLES[+79.966331]AELDSGGFGK(+2)	913.38	290.098	40.3
SSDFLESAELDS[+79.966331]GGFGK(+2)	913.38	290.098	40.3
SSDFLES[+79.966331]AELDSGGFGK(+2)	913.38	437.167	32.3
SSDFLESAELDS[+79.966331]GGFGK(+2)	913.38	437.167	32.3
SS[+79.966331]DFLESAELDSGGFGK(+2)	913.38	552.278	38.3
S[+79.966331]SDFLESAELDSGGFGK(+2)	913.38	552.278	38.3
SSDFLES[+79.966331]AELDSGGFGK(+2)	913.38	552.278	38.3
S[+79.966331]SDFLESAELDSGGFGK(+2)	913.38	667.305	38.3
SSDFLESAELDS[+79.966331]GGFGK(+2)	913.38	766.325	22.3
SSDFLES[+79.966331]AELDSGGFGK(+2)	913.38	780.389	28.3
SSDFLESAELDS[+79.966331]GGFGK(+2)	913.38	860.355	24.3
SSDFLESAELDS[+79.966331]GGFGK(+2)	913.38	962.458	38.3
SSDFLESAELDS[+79.966331]GGFGK(+2)	913.38	1049.49	32.3
SS[+79.966331]DFLESAELDSGGFGK(+2)	913.38	1067.5	28.3
S[+79.966331]SDFLESAELDSGGFGK(+2)	913.38	1067.5	28.3
SSDFLES[+79.966331]AELDSGGFGK(+2)	913.38	1178.53	30.3
SS[+79.966331]DFLESAELDSGGFGK(+2)	913.38	1196.54	30.3
S[+79.966331]SDFLESAELDSGGFGK(+2)	913.38	1196.54	30.3
SSDFLES[+79.966331]AELDSGGFGK (heavy)(+2)	917.387	290.098	40.3
SSDFLESAELDS[+79.966331]GGFGK (heavy)(+2)	917.387	290.098	40.3
SSDFLES[+79.966331]AELDSGGFGK (heavy)(+2)	917.387	437.167	32.3
SSDFLESAELDS[+79.966331]GGFGK (heavy)(+2)	917.387	437.167	32.3
SS[+79.966331]DFLESAELDSGGFGK (heavy)(+2)	917.387	560.292	38.3
S[+79.966331]SDFLESAELDSGGFGK (heavy)(+2)	917.387	560.292	38.3
SSDFLES[+79.966331]AELDSGGFGK (heavy)(+2)	917.387	560.292	38.3
S[+79.966331]SDFLESAELDSGGFGK (heavy)(+2)	917.387	675.319	38.3
SSDFLESAELDS[+79.966331]GGFGK (heavy)(+2)	917.387	766.325	22.3
SSDFLES[+79.966331]AELDSGGFGK (heavy)(+2)	917.387	788.403	28.3
SSDFLESAELDS[+79.966331]GGFGK (heavy)(+2)	917.387	868.369	24.3
SSDFLESAELDS[+79.966331]GGFGK (heavy)(+2)	917.387	970.472	38.3
SSDFLESAELDS[+79.966331]GGFGK (heavy)(+2)	917.387	1057.5	32.3
SS[+79.966331]DFLESAELDSGGFGK (heavy)(+2)	917.387	1075.51	28.3
S[+79.966331]SDFLESAELDSGGFGK (heavy)(+2)	917.387	1075.51	28.3
SSDFLES[+79.966331]AELDSGGFGK (heavy)(+2)	917.387	1186.55	30.3
SS[+79.966331]DFLESAELDSGGFGK (heavy)(+2)	917.387	1204.56	30.3
S[+79.966331]SDFLESAELDSGGFGK (heavy)(+2)	917.387	1204.56	30.3
SGNRPDVDDITEYC[+57.021464]PR(+2)	947.423	595.266	41.5
SGNRPDVDDITEYC[+57.021464]PR(+2)	947.423	627.285	39.5
SGNRPDVDDITEYC[+57.021464]PR(+2)	947.423	1053.47	36.5
SGNRPDVDDITEYC[+57.021464]PR (heavy)(+2)	952.427	605.274	41.5
SGNRPDVDDITEYC[+57.021464]PR (heavy)(+2)	952.427	627.285	39.5
SGNRPDVDDITEYC[+57.021464]PR (heavy)(+2)	952.427	1063.48	36.5
