# Supplementary material for: Inhibition of TBK1/IKKε mediated RIPK1 phosphorylation sensitizes tumors to immune cell killing
Source: Cell Death Discov. 2025 Nov 28;11:551. doi: 10.1038/s41420-025-02841-x (PMC12663160; doi:10.1038/s41420-025-02841-x)
Supplement: Supplementary file 6 — Data Set 1-4 [file 41420_2025_2841_MOESM6_ESM.zip › Fig4_source data.xlsx]

## Sheet: sgTBK1sgIKKe_AP_proteome
MasterProteinID	Gene Name	Description	#Peptides	#PSMs	Intensity_sgCtrl_TNF_BR1	Intensity_sgCtrl_TNF_BR2	Intensity_sgCtrl_TNF_BR3	Intensity_sgTBK1IKKe_TNF_BR1	Intensity_sgTBK1IKKe_TNF_BR2	Intensity_sgTBK1IKKe_TNF_BR3	Intensity_NegCtrl_01	Intensity_NegCtrl_02	LFQ_sgCtrl_TNF_BR1	LFQ_sgCtrl_TNF_BR2	LFQ_sgCtrl_TNF_BR3	LFQ_sgTBK1IKKe_TNF_BR1	LFQ_sgTBK1IKKe_TNF_BR2	LFQ_sgTBK1IKKe_TNF_BR3	LFQ_NegCtrl_01	LFQ_NegCtrl_02
P08670	VIM	Vimentin	107	5028	420500000000	503190000000	690660000000	1094600000000	665560000000	659870000000	297840000000	755320000000	287900000000	293770000000	308980000000	310210000000	234080000000	417620000000	245300000000	383480000000
P62807	HIST1H2BC	Histone H2B type 1-C/E/F/G/I	22	1046	169960000000	204290000000	188090000000	416400000000	280950000000	194350000000	88539000000	298140000000	168780000000	123580000000	82732000000	101930000000	95383000000	101160000000	70845000000	157950000000
P62805	HIST1H4A	Histone H4	24	1824	149690000000	183830000000	194320000000	430280000000	247850000000	207690000000	88495000000	301110000000	73912000000	130430000000	85381000000	138330000000	83312000000	140510000000	56128000000	148220000000
Q9HCC0	MCCC2	Methylcrotonoyl-CoA carboxylase beta chain, mitochondrial	63	4816	139980000000	285530000000	355500000000	266190000000	287720000000	349710000000	346440000000	250870000000	100710000000	179310000000	202030000000	63126000000	107300000000	222750000000	334250000000	108550000000
P02545	LMNA	Prelamin-A/C;Lamin-A/C	107	2560	126930000000	147500000000	232920000000	239790000000	237080000000	200470000000	110840000000	173190000000	129310000000	92326000000	132290000000	57448000000	88824000000	122980000000	107090000000	82187000000
P60709	ACTB	Actin, cytoplasmic 1;Actin, cytoplasmic 1, N-terminally processed	41	2651	122440000000	175060000000	86791000000	588550000000	210270000000	115300000000	63151000000	340840000000	96724000000	103000000000	44444000000	148850000000	69289000000	68089000000	58085000000	154510000000
Q99878;Q96KK5;P0C0S8;Q9BTM1;P20671	HIST1H2AJ;HIST1H2AH;HIST1H2AG;H2AFJ;HIST1H2AD	Histone H2A type 1-J;Histone H2A type 1-H;Histone H2A type 1;Histone H2A.J;Histone H2A type 1-D	16	758	110170000000	83441000000	82471000000	193870000000	113730000000	95960000000	35506000000	129440000000	92248000000	51858000000	37490000000	72806000000	43541000000	72790000000	23957000000	63746000000
P05166	PCCB	Propionyl-CoA carboxylase beta chain, mitochondrial	51	2403	97221000000	181690000000	179090000000	143100000000	172340000000	174560000000	242060000000	138810000000	82934000000	103490000000	106330000000	40621000000	68769000000	130110000000	216640000000	72479000000
P23246	SFPQ	Splicing factor, proline- and glutamine-rich	73	2849	73008000000	109710000000	264490000000	194140000000	146530000000	204340000000	110630000000	149640000000	90542000000	63367000000	131710000000	47747000000	51328000000	112540000000	98626000000	62911000000
Q15233	NONO	Non-POU domain-containing octamer-binding protein	58	2451	70151000000	81025000000	195430000000	158510000000	108460000000	138870000000	89755000000	106610000000	69623000000	47741000000	94359000000	37707000000	34282000000	90018000000	80798000000	50092000000
P68431;Q6NXT2	HIST1H3A;H3F3C	Histone H3.1;Histone H3.3C	20	590	60870000000	89510000000	91119000000	182080000000	111620000000	91406000000	32423000000	128040000000	70639000000	55342000000	38132000000	47240000000	33352000000	49401000000	25665000000	84718000000
P22626	HNRNPA2B1	Heterogeneous nuclear ribonucleoproteins A2/B1	45	1791	54191000000	77677000000	81073000000	250040000000	128810000000	84760000000	37535000000	156640000000	60593000000	42617000000	39664000000	56740000000	41247000000	48187000000	32100000000	70619000000
P16402	HIST1H1D	Histone H1.3	24	597	37067000000	37638000000	33417000000	73084000000	49566000000	40266000000	12882000000	59913000000	42143000000	26891000000	14950000000	20204000000	14608000000	21759000000	12536000000	29647000000
Q15149	PLEC	Plectin	397	4924	30022000000	48401000000	106000000000	84474000000	67994000000	64204000000	33337000000	58220000000	38874000000	29455000000	58243000000	21254000000	26449000000	36263000000	31714000000	24759000000
Q92621	NUP205	Nuclear pore complex protein Nup205	72	504	26884000000	24388000000	2040800000	8721200000	37708000000	30138000000	583040000	37974000000	17159000000	9399800000	10776000000	15974000000	12327000000	13375000000	5990100000	13863000000
P35579	MYH9	Myosin-9	221	3477	24977000000	62740000000	23195000000	210320000000	53023000000	36677000000	22977000000	85249000000	27871000000	33680000000	14465000000	49438000000	21285000000	22697000000	22656000000	35827000000
Q13085	ACACA	Acetyl-CoA carboxylase 1;Biotin carboxylase	165	3756	24537000000	44144000000	102260000000	42509000000	48797000000	107970000000	59602000000	40620000000	19671000000	27616000000	58055000000	11792000000	20986000000	63039000000	56886000000	18531000000
P48681	NES	Nestin	140	2398	23806000000	33744000000	55400000000	125090000000	60402000000	52919000000	16063000000	57746000000	23972000000	20919000000	32826000000	28786000000	24147000000	31149000000	16074000000	25396000000
P06748	NPM1	Nucleophosmin	37	666	22929000000	30547000000	29866000000	104970000000	53289000000	38672000000	10093000000	62167000000	23238000000	17979000000	16265000000	26645000000	19489000000	20912000000	9338400000	28839000000
P62979	RPS27A	Ubiquitin-40S ribosomal protein S27a;Ubiquitin;40S ribosomal protein S27a	19	1130	22251000000	36346000000	12869000000	60235000000	45131000000	31471000000	9553200000	30701000000	17039000000	18429000000	13601000000	13301000000	12037000000	19078000000	10012000000	14896000000
P52272	HNRNPM	Heterogeneous nuclear ribonucleoprotein M	61	1728	22139000000	24516000000	29767000000	99692000000	50366000000	27970000000	13026000000	50734000000	20322000000	15229000000	17181000000	22209000000	17624000000	18352000000	11147000000	22471000000
Q9ULV4	CORO1C	Coronin-1C	43	758	21198000000	27204000000	5616300000	84068000000	35950000000	18220000000	7001600000	49231000000	27608000000	15299000000	3472100000	18911000000	13318000000	10276000000	6656600000	19773000000
P42166	TMPO	Lamina-associated polypeptide 2, isoform alpha;Thymopoietin;Thymopentin	60	1424	20044000000	25343000000	55833000000	44232000000	46875000000	45980000000	23586000000	22614000000	16335000000	15283000000	31246000000	10730000000	18414000000	28935000000	22772000000	11263000000
Q96RQ3	MCCC1	Methylcrotonoyl-CoA carboxylase subunit alpha, mitochondrial	49	1628	19798000000	34183000000	39104000000	19436000000	24524000000	39875000000	38386000000	20166000000	12672000000	20317000000	23793000000	5350600000	10621000000	25512000000	35201000000	8982000000
P07910	HNRNPC	Heterogeneous nuclear ribonucleoproteins C1/C2	38	718	18549000000	20543000000	27733000000	89688000000	40300000000	24665000000	7489100000	51304000000	22946000000	12968000000	13303000000	21059000000	15896000000	14700000000	6476400000	20162000000
P09651	HNRNPA1	Heterogeneous nuclear ribonucleoprotein A1;Heterogeneous nuclear ribonucleoprotein A1, N-terminally processed	37	960	18012000000	33725000000	41707000000	114490000000	51844000000	39467000000	18894000000	71424000000	20604000000	19468000000	21379000000	29586000000	18755000000	24260000000	17610000000	30255000000
P11940	PABPC1	Polyadenylate-binding protein 1	55	1547	16004000000	30106000000	73113000000	48415000000	34870000000	57565000000	31179000000	39428000000	17845000000	16863000000	40782000000	12408000000	13302000000	35653000000	27952000000	16898000000
P26599	PTBP1	Polypyrimidine tract-binding protein 1	32	1036	14745000000	22398000000	22093000000	60091000000	31568000000	22172000000	9290700000	44394000000	17098000000	10997000000	11483000000	14209000000	12374000000	11809000000	7779500000	16715000000
P11142	HSPA8	Heat shock cognate 71 kDa protein	45	1266	14640000000	26713000000	26909000000	48211000000	30718000000	31440000000	23781000000	25255000000	14946000000	15997000000	15659000000	11925000000	12659000000	18872000000	22367000000	11215000000
P12236	SLC25A6	ADP/ATP translocase 3;ADP/ATP translocase 3, N-terminally processed	28	509	14028000000	26127000000	29294000000	28591000000	27358000000	25518000000	23588000000	21810000000	15993000000	16343000000	17286000000	6935100000	10263000000	15001000000	22100000000	9361400000
Q9NR30	DDX21	Nucleolar RNA helicase 2	73	1378	12684000000	17324000000	18608000000	92274000000	35672000000	22565000000	4949900000	41700000000	14516000000	10583000000	11091000000	21299000000	13356000000	13868000000	4655000000	16720000000
Q96PK6	RBM14	RNA-binding protein 14	45	734	12153000000	16609000000	34194000000	35717000000	22150000000	27894000000	15921000000	24675000000	14732000000	9890600000	19214000000	8783100000	9021100000	16289000000	15261000000	10876000000
P51991	HNRNPA3	Heterogeneous nuclear ribonucleoprotein A3	39	867	11845000000	21856000000	24331000000	88210000000	38648000000	24382000000	10038000000	48205000000	19759000000	11440000000	13008000000	20477000000	12997000000	13713000000	10385000000	19055000000
P38159	RBMX	RNA-binding motif protein, X chromosome;RNA-binding motif protein, X chromosome, N-terminally processed	52	614	11761000000	11960000000	13754000000	52283000000	22229000000	13622000000	4256800000	27021000000	14071000000	6967000000	7374800000	11587000000	7925300000	8349000000	4070400000	11384000000
P14866	HNRNPL	Heterogeneous nuclear ribonucleoprotein L	37	1086	11750000000	20925000000	20487000000	76573000000	37777000000	21772000000	6359200000	48604000000	7288000000	12265000000	13969000000	19052000000	13934000000	12527000000	6959500000	19371000000
Q08211	DHX9	ATP-dependent RNA helicase A	76	1733	11606000000	18858000000	24419000000	77631000000	31633000000	22313000000	9243300000	39161000000	11972000000	11626000000	13166000000	18830000000	12501000000	13267000000	8974300000	16262000000
P43243	MATR3	Matrin-3	63	1173	11597000000	18593000000	19817000000	70833000000	36813000000	21729000000	5104500000	41933000000	14395000000	11327000000	10958000000	15983000000	14150000000	12146000000	5908500000	16033000000
P20700	LMNB1	Lamin-B1	71	1098	11157000000	14020000000	20774000000	39659000000	26524000000	19908000000	6770700000	21752000000	11746000000	8538200000	12123000000	8950400000	9686300000	11437000000	7047100000	9063600000
Q5TEC6	HIST2H3PS2	Histone H3	17	134	11156000000	11230000000	12182000000	29740000000	17382000000	11120000000	3023400000	16047000000	11187000000	6535100000	5608000000	7128200000	10979000000	3710100000	2640000000	8071000000
Q00839	HNRNPU	Heterogeneous nuclear ribonucleoprotein U	58	842	10807000000	15051000000	16279000000	61573000000	27291000000	16783000000	6473700000	30860000000	13196000000	9190200000	9431000000	13724000000	10461000000	9524200000	6828100000	11964000000
Q14444	CAPRIN1	Caprin-1	36	662	10105000000	13484000000	37714000000	23634000000	18669000000	28826000000	15407000000	17879000000	13998000000	7179200000	19686000000	6073500000	6768200000	17390000000	13359000000	8546200000
P68371	TUBB4B	Tubulin beta-4B chain	30	1518	9691400000	29925000000	40069000000	32295000000	38269000000	31336000000	24910000000	23965000000	7796400000	16188000000	20927000000	7680300000	13864000000	18835000000	22456000000	10012000000
O60506	SYNCRIP	Heterogeneous nuclear ribonucleoprotein Q	48	1132	9560600000	16680000000	28008000000	52762000000	26160000000	25084000000	10043000000	32292000000	6306500000	11152000000	15821000000	14530000000	10407000000	14350000000	10011000000	14550000000
P16401	HIST1H1B	Histone H1.5	21	287	9511600000	9217400000	8723400000	33758000000	15208000000	10597000000	2912900000	15933000000	10549000000	5560000000	4381900000	8565300000	5295200000	7065300000	2506500000	7512000000
P31943	HNRNPH1	Heterogeneous nuclear ribonucleoprotein H;Heterogeneous nuclear ribonucleoprotein H, N-terminally processed	25	698	9364600000	12443000000	16704000000	43008000000	19865000000	14746000000	6256600000	23291000000	7443200000	6877100000	10111000000	9623900000	7874400000	9073000000	5842000000	9985200000
P09382	LGALS1	Galectin-1	16	563	9353600000	20672000000	45482000000	60638000000	55242000000	63035000000	7444600000	31839000000	8008900000	13396000000	25685000000	13341000000	21824000000	36808000000	7727900000	13168000000
P68363	TUBA1B	Tubulin alpha-1B chain	39	1413	9299500000	39989000000	59712000000	35223000000	51198000000	46060000000	40856000000	30580000000	6671400000	25562000000	34041000000	9966200000	19196000000	27949000000	37808000000	13131000000
P68104;Q5VTE0	EEF1A1;EEF1A1P5	Elongation factor 1-alpha 1;Putative elongation factor 1-alpha-like 3	34	774	9288100000	26884000000	19096000000	29897000000	25775000000	16593000000	23718000000	16728000000	6884100000	14278000000	11467000000	7197300000	10963000000	9546000000	21757000000	8457400000
Q12906	ILF3	Interleukin enhancer-binding factor 3	61	1426	9286800000	12202000000	14358000000	54851000000	23422000000	14679000000	4844100000	26487000000	9552400000	7965800000	8601000000	12320000000	9087400000	8495500000	4943100000	10741000000
P51114	FXR1	Fragile X mental retardation syndrome-related protein 1	59	1046	9030200000	12307000000	32293000000	23576000000	18479000000	22465000000	11688000000	17574000000	13072000000	7888700000	16992000000	5153000000	6915400000	12573000000	11551000000	6516800000
P17844	DDX5	Probable ATP-dependent RNA helicase DDX5	58	1030	8976700000	13721000000	24644000000	41154000000	23513000000	21571000000	10587000000	24835000000	10207000000	8135800000	14177000000	10555000000	8966500000	12306000000	9903600000	10677000000
P61978	HNRNPK	Heterogeneous nuclear ribonucleoprotein K	36	875	8866400000	13907000000	13791000000	49316000000	22759000000	13740000000	6424700000	27530000000	11786000000	8100500000	7266800000	11042000000	8558600000	7419000000	6340300000	10402000000
P46013	MKI67	Antigen KI-67	252	1982	8804200000	11981000000	12111000000	44939000000	21152000000	14658000000	2213400000	22244000000	11912000000	6878700000	7011900000	10230000000	7999700000	7862000000	2960400000	8441800000
Q13283	G3BP1	Ras GTPase-activating protein-binding protein 1	40	1383	8350600000	18239000000	46091000000	44187000000	27109000000	34304000000	21028000000	30479000000	10946000000	10821000000	25305000000	9402200000	10034000000	18577000000	18384000000	12530000000
Q9Y2J4	AMOTL2	Angiomotin-like protein 2	12	35	8036800000	5658200000	4812400000	16315000000	11013000000	5824200000	2711000000	7772000000	6337600000	2956700000	3836200000	2569800000	4880000000	5363200000	3988200000	3315000000
P19338	NCL	Nucleolin	52	528	7687300000	9528600000	8622200000	32947000000	15048000000	12823000000	5376800000	17168000000	9539800000	5447300000	4656800000	8485900000	5347400000	6456600000	5342200000	7333800000
P61247	RPS3A	40S ribosomal protein S3a	30	592	7378700000	10670000000	19186000000	22093000000	15550000000	18741000000	10907000000	15704000000	7881500000	6685500000	11119000000	5386500000	5863300000	11045000000	9600000000	7060000000
P11388	TOP2A	DNA topoisomerase 2-alpha	107	1054	7339500000	10674000000	7943300000	45240000000	19336000000	9150100000	2003600000	20358000000	10145000000	6516900000	4402600000	9418000000	7259300000	5048200000	2425900000	7559100000
Q14103	HNRNPD	Heterogeneous nuclear ribonucleoprotein D0	31	472	6926200000	8822300000	9751900000	41899000000	16093000000	9183400000	4838500000	21679000000	7087800000	4718600000	5418800000	8833100000	5270800000	5315600000	3972300000	7664600000
Q16778	HIST2H2BE	Histone H2B type 2-E	20	178	6850000000	11223000000	12221000000	26958000000	21273000000	17026000000	4030300000	22321000000	5303000000	7008700000	6717600000	5975300000	8883800000	10507000000	4236200000	10261000000
P05204	HMGN2	Non-histone chromosomal protein HMG-17	9	105	6403300000	4267600000	4115800000	15941000000	7549900000	7464900000	915700000	8626100000	8074200000	2620600000	2325100000	3045200000	2881900000	4394300000	1019300000	3824700000
O75367	H2AFY	Core histone macro-H2A.1	27	645	6253700000	11303000000	11305000000	42338000000	19485000000	12813000000	2966900000	22162000000	4274800000	7695000000	7119100000	9777200000	7944700000	7269600000	2881500000	9858200000
P21333	FLNA	Filamin-A	152	1938	6095200000	17708000000	9828300000	34439000000	21765000000	11449000000	11071000000	18782000000	7373800000	10322000000	5871100000	8472400000	8333600000	6767700000	10762000000	7802100000
P16989	YBX3	Y-box-binding protein 3	27	416	6060300000	6588000000	15265000000	12988000000	9348500000	11956000000	6857000000	8620800000	6694500000	4201000000	8550100000	3577800000	3722900000	7168000000	6606900000	3530000000
P31942	HNRNPH3	Heterogeneous nuclear ribonucleoprotein H3	23	543	6034000000	10935000000	10537000000	37024000000	21633000000	12913000000	4936600000	22450000000	6858000000	5609000000	5911000000	8811100000	7199800000	6983200000	4247200000	8463600000
P23396	RPS3	40S ribosomal protein S3	25	547	5962200000	10519000000	15240000000	21331000000	14111000000	13657000000	8445000000	11712000000	5867600000	6029100000	8651400000	4911300000	5279600000	8804200000	7937800000	5527800000
P46781	RPS9	40S ribosomal protein S9	22	336	5916400000	7087900000	14495000000	18474000000	13017000000	12719000000	5952400000	12603000000	6174700000	5043800000	8116300000	4407100000	5322600000	7481400000	6066400000	5333300000
P13987	CD59	CD59 glycoprotein	7	185	5913700000	9473200000	8678500000	19648000000	13298000000	9920200000	2875400000	12470000000	5075600000	6074400000	4870900000	4408400000	4998700000	6489600000	2760500000	6882600000
O00425	IGF2BP3	Insulin-like growth factor 2 mRNA-binding protein 3	39	715	5847500000	8813800000	18263000000	16040000000	11121000000	13164000000	9260300000	11082000000	5066700000	5289800000	11012000000	3871900000	4603200000	7501500000	8996000000	4675300000
O00567	NOP56	Nucleolar protein 56	45	818	5837700000	7769200000	8893400000	37392000000	15501000000	9778600000	1966700000	17465000000	7828600000	4580800000	4997800000	8480100000	6126300000	5458600000	1910000000	6910600000
Q12933	TRAF2	TNF receptor-associated factor 2	41	707	5806000000	10391000000	28004000000	6407600000	11806000000	25729000000	37755000	211620000	5864400000	6125800000	16358000000	2028100000	4848200000	15106000000	38309000	108840000
P50402	EMD	Emerin	26	538	5437400000	5627200000	11502000000	10292000000	15524000000	9115000000	6313100000	7686800000	3969800000	4078500000	7329000000	2511900000	6449200000	5805900000	5658800000	3980700000
P46782	RPS5	40S ribosomal protein S5;40S ribosomal protein S5, N-terminally processed	17	273	5429500000	4743400000	7737400000	13714000000	8378800000	6781500000	3275500000	7200600000	5262300000	2902300000	4355800000	3207700000	3480200000	3730600000	3544800000	3306500000
Q02880	TOP2B	DNA topoisomerase 2-beta	108	1248	5391500000	9524800000	8384800000	42848000000	18627000000	9602800000	2057100000	19086000000	7890400000	5563900000	4439600000	8916400000	7052100000	4743600000	2271500000	7786800000
P62280	RPS11	40S ribosomal protein S11	20	311	5347600000	5737000000	9953200000	12343000000	9560200000	9355200000	4870700000	8730100000	5144900000	4115000000	5622500000	2881700000	3626800000	5316600000	5075900000	3946300000
P08708	RPS17	40S ribosomal protein S17	17	396	5339000000	5490800000	7881400000	10057000000	6320000000	7810200000	3968800000	7798200000	4566700000	3443200000	4667500000	2940300000	2781100000	4556400000	4514800000	3126800000
Q9H0A0	NAT10	N-acetyltransferase 10	62	864	5327400000	6895000000	7898700000	33142000000	14359000000	8384800000	1538900000	15097000000	6294300000	4321300000	4528500000	7704600000	5375400000	4693300000	2009200000	6200300000
Q9UKM9	RALY	RNA-binding protein Raly	24	356	5222000000	6498300000	6651100000	29158000000	12703000000	7515200000	1753300000	14595000000	4825500000	4474800000	4196800000	7058400000	4968400000	4161500000	2124100000	6253400000
O76021	RSL1D1	Ribosomal L1 domain-containing protein 1	42	506	5193300000	7980800000	7739800000	31152000000	14782000000	9356500000	1711900000	17643000000	7900100000	4220900000	4201000000	7115100000	5697200000	5542500000	1844300000	6606100000
P11021	HSPA5	78 kDa glucose-regulated protein	45	942	4978800000	12622000000	10572000000	19702000000	16616000000	11461000000	11169000000	11577000000	4391200000	7676600000	6344300000	4886300000	6485100000	7165000000	10475000000	5370900000
Q9UN86	G3BP2	Ras GTPase-activating protein-binding protein 2	31	493	4940900000	8459800000	18745000000	14105000000	11699000000	13184000000	9774100000	10095000000	7114000000	5358900000	10729000000	3436500000	4397400000	7517400000	8691400000	4039500000
Q6P2Q9	PRPF8	Pre-mRNA-processing-splicing factor 8	136	1447	4899000000	8060900000	6657100000	36889000000	14590000000	6860700000	2114400000	17272000000	7039700000	4804500000	3775300000	7801200000	5274000000	3927300000	2355600000	6721100000
Q03252	LMNB2	Lamin-B2	65	614	4833100000	6660700000	9235500000	21071000000	12813000000	8224400000	2698500000	11270000000	5530800000	3949300000	5111000000	5136700000	4690200000	4936300000	2991200000	4744600000
P67809	YBX1	Nuclease-sensitive element-binding protein 1	24	538	4747700000	6665600000	13823000000	10909000000	9006800000	12606000000	6189400000	7475300000	5749600000	3640800000	8125200000	2827900000	3669700000	6678100000	5521500000	3319100000
P55265	ADAR	Double-stranded RNA-specific adenosine deaminase	82	1045	4735700000	6956000000	10122000000	30202000000	12892000000	8441700000	2691900000	15108000000	5506100000	4239700000	5743800000	6988500000	5063400000	4759400000	2938700000	5941000000
P15880	RPS2	40S ribosomal protein S2	17	392	4728900000	6498900000	12305000000	13550000000	9552700000	9653800000	6349800000	9297000000	4837100000	4145500000	6546800000	3630900000	3557400000	6066100000	6699700000	3591200000
P62879	GNB2	Guanine nucleotide-binding protein G(I)/G(S)/G(T) subunit beta-2	20	454	4640900000	6456800000	9036300000	15574000000	13185000000	9401900000	2460200000	9318100000	4373300000	3807100000	5550300000	3692000000	5133500000	5928800000	2568400000	4117800000
O75533	SF3B1	Splicing factor 3B subunit 1	71	827	4550500000	6906100000	6148300000	26013000000	11746000000	6171700000	2743000000	12588000000	6619900000	3811900000	3435800000	5483400000	4406500000	3645500000	2867900000	4711800000
Q00610	CLTC	Clathrin heavy chain 1	91	1312	4502600000	10653000000	7223400000	33506000000	13913000000	7831100000	5478800000	16661000000	4842900000	6403500000	4563700000	7914900000	5530000000	4787900000	5184500000	6545400000
P62269	RPS18	40S ribosomal protein S18	18	236	4485300000	6129500000	9661600000	11624000000	8153200000	8156000000	5333400000	8282600000	5522200000	3766800000	5171700000	2838300000	3187600000	4912800000	4992200000	3059500000
P38919	EIF4A3	Eukaryotic initiation factor 4A-III;Eukaryotic initiation factor 4A-III, N-terminally processed	38	523	4461700000	7013400000	7714000000	26827000000	12323000000	8066100000	3216300000	14040000000	6047200000	4128100000	4173300000	6147200000	4725300000	4529300000	2804200000	5711300000
O43390	HNRNPR	Heterogeneous nuclear ribonucleoprotein R	46	810	4439600000	8436300000	10256000000	39818000000	17221000000	9128000000	2988200000	19072000000	3451900000	4913600000	5374600000	9042200000	6590800000	5493100000	2944800000	7927100000
P62701	RPS4X	40S ribosomal protein S4, X isoform	25	554	4380300000	8889200000	12510000000	20962000000	13258000000	13100000000	7192600000	12268000000	4799400000	5460800000	7074700000	5756300000	5424500000	7575800000	6661100000	5142400000
P35637	FUS	RNA-binding protein FUS	18	408	4313900000	6014700000	13211000000	18838000000	11037000000	12465000000	6388300000	12435000000	5075800000	3827600000	7213600000	4923000000	4579900000	6778200000	6244900000	5286700000
P11387	TOP1	DNA topoisomerase 1	48	620	4284100000	5705900000	6283700000	20132000000	9589700000	6222300000	2310000000	10016000000	4232800000	3639400000	3673100000	4467700000	3924200000	3843600000	2330400000	4446200000
P39019	RPS19	40S ribosomal protein S19	15	243	4231500000	5865600000	7051500000	10421000000	6686300000	6907900000	5130500000	7305800000	4684100000	3287200000	4500700000	2497000000	2486900000	4718900000	4712200000	3118300000
P38646	HSPA9	Stress-70 protein, mitochondrial	52	828	4226900000	9497600000	5202900000	11626000000	8890800000	7964400000	6681700000	7653400000	4888400000	4961300000	3290900000	3420400000	3305200000	4250300000	6168000000	3517200000
Q9BYM8	RBCK1	RanBP-type and C3HC4-type zinc finger-containing protein 1	37	371	4203600000	5477200000	7177500000	3437200000	6572000000	8587000000	35904000	85672000	5941700000	1705000000	1990800000	1111300000	2360000000	7296900000	60395000	38107000
Q71UI9;P0C0S5	H2AFV;H2AFZ	Histone H2A.V;Histone H2A.Z	7	203	4182700000	6361600000	5467500000	20401000000	7244800000	8050100000	1333600000	9841100000	2366200000	3256800000	2759300000	7103200000	2573600000	4854400000	1028900000	5002800000
Q04637	EIF4G1	Eukaryotic translation initiation factor 4 gamma 1	71	858	4181400000	6036800000	15720000000	10254000000	8842800000	11162000000	6936100000	7427300000	5455800000	3826300000	8674000000	2613900000	3676700000	6048100000	6321700000	3039800000
P11182	DBT	Lipoamide acyltransferase component of branched-chain alpha-keto acid dehydrogenase complex, mitochondrial	30	611	4154600000	7378800000	4861600000	7932200000	7696000000	7939300000	9878100000	6977700000	3668100000	4600900000	3394300000	1984900000	3347800000	4540300000	8611700000	3085100000
Q96EP0;A0A0B4J293	RNF31	E3 ubiquitin-protein ligase RNF31	68	738	4133000000	9962700000	13803000000	6808100000	10183000000	16767000000	114670000	0	4851200000	6069900000	7997100000	2103400000	3879200000	9183100000	131150000	0
P04899	GNAI2	Guanine nucleotide-binding protein G(i) subunit alpha-2	28	527	4123700000	8301900000	13240000000	21156000000	17790000000	15493000000	3723200000	14050000000	3400500000	5295600000	7687500000	5045600000	6846000000	9540200000	3681800000	5841400000
Q9UMS4	PRPF19	Pre-mRNA-processing factor 19	26	514	4071800000	4790900000	5782700000	22654000000	8469300000	4855100000	2637100000	11745000000	2523200000	3380800000	3043900000	5970200000	4038200000	3460500000	1750500000	5325900000
Q15717	ELAVL1	ELAV-like protein 1	23	373	4015500000	4873000000	8645300000	18717000000	9137600000	8071600000	3329900000	10843000000	4057300000	3110700000	5106900000	4644000000	3337800000	4689000000	2992000000	4784300000
P35659	DEK	Protein DEK	27	418	3949600000	6894600000	8137800000	23037000000	15451000000	6101700000	1991700000	12611000000	3615000000	4121300000	4595300000	5888500000	6182100000	3464600000	1680900000	5205700000
P09874	PARP1	Poly [ADP-ribose] polymerase 1	71	954	3936400000	7486700000	8792200000	26815000000	13945000000	7082300000	2982500000	15489000000	5239500000	4918800000	5068000000	6136000000	5502100000	4055700000	3027100000	5579700000
P39023	RPL3	60S ribosomal protein L3	28	453	3849000000	5753800000	6577000000	16849000000	10244000000	6511200000	2985000000	10111000000	4996800000	3615500000	3708100000	3863100000	3704700000	3846400000	3081700000	3821700000
Q14192	FHL2	Four and a half LIM domains protein 2	32	432	3747300000	8579700000	7039800000	5670700000	6700000000	7672700000	7094700000	3855200000	5358200000	5118600000	4228800000	1383500000	2693000000	4340700000	6059800000	1754800000
O43143	DHX15	Pre-mRNA-splicing factor ATP-dependent RNA helicase DHX15	50	922	3730900000	6729800000	5278200000	28895000000	11201000000	5496300000	1911100000	13046000000	4023500000	3867600000	3226400000	6024400000	4302200000	3784800000	2365000000	5014000000
Q9BQG0	MYBBP1A	Myb-binding protein 1A	71	933	3705900000	4820200000	5272300000	24353000000	11635000000	6166100000	1258000000	12913000000	4729600000	2918600000	3179700000	5759700000	4208700000	3556100000	1453500000	4955300000
P78527	PRKDC	DNA-dependent protein kinase catalytic subunit	201	2007	3696500000	10034000000	15114000000	13734000000	18639000000	14653000000	8025800000	10378000000	5888400000	5967400000	8319100000	3547200000	6868800000	7936600000	7895700000	4279200000
Q5SSJ5	HP1BP3	Heterochromatin protein 1-binding protein 3	29	291	3646400000	4289300000	1372500000	8499000000	5637400000	3432900000	2676800000	5551300000	4212000000	2276600000	1610200000	3100000000	2300600000	1342700000	1391300000	2622900000
Q9Y2W1	THRAP3	Thyroid hormone receptor-associated protein 3	59	556	3634300000	5124700000	7672500000	19563000000	8363400000	5932300000	2962100000	8439500000	5320800000	2941800000	4204200000	4658300000	3127300000	3437300000	2587100000	3032600000
P06733	ENO1	Alpha-enolase	37	628	3611700000	18251000000	4502800000	9500200000	20099000000	4628700000	18607000000	4846700000	2877700000	10998000000	4162600000	2846700000	7803900000	3149000000	16605000000	2623200000
P27694	RPA1	Replication protein A 70 kDa DNA-binding subunit;Replication protein A 70 kDa DNA-binding subunit, N-terminally processed	45	656	3583600000	4754700000	9745400000	8117800000	10014000000	6670700000	4417200000	6570700000	4163600000	3094100000	5500300000	2173000000	3760900000	3726000000	3950400000	2761300000
Q07955	SRSF1	Serine/arginine-rich splicing factor 1	27	563	3550700000	3760200000	3340500000	18356000000	7330000000	3665700000	1607900000	8660200000	4041900000	2289600000	1795500000	3905500000	2683700000	1946200000	1585200000	3498600000
Q92841	DDX17	Probable ATP-dependent RNA helicase DDX17	50	635	3529200000	6453200000	6323500000	22846000000	10077000000	5674700000	4132200000	12986000000	4193900000	3722900000	3909300000	4889700000	3770800000	3835500000	4115800000	5244300000
Q14978	NOLC1	Nucleolar and coiled-body phosphoprotein 1	28	228	3502700000	3153300000	3589100000	15702000000	7336900000	4584600000	929870000	7981400000	4501900000	1801400000	2120600000	3769900000	2720900000	2488600000	856900000	3418400000
P62424	RPL7A	60S ribosomal protein L7a	20	395	3491000000	5329900000	6316500000	17489000000	9730000000	8107900000	2432300000	9446000000	3389700000	3234800000	3583300000	4536400000	3724000000	4771200000	2513100000	3903300000
O75475	PSIP1	PC4 and SFRS1-interacting protein	40	488	3442400000	4459500000	3966200000	17939000000	9226000000	3504600000	851500000	9461800000	4486400000	2534200000	2126800000	4307900000	3277200000	2231000000	945780000	3484300000
Q9Y2X3	NOP58	Nucleolar protein 58	36	571	3433000000	5523300000	6149800000	24183000000	11853000000	6901800000	1354100000	12245000000	4308300000	3131100000	3724000000	5773900000	4185700000	3904200000	1571400000	4945000000
P52597	HNRNPF	Heterogeneous nuclear ribonucleoprotein F;Heterogeneous nuclear ribonucleoprotein F, N-terminally processed	23	530	3432300000	7374100000	10628000000	26365000000	13095000000	9174600000	4724500000	14925000000	3231500000	4574900000	6060100000	6051800000	5261000000	5583800000	4647800000	6171000000
Q9BZE4	GTPBP4	Nucleolar GTP-binding protein 1	52	834	3429300000	6889400000	8305500000	29630000000	14681000000	7908200000	1799800000	16277000000	4594900000	4020200000	4448200000	6687400000	5322900000	5036200000	1788300000	6394500000
Q14690	PDCD11	Protein RRP5 homolog	106	1288	3411700000	6001700000	6207800000	32707000000	12754000000	6888700000	1184000000	14715000000	4862400000	3612300000	3534600000	6633700000	4854800000	4352900000	1564000000	5606500000
Q7Z417	NUFIP2	Nuclear fragile X mental retardation-interacting protein 2	33	366	3398900000	3359900000	4766500000	4111300000	4183500000	4464800000	3493500000	4017000000	3779800000	1955400000	2702100000	1131800000	1652500000	2746600000	3195700000	1664200000
P35268	RPL22	60S ribosomal protein L22	8	147	3363600000	4573500000	6114600000	10868000000	6349200000	7089000000	3329300000	6761500000	5338400000	2662600000	3391000000	1988100000	1876700000	4110000000	2597600000	2721100000
Q15424	SAFB	Scaffold attachment factor B1	58	477	3362100000	4539000000	4729100000	23785000000	9526700000	5373500000	1108500000	11032000000	4183100000	2636900000	2773100000	5326900000	3794300000	3117100000	1264800000	4388700000
P62277	RPS13	40S ribosomal protein S13	14	279	3360200000	5063300000	7715800000	15595000000	7909100000	8034500000	3173800000	9428200000	5106600000	2720700000	3978900000	3758800000	2965900000	4762200000	3125500000	3644100000
O75643	SNRNP200	U5 small nuclear ribonucleoprotein 200 kDa helicase	134	1386	3351300000	7549200000	5753100000	36316000000	13411000000	6367700000	1878600000	16160000000	4065300000	4671700000	3577500000	7369400000	5572500000	3697900000	2437000000	6465800000
O43707	ACTN4	Alpha-actinin-4	71	1170	3344700000	15257000000	6757100000	48868000000	19675000000	7747100000	7773000000	23714000000	4364000000	9156400000	3921800000	11726000000	7202400000	4670900000	7645000000	9137500000
P22087	FBL	rRNA 2-O-methyltransferase fibrillarin	22	608	3306100000	9453500000	10672000000	41118000000	17250000000	10551000000	2362900000	21229000000	3283600000	5383000000	5889600000	10046000000	6761700000	5909600000	2466800000	8572500000
P49792	RANBP2	E3 SUMO-protein ligase RanBP2	177	1368	3289600000	5977400000	6101800000	29595000000	11780000000	7594800000	1656100000	13930000000	5661000000	3523200000	3547900000	6329900000	4217400000	4320900000	1940800000	5067700000
Q12905	ILF2	Interleukin enhancer-binding factor 2	25	689	3285900000	8068800000	9223900000	32995000000	14090000000	10324000000	3304300000	19110000000	1769000000	5113300000	5459700000	8017300000	5374400000	6284100000	3383900000	7877000000
P62273	RPS29	40S ribosomal protein S29	8	112	3259900000	8197000000	5245400000	7706500000	8805500000	5906000000	6844900000	6594400000	3303900000	4331400000	2883700000	2152200000	3839800000	3411900000	6001900000	2502100000
Q00059	TFAM	Transcription factor A, mitochondrial	22	333	3250000000	5724400000	6625000000	13185000000	9821900000	5731300000	3417000000	6205800000	3492300000	3204600000	4156900000	3017600000	3652900000	3773200000	3201200000	2786600000
O00571	DDX3X	ATP-dependent RNA helicase DDX3X	48	604	3204900000	5473200000	5922200000	21190000000	8989100000	6664500000	3389700000	10571000000	4655400000	3157500000	3329500000	4755700000	3473900000	3783300000	3367500000	4194900000
Q9P287	BCCIP	BRCA2 and CDKN1A-interacting protein	7	28	3147600000	2986600000	9212800000	5430500000	4603100000	6719700000	2334400000	4573500000	0	2808400000	3152900000	1973800000	2341200000	2929600000	3670600000	1832800000
Q8WWM7	ATXN2L	Ataxin-2-like protein	59	637	3119400000	5155700000	7354900000	7377800000	6428300000	7248300000	5907100000	6369100000	4628300000	2832000000	4334800000	1796400000	2552100000	4213000000	5230400000	2440200000
O00541	PES1	Pescadillo homolog	33	470	3102400000	3920000000	3975800000	13985000000	7938200000	4918700000	920850000	7732700000	2336600000	2298200000	2631000000	3678100000	3131200000	2975700000	1045600000	3494200000
Q9UHB6	LIMA1	LIM domain and actin-binding protein 1	78	508	3095600000	6292000000	1072900000	31981000000	7804800000	1324400000	858270000	14775000000	4489800000	3539300000	837170000	7032200000	3003300000	1152500000	1023600000	5195400000
P46087	NOP2	Probable 28S rRNA (cytosine(4447)-C(5))-methyltransferase	43	422	3060800000	3936200000	4090400000	15986000000	6523400000	5160800000	737580000	8599400000	3942300000	2361400000	2299000000	3677800000	2703500000	2943100000	869290000	3109000000
P16104	H2AFX	Histone H2AX	14	37	3048600000	5403700000	3405800000	7982500000	5724400000	4381400000	883010000	6356300000	3341000000	2963500000	2074400000	2401600000	1781700000	2743200000	1165100000	2733200000
P36578	RPL4	60S ribosomal protein L4	31	538	3031800000	6110500000	7650900000	21773000000	11131000000	7453200000	3293200000	9690200000	3205200000	3726200000	4002600000	4980200000	4076100000	4788200000	3252100000	4648800000
Q92900	UPF1	Regulator of nonsense transcripts 1	67	1130	3014800000	6034400000	14050000000	10971000000	7058900000	9593700000	6132000000	7791700000	3606200000	3665400000	7950200000	2637100000	2978200000	5506200000	5852000000	3125900000
P10809	HSPD1	60 kDa heat shock protein, mitochondrial	52	848	2995800000	8552400000	7071200000	10998000000	9534400000	8329900000	8029700000	6811300000	3087400000	5098600000	4228500000	2820000000	4103700000	4627600000	7177800000	2817800000
Q8NC56	LEMD2	LEM domain-containing protein 2	36	502	2953200000	4525300000	6380700000	7490300000	7325900000	4398800000	4251300000	4534600000	3652300000	2495600000	3660800000	1785500000	2832000000	2744900000	3707200000	2019000000
Q13435	SF3B2	Splicing factor 3B subunit 2	56	700	2937800000	4897200000	4214200000	16201000000	8185600000	4682500000	2145500000	8997700000	4010100000	2821800000	2446100000	3811900000	3173000000	2541200000	2050800000	3182400000
Q13310	PABPC4	Polyadenylate-binding protein 4	52	535	2925400000	7303300000	17611000000	11751000000	9107000000	15212000000	7532000000	9252100000	5047100000	4290500000	10031000000	3150600000	3569500000	8200900000	6511900000	4009500000
P63010	AP2B1	AP-2 complex subunit beta	48	684	2913900000	4414300000	4764800000	9520700000	5371700000	3503800000	2844100000	5333300000	2910100000	2779900000	2713200000	2362900000	2217500000	2125700000	2649100000	2226900000
Q9ULW0	TPX2	Targeting protein for Xklp2	63	716	2907400000	3772500000	3339400000	16139000000	6585100000	4057100000	1122700000	8457800000	3220600000	2340200000	2140000000	3603000000	2469200000	2413000000	1376200000	3216600000
Q14980	NUMA1	Nuclear mitotic apparatus protein 1	126	768	2886200000	3630700000	1333200000	27307000000	6660500000	1578500000	1312700000	9879200000	4119200000	2294300000	1246500000	5166400000	2658000000	1371200000	1340700000	3495500000
P26373	RPL13	60S ribosomal protein L13	20	208	2885000000	4099500000	4544100000	10630000000	6812800000	4678200000	1513500000	6487100000	3174200000	2295400000	2419900000	2657400000	2336600000	3171000000	1881900000	2720900000
Q9NVP1	DDX18	ATP-dependent RNA helicase DDX18	42	734	2881300000	4793900000	5978200000	27045000000	10153000000	5972000000	1314300000	13407000000	3248100000	3077900000	3200400000	5650000000	4177900000	3359800000	1560100000	5209400000
Q13546	RIPK1	Receptor-interacting serine/threonine-protein kinase 1	49	457	2867900000	4810500000	13874000000	3696500000	6375700000	12308000000	12549000	38745000	2992500000	2822700000	7938200000	1033600000	2255500000	7534900000	8339700	10571000
Q9Y6K9	IKBKG	NF-kappa-B essential modulator	37	382	2867100000	4756900000	6201800000	3405700000	4513600000	8327100000	15140000	0	1896100000	3061200000	3948500000	571430000	2189400000	5288700000	20619000	0
Q8WXF1	PSPC1	Paraspeckle component 1	31	395	2858400000	4114700000	8025400000	7167200000	6331000000	4879100000	4729800000	4562300000	3996700000	2365000000	4379900000	1686400000	2507100000	2710300000	4159500000	2114100000
P13010	XRCC5	X-ray repair cross-complementing protein 5	46	671	2855400000	4765800000	6075500000	13397000000	9201900000	5969300000	3416400000	7747200000	3526200000	3017800000	3491400000	2964700000	3370800000	3472100000	3205400000	3298600000
P62753	RPS6	40S ribosomal protein S6	21	232	2840000000	4092700000	5191300000	8973000000	5485900000	5282100000	4578500000	5257200000	2751200000	2438000000	2791300000	2479500000	2185700000	3530300000	4114500000	2768300000
P16070	CD44	CD44 antigen	16	181	2791900000	5382700000	3916900000	12552000000	8464400000	4105900000	3338600000	5641500000	3602100000	3323200000	2377200000	2880400000	3070700000	2241600000	3376800000	2128300000
Q9NYF8	BCLAF1	Bcl-2-associated transcription factor 1	61	412	2786700000	3496800000	4424900000	11829000000	5009600000	3937200000	1434000000	5355400000	3932400000	1917300000	2392300000	2791000000	2039000000	2211700000	1461100000	1989800000
P62826	RAN	GTP-binding nuclear protein Ran	20	262	2746000000	6548400000	6064500000	15574000000	12221000000	5194600000	2172600000	9449800000	5299400000	3413800000	3096800000	3386800000	4081800000	2736000000	2483600000	4113400000
P17096	HMGA1	High mobility group protein HMG-I/HMG-Y	9	135	2729700000	2253200000	1268700000	4454500000	4229000000	1238100000	531890000	5477700000	2865000000	1318600000	552760000	799870000	1579600000	864000000	950620000	2578500000
Q92499	DDX1	ATP-dependent RNA helicase DDX1	50	772	2704800000	5496300000	7064800000	10591000000	6874800000	6199300000	4729800000	7691000000	2984800000	3222500000	4023900000	2589500000	2781400000	3537700000	4439800000	3287500000
P62750	RPL23A	60S ribosomal protein L23a	14	262	2656600000	3577200000	4548000000	10235000000	4958800000	5248700000	2439700000	5645700000	3585500000	1984900000	2381300000	2122200000	1938900000	2770300000	2685800000	2397900000
O14920	IKBKB	Inhibitor of nuclear factor kappa-B kinase subunit beta	50	427	2615000000	3913800000	5525800000	3362600000	4371300000	5537700000	0	0	2995000000	2258000000	3009900000	944650000	1745400000	3253500000	0	0
P84103	SRSF3	Serine/arginine-rich splicing factor 3	14	211	2579000000	3505900000	3561600000	16838000000	7241400000	4003600000	1742700000	8300100000	3358900000	2144800000	2079000000	3597900000	2795800000	2309800000	1766700000	3535900000
Q9Y520	PRRC2C	Protein PRRC2C	108	715	2556500000	3562400000	8983000000	4252800000	4370600000	6307400000	3343300000	3414300000	3516900000	2077400000	4553700000	1469400000	1776800000	3195100000	3287900000	1573400000
P62249	RPS16	40S ribosomal protein S16	14	380	2552000000	4210300000	7454900000	10213000000	6445900000	6443900000	3061400000	6269000000	2815900000	2544000000	4190900000	2372100000	2649100000	3700800000	3379700000	2483700000
P21589	NT5E	5-nucleotidase	38	809	2509200000	7965100000	12898000000	23920000000	16083000000	14867000000	2645800000	12889000000	1794900000	5001100000	7525900000	5949300000	6192900000	7256300000	2966900000	5484200000
O43795	MYO1B	Unconventional myosin-Ib	65	723	2506900000	5940700000	2593300000	30562000000	7575500000	4426500000	1492400000	12606000000	2568200000	3827100000	1795300000	6673700000	2875000000	2839600000	1772700000	5256600000
Q9H307	PNN	Pinin	49	359	2503800000	2307300000	2889300000	13083000000	5030100000	2634500000	520900000	6095600000	3098200000	1295000000	1576600000	2891400000	1905800000	1642300000	684980000	2388000000
P19438	TNFRSF1A	Tumor necrosis factor receptor superfamily member 1A;Tumor necrosis factor receptor superfamily member 1A, membrane form;Tumor necrosis factor-binding protein 1	24	265	2493100000	3505500000	9877000000	2145300000	3318800000	8029300000	0	11078000	2818500000	2237800000	5666000000	697750000	1581100000	4356600000	0	0
Q15459	SF3A1	Splicing factor 3A subunit 1	45	530	2487400000	3679000000	3537000000	14045000000	5948900000	3803000000	1713000000	6307100000	2772800000	2204100000	2148700000	3181900000	2277700000	2148000000	1813800000	2588300000
P25398	RPS12	40S ribosomal protein S12	12	192	2486400000	3439300000	5582400000	6803200000	4701000000	5839500000	2930000000	4000900000	1899500000	2283900000	3234700000	1688200000	1900500000	3589200000	3006100000	1975000000
Q02878	RPL6	60S ribosomal protein L6	20	314	2465400000	4882600000	5865600000	17477000000	8260700000	3458100000	2473600000	8053100000	4274300000	2632400000	3325300000	3975600000	3102700000	1882000000	2180800000	3249000000
Q13185	CBX3	Chromobox protein homolog 3	16	230	2447200000	3664600000	2332400000	12937000000	6245400000	4599400000	1022500000	8455500000	2436200000	2238500000	1440100000	3176100000	2500000000	2698900000	1022100000	3376300000
P07305	H1F0	Histone H1.0;Histone H1.0, N-terminally processed	12	104	2444100000	1868200000	1665300000	4100200000	3705800000	1139100000	539820000	3038800000	2434000000	1011700000	894390000	1281700000	1258900000	841330000	490740000	1532100000
P12956	XRCC6	X-ray repair cross-complementing protein 6	48	761	2422400000	5567800000	7780700000	16505000000	11694000000	7024900000	3639200000	10423000000	3689000000	3159500000	4270200000	3887600000	4435700000	3945100000	3754100000	3786200000
P15924	DSP	Desmoplakin	119	498	2409600000	2395900000	2786500000	935870000	3678900000	1710300000	4942700000	974160000	3103100000	1399500000	1436200000	351790000	1485500000	1179600000	4176500000	623320000
Q15393	SF3B3	Splicing factor 3B subunit 3	57	877	2406700000	4914300000	5092400000	18991000000	9079600000	4140700000	2093000000	10987000000	2848900000	3329800000	2878200000	4011400000	3394400000	2688500000	2409000000	4163400000
Q9Y6M1	IGF2BP2	Insulin-like growth factor 2 mRNA-binding protein 2	31	402	2395600000	3806100000	6721700000	7302000000	5426400000	4580600000	3530400000	4819700000	2550900000	2329200000	3870900000	1928000000	2046500000	2670000000	3345900000	2130300000
Q96GQ7	DDX27	Probable ATP-dependent RNA helicase DDX27	55	674	2381100000	3470200000	3840800000	17002000000	7160900000	4277800000	808530000	7758700000	3013700000	2015700000	2048200000	3835900000	2832600000	2433100000	842740000	3199000000
Q9NZB2	FAM120A	Constitutive coactivator of PPAR-gamma-like protein 1	60	722	2375700000	2834800000	7746100000	5847700000	4221900000	5437300000	3156700000	4302800000	3087400000	1726800000	4158200000	1495000000	1672500000	2992000000	2924000000	1812500000
P18124	RPL7	60S ribosomal protein L7	21	279	2357000000	4870700000	5370600000	14858000000	8178900000	4946300000	2638100000	7910600000	2627900000	2819000000	2813900000	3843100000	3388700000	2994000000	2494600000	3267500000
Q7Z695	ADCK2	Uncharacterized aarF domain-containing protein kinase 2	2	22	2353700000	2260000000	6822200000	5080600000	3785800000	4010500000	2379400000	3572300000	2672400000	0	0	0	0	0	0	0
P62851	RPS25	40S ribosomal protein S25	9	135	2336300000	3445500000	4590300000	7392800000	4800400000	3751700000	2991200000	5582600000	1725600000	2138100000	2893000000	1782200000	1698000000	2614800000	3677000000	2129300000
P17480	UBTF	Nucleolar transcription factor 1	41	451	2322900000	4447500000	4361600000	7081200000	5834600000	4370700000	2706500000	4546300000	2730800000	2809200000	2309900000	1795700000	2299800000	2203200000	2819800000	2007300000
Q03135	CAV1	Caveolin-1	14	191	2320700000	3214700000	4357200000	11328000000	6657700000	3857100000	987530000	5771700000	2129000000	2004100000	2527400000	2903500000	2531100000	2290200000	1485900000	2349000000
P62136	PPP1CA	Serine/threonine-protein phosphatase PP1-alpha catalytic subunit	25	379	2290800000	3847200000	2760400000	17076000000	7655200000	3791700000	1111700000	9305900000	3576800000	2310300000	1606300000	3862000000	2808000000	2160900000	1172800000	3379300000
O60832	DKC1	H/ACA ribonucleoprotein complex subunit 4	39	510	2288400000	3568200000	3874000000	16877000000	7580500000	3303800000	959220000	7684800000	3785800000	1924000000	1897700000	3532100000	2773300000	2109600000	940550000	2997100000
Q04837	SSBP1	Single-stranded DNA-binding protein, mitochondrial	10	158	2287700000	3117300000	3713300000	5434300000	4031600000	3650300000	1889200000	3211700000	1937300000	1902000000	2073800000	1516400000	1553000000	2455700000	2018700000	1283000000
P18754	RCC1	Regulator of chromosome condensation	23	594	2284000000	5567500000	4729300000	22240000000	10693000000	4566300000	1136400000	12590000000	1942800000	3489100000	2540900000	5672500000	4327000000	2680400000	1320800000	4800200000
Q9Y5B9	SUPT16H	FACT complex subunit SPT16	64	651	2258800000	6019500000	6989000000	9671700000	8444500000	5560700000	1371000000	5404400000	3066500000	3364700000	3670100000	2552700000	3194300000	3060400000	1623000000	2262400000
P62316	SNRPD2	Small nuclear ribonucleoprotein Sm D2	12	187	2201900000	2847300000	1797600000	10786000000	4248200000	2072300000	955570000	4211000000	1731700000	1457100000	1487500000	2539800000	1845600000	1477300000	876470000	1866300000
Q15061	WDR43	WD repeat-containing protein 43	32	408	2195700000	3336300000	3536600000	15149000000	6248900000	3181500000	580810000	6507100000	1915100000	1949200000	2085000000	3393700000	2454000000	2068600000	903620000	3110700000
Q1KMD3;H3BQZ7	HNRNPUL2;HNRNPUL2-BSCL2	Heterogeneous nuclear ribonucleoprotein U-like protein 2	50	653	2178100000	5248800000	4646700000	23425000000	10814000000	4626700000	1295200000	13741000000	2384300000	3348600000	2951500000	5601100000	4201700000	3010600000	1682300000	4737900000
Q15029	EFTUD2	116 kDa U5 small nuclear ribonucleoprotein component	58	811	2166700000	4489800000	3915700000	21323000000	8959600000	4198900000	1234000000	9259500000	2623100000	2678700000	2307400000	4573500000	3287700000	2439800000	1512500000	3967100000
Q16629	SRSF7	Serine/arginine-rich splicing factor 7	13	155	2122900000	2543600000	2498600000	11354000000	5365200000	2704100000	924770000	5919500000	2514400000	1627900000	1253600000	3166800000	1640400000	1690900000	942980000	2353000000
P62873	GNB1	Guanine nucleotide-binding protein G(I)/G(S)/G(T) subunit beta-1	19	258	2121900000	3672300000	6098900000	9051800000	7937100000	6787500000	1608500000	5788600000	1285800000	2389900000	3576000000	2337000000	3394100000	3966500000	1707600000	2410200000
Q07065	CKAP4	Cytoskeleton-associated protein 4	39	362	2117700000	4319800000	3768800000	4922400000	3703900000	3419200000	4259700000	3206900000	2360700000	2641800000	2262300000	1254200000	1540400000	2089100000	3932800000	1429900000
P61313	RPL15	60S ribosomal protein L15	15	225	2112300000	3653400000	4695300000	12504000000	5709400000	4138100000	1900300000	7088600000	3038000000	2100000000	2514500000	2917500000	2174200000	2575200000	1686700000	2980200000
P08238	HSP90AB1	Heat shock protein HSP 90-beta	48	656	2111800000	8658800000	6102600000	6910600000	10881000000	6566100000	9253200000	3762300000	3227400000	4735100000	3704200000	1745200000	3856700000	3832000000	7853000000	2032600000
Q13242	SRSF9	Serine/arginine-rich splicing factor 9	22	277	2073700000	2125900000	2009900000	10780000000	4050800000	2110200000	691360000	5242700000	2194500000	1405500000	1148700000	2299200000	1573300000	1268700000	831690000	2122600000
Q9H583	HEATR1	HEAT repeat-containing protein 1;HEAT repeat-containing protein 1, N-terminally processed	92	939	2064400000	4041000000	4359300000	20201000000	8412700000	4591600000	919270000	9821700000	3616900000	2450200000	2526500000	4175900000	3056600000	2662100000	973900000	3741800000
P23528	CFL1	Cofilin-1	23	294	2037200000	6367600000	2284300000	16761000000	8277200000	3316700000	2975800000	11077000000	2834600000	4093900000	1315300000	3822500000	3229300000	2050800000	3181900000	4035500000
Q07020	RPL18	60S ribosomal protein L18	10	185	2029700000	2839300000	4312400000	13846000000	6159700000	3512300000	1172100000	7112400000	2292200000	1761500000	2434300000	3196000000	2473800000	2049000000	1175300000	2906000000
P62081	RPS7	40S ribosomal protein S7	19	278	2018000000	5245500000	7949500000	16295000000	11611000000	11369000000	4224200000	8341600000	3550900000	3310800000	4604700000	3823900000	3546100000	6037100000	3601400000	4549600000
Q15366	PCBP2	Poly(rC)-binding protein 2	18	298	2015600000	2789600000	4267100000	5597800000	3985300000	2930600000	1804600000	3840300000	2137700000	1725900000	2428100000	1348800000	1603400000	1858400000	1720000000	1624900000
P62244	RPS15A	40S ribosomal protein S15a	12	253	2012800000	4576800000	8204900000	11597000000	6567600000	6854700000	4098000000	7199100000	3302400000	2567500000	4059900000	2989500000	2795100000	3937500000	3488700000	2760200000
Q9GZL7	WDR12	Ribosome biogenesis protein WDR12	25	344	2011600000	2381600000	3436400000	12760000000	4864800000	3366900000	657810000	6728900000	2399900000	1662600000	1825800000	2508800000	2303500000	1803800000	850450000	2524700000
Q14683	SMC1A	Structural maintenance of chromosomes protein 1A	86	541	2009400000	2614100000	2455800000	19567000000	4726900000	2301800000	772850000	5628600000	3143300000	1771700000	1369100000	3118700000	2011600000	1598300000	936320000	2339200000
Q13151	HNRNPA0	Heterogeneous nuclear ribonucleoprotein A0	19	306	1994500000	3970100000	5308300000	16059000000	6782100000	4774400000	2673800000	7651900000	2369900000	1917600000	2480000000	3199300000	2042300000	2453000000	2351800000	2765600000
P62899	RPL31	60S ribosomal protein L31	10	106	1987300000	2769900000	5358600000	7028700000	5011800000	4566600000	2463200000	4369800000	2085400000	1621300000	2770000000	1782300000	1916000000	3055900000	2462700000	2094700000
Q9UQE7	SMC3	Structural maintenance of chromosomes protein 3	81	567	1985800000	2583400000	1799300000	10936000000	5080500000	2715100000	780490000	5730700000	2897500000	1535300000	1265200000	2331300000	1759000000	1405500000	932490000	2022000000
Q14137	BOP1	Ribosome biogenesis protein BOP1	44	571	1976200000	2913800000	3721000000	14647000000	6430300000	3432400000	455620000	7673400000	2140700000	1845300000	1959400000	3433900000	2512600000	2081600000	741520000	3034100000
P49756	RBM25	RNA-binding protein 25	41	339	1919600000	2251200000	1986800000	9209600000	4024500000	2209500000	711450000	4465600000	2456000000	1404200000	1206800000	1989100000	1496900000	1268300000	853840000	1752500000
P18583	SON	Protein SON	74	550	1882500000	2403800000	2472700000	11090000000	4725100000	2552800000	649130000	5496100000	2346800000	1309200000	1431000000	2241700000	1731200000	1507800000	842390000	1922800000
Q5JTH9	RRP12	RRP12-like protein	61	551	1864200000	2768700000	3246900000	14532000000	6248800000	3596200000	475050000	6978500000	2602700000	1649300000	1702400000	3179000000	2378400000	2035500000	691010000	2656200000
P27635	RPL10	60S ribosomal protein L10	16	269	1847800000	2805200000	4769500000	7969100000	4227000000	4059000000	2366900000	3679200000	2729200000	1611900000	2339300000	1756100000	1626000000	2344700000	2355200000	1394900000
O95782	AP2A1	AP-2 complex subunit alpha-1	50	579	1846300000	4108900000	4424500000	9026700000	5580600000	3769000000	2098000000	5697300000	2175300000	2441300000	2582400000	2316800000	1974800000	2064400000	2344500000	2288800000
O00422	SAP18	Histone deacetylase complex subunit SAP18	13	194	1837400000	1591500000	1821100000	9391700000	3888000000	1986300000	547630000	4168300000	2527000000	1047600000	1029700000	1910200000	1543500000	1039900000	493420000	1742100000
Q9NQC7	CYLD	Ubiquitin carboxyl-terminal hydrolase CYLD	43	303	1834000000	3337800000	3721200000	1795800000	3116600000	4253800000	2247900	72211000	2557200000	2091600000	2229300000	379370000	1506000000	1564400000	0	36445000
Q7L2E3	DHX30	Putative ATP-dependent RNA helicase DHX30	77	817	1833200000	3583100000	9707400000	6989900000	5424800000	8763900000	3288300000	4905800000	3401100000	2195200000	4955400000	1891500000	2188800000	4258800000	3131400000	2100400000
A6NMZ7	COL6A6	Collagen alpha-6(VI) chain	2	10	1831700000	2845200000	4330200000	5616500000	7391300000	3025000000	1391300000	5359700000	0	0	0	0	2677600000	2037500000	0	2359600000
O60264	SMARCA5	SWI/SNF-related matrix-associated actin-dependent regulator of chromatin subfamily A member 5	69	711	1824400000	3654300000	4652500000	15121000000	6297200000	4790000000	812810000	7043100000	2614600000	2277800000	2444200000	3333300000	2518500000	2544800000	1048900000	2655600000
P04406	GAPDH	Glyceraldehyde-3-phosphate dehydrogenase	20	503	1808500000	12732000000	6723100000	8355700000	14661000000	5410400000	11985000000	4387300000	2326600000	7211700000	3892900000	2055300000	5654600000	3033400000	11360000000	1852500000
P62888	RPL30	60S ribosomal protein L30	8	189	1788800000	3917900000	4236300000	10502000000	5175400000	4155700000	2136200000	5179900000	2385800000	2379900000	2291800000	2575900000	2068900000	2383400000	2117600000	1966000000
Q8TEX9	IPO4	Importin-4	10	19	1755100000	1074100000	2437800000	9188900000	2419200000	2677000000	387290000	1862300000	0	841000000	1432400000	1093000000	1183300000	1282700000	948490000	1237900000
Q9UM82	SPATA2	Spermatogenesis-associated protein 2	30	268	1753100000	2684200000	3012900000	1969800000	2894100000	3915900000	0	0	2012600000	1540700000	1646900000	575270000	1152200000	2359000000	0	0
P35658	NUP214	Nuclear pore complex protein Nup214	62	596	1746200000	3015400000	2696400000	5818200000	3759900000	4052600000	2490700000	3349800000	2199000000	1825800000	1508000000	1546700000	1453800000	2166900000	2220000000	1503100000
Q9Y3I0	RTCB	tRNA-splicing ligase RtcB homolog	33	517	1738500000	4119100000	5821500000	7424100000	5043200000	5395800000	3609300000	6180500000	1724200000	2454400000	3255100000	2137200000	2230600000	3010000000	3618900000	2370100000
Q96CW1	AP2M1	AP-2 complex subunit mu	29	372	1730300000	2820500000	3431300000	6877200000	4096900000	2702800000	1780000000	3766400000	1783400000	1756800000	1870500000	1754900000	1602500000	1506100000	1903100000	1524500000
Q13838	DDX39B	Spliceosome RNA helicase DDX39B	29	452	1700000000	4021900000	4044700000	17528000000	8012100000	3511600000	1653600000	8374900000	2082600000	2373500000	2420400000	4182000000	2989800000	2146600000	1618300000	3352600000
Q15050	RRS1	Ribosome biogenesis regulatory protein homolog	32	294	1694100000	1553000000	1587200000	8284200000	3135000000	2240400000	262470000	4081000000	1882900000	966700000	1055500000	1842500000	1184700000	1105500000	410690000	1668300000
Q9UKD2	MRTO4	mRNA turnover protein 4 homolog	19	315	1688100000	2757600000	2844000000	10360000000	4928400000	2979900000	797370000	6058300000	2354400000	1617200000	1667300000	2382600000	1662000000	1744600000	775830000	2224300000
P62995	TRA2B	Transformer-2 protein homolog beta	21	224	1667600000	2738500000	2940000000	15244000000	6368800000	2763900000	1009900000	6555800000	2168600000	1668800000	1644000000	3505000000	2064100000	1768200000	983450000	2992400000
P46776	RPL27A	60S ribosomal protein L27a	9	88	1665500000	2529100000	3856200000	5858200000	3583700000	3093700000	1509600000	3936200000	1999200000	1582100000	2023300000	1450800000	1318900000	2012600000	1462800000	1677400000
Q12788	TBL3	Transducin beta-like protein 3	50	573	1659600000	3178300000	3227200000	14283000000	6149400000	3655300000	666950000	6988500000	2483600000	1910700000	1886600000	2990100000	2370600000	2128100000	818930000	2624300000
A0A0A6YYL6;P18621	RPL17-C18orf32;RPL17	60S ribosomal protein L17	16	308	1640700000	3260200000	5377400000	8102300000	4489100000	4493000000	2745200000	4583400000	1973400000	1931300000	2931800000	2022600000	1816100000	2399200000	2511800000	1921700000
Q9BVP2	GNL3	Guanine nucleotide-binding protein-like 3	37	332	1638000000	1872100000	2110000000	9575200000	4043700000	2513800000	544720000	4300400000	1850200000	1189700000	1459800000	1947800000	1632200000	1438000000	651550000	1734000000
P51116	FXR2	Fragile X mental retardation syndrome-related protein 2	47	523	1637900000	3665500000	10281000000	6050800000	5136800000	6498400000	3330500000	4680600000	2239900000	2115200000	5051100000	1625000000	2066200000	3571200000	3164400000	2134500000
Q13813	SPTAN1	Spectrin alpha chain, non-erythrocytic 1	161	1006	1630400000	4550700000	1560900000	21959000000	8191900000	2811900000	1137100000	10600000000	2927400000	2870300000	1279300000	4362100000	2963400000	1740700000	1452000000	3705400000
Q01082	SPTBN1	Spectrin beta chain, non-erythrocytic 1	141	910	1622000000	9014800000	5854300000	24213000000	12007000000	6624100000	6510700000	12127000000	5374300000	5017200000	1868900000	7974400000	5100500000	2790200000	2488300000	6356800000
Q8N1F7	NUP93	Nuclear pore complex protein Nup93	47	485	1618500000	2351000000	2505200000	8209100000	3941000000	3107300000	1213500000	3728600000	2114800000	1390100000	1550300000	1824600000	1530300000	1713300000	1257000000	1471100000
O75400	PRPF40A	Pre-mRNA-processing factor 40 homolog A	39	350	1609500000	1669600000	1424800000	9601900000	3829400000	1994000000	623610000	4481800000	2335300000	1100900000	851190000	1895900000	1468200000	1082600000	675410000	1743700000
O15042	U2SURP	U2 snRNP-associated SURP motif-containing protein	45	332	1590700000	2267200000	1617200000	9939200000	4180200000	3174500000	1146000000	4286300000	2766800000	1415000000	1067300000	2238900000	1510800000	1275200000	846990000	1792600000
P56182	RRP1	Ribosomal RNA processing protein 1 homolog A	25	239	1575100000	1320600000	1754400000	6704300000	2820300000	1890200000	313570000	3725800000	1632400000	912300000	1001000000	1676200000	1076500000	1081500000	418150000	1411400000
P15144	ANPEP	Aminopeptidase N	45	584	1572100000	4217100000	4845000000	12228000000	9631100000	5201000000	1516900000	6070400000	2372400000	2612500000	2713300000	2718200000	3600100000	2870800000	1547000000	2509100000
Q15397	KIAA0020	Pumilio domain-containing protein KIAA0020	38	568	1565800000	3955700000	3568300000	17654000000	6526100000	4027800000	858450000	7994200000	2141900000	2292200000	2044600000	3842800000	2892200000	2277400000	963840000	3121200000
P12814	ACTN1	Alpha-actinin-1	70	700	1563400000	6553900000	2184800000	20661000000	9066700000	3241700000	3374800000	10642000000	1891500000	3834300000	1621400000	4733200000	3604800000	2127700000	3134400000	4255900000
Q99848	EBNA1BP2	Probable rRNA-processing protein EBP2	23	324	1560400000	2243100000	2290700000	11614000000	3472100000	2601500000	585250000	3855100000	2046600000	1304400000	1276400000	2543600000	1410700000	1235500000	696000000	1768800000
P18077	RPL35A	60S ribosomal protein L35a	11	119	1553200000	1636100000	879600000	4193300000	2046700000	1855600000	1030300000	2172300000	1573600000	942890000	647050000	1268600000	737690000	1073500000	775380000	948640000
P62263	RPS14	40S ribosomal protein S14	12	304	1547700000	3029700000	4755000000	6548600000	4303300000	5110800000	2996700000	4974600000	1093900000	2104300000	2465000000	1450600000	1611600000	3224400000	2789600000	2244300000
P62913	RPL11	60S ribosomal protein L11	17	218	1542800000	2715800000	2839900000	8824300000	4144900000	3015200000	1464200000	4344200000	1894900000	1514400000	1455600000	2410700000	1529300000	1675200000	1288200000	1854600000
O95793	STAU1	Double-stranded RNA-binding protein Staufen homolog 1	39	448	1535800000	2450100000	4613200000	5833300000	3673200000	4246500000	1956700000	3452900000	2184400000	1442600000	2583600000	1451500000	1424700000	2306800000	1843600000	1422100000
Q03701	CEBPZ	CCAAT/enhancer-binding protein zeta	63	606	1533300000	3134800000	3412700000	14816000000	6414400000	3720100000	638100000	7293200000	2823500000	1841300000	1782000000	3328500000	2298900000	2014300000	819220000	2722900000
P02751	FN1	Fibronectin;Anastellin;Ugl-Y1;Ugl-Y2;Ugl-Y3	84	618	1524200000	4476900000	1125200000	7346800000	7329400000	2043700000	1649800000	5736000000	2632900000	2407000000	765330000	1755100000	2488000000	1262600000	1744700000	1951800000
P62241	RPS8	40S ribosomal protein S8	17	368	1524000000	3744400000	4412800000	11012000000	5094100000	4442400000	2428200000	4913400000	1808100000	2003600000	2635300000	2407200000	1750000000	2707700000	2648200000	2255900000
O14979	HNRNPDL	Heterogeneous nuclear ribonucleoprotein D-like	26	347	1516900000	4602500000	4909000000	17888000000	7388300000	5503100000	1714500000	9790500000	1829800000	2653100000	3233000000	4305200000	2553800000	2911800000	1895800000	3966600000
P60866	RPS20	40S ribosomal protein S20	10	172	1506100000	2034000000	3435500000	5279800000	2948900000	3048000000	2225500000	3538900000	1664000000	1319000000	1948500000	908750000	1170700000	2145700000	2199800000	1486700000
Q14694	USP10	Ubiquitin carboxyl-terminal hydrolase 10	43	553	1496800000	3315300000	10622000000	6092000000	4476000000	7054700000	3636400000	5041400000	1409900000	2106200000	5672100000	1827600000	1914100000	4275300000	3411700000	2150000000
P46783;A0A1W2PQS6	RPS10	40S ribosomal protein S10	10	260	1488700000	1962100000	3632900000	5299300000	4688800000	4036900000	2351600000	4665300000	1629100000	1280800000	2420000000	1448500000	1891100000	2294300000	1896700000	1636400000
P05114	HMGN1	Non-histone chromosomal protein HMG-14	11	52	1475400000	869830000	972260000	4147200000	2268600000	1440100000	185390000	1967200000	1271200000	495890000	734620000	1371900000	1072300000	740840000	191630000	676730000
Q5BKZ1	ZNF326	DBIRD complex subunit ZNF326	35	413	1474200000	2684000000	2809000000	10738000000	4739400000	3230900000	754500000	6165600000	2147900000	1469800000	1491500000	2311000000	1906800000	1744300000	755800000	2262900000
P07437	TUBB	Tubulin beta chain	28	260	1472900000	5085700000	6970400000	4578300000	6641300000	5970700000	5562700000	3132300000	1446800000	2897800000	4316500000	1290500000	2785900000	3570900000	4984500000	1560800000
Q6PKG0	LARP1	La-related protein 1	59	498	1469700000	2455000000	6680700000	4489800000	2541500000	5109400000	2719700000	3228500000	2257200000	1413900000	3410800000	1218500000	1292200000	2644400000	2561000000	1331700000
Q96I24	FUBP3	Far upstream element-binding protein 3	35	418	1467800000	3399000000	3620800000	8569000000	5216600000	3424000000	1535000000	5889900000	2112200000	1807000000	1908700000	2029100000	1983800000	2035300000	1609300000	2132200000
Q9UQ35	SRRM2	Serine/arginine repetitive matrix protein 2	67	427	1454800000	1588500000	2048100000	6581700000	2780300000	2447100000	1156000000	3485000000	2092600000	1010200000	1230600000	1360300000	1112700000	1354000000	1064600000	1222300000
O43818	RRP9	U3 small nucleolar RNA-interacting protein 2	21	210	1454100000	1883000000	1894500000	8199900000	3989100000	2337700000	445190000	4326500000	1627700000	1225900000	1304200000	1896500000	1472400000	1258500000	580880000	1747600000
P46777	RPL5	60S ribosomal protein L5	24	389	1451100000	3341900000	3671700000	13250000000	5696500000	3785200000	1754200000	5708800000	1962200000	1904200000	1973900000	2864500000	2128300000	2076400000	1655800000	2031100000
Q00325	SLC25A3	Phosphate carrier protein, mitochondrial	15	276	1448600000	3125800000	4067600000	2705600000	2387000000	2570100000	2992600000	2049300000	1631700000	1952700000	2281000000	575680000	1118000000	1537900000	2678800000	955430000
P0DN76;Q01081	U2AF1	Splicing factor U2AF 35 kDa subunit	12	131	1445700000	1553300000	1543200000	6437200000	2716500000	1758800000	610050000	3397600000	1759000000	891740000	856080000	1431900000	1101200000	934620000	683990000	1387300000
Q9Y5S9	RBM8A	RNA-binding protein 8A	14	195	1426700000	1885700000	2256200000	7048100000	3795500000	2220300000	657570000	4036400000	1372000000	1037900000	1250900000	1605000000	1391300000	1377900000	645800000	1948900000
Q2TAY7	SMU1	WD40 repeat-containing protein SMU1;WD40 repeat-containing protein SMU1, N-terminally processed	23	281	1425400000	2011600000	1781000000	7653800000	3604000000	1739500000	596370000	4617000000	1618000000	1242500000	1061400000	1742000000	1422400000	1016200000	693840000	1831000000
P27816	MAP4	Microtubule-associated protein 4	45	207	1421400000	2043600000	1021900000	2404200000	2697600000	1512500000	1425100000	1752300000	1536800000	1163200000	603910000	881790000	1064700000	650170000	1524100000	778110000
P61254;J3QQQ9	RPL26	60S ribosomal protein L26	15	193	1396400000	2435200000	3933500000	6901000000	2638400000	2755400000	1952900000	3006100000	1994100000	1436100000	1600300000	1381300000	1252000000	1543000000	2113800000	1447000000
P52926	HMGA2	High mobility group protein HMGI-C	9	231	1374700000	1215100000	1351800000	4973400000	2199300000	1785600000	572030000	2566400000	1391600000	673340000	757180000	1063000000	1132400000	816720000	371640000	1232100000
P00338	LDHA	L-lactate dehydrogenase A chain	23	248	1372800000	7965600000	2748900000	4610800000	9084100000	2502400000	7555600000	2272400000	1963900000	4437600000	1737600000	1100200000	3400700000	1647300000	7448800000	1035100000
P40429;Q6NVV1	RPL13A;RPL13AP3	60S ribosomal protein L13a;Putative 60S ribosomal protein L13a protein RPL13AP3	8	142	1369800000	1741600000	2097400000	5108500000	3530400000	2131600000	1020600000	3040400000	1632500000	1148900000	1230200000	1301300000	1337500000	1219800000	870550000	1192300000
Q16643	DBN1	Drebrin	38	361	1364400000	2791800000	604630000	22488000000	4692400000	725460000	398740000	9345600000	2363100000	1676600000	437790000	4515800000	1749500000	533580000	535600000	3409100000
Q9BUF5	TUBB6	Tubulin beta-6 chain	30	452	1353600000	4971800000	6396800000	4213200000	6230400000	5748700000	5252500000	3099800000	2402500000	2760700000	3823000000	867670000	2048200000	3086900000	4253400000	1375400000
P49207	RPL34	60S ribosomal protein L34	10	88	1353600000	1340500000	1755700000	5401800000	3037800000	1646900000	644450000	2755100000	1549600000	921020000	1082100000	1034600000	1102400000	1076600000	851080000	1059800000
P05141	SLC25A5	ADP/ATP translocase 2;ADP/ATP translocase 2, N-terminally processed	22	222	1351700000	3420800000	4170400000	3854400000	3149100000	4266800000	2911000000	2933700000	1095100000	2133400000	2427900000	988900000	1361200000	2589800000	2636100000	1395000000
Q13247	SRSF6	Serine/arginine-rich splicing factor 6	17	159	1342000000	1572700000	1551000000	5718500000	2650000000	1512200000	690770000	3131200000	1412300000	906580000	919020000	1344000000	1050500000	878950000	681110000	1350200000
Q06787	FMR1	Fragile X mental retardation protein 1	39	339	1321400000	2673000000	7241300000	4028100000	3430400000	5457300000	2601700000	2854100000	2203300000	1653500000	3744400000	1159000000	1533100000	2583400000	2478900000	1299400000
P62906	RPL10A	60S ribosomal protein L10a	14	401	1319900000	3241800000	3698900000	11092000000	4432000000	3772500000	1536100000	5672800000	713320000	2123100000	2036600000	2807300000	2050500000	2265000000	1508800000	2192100000
Q9NSV4	DIAPH3	Protein diaphanous homolog 3	6	12	1315000000	1847900000	2274400000	1640100000	1398800000	2412500000	707930000	986620000	0	0	1266900000	0	745160000	964530000	1076800000	0
P0DMV9;P0DMV8	HSPA1B;HSPA1A	Heat shock 70 kDa protein 1B;Heat shock 70 kDa protein 1A	37	369	1293300000	3723400000	2772300000	6487700000	4311600000	3272300000	2875800000	3528500000	1522900000	2104300000	1721600000	1672500000	1903900000	1819400000	2593600000	1596600000
P19105;O14950;P24844	MYL12A;MYL12B;MYL9	Myosin regulatory light chain 12A;Myosin regulatory light chain 12B;Myosin regulatory light polypeptide 9	12	299	1289500000	4181600000	1497500000	19490000000	3921700000	2417600000	1589300000	6454700000	856460000	2585200000	847170000	3761000000	1673400000	1501700000	1849900000	2972800000
O00479	HMGN4	High mobility group nucleosome-binding domain-containing protein 4	7	47	1279500000	635760000	427840000	1180700000	1199400000	1008000000	315680000	1697100000	1325500000	446500000	265570000	300120000	519570000	422820000	279350000	929680000
Q96SB3	PPP1R9B	Neurabin-2	37	212	1275200000	1798300000	543900000	5371200000	2742400000	660860000	298040000	2338000000	1594800000	1065500000	384100000	1125500000	923430000	556350000	332910000	898540000
Q8TDN6	BRIX1	Ribosome biogenesis protein BRX1 homolog	27	396	1271400000	4245700000	4033500000	21621000000	8256900000	4596600000	940600000	8880100000	1702600000	2632700000	2421000000	4791700000	3318100000	2629500000	1002600000	3589600000
A0A0B4J1V8;Q9NQ55	PPAN-P2RY11;PPAN	Suppressor of SWI4 1 homolog	21	229	1254900000	1329500000	1512400000	6847200000	2827500000	1697400000	271590000	3182700000	1952200000	815280000	818860000	1531300000	966270000	838360000	332950000	1202000000
P52948	NUP98	Nuclear pore complex protein Nup98-Nup96;Nuclear pore complex protein Nup98;Nuclear pore complex protein Nup96	74	594	1252000000	2895300000	2837800000	9597500000	4785600000	3367600000	1601000000	5428300000	2379600000	1593900000	1503000000	2132100000	1724100000	1918300000	1607000000	2022600000
Q8WWI1	LMO7	LIM domain only protein 7	86	462	1240600000	2460200000	406660000	11674000000	4286000000	1031800000	313730000	4793500000	1896800000	1475700000	414920000	2393200000	1375200000	788040000	488680000	1673200000
Q12874	SF3A3	Splicing factor 3A subunit 3	30	260	1240500000	2176700000	1922400000	6291500000	3037700000	2188600000	1011500000	3326400000	1384900000	1187900000	1325800000	1425000000	1296500000	1195900000	1025200000	1374400000
Q13490	BIRC2	Baculoviral IAP repeat-containing protein 2	39	318	1239100000	2474400000	7435200000	1989900000	3289600000	7563000000	20548000	5345100	1732500000	1711700000	4148000000	688490000	1387000000	3802500000	0	0
Q15628	TRADD	Tumor necrosis factor receptor type 1-associated DEATH domain protein	16	241	1223800000	2395700000	7040300000	2477200000	2901000000	5808100000	6110500	6487100	712200000	1664400000	4033000000	581080000	1314300000	3595200000	7433100	0
Q02543	RPL18A	60S ribosomal protein L18a	14	134	1219000000	2296900000	2304200000	8310300000	3640200000	2665400000	1154800000	4037000000	1486600000	1355500000	1332600000	1697600000	1442900000	1872600000	1217500000	1629000000
P40939	HADHA	Trifunctional enzyme subunit alpha, mitochondrial;Long-chain enoyl-CoA hydratase;Long chain 3-hydroxyacyl-CoA dehydrogenase	42	439	1217900000	2936200000	3185400000	5786400000	4500200000	3574200000	2040100000	3566200000	1808000000	1903200000	1779100000	1307800000	1785200000	1699200000	1999400000	1307900000
Q13148	TARDBP	TAR DNA-binding protein 43	14	180	1213400000	1316300000	1718900000	4647200000	2389500000	1527700000	584810000	2531800000	1538900000	790300000	977600000	1016900000	952160000	880720000	634090000	961060000
Q8WXH0	SYNE2	Nesprin-2	234	828	1211500000	3016900000	1607800000	7875300000	4148400000	1416900000	853730000	4234000000	1977800000	1388000000	1203200000	1709100000	1471400000	1024300000	829450000	1543800000
P42766	RPL35	60S ribosomal protein L35	5	96	1207900000	2489600000	4162300000	5545300000	3707300000	2684100000	1641600000	3640900000	1822400000	1581900000	1984100000	1207700000	1234100000	1876200000	1589000000	1648900000
Q9NW13	RBM28	RNA-binding protein 28	41	311	1205200000	2286900000	2708600000	7732100000	3679300000	2983100000	383710000	3607300000	1907200000	1162700000	1320000000	1974400000	1538200000	1390900000	479340000	1563300000
Q9NZI8	IGF2BP1	Insulin-like growth factor 2 mRNA-binding protein 1	32	311	1199400000	2086500000	4726800000	3660200000	3290700000	4188200000	1883100000	2475500000	1299100000	1161900000	2460300000	1203100000	1410600000	2254800000	1894300000	1261400000
Q14157	UBAP2L	Ubiquitin-associated protein 2-like	30	354	1191700000	2405000000	4119700000	2834900000	2983400000	3298600000	2480500000	1929400000	1898600000	1383600000	2119400000	745360000	1195900000	1698000000	2189500000	826840000
O75531	BANF1	Barrier-to-autointegration factor;Barrier-to-autointegration factor, N-terminally processed	12	214	1187400000	2489900000	3403300000	5896200000	5566700000	4332600000	1038900000	2973300000	1299500000	1351200000	1670800000	1483100000	2125000000	2654700000	1078600000	1274100000
Q9Y5J1	UTP18	U3 small nucleolar RNA-associated protein 18 homolog	32	279	1169300000	1737200000	1506100000	7950700000	3885500000	2425800000	361200000	3989300000	1916000000	1022700000	1069600000	1615600000	1318700000	1206500000	420390000	1553500000
O94906	PRPF6	Pre-mRNA-processing factor 6	46	370	1161300000	1601300000	1138500000	7214300000	3100800000	1382600000	509430000	3608100000	1506200000	1000900000	735510000	1593800000	1198000000	774480000	634660000	1281500000
P55769	NHP2L1	NHP2-like protein 1;NHP2-like protein 1, N-terminally processed	11	245	1158300000	2042100000	1634500000	8444000000	3929300000	3179900000	465390000	4575100000	1338500000	1183700000	1128200000	1924600000	1724100000	1539400000	413450000	2023400000
Q09666	AHNAK	Neuroblast differentiation-associated protein AHNAK	215	1151	1151600000	6797800000	4304800000	7451100000	7354800000	4550900000	5677800000	3587100000	1999500000	3950700000	2733800000	1992100000	2586000000	2482300000	5033900000	1533100000
Q9BUJ2	HNRNPUL1	Heterogeneous nuclear ribonucleoprotein U-like protein 1	37	440	1146000000	2728600000	3890100000	4407300000	3868900000	3170100000	2073500000	3788600000	1624100000	1544600000	2290800000	1050600000	1509500000	1887800000	1933800000	1386200000
P17066	HSPA6	Heat shock 70 kDa protein 6	13	37	1137400000	896370000	812120000	2246600000	1565700000	1003900000	1089600000	874920000	0	544770000	0	0	0	0	0	0
P46779	RPL28	60S ribosomal protein L28	11	77	1135200000	1264900000	1683900000	3459000000	2030900000	1370100000	1026600000	1513400000	1503300000	759310000	821210000	864960000	829210000	860490000	922380000	600040000
O00566	MPHOSPH10	U3 small nucleolar ribonucleoprotein protein MPP10	31	228	1135000000	1445400000	1442500000	5779100000	2709100000	1459300000	316790000	3322000000	1280100000	907300000	825970000	1401000000	1048600000	936460000	367040000	1269300000
P13639	EEF2	Elongation factor 2	44	426	1130400000	4903500000	3377300000	4212900000	6014800000	2752200000	4253000000	2248900000	1638000000	2636400000	1775300000	1107600000	2428700000	1745300000	3750300000	937490000
P60660	MYL6	Myosin light polypeptide 6	10	108	1119600000	1605900000	534360000	7811600000	2260400000	606350000	501460000	2800300000	1033200000	1188900000	379790000	1556700000	847370000	618930000	449730000	1262400000
P81605	DCD	Dermcidin;Survival-promoting peptide;DCD-1	4	53	1102600000	552620000	684020000	270740000	747420000	746410000	1059500000	475410000	1146100000	349740000	400970000	74406000	339830000	468030000	1051500000	233670000
Q15428	SF3A2	Splicing factor 3A subunit 2	15	174	1101000000	1539500000	1589600000	4902200000	2738300000	1497500000	716890000	2577100000	1195500000	819320000	1021500000	1062700000	935020000	913080000	632420000	1201300000
O94901	SUN1	SUN domain-containing protein 1	32	329	1098400000	1761700000	1562100000	6242800000	3196600000	1690100000	560740000	3350000000	1628700000	1112200000	824760000	1382000000	1177900000	891290000	640520000	1304400000
Q14839	CHD4	Chromodomain-helicase-DNA-binding protein 4	83	501	1089900000	2402000000	2081600000	9455900000	4028800000	2072100000	643750000	4149800000	1998700000	1299100000	1172200000	1978300000	1533000000	1091900000	770040000	1555100000
Q9H0H5	RACGAP1	Rac GTPase-activating protein 1	37	409	1082100000	1619900000	4724200000	3502500000	2916600000	5461600000	498470000	1648900000	1158200000	1067300000	2597300000	919790000	1182600000	3060600000	602170000	768970000
Q96DI7	SNRNP40	U5 small nuclear ribonucleoprotein 40 kDa protein	22	259	1075700000	1813300000	1183200000	7622200000	2821600000	1313900000	370100000	3148200000	1472000000	935630000	690140000	1644800000	1028400000	865730000	439030000	1257700000
P30050	RPL12	60S ribosomal protein L12	11	194	1067800000	2844000000	3465400000	8743000000	4752800000	3909000000	1601300000	4697000000	908480000	1680100000	2019400000	1830800000	2104200000	2361600000	1566600000	2074800000
P25705	ATP5A1	ATP synthase subunit alpha, mitochondrial	32	297	1067300000	4382400000	3135900000	3078300000	3428200000	2656900000	3816700000	3039100000	1662600000	2334500000	1837100000	744850000	1525400000	1560300000	3430500000	1364500000
O60293	ZFC3H1	Zinc finger C3H1 domain-containing protein	4	9	1065000000	745150000	841510000	31924000	425620000	865100000	1581200000	460920000	0	0	0	7503500	0	0	0	0
Q59GN2;P62891	RPL39P5;RPL39	Putative 60S ribosomal protein L39-like 5;60S ribosomal protein L39	3	99	1057300000	7068400000	7355900000	2439000000	6802000000	10465000000	4575700000	5527900000	1317000000	4546400000	4301900000	673610000	2626100000	5610200000	4697200000	2451900000
Q86V48	LUZP1	Leucine zipper protein 1	60	339	1055400000	1722100000	633990000	6137200000	2120700000	908100000	483760000	3176300000	1414700000	944280000	486340000	1350600000	830530000	584500000	578100000	1114800000
Q96A72	MAGOHB	Protein mago nashi homolog 2	15	231	1054500000	2214900000	2454600000	9299100000	3956000000	2097000000	706290000	4889900000	1945400000	1210100000	1351700000	2318300000	1391000000	1112500000	616650000	1678800000
Q07666	KHDRBS1	KH domain-containing, RNA-binding, signal transduction-associated protein 1	17	260	1047300000	2977300000	3776600000	9577800000	4981600000	3330700000	1819000000	6532800000	1778700000	1776500000	1956000000	1846000000	1850300000	1831000000	1668800000	2627600000
Q8NI36	WDR36	WD repeat-containing protein 36	42	432	1047200000	2286700000	2077600000	10072000000	4690100000	2655700000	406580000	4998600000	1648300000	1309900000	1227300000	2179800000	1742300000	1493900000	563270000	1894200000
Q9UKV3	ACIN1	Apoptotic chromatin condensation inducer in the nucleus	52	381	1036500000	1566200000	1282200000	9701600000	4008000000	1769000000	387050000	5156500000	1385300000	1021800000	941640000	2091900000	1445600000	1071600000	466610000	1839300000
Q9H7B2	RPF2	Ribosome production factor 2 homolog	21	219	1036000000	1669200000	1735000000	9845900000	3507200000	1995600000	350920000	3929600000	1725000000	1044300000	970300000	2000600000	1298400000	1177000000	383110000	1557100000
P48634	PRRC2A	Protein PRRC2A	77	453	1035500000	1737600000	4315500000	1842900000	2025600000	2710600000	1756500000	1826100000	1514600000	1023500000	2130000000	663430000	900870000	1469200000	1574600000	780980000
Q9Y3Y2	CHTOP	Chromatin target of PRMT1 protein	8	118	1027600000	1320700000	934540000	6975100000	2411300000	1202700000	437130000	3036200000	1155200000	907000000	589510000	1508000000	951990000	720290000	547570000	1153900000
Q16666	IFI16	Gamma-interferon-inducible protein 16	42	344	1022100000	2393600000	2199900000	6090800000	3951200000	1840000000	1580900000	3802800000	2063400000	1315900000	1172700000	1496100000	1415700000	1016300000	1271800000	1449200000
Q96KR1	ZFR	Zinc finger RNA-binding protein	51	430	1018800000	1907700000	1860300000	10404000000	4015400000	2291300000	559790000	4816100000	1339000000	1239900000	1129700000	2208900000	1610100000	1273400000	717840000	1798200000
P42677	RPS27	40S ribosomal protein S27	10	149	1017900000	2320400000	3763800000	2461200000	3209100000	3293800000	1349200000	2093900000	985960000	1396000000	1902400000	754590000	1063800000	1952200000	1746000000	1023900000
P08621	SNRNP70	U1 small nuclear ribonucleoprotein 70 kDa	21	175	1010600000	939130000	881590000	7886800000	1849800000	936830000	326310000	2424600000	1196600000	647730000	564440000	1567900000	803540000	612490000	401480000	943220000
P01375	TNF	Tumor necrosis factor;Tumor necrosis factor, membrane form;Intracellular domain 1;Intracellular domain 2;C-domain 1;C-domain 2;Tumor necrosis factor, soluble form	10	118	1008600000	2990100000	6126300000	2338400000	3489000000	6215700000	33333000	80934000	841690000	1712500000	4045500000	501710000	1204000000	3832300000	51275000	54368000
P07355;A6NMY6	ANXA2;ANXA2P2	Annexin A2;Putative annexin A2-like protein	28	319	1007200000	4605600000	2857800000	5117100000	5731600000	2640600000	4936400000	2449600000	1248100000	2946800000	1856600000	1180100000	2166600000	1776600000	4453100000	1075500000
P07900	HSP90AA1	Heat shock protein HSP 90-alpha	47	399	1004400000	3427800000	2003500000	2539300000	5010300000	2322400000	3998100000	1852400000	1313400000	1973000000	1339100000	706200000	1972500000	1349700000	3561900000	826980000
Q92616	GCN1L1	Translational activator GCN1	56	169	1004300000	1650000000	2000600000	1058000000	2709900000	1766400000	858340000	1795500000	948990000	1173700000	1043700000	303340000	946120000	937220000	1297300000	677810000
Q14974	KPNB1	Importin subunit beta-1	37	495	1001000000	2797300000	2297200000	8722500000	4748000000	2916300000	1344800000	5036800000	1636300000	1581700000	1374300000	1998700000	1776500000	1616400000	1296900000	1861800000
Q9BQ39	DDX50	ATP-dependent RNA helicase DDX50	44	293	994420000	1296000000	1616700000	7078600000	2524900000	1402300000	590330000	3227800000	1594800000	900410000	935990000	1449300000	917490000	818820000	625330000	1111500000
Q9GZS1	POLR1E	DNA-directed RNA polymerase I subunit RPA49	18	156	993380000	513400000	620010000	2361500000	1148700000	667610000	123640000	1271400000	626030000	415280000	440710000	521660000	482880000	574630000	247560000	542210000
P68133;P68032;P63267;P62736	ACTA1;ACTC1;ACTG2;ACTA2	Actin, alpha skeletal muscle;Actin, alpha cardiac muscle 1;Actin, gamma-enteric smooth muscle;Actin, aortic smooth muscle	25	202	990860000	17116000000	6620600000	39819000000	27661000000	12828000000	5587400000	34859000000	748720000	9027900000	3363200000	12941000000	8760700000	8284500000	4276900000	16071000000
Q8NC51	SERBP1	Plasminogen activator inhibitor 1 RNA-binding protein	25	222	985060000	2166100000	1553200000	4477800000	3061600000	1842800000	1769000000	3188700000	1446800000	1198200000	841560000	1109100000	1168800000	1005900000	1653000000	1315000000
P05165	PCCA	Propionyl-CoA carboxylase alpha chain, mitochondrial	45	410	983370000	2558700000	2634000000	1881100000	3227500000	2750500000	3873400000	2120200000	1489200000	1420400000	1529000000	516130000	1160400000	1523200000	3634200000	930220000
Q9H8H0	NOL11	Nucleolar protein 11	42	371	979060000	2047800000	2222700000	10652000000	3912800000	2424800000	396090000	4452900000	1532900000	1253300000	1274800000	2259100000	1455000000	1412400000	562110000	1636200000
Q9UIG0	BAZ1B	Tyrosine-protein kinase BAZ1B	74	514	978260000	1994700000	2215400000	10529000000	3582600000	2292200000	388500000	4913900000	1496000000	1333600000	1278800000	2215100000	1485900000	1310100000	533150000	1628400000
P26038	MSN	Moesin	48	364	968810000	3086300000	2112700000	10083000000	4514300000	2589900000	2852300000	2159400000	1900800000	2029700000	1461800000	1124000000	1841300000	1525600000	2632400000	1007800000
O43166	SIPA1L1	Signal-induced proliferation-associated 1-like protein 1	81	359	967160000	1725500000	590430000	6506700000	3209900000	1037800000	249530000	2812000000	1544800000	922560000	424890000	1303700000	1073900000	682370000	346410000	940160000
P24928	POLR2A	DNA-directed RNA polymerase II subunit RPB1	87	568	966900000	1938800000	2073100000	10038000000	4107500000	2115300000	406900000	4844700000	1749300000	1189600000	1269800000	1922100000	1503500000	1244600000	579280000	1771600000
P15927	RPA2	Replication protein A 32 kDa subunit	10	172	961190000	1869000000	3138700000	3386000000	3909100000	2078800000	1721700000	1977500000	965340000	1009100000	2193500000	899930000	1454500000	1205300000	1274700000	1009000000
O00159	MYO1C	Unconventional myosin-Ic	52	496	956260000	2887400000	2377400000	13849000000	3146700000	2379200000	1092500000	6574700000	1743200000	1625500000	1394300000	2895500000	1267000000	1390000000	1176900000	2510900000
Q6DKI1	RPL7L1	60S ribosomal protein L7-like 1	18	259	946160000	2042700000	2115900000	11665000000	3871500000	2553600000	402920000	4924100000	672640000	1279500000	1392300000	2517100000	1583400000	1615500000	503950000	1971100000
P62917	RPL8	60S ribosomal protein L8	15	203	943960000	2560900000	2447700000	4804500000	3570200000	2738200000	1287900000	3631500000	1519700000	1267300000	1359100000	1570200000	1293600000	1275100000	1320600000	1384600000
Q6YHK3	CD109	CD109 antigen	46	540	943340000	2845700000	3200000000	7648500000	4988300000	3401600000	744740000	3830600000	1132300000	1705100000	1769300000	1726200000	1917200000	1906800000	896820000	1665800000
Q8WXI9	GATAD2B	Transcriptional repressor p66-beta	16	81	940070000	1996600000	2429800000	8341800000	3785700000	2671800000	527460000	3923400000	1891500000	1346200000	968110000	1826700000	1242000000	1209900000	1041700000	1484100000
Q96HS1	PGAM5	Serine/threonine-protein phosphatase PGAM5, mitochondrial	25	267	935170000	2020100000	2527000000	4379100000	2643200000	2416700000	977780000	1796700000	1283800000	1055700000	1351500000	900470000	930530000	1306000000	1086000000	1078000000
P05198	EIF2S1	Eukaryotic translation initiation factor 2 subunit 1	31	292	920320000	2142700000	1692400000	7844200000	4027300000	1686500000	1194000000	3959700000	1346500000	1394800000	1219400000	1497800000	1465500000	1077800000	1092000000	1506200000
P46100	ATRX	Transcriptional regulator ATRX	87	446	919510000	2465400000	3389500000	5097800000	3331000000	3230100000	482590000	2651500000	1811700000	1428600000	1779800000	1021400000	1387600000	1639700000	615050000	965880000
P62841	RPS15	40S ribosomal protein S15	7	242	919150000	1345800000	2772800000	2635300000	1867200000	1703900000	1158200000	1947300000	1398600000	738760000	1108600000	659180000	711000000	800270000	980340000	624260000
P0CG47;P0CG48	UBB;UBC	Polyubiquitin-B;Ubiquitin;Polyubiquitin-C;Ubiquitin	17	22	916500000	1278500000	987740000	1281300000	1222200000	1502000000	5183500	9027900	650500000	615160000	712030000	317870000	406470000	1037100000	0	0
P12270	TPR	Nucleoprotein TPR	95	419	913720000	1476200000	985590000	6917500000	2475600000	1287600000	421350000	2681100000	1226500000	887310000	652430000	1342300000	924070000	739870000	551320000	1061600000
Q15750	TAB1	TGF-beta-activated kinase 1 and MAP3K7-binding protein 1	32	290	913360000	1695400000	4049800000	1964700000	2452500000	4704400000	3335500	0	905520000	1041200000	2193000000	589480000	1047600000	2600200000	0	0
P63162;P14678	SNRPN;SNRPB	Small nuclear ribonucleoprotein-associated protein N;Small nuclear ribonucleoprotein-associated proteins B and B	11	197	911590000	1936300000	2114500000	10148000000	3827900000	1450300000	744270000	5179600000	1000500000	1416900000	1211800000	2184400000	1516500000	869680000	701650000	1989500000
O00267	SUPT5H	Transcription elongation factor SPT5	46	283	909110000	1589900000	1540600000	5720800000	2914400000	1713900000	575360000	2921000000	1235700000	896490000	860140000	1476400000	1093700000	921820000	517200000	1126000000
P49790	NUP153	Nuclear pore complex protein Nup153	62	342	908530000	1276100000	825750000	6566000000	2566600000	1401900000	411070000	2870300000	1375500000	799320000	568980000	1315600000	908480000	760770000	514240000	1100100000
Q06830	PRDX1	Peroxiredoxin-1	18	176	904800000	3071100000	1512000000	2553800000	3417000000	1437900000	3159200000	1881500000	1374900000	1769300000	908550000	650020000	1220600000	1055300000	2876600000	740290000
P56537	EIF6	Eukaryotic translation initiation factor 6	10	193	904590000	1772600000	1999800000	5878500000	3547800000	2192600000	633490000	3973800000	933910000	1063200000	1194400000	1349300000	1337700000	1357100000	648750000	1703300000
P62857	RPS28	40S ribosomal protein S28	8	118	902420000	1434300000	3401700000	1807400000	2951800000	3310800000	1460900000	2105600000	1059100000	1053400000	1716800000	709040000	716560000	1863900000	1279300000	1322100000
O43663	PRC1	Protein regulator of cytokinesis 1	38	288	895190000	1423000000	2453000000	3725200000	2373000000	2435000000	677320000	2101600000	1268200000	845930000	1241000000	901160000	821630000	1261500000	661390000	804070000
Q9NVI7	ATAD3A	ATPase family AAA domain-containing protein 3A	36	262	895160000	1864800000	3160900000	3298400000	2474500000	2653600000	1585500000	2024900000	1015700000	1123400000	1749000000	887310000	1031900000	1582100000	1399400000	1023000000
Q8TDD1	DDX54	ATP-dependent RNA helicase DDX54	48	403	895050000	1549300000	2019800000	8373800000	3699400000	1875200000	363040000	4164700000	1194800000	1037000000	1179100000	1816100000	1278200000	1254400000	479510000	1473600000
P55795	HNRNPH2	Heterogeneous nuclear ribonucleoprotein H2	18	182	895010000	1116700000	1328100000	4264300000	1917200000	1678000000	676620000	1930700000	1050700000	743180000	788660000	725630000	753940000	754050000	823820000	755630000
O75369	FLNB	Filamin-B	135	765	894970000	4160100000	1670400000	8954500000	5302200000	1925400000	2552000000	4797600000	1815500000	2277000000	1147100000	1943900000	1974400000	1348300000	2167000000	1835400000
Q16891	IMMT	MICOS complex subunit MIC60	43	270	893870000	1519900000	2672400000	1800000000	1799600000	995640000	1633800000	1116400000	1117400000	940870000	1425700000	503960000	782230000	716080000	1282500000	567280000
P05388;Q8NHW5	RPLP0;RPLP0P6	60S acidic ribosomal protein P0;60S acidic ribosomal protein P0-like	15	269	888240000	2254600000	2889400000	4717200000	3688000000	2663200000	1941800000	2516000000	753420000	1409700000	1656100000	1235000000	1426700000	1680600000	1955000000	1097800000
O75083	WDR1	WD repeat-containing protein 1	34	387	882900000	3781900000	1323800000	12497000000	5208300000	2371800000	1540400000	6601500000	2043000000	2251300000	607970000	2782700000	1893400000	1207900000	1298700000	2523500000
Q9H6R4	NOL6	Nucleolar protein 6	38	493	882050000	1859400000	2196200000	9748600000	4109300000	2572900000	383480000	4552000000	1369200000	1145000000	1195200000	2110100000	1471700000	1372700000	557950000	1583700000
P04792	HSPB1	Heat shock protein beta-1	20	241	880510000	1967300000	2515600000	1766100000	2409300000	2146400000	2048400000	1760900000	787210000	1243500000	1460100000	526180000	927470000	1250400000	1889000000	667790000
P41091;Q2VIR3;F8W810	EIF2S3;EIF2S3L	Eukaryotic translation initiation factor 2 subunit 3;Putative eukaryotic translation initiation factor 2 subunit 3-like protein	25	277	879400000	2186900000	1909600000	8025700000	4310600000	1830000000	1039300000	4025900000	1221500000	1334900000	1055600000	1850000000	1629200000	1126800000	1081100000	1577000000
Q14692	BMS1	Ribosome biogenesis protein BMS1 homolog	56	472	875820000	1781100000	2061700000	10319000000	4244800000	2136400000	432220000	4404900000	1691800000	991730000	1160300000	2059100000	1487500000	1182400000	525880000	1735400000
Q9Y221	NIP7	60S ribosome subunit biogenesis protein NIP7 homolog	13	168	873020000	1782800000	2199300000	7791300000	3598700000	2409400000	407780000	4857300000	1391100000	976520000	1116800000	2284400000	1439600000	1206900000	369100000	1661400000
P61353	RPL27	60S ribosomal protein L27	9	210	872040000	2880100000	3666700000	6930300000	4678900000	3824900000	1395300000	4987000000	1087800000	1573700000	2001400000	2067400000	1762300000	2235100000	1311000000	1948700000
P98179	RBM3	RNA-binding protein 3	8	124	871850000	1671300000	1229900000	7124000000	2814000000	872980000	703040000	3610400000	952640000	938470000	695340000	1592000000	930870000	642530000	928190000	1584700000
Q9UBU9	NXF1	Nuclear RNA export factor 1	35	313	868960000	1319200000	1392400000	6656000000	2953300000	1865800000	335610000	3254200000	1375300000	729170000	850970000	1370800000	993300000	1008100000	408590000	1266500000
Q10570	CPSF1	Cleavage and polyadenylation specificity factor subunit 1	62	495	868640000	1684000000	1715400000	8684700000	3266500000	1884800000	501730000	4403400000	1594600000	1063200000	982630000	1885500000	1197100000	1028600000	553230000	1547600000
P83731	RPL24	60S ribosomal protein L24	10	123	866190000	2437700000	3535900000	4971300000	2453900000	2963300000	1665700000	2901200000	1008700000	1325000000	1994400000	1110700000	881050000	2042800000	1589200000	1370000000
Q9BRZ2	TRIM56	E3 ubiquitin-protein ligase TRIM56	7	17	865080000	24448000	46279000	116450000	56260000	25647000	19953000	0	0	17383000	19421000	23770000	23845000	0	27862000	0
P08579	SNRPB2	U2 small nuclear ribonucleoprotein B	12	107	856220000	1057000000	1020600000	2989700000	1847800000	1176100000	542860000	2371300000	1020200000	605820000	603220000	735530000	755950000	630870000	532140000	877290000
P53990	IST1	IST1 homolog	8	34	852460000	789090000	757760000	1212700000	782070000	829880000	816990000	550110000	571430000	489160000	546760000	294140000	536210000	560170000	585700000	311130000
Q13573	SNW1	SNW domain-containing protein 1	32	288	845940000	1425300000	1038400000	5810300000	2358400000	1575700000	464880000	3327100000	1251900000	828440000	662600000	1261400000	1040100000	778200000	567330000	1154700000
P09012	SNRPA	U1 small nuclear ribonucleoprotein A	13	139	840700000	1403600000	1105600000	6023000000	2378800000	1402900000	677850000	2753400000	924610000	933790000	742340000	1362400000	885640000	806390000	700250000	1081200000
Q9NY93	DDX56	Probable ATP-dependent RNA helicase DDX56	30	317	840390000	1436100000	1868600000	7121500000	3247600000	1899500000	322340000	3960900000	1428000000	846070000	1091600000	1579900000	1217400000	1019300000	378190000	1400300000
P26196	DDX6	Probable ATP-dependent RNA helicase DDX6	28	322	838080000	2300700000	3006000000	3778100000	2492300000	2202200000	2075500000	2666200000	878450000	1328700000	1725800000	963960000	1040700000	1375800000	1954800000	1111500000
Q96T88	UHRF1	E3 ubiquitin-protein ligase UHRF1	43	345	836540000	1676900000	934580000	9043000000	3660200000	1049600000	296180000	3490900000	1563800000	930010000	603330000	1770300000	1382700000	671070000	356630000	1255900000
Q15269;A0A0B4J2E5	PWP2	Periodic tryptophan protein 2 homolog	37	424	830790000	2046500000	2133700000	9621200000	4103200000	2432500000	395670000	4685600000	1385500000	1274800000	1129200000	2229900000	1507600000	1332000000	502290000	1812900000
Q09028	RBBP4	Histone-binding protein RBBP4	21	288	826660000	2057300000	1775600000	12402000000	4787800000	1992500000	844760000	4636600000	1405200000	1564600000	1296300000	2270700000	1533200000	1239900000	973490000	1783900000
P05783	KRT18	Keratin, type I cytoskeletal 18	25	182	824580000	1251200000	1776900000	3355100000	2018400000	1229700000	691170000	1648100000	1107300000	745270000	959030000	755450000	720970000	735530000	723200000	693130000
P14618	PKM	Pyruvate kinase PKM	45	551	823690000	7188600000	4017600000	5525500000	9275600000	2981500000	7398200000	2721300000	1223900000	4094100000	2442700000	1436100000	3716400000	2041700000	6370800000	1374400000
Q8NI27	THOC2	THO complex subunit 2	54	403	823620000	1270100000	1117800000	9390400000	3108300000	1411100000	273670000	3898100000	1367800000	890950000	692240000	1857300000	1122000000	791680000	361350000	1449400000
Q969X6	CIRH1A	Cirhin	30	375	820960000	1910600000	2126800000	8781800000	3623000000	2096400000	436050000	4398400000	1205500000	1127600000	1160800000	1969100000	1417100000	1212300000	474490000	1766600000
P62854;Q5JNZ5	RPS26;RPS26P11	40S ribosomal protein S26;Putative 40S ribosomal protein S26-like 1	3	70	819110000	1426400000	1904000000	3049100000	2436700000	2399500000	1318300000	2187800000	605210000	883180000	1297100000	723460000	996810000	1437000000	1343300000	978500000
Q08945	SSRP1	FACT complex subunit SSRP1	29	349	816120000	3408100000	4568300000	5456300000	5398500000	3737100000	776050000	3936800000	1273000000	1982000000	2394000000	1460000000	2126800000	2034400000	807120000	1569700000
P07737	PFN1	Profilin-1	13	155	815420000	2814500000	1233200000	1729900000	2659600000	672190000	2151000000	845730000	671850000	1367400000	680670000	413280000	1069200000	563150000	2575800000	366250000
P60842	EIF4A1	Eukaryotic initiation factor 4A-I	28	327	812120000	3488700000	3204800000	4566700000	4967400000	3016800000	3162000000	2762100000	1122700000	2047600000	1767700000	1126100000	1964800000	1736700000	2849500000	1267300000
P62306	SNRPF	Small nuclear ribonucleoprotein F	8	91	810450000	949770000	515350000	3410700000	1574900000	528520000	195130000	1473900000	669780000	538380000	327780000	839130000	662580000	386320000	187070000	701000000
P63104	YWHAZ	14-3-3 protein zeta/delta	19	126	808990000	1909200000	703080000	2228500000	2220600000	659600000	1903000000	822970000	924210000	1184000000	467440000	554130000	914670000	460380000	1666400000	397900000
O15111	CHUK	Inhibitor of nuclear factor kappa-B kinase subunit alpha	33	255	808780000	1430600000	3191400000	1389500000	1637700000	3896200000	1162300	7692700	1132300000	943580000	1616200000	450650000	780700000	1966600000	0	0
Q5QJE6	DNTTIP2	Deoxynucleotidyltransferase terminal-interacting protein 2	33	222	807530000	1080200000	1058500000	5202900000	2277400000	1302800000	283180000	2465600000	1452400000	616990000	661870000	1123900000	771660000	722320000	282880000	818580000
Q96C19	EFHD2	EF-hand domain-containing protein D2	23	166	806570000	1336600000	186810000	8774900000	1690600000	354930000	366820000	3891200000	1010900000	846250000	170130000	1876800000	802630000	260240000	435980000	1409600000
Q6NZI2	PTRF	Polymerase I and transcript release factor	18	240	805650000	2068900000	2444500000	7507200000	2950200000	2616700000	861160000	2400800000	1128200000	1241700000	1343000000	1640300000	1199200000	1343500000	994850000	1030200000
Q16531	DDB1	DNA damage-binding protein 1	54	460	805420000	2088300000	1977200000	5473000000	3108000000	1962700000	994180000	3176200000	1591400000	1217000000	1079600000	1173100000	1184000000	1056500000	1012900000	1102400000
Q12996	CSTF3	Cleavage stimulation factor subunit 3	37	290	801930000	1445700000	1343900000	6708900000	2806800000	1281800000	308650000	3549900000	1389500000	884830000	774970000	1425100000	969690000	793180000	398070000	1200000000
Q6RFH5	WDR74	WD repeat-containing protein 74	21	243	801830000	1433400000	1403100000	6841600000	3192400000	1848500000	271720000	3332500000	1118700000	925620000	856040000	1515300000	1160800000	1019800000	350950000	1333800000
P00558	PGK1	Phosphoglycerate kinase 1	33	362	800300000	4983400000	1641900000	2687100000	5016900000	1528600000	5008700000	1259900000	724940000	2748600000	1193700000	809910000	2046200000	1137400000	4274000000	911600000
P84098	RPL19	60S ribosomal protein L19	9	123	799550000	1481300000	2271000000	5102800000	2461900000	2117500000	1495200000	1592400000	478730000	1104400000	1426500000	1043100000	844770000	1406300000	1343600000	1076600000
P50914	RPL14	60S ribosomal protein L14	6	141	796090000	1906200000	2234700000	6514500000	3232400000	2357700000	981580000	2817300000	1220100000	1093000000	1243700000	1486200000	1225700000	1226500000	939730000	1090700000
Q8TED0	UTP15	U3 small nucleolar RNA-associated protein 15 homolog	32	326	794380000	1668300000	1964300000	8946700000	3887300000	2357300000	360000000	4277600000	1105300000	1065700000	1255200000	1949400000	1517800000	1266900000	448800000	1654100000
P32969	RPL9	60S ribosomal protein L9	14	241	790100000	2513100000	3257000000	8101800000	4136100000	3094500000	1778300000	4408200000	1018600000	1604200000	1865800000	1944800000	1660700000	1698500000	1755600000	1803100000
Q92804	TAF15	TATA-binding protein-associated factor 2N	17	142	788600000	1180000000	1097100000	3395900000	1723600000	1293700000	578650000	2620700000	844220000	635330000	622810000	1168600000	679770000	684050000	540820000	988980000
P83881;H7BZ11	RPL36A;RPL36A-HNRNPH2	60S ribosomal protein L36a	11	69	785860000	1112900000	1678100000	2711400000	1772400000	1528500000	959290000	1451100000	883250000	609800000	937920000	640700000	861870000	855680000	949110000	669470000
P49750	YLPM1	YLP motif-containing protein 1	67	382	779500000	1316600000	1232000000	6723300000	2725500000	1330300000	376520000	2871300000	1406900000	787320000	786270000	1262200000	964880000	808110000	506150000	951880000
P09661	SNRPA1	U2 small nuclear ribonucleoprotein A	14	186	775600000	1146400000	1213700000	4086000000	1995500000	1122600000	450580000	2315000000	767950000	736370000	665040000	1018900000	752870000	763110000	480780000	892430000
Q9HCD5	NCOA5	Nuclear receptor coactivator 5	31	217	770030000	1240800000	1293200000	5787600000	2536600000	1179600000	309100000	2692700000	1183000000	738550000	789520000	1225700000	880740000	705990000	336530000	949320000
Q02241	KIF23	Kinesin-like protein KIF23	49	383	767010000	1783700000	6732600000	3459500000	4393200000	5058500000	550630000	2064100000	1570300000	1083900000	3491600000	864490000	1709900000	2522000000	774000000	847630000
Q00577	PURA	Transcriptional activator protein Pur-alpha	18	188	763940000	944030000	2424900000	1848700000	1419300000	2112400000	1035700000	1265300000	611620000	582120000	1472600000	487860000	612630000	1181500000	923250000	582510000
P14625	HSP90B1	Endoplasmin	50	342	761180000	4055400000	1263400000	2981400000	4772600000	1483300000	4661300000	1525500000	1414700000	2388600000	757380000	724200000	1847400000	875680000	4178700000	677720000
P40967	PMEL	Melanocyte protein PMEL;M-alpha;M-beta	10	185	760660000	3351500000	3033900000	8587200000	4957500000	2704900000	2385600000	4948100000	1326900000	1789300000	1871300000	1744000000	1763700000	1776200000	2485800000	1733000000
P46060	RANGAP1	Ran GTPase-activating protein 1	36	329	758000000	1690200000	1715900000	7700200000	2774700000	2377300000	640530000	3292100000	1286000000	977030000	1087300000	1578500000	1123800000	1181100000	719330000	1284600000
P62258	YWHAE	14-3-3 protein epsilon	24	246	755570000	3016700000	981330000	2863000000	3925300000	1155400000	2123700000	1760400000	1281600000	1704700000	492250000	772440000	1452400000	595000000	1919200000	719480000
Q96I25	RBM17	Splicing factor 45	25	178	754020000	866450000	580510000	3510800000	1149500000	854250000	270250000	1651600000	869100000	463080000	393570000	710560000	478820000	503980000	356210000	625930000
Q13428	TCOF1	Treacle protein	53	219	753820000	997710000	746940000	4520900000	2061200000	920330000	288850000	2136800000	938220000	547540000	548140000	896460000	799020000	550330000	386330000	751960000
P42285	SKIV2L2	Superkiller viralicidic activity 2-like 2	55	424	753100000	1655700000	1253600000	9627400000	3086200000	1401800000	362960000	4041400000	1169400000	970470000	744490000	2013900000	1201200000	795310000	548370000	1506000000
Q9NYH9	UTP6	U3 small nucleolar RNA-associated protein 6 homolog	33	311	748480000	1367400000	1461500000	5320800000	2866300000	1498800000	253040000	2770700000	1103800000	783110000	838460000	1224700000	1017500000	876910000	338110000	1085500000
P46778	RPL21	60S ribosomal protein L21	10	117	743820000	2017300000	1981600000	4335200000	2618700000	1910900000	910200000	2981100000	337800000	1121400000	1110400000	1198400000	1223300000	1305500000	1018200000	1252400000
Q3ZCM7	TUBB8	Tubulin beta-8 chain	11	72	741590000	2842200000	3036900000	2587900000	3228200000	2121500000	2550900000	1430900000	230830000	1789700000	1756700000	618360000	1324800000	1066000000	2635800000	605430000
P62829	RPL23	60S ribosomal protein L23	12	334	741240000	3383600000	4489000000	10105000000	4531600000	4164200000	2456900000	4752400000	1057800000	1993900000	2476500000	1879700000	1652500000	2448700000	2054100000	2212700000
Q9NWH9	SLTM	SAFB-like transcription modulator	40	193	737950000	852750000	594370000	4095300000	1581700000	874050000	164170000	1903400000	950020000	512480000	390100000	829180000	610820000	488660000	238890000	762070000
O75691	UTP20	Small subunit processome component 20 homolog	90	520	733640000	1390500000	1330900000	7712600000	3073900000	1379200000	253300000	3188300000	1159400000	839730000	831150000	1520400000	1119800000	811970000	367470000	1289800000
Q13011	ECH1	Delta(3,5)-Delta(2,4)-dienoyl-CoA isomerase, mitochondrial	16	148	731350000	1449000000	2871000000	1405300000	1829500000	3335500000	2195900000	1244400000	915340000	928680000	1644500000	452830000	766280000	1807000000	2018600000	599480000
P61513	RPL37A	60S ribosomal protein L37a	5	98	730560000	1340800000	1026800000	1730800000	1656200000	1370100000	1098300000	1213300000	771430000	770710000	767620000	508770000	595050000	774240000	1101400000	416450000
Q9BYG3	NIFK	MKI67 FHA domain-interacting nucleolar phosphoprotein	25	404	726010000	1873800000	2490600000	9074100000	4461400000	2393700000	444740000	4040700000	1009000000	1068100000	1291800000	2135600000	1616000000	1516500000	467010000	1706700000
Q8IWX8	CHERP	Calcium homeostasis endoplasmic reticulum protein	26	279	722240000	1557000000	1111000000	4704300000	2447200000	1289900000	443020000	2633900000	1026400000	762800000	642600000	978630000	840400000	709030000	550390000	1066500000
Q13206	DDX10	Probable ATP-dependent RNA helicase DDX10	39	300	715350000	1134900000	1329100000	5715100000	2614000000	1787800000	196460000	3102200000	1234200000	729500000	752810000	1232500000	986810000	907960000	326530000	1081800000
Q0ZGT2	NEXN	Nexilin	40	199	710060000	1109800000	516890000	3674400000	1679400000	449060000	161930000	1928500000	888850000	660560000	312100000	844460000	697310000	315760000	210320000	654970000
Q9C0J8	WDR33	pre-mRNA 3 end processing protein WDR33	40	255	708170000	836100000	945430000	4286900000	1778100000	744030000	208590000	1689600000	875840000	547250000	549870000	861490000	632570000	512010000	312920000	658270000
P49411	TUFM	Elongation factor Tu, mitochondrial	28	229	707340000	2274900000	1058600000	2288600000	2214700000	1264900000	2174600000	1806200000	1027900000	1347200000	673170000	587100000	950200000	739480000	1815400000	792760000
Q86U42	PABPN1	Polyadenylate-binding protein 2	16	165	703100000	1082700000	1242400000	5608400000	2473000000	1061300000	543530000	2695100000	1516900000	641190000	665920000	1277700000	814600000	504510000	536320000	844290000
Q9H0F6	SHARPIN	Sharpin	14	124	702490000	1082900000	1766700000	1330700000	1862300000	2336800000	0	169200000	871870000	756870000	839490000	584770000	674830000	1222300000	0	0
Q9NY12	GAR1	H/ACA ribonucleoprotein complex subunit 1	9	107	699980000	1026900000	1095100000	4212300000	2280800000	1270600000	286920000	2452600000	656180000	718310000	679640000	978540000	860190000	783630000	237080000	1066300000
Q93077;Q7L7L0;P04908	HIST1H2AC;HIST3H2A;HIST1H2AB	Histone H2A type 1-C;Histone H2A type 3;Histone H2A type 1-B/E	14	89	699110000	1036700000	387050000	9034000000	1012900000	3462800000	265430000	2863900000	785390000	645820000	245280000	2536700000	492920000	1339900000	261370000	1254900000
Q9H2U1	DHX36	ATP-dependent RNA helicase DHX36	45	360	697480000	1617000000	3056500000	3800600000	2221800000	2624800000	1476100000	2397600000	1512900000	969620000	1543400000	828290000	861640000	1416900000	1295000000	938550000
Q86V81	ALYREF	THO complex subunit 4	14	279	694680000	2842900000	3176700000	10307000000	4411400000	3317600000	1329900000	5659000000	403240000	1824200000	1820300000	2452600000	1800200000	2010300000	1460400000	2272700000
Q8IWA0	WDR75	WD repeat-containing protein 75	41	463	693890000	2401200000	2844300000	11416000000	5280900000	3125100000	472070000	5351900000	1032900000	1598100000	1657400000	2315600000	2016300000	1700800000	654760000	2278500000
Q01844	EWSR1	RNA-binding protein EWS	9	241	693640000	1741600000	1729900000	3797600000	2440800000	1496200000	2077000000	2429200000	405190000	1207900000	1128000000	1065900000	915270000	844810000	1988800000	891920000
Q8NF91	SYNE1	Nesprin-1	31	65	692150000	606100000	794410000	2616000000	1248200000	899400000	347830000	1345600000	528010000	363180000	336920000	519900000	448600000	405990000	356070000	501030000
P08582	MFI2	Melanotransferrin	33	230	688020000	1498400000	1115900000	2906900000	2075400000	801540000	528530000	1581500000	1046100000	822350000	545700000	680680000	789230000	495230000	576950000	586670000
O95816	BAG2	BAG family molecular chaperone regulator 2	17	139	687180000	1241000000	2073400000	1534900000	1730800000	1909000000	1390400000	1287400000	867210000	781650000	1114400000	439400000	719920000	1094700000	1217800000	613450000
Q12769	NUP160	Nuclear pore complex protein Nup160	50	468	686990000	1421100000	1443500000	8344800000	3308300000	1720800000	431410000	3737200000	1371300000	896330000	831100000	1748900000	1165300000	961610000	542730000	1315300000
P53007	SLC25A1	Tricarboxylate transport protein, mitochondrial	13	119	684650000	1466000000	1263200000	1145400000	1602100000	720260000	1314100000	1285500000	580950000	950590000	721210000	400470000	601770000	565040000	1222300000	501230000
P30876	POLR2B	DNA-directed RNA polymerase II subunit RPB2	66	428	683430000	1779900000	1864800000	7943200000	3257200000	1879900000	297710000	3429500000	1286000000	1007600000	1012000000	1599300000	1231600000	1032600000	443860000	1400600000
Q9BVJ6	UTP14A	U3 small nucleolar RNA-associated protein 14 homolog A	40	314	681180000	1046500000	1224300000	5090500000	2058200000	1450100000	203090000	2577100000	873930000	624470000	694160000	1186300000	873030000	755590000	307270000	1014300000
O75683	SURF6	Surfeit locus protein 6	16	138	680830000	709620000	698270000	3138400000	1360900000	959680000	151730000	1967100000	941970000	402930000	405910000	719670000	538210000	509400000	222770000	718930000
P26368	U2AF2	Splicing factor U2AF 65 kDa subunit	20	351	677940000	1566400000	1320500000	6537200000	2781800000	1358900000	647610000	3495600000	340770000	997510000	821060000	1545800000	1171200000	757250000	670050000	1423400000
Q9Y3B9	RRP15	RRP15-like protein	14	119	675590000	665220000	699780000	4210800000	1522300000	790650000	135150000	1698200000	495770000	427740000	447240000	984560000	657570000	540700000	166390000	764140000
Q9H0S4	DDX47	Probable ATP-dependent RNA helicase DDX47	25	292	670080000	1460800000	1609000000	6730900000	3068900000	1785500000	406950000	3413300000	1208800000	819940000	922860000	1460700000	1108500000	990470000	430410000	1236500000
Q8IZL8	PELP1	Proline-, glutamic acid- and leucine-rich protein 1	25	249	669090000	812170000	697850000	5081600000	1716200000	687110000	212790000	1887700000	867280000	517600000	435670000	1050100000	637050000	458980000	273330000	699730000
P51532	SMARCA4	Transcription activator BRG1	42	222	667940000	1215800000	800530000	4332600000	1856100000	751570000	211160000	1691000000	987880000	598120000	523870000	860130000	632810000	477050000	261430000	678820000
Q99459	CDC5L	Cell division cycle 5-like protein	49	414	667230000	1557000000	1316000000	8386000000	3389900000	1437900000	449310000	3492900000	1119600000	963620000	802600000	1683900000	1257600000	889350000	526960000	1310200000
P42704	LRPPRC	Leucine-rich PPR motif-containing protein, mitochondrial	76	572	665150000	2023500000	4321000000	3027100000	3364700000	3422600000	2022300000	1868500000	1390200000	1228300000	2126800000	746790000	1218800000	1912200000	1942800000	787650000
P62314	SNRPD1	Small nuclear ribonucleoprotein Sm D1	5	158	661870000	1756400000	1687500000	8956200000	3345400000	1791300000	611570000	4415800000	529890000	1185700000	953500000	2086600000	1286200000	1088400000	639050000	1779500000
Q14151	SAFB2	Scaffold attachment factor B2	53	172	659900000	914400000	921990000	4799900000	1499000000	956050000	211630000	2335200000	850220000	527710000	571830000	1080000000	671050000	605040000	283990000	733290000
Q96T37	RBM15	Putative RNA-binding protein 15	40	217	657820000	800050000	565950000	3838500000	1606600000	685550000	175150000	2088600000	1006100000	460060000	385590000	733190000	623390000	423370000	260070000	678550000
Q5JWF2	GNAS	Guanine nucleotide-binding protein G(s) subunit alpha isoforms XLas	21	297	657530000	1176700000	3211900000	2824100000	3364500000	2267000000	684840000	2170400000	870740000	897240000	1667700000	753330000	1194400000	1320300000	642160000	886900000
Q9NYL9	TMOD3	Tropomodulin-3	24	192	650400000	1347700000	305780000	4751300000	1273500000	503120000	299010000	2254500000	833870000	707620000	266070000	887600000	563730000	381050000	372140000	838440000
Q99700	ATXN2	Ataxin-2	33	222	648370000	1157900000	1662100000	1197500000	1035700000	1133900000	1199000000	1344400000	824740000	618990000	951380000	382980000	462100000	766600000	1059300000	461890000
P14923	JUP	Junction plakoglobin	27	174	647640000	660670000	635950000	225550000	1138600000	669540000	1377400000	339890000	735750000	377430000	376490000	92310000	377170000	357030000	1173200000	196800000
Q96EP5	DAZAP1	DAZ-associated protein 1	16	331	644570000	2357600000	4194800000	8155800000	4453200000	2499600000	2109500000	5612500000	1191100000	1314000000	2180800000	1614400000	1453500000	1469800000	1883400000	2221800000
Q9Y230	RUVBL2	RuvB-like 2	33	272	641930000	1212100000	1373600000	3730400000	2556500000	1407600000	812020000	2136300000	739880000	795770000	810840000	897710000	968640000	817700000	841790000	802490000
P45880	VDAC2	Voltage-dependent anion-selective channel protein 2	16	161	637630000	1969900000	1486600000	1650000000	2248400000	1197500000	1731300000	1110600000	857900000	1099500000	801710000	520760000	840460000	731180000	1569000000	487770000
Q9GZR7	DDX24	ATP-dependent RNA helicase DDX24	46	294	636590000	947930000	834020000	7197600000	2289100000	1122000000	210050000	2931900000	992820000	619510000	600890000	1394600000	910710000	664340000	320900000	1013100000
O43318	MAP3K7	Mitogen-activated protein kinase kinase kinase 7	29	234	635300000	1152800000	2639700000	1320600000	2218000000	3499400000	22422000	69280000	731730000	524000000	1017400000	280590000	549310000	2912500000	68455000	78639000
Q99567	NUP88	Nuclear pore complex protein Nup88	32	310	635260000	1294900000	1114600000	3399300000	1563900000	1513200000	1004500000	1757900000	738440000	742060000	702650000	683090000	650350000	962210000	998430000	713050000
Q92979	EMG1	Ribosomal RNA small subunit methyltransferase NEP1	17	208	634550000	1381300000	1305100000	6206500000	2975800000	1332200000	328340000	3182200000	639890000	786610000	921530000	1370400000	1118100000	827050000	491690000	1225400000
Q15637	SF1	Splicing factor 1	17	178	633890000	919820000	679440000	3359400000	1515200000	753300000	498960000	1576900000	918920000	510680000	397910000	703170000	611080000	401930000	461110000	628220000
Q14498	RBM39	RNA-binding protein 39	25	283	631510000	1354300000	1597400000	7571300000	2641400000	1411000000	526480000	3732100000	414050000	946070000	890230000	1697700000	1157700000	871530000	674070000	1473000000
Q8WYP5	AHCTF1	Protein ELYS	81	435	628110000	1254800000	1274600000	7487500000	2656500000	1582500000	237560000	3407200000	1042200000	849620000	741560000	1434900000	1037200000	913490000	378490000	1288400000
P62318	SNRPD3	Small nuclear ribonucleoprotein Sm D3	7	168	626690000	2270600000	2155500000	9409500000	4358600000	2205200000	856590000	5339700000	300360000	1688000000	1344000000	2238700000	1760000000	1333400000	1068900000	1910600000
Q8IY81	FTSJ3	pre-rRNA processing protein FTSJ3	32	280	626510000	908460000	1350300000	7424400000	3065100000	1266800000	197780000	3515200000	952930000	723950000	904290000	1487300000	1064200000	729930000	268580000	1280700000
Q9Y3T9	NOC2L	Nucleolar complex protein 2 homolog	27	270	618290000	1277300000	1418100000	6632200000	3009300000	1844400000	230500000	3816500000	1220600000	859430000	815380000	1428000000	1059300000	967900000	390560000	1248500000
Q9NQS7	INCENP	Inner centromere protein	37	243	618230000	1031400000	737550000	4278200000	1676200000	992280000	308110000	1623300000	740770000	607000000	483080000	836630000	707260000	573420000	319650000	701310000
P42696	RBM34	RNA-binding protein 34	31	201	617180000	750540000	812990000	4131600000	2101100000	1216400000	156310000	2353200000	894010000	530870000	555350000	870180000	739590000	662870000	175930000	921700000
P06730	EIF4E	Eukaryotic translation initiation factor 4E	10	119	616840000	1034200000	2495100000	1768800000	1303400000	2166600000	1074400000	1301800000	792330000	604630000	1386200000	410970000	555520000	1222500000	997720000	603980000
P04075	ALDOA	Fructose-bisphosphate aldolase A	27	193	612860000	2666700000	791460000	1361100000	2506400000	513260000	2836900000	386890000	1015400000	1418200000	493030000	353570000	931240000	353000000	2543700000	260500000
P62910	RPL32	60S ribosomal protein L32	8	91	611580000	1336700000	2255300000	4289600000	2208800000	1902600000	1084400000	2592900000	652060000	885180000	1389000000	1046100000	952150000	1240400000	888680000	1008900000
Q13895	BYSL	Bystin	24	222	610970000	646800000	1169200000	4256500000	1695400000	1179000000	332320000	1924100000	1041200000	479480000	598150000	800860000	615950000	638790000	441120000	698640000
Q7KZ85	SUPT6H	Transcription elongation factor SPT6	72	461	605120000	1430100000	1597700000	6712100000	2883200000	1782200000	275950000	3489900000	1187900000	860050000	904800000	1394100000	1064200000	1006100000	398320000	1233800000
P62266	RPS23	40S ribosomal protein S23	10	112	604180000	2329500000	2996300000	4361600000	3186000000	2629700000	1166200000	3290300000	1301600000	990740000	1200400000	1610000000	1083400000	1278100000	1426900000	1165500000
P78316	NOP14	Nucleolar protein 14	41	296	602260000	1289600000	1080800000	5765500000	2628700000	1013000000	196960000	2965200000	1033500000	682510000	729710000	1246400000	913280000	669880000	259850000	1057100000
P62633	CNBP	Cellular nucleic acid-binding protein	12	104	600680000	1010500000	804230000	1174800000	1130500000	863750000	941310000	948280000	723130000	545890000	532460000	432550000	469430000	499330000	783070000	390360000
Q14315	FLNC	Filamin-C	111	502	589800000	2136800000	1884500000	2598200000	2505800000	1888600000	1634600000	1476900000	1110000000	1158700000	996570000	746410000	898960000	1043300000	1288400000	691240000
Q9UNX4	WDR3	WD repeat-containing protein 3	52	459	587410000	2397600000	2767600000	13019000000	4834600000	2483100000	582730000	5762800000	951540000	1488600000	1551700000	2826900000	1979100000	1548900000	641330000	2295400000
Q9Y3U8	RPL36	60S ribosomal protein L36	8	104	583070000	1725400000	1553700000	4355100000	2646300000	1685400000	721320000	2446000000	836280000	1092300000	915710000	890890000	914190000	960260000	806080000	1020000000
P29590	PML	Protein PML	42	222	582130000	1009100000	1030300000	3274300000	2330700000	1254900000	593730000	1964400000	1019700000	633000000	489860000	874130000	853150000	641040000	458220000	807240000
Q8NCA5	FAM98A	Protein FAM98A	16	201	579250000	1291900000	1890000000	3118900000	1721500000	1937600000	1187700000	2133400000	798000000	744170000	1017000000	810250000	711500000	1108200000	1117000000	777390000
Q9BXP5	SRRT	Serrate RNA effector molecule homolog	40	228	577160000	1056200000	760980000	4145300000	2012000000	801020000	396060000	2194500000	928650000	578840000	415980000	988120000	765990000	474580000	383560000	799210000
Q9HCG8	CWC22	Pre-mRNA-splicing factor CWC22 homolog	21	69	575050000	118600000	87595000	959550000	279160000	82727000	30128000	445430000	296500000	124290000	110330000	315420000	116890000	104790000	66751000	237800000
Q9Y3C1	NOP16	Nucleolar protein 16	12	162	574040000	848760000	917190000	3996400000	1600600000	1179900000	189410000	1738800000	711180000	550100000	494490000	831680000	674570000	641490000	262470000	657290000
Q9BVI4	NOC4L	Nucleolar complex protein 4 homolog	29	296	570820000	946780000	1347000000	4868600000	2279600000	1284900000	188200000	2589000000	694320000	685530000	714770000	1070900000	820070000	774930000	352570000	1026700000
Q9NTJ3	SMC4	Structural maintenance of chromosomes protein 4	51	246	569800000	1033300000	899890000	1979700000	1502200000	874080000	583340000	1046300000	799850000	571070000	516190000	465640000	534920000	532980000	515910000	452400000
O43660	PLRG1	Pleiotropic regulator 1	26	214	568570000	1205800000	876260000	6013900000	2693100000	1094700000	309830000	3003600000	1192100000	749030000	598710000	1234700000	867280000	667840000	384580000	956060000
Q99986	VRK1	Serine/threonine-protein kinase VRK1	23	233	565430000	1840700000	2547300000	6637700000	5177500000	2713500000	591300000	3669300000	1031300000	1113200000	1431300000	1628700000	1915800000	1431900000	631810000	1453100000
P60174	TPI1	Triosephosphate isomerase	18	207	562630000	2165300000	838680000	1457100000	2617800000	767100000	3311200000	626380000	720140000	1473900000	538460000	396140000	1169200000	462340000	2759600000	360450000
Q9H501	ESF1	ESF1 homolog	39	229	561960000	663220000	735200000	3598600000	1539900000	846960000	110930000	1473900000	752520000	417010000	466850000	724150000	554070000	528610000	187580000	542590000
P61158	ACTR3	Actin-related protein 3	22	240	561460000	1680000000	360070000	4800400000	1637600000	533870000	514960000	2808900000	553460000	941870000	304300000	1170700000	663220000	388720000	570980000	1001800000
P49454	CENPF	Centromere protein F	126	355	557970000	923780000	374090000	5780600000	1886100000	446230000	197760000	2195600000	854880000	491670000	322230000	1235300000	622990000	366200000	273340000	773760000
Q9BYJ9	YTHDF1	YTH domain-containing family protein 1	21	170	555120000	870870000	1411300000	1560600000	1179100000	1073700000	825450000	1110200000	798170000	527410000	767610000	358510000	442510000	657480000	792970000	434950000
P08754	GNAI3	Guanine nucleotide-binding protein G(k) subunit alpha	20	115	552810000	611550000	1605300000	2663600000	1765400000	1702600000	359900000	1404600000	736600000	460140000	967700000	502330000	731040000	895530000	368480000	539900000
Q9Y2P8	RCL1	RNA 3-terminal phosphate cyclase-like protein	20	179	552300000	807330000	824300000	4540300000	1839000000	1068800000	222510000	2019200000	869050000	468410000	544370000	941170000	728580000	551610000	213830000	820790000
Q86SQ0	PHLDB2	Pleckstrin homology-like domain family B member 2	57	220	552120000	1181300000	306870000	2765900000	1756200000	498880000	304450000	1551900000	801610000	587650000	278730000	576970000	598220000	359260000	360530000	588740000
O60287	URB1	Nucleolar pre-ribosomal-associated protein 1	74	511	548880000	1385500000	1488200000	7804900000	3047100000	1573200000	234910000	3932100000	1039100000	913200000	902090000	1498700000	1135300000	949780000	357980000	1427300000
Q9UBM7	DHCR7	7-dehydrocholesterol reductase	7	45	548110000	90891000	767350000	1730100000	827780000	162500000	155880000	783450000	551730000	267570000	360260000	150770000	232290000	274870000	418810000	200440000
Q9H0D6	XRN2	5-3 exoribonuclease 2	48	331	544750000	1404800000	1373700000	6687900000	2917500000	1369400000	509990000	3224000000	895590000	893810000	761590000	1466100000	1011900000	939640000	548310000	1193700000
Q13123	IK	Protein Red	25	155	544550000	587770000	470800000	3230400000	1287200000	601770000	215280000	1443800000	683060000	366820000	264750000	732840000	486070000	286490000	207820000	546360000
O43290	SART1	U4/U6.U5 tri-snRNP-associated protein 1	42	233	539700000	754920000	667080000	4259100000	1576200000	600550000	193640000	1817500000	801460000	489480000	398760000	778100000	568340000	403950000	308080000	672300000
Q92945	KHSRP	Far upstream element-binding protein 2	32	211	538230000	1193600000	562250000	2615500000	2029500000	995830000	715570000	1858200000	825230000	721500000	349520000	671440000	718160000	558880000	674890000	685180000
P63244	GNB2L1	Guanine nucleotide-binding protein subunit beta-2-like 1;Guanine nucleotide-binding protein subunit beta-2-like 1, N-terminally processed	20	247	536900000	2681200000	2255800000	2470700000	3448600000	2140000000	2787900000	2102100000	738890000	1609900000	1248100000	744350000	1247700000	1387000000	2476200000	974540000
Q9BWN1	PRR14	Proline-rich protein 14	6	23	536170000	433550000	20398000	187600000	337070000	198890000	129320000	275730000	0	148710000	0	115290000	140440000	121290000	0	159860000
Q9Y4C8	RBM19	Probable RNA-binding protein 19	39	234	535770000	858130000	1021400000	4185200000	1791100000	1088000000	133300000	2166900000	635350000	526770000	567620000	1009400000	722470000	610390000	227060000	826070000
O75494	SRSF10	Serine/arginine-rich splicing factor 10	16	210	533840000	1590100000	1630600000	9622100000	3140800000	1592000000	506350000	4150600000	1137600000	864090000	956650000	1765700000	1238500000	923130000	477420000	1546300000
P55084	HADHB	Trifunctional enzyme subunit beta, mitochondrial;3-ketoacyl-CoA thiolase	25	249	533070000	1126200000	1600900000	2865200000	2369400000	1448800000	864250000	1673300000	877490000	724250000	777680000	634140000	786140000	801710000	931720000	603490000
O95347	SMC2	Structural maintenance of chromosomes protein 2	56	240	528390000	1212100000	1052600000	1821800000	1422700000	1088100000	430180000	1275300000	699010000	656890000	637040000	454430000	582450000	576480000	501470000	457260000
Q9Y3C6	PPIL1	Peptidyl-prolyl cis-trans isomerase-like 1	7	79	526670000	577220000	434020000	2541300000	1167700000	640780000	267580000	1102000000	532910000	364500000	257940000	542560000	417920000	357830000	287880000	474350000
P31947	SFN	14-3-3 protein sigma	5	11	526160000	444570000	910260000	1404500000	961140000	541690000	559570000	642180000	0	422000000	0	0	240090000	0	0	0
P61604	HSPE1	10 kDa heat shock protein, mitochondrial	9	58	525560000	699680000	184560000	1316300000	781630000	203680000	589810000	309270000	337020000	527660000	164590000	207370000	346620000	166410000	684250000	159100000
Q8WXA9	SREK1	Splicing regulatory glutamine/lysine-rich protein 1	4	13	524500000	276940000	324400000	681920000	572840000	375490000	149870000	585530000	473940000	113490000	135850000	381870000	286400000	182060000	0	0
Q10589	BST2	Bone marrow stromal antigen 2	6	37	524470000	816330000	887070000	1782500000	1121300000	927660000	295390000	902590000	673210000	440780000	522070000	477500000	409370000	579770000	259480000	367770000
O95602	POLR1A	DNA-directed RNA polymerase I subunit RPA1	80	472	523830000	1454600000	1346000000	7980500000	2971700000	1692600000	250560000	3015300000	946420000	926580000	806630000	1576200000	1106300000	899710000	384420000	1242900000
Q9NR56	MBNL1	Muscleblind-like protein 1	13	101	523530000	782100000	988080000	1371900000	1094900000	670210000	525580000	915450000	701090000	392810000	425680000	462550000	355440000	456400000	428600000	446320000
Q14676	MDC1	Mediator of DNA damage checkpoint protein 1	77	442	522680000	1349300000	1790900000	7037200000	3292000000	2260300000	261310000	3901200000	1214500000	808620000	1038700000	1449800000	1178100000	1279200000	387480000	1274900000
Q9GZR2	REXO4	RNA exonuclease 4	25	177	521010000	633450000	690630000	3275000000	1229500000	902470000	82998000	1688000000	790830000	388880000	419300000	579220000	498650000	528220000	133550000	576820000
Q6PL18	ATAD2	ATPase family AAA domain-containing protein 2	56	300	519970000	882450000	1012100000	4584400000	1875500000	1263200000	147880000	2367200000	854880000	516500000	617700000	946510000	687990000	664790000	236560000	953160000
Q92922	SMARCC1	SWI/SNF complex subunit SMARCC1	45	306	518400000	1490100000	952770000	7449200000	2654500000	1116600000	288270000	2764300000	670610000	868250000	638630000	1672500000	945860000	663730000	392760000	1105100000
O95235	KIF20A	Kinesin-like protein KIF20A	47	242	516280000	899930000	889000000	3733200000	1697800000	703820000	179520000	1579300000	795350000	502940000	551110000	741180000	589120000	443340000	252590000	610280000
Q9BY77	POLDIP3	Polymerase delta-interacting protein 3	24	166	515340000	756500000	635010000	3334700000	1238300000	805360000	347480000	1585400000	686340000	504180000	385250000	646390000	481410000	515590000	353440000	638370000
Q3MHD2	LSM12	Protein LSM12 homolog	10	162	512350000	660630000	1197900000	1308100000	914010000	850930000	635120000	1040100000	809040000	402690000	589950000	241130000	341430000	458560000	581300000	412060000
Q8WWQ0	PHIP	PH-interacting protein	67	367	512170000	1193100000	1165100000	5603400000	2332700000	1430600000	213930000	2647000000	913660000	715120000	712710000	1230100000	876760000	715920000	284370000	892750000
Q99729	HNRNPAB	Heterogeneous nuclear ribonucleoprotein A/B	20	240	511020000	3300900000	3081300000	14657000000	5441300000	2326200000	1297000000	8284700000	687620000	2006800000	1983400000	3155500000	2270000000	1532200000	1221200000	3413400000
Q8WTT2	NOC3L	Nucleolar complex protein 3 homolog	42	301	506850000	1327000000	1605500000	7202600000	2322500000	1211400000	230680000	3308500000	676830000	666560000	775770000	1558500000	1071400000	773310000	419990000	1299500000
Q8WZ42	TTN	Titin	6	29	506610000	386130000	419120000	867450000	691000000	435250000	82713000	618570000	401950000	241430000	287030000	284030000	258810000	304070000	0	290490000
P11498	PC	Pyruvate carboxylase, mitochondrial	50	369	505770000	1621100000	3135000000	1196800000	1736300000	2505000000	1866700000	1200100000	970820000	966400000	1686700000	360940000	747970000	1327300000	1656900000	511320000
Q9UH99	SUN2	SUN domain-containing protein 2	27	238	504250000	1041800000	1216200000	2431200000	2302700000	1270800000	705170000	1648200000	1064600000	603960000	657630000	522700000	834620000	596990000	673790000	647210000
Q8NEJ9	NGDN	Neuroguidin	15	130	502650000	664180000	579180000	3142500000	1534900000	574190000	102130000	1411100000	708960000	393990000	347100000	729610000	509390000	338550000	174860000	525260000
Q01780	EXOSC10	Exosome component 10	47	284	502470000	1241700000	1082100000	6460800000	2627900000	1019600000	278540000	3055100000	871710000	707310000	614370000	1444500000	983180000	652820000	353710000	1112800000
Q5T280	C9orf114	Putative methyltransferase C9orf114	16	121	500090000	592280000	526480000	2217400000	1215800000	761020000	229280000	1216600000	613120000	336830000	340430000	537790000	453800000	425610000	270640000	477480000
Q9P2E9	RRBP1	Ribosome-binding protein 1	52	234	499340000	1082500000	966510000	1599100000	1322100000	744740000	787440000	1221500000	784220000	566760000	488870000	450610000	495820000	453490000	761270000	458610000
Q15025	TNIP1	TNFAIP3-interacting protein 1	25	109	494990000	1027000000	1038800000	642160000	1095700000	824450000	13789000	0	654600000	506400000	441690000	174760000	635350000	376330000	72439000	0
Q53HL2	CDCA8	Borealin	19	136	491970000	971420000	542640000	2796700000	1469100000	925980000	225950000	669870000	654210000	430750000	377960000	709610000	471340000	452510000	215290000	448090000
P35270	SPR	Sepiapterin reductase	2	3	491890000	714040000	739620000	387560000	358210000	344210000	839600000	291470000	0	0	434410000	0	0	0	0	0
P47756	CAPZB	F-actin-capping protein subunit beta	17	193	491450000	1208300000	558720000	5310700000	1483200000	517510000	548610000	2385100000	718670000	727660000	317810000	1219100000	668990000	330300000	540450000	789420000
P07947	YES1	Tyrosine-protein kinase Yes	24	221	490820000	1001300000	1357600000	2787300000	1748400000	1469500000	400140000	1315200000	958590000	538310000	708650000	538100000	657580000	759920000	432380000	565440000
Q9UHX1	PUF60	Poly(U)-binding-splicing factor PUF60	21	203	488780000	1068300000	715220000	2808900000	1266200000	700330000	529000000	1499400000	655500000	571300000	413400000	634060000	599740000	386710000	514730000	570310000
Q9H0L4	CSTF2T	Cleavage stimulation factor subunit 2 tau variant	25	151	483230000	537260000	462420000	3388400000	1016800000	459840000	171290000	1487000000	671240000	388410000	303650000	611160000	478340000	295420000	187960000	498480000
Q9BSC4	NOL10	Nucleolar protein 10	34	281	481760000	1206900000	942580000	4903600000	2014700000	1185600000	195760000	2152600000	967240000	594100000	568750000	992300000	679150000	673270000	251040000	832920000
O43809	NUDT21	Cleavage and polyadenylation specificity factor subunit 5	17	245	480420000	2303500000	1781800000	4306200000	3272000000	1423900000	1780600000	2827500000	447300000	1421900000	1137900000	1112000000	1334200000	984530000	1554000000	1066800000
Q9NX24	NHP2	H/ACA ribonucleoprotein complex subunit 2	12	154	480240000	730030000	792110000	5495200000	1626300000	1124300000	181810000	2552500000	861720000	482590000	478060000	1042400000	666680000	563920000	252060000	964680000
O15523	DDX3Y	ATP-dependent RNA helicase DDX3Y	47	145	479160000	652160000	940630000	2190100000	1071500000	925000000	535690000	1478800000	571240000	401390000	529810000	676360000	428180000	550760000	424810000	529110000
Q96JB3	HIC2	Hypermethylated in cancer 2 protein	1	42	477980000	1557400000	2169400000	3432700000	2108200000	1981100000	558360000	2042200000	722590000	1145200000	1214800000	707300000	709720000	1164200000	515010000	877330000
P62937	PPIA	Peptidyl-prolyl cis-trans isomerase A;Peptidyl-prolyl cis-trans isomerase A, N-terminally processed	16	221	477590000	3819400000	1531100000	2952600000	3510600000	1549100000	3766500000	1199700000	626490000	2092300000	976990000	698230000	1487400000	958000000	3276900000	649530000
Q15287	RNPS1	RNA-binding protein with serine-rich domain 1	9	151	477170000	762380000	784770000	3850800000	1319200000	718040000	194730000	1595100000	438470000	472730000	444250000	853310000	537620000	339880000	279140000	602370000
P49916	LIG3	DNA ligase 3	45	249	475800000	903730000	2289700000	1458000000	1676100000	1436300000	527530000	1173300000	996400000	552730000	1062900000	372900000	611280000	731880000	534840000	466970000
O95478	NSA2	Ribosome biogenesis protein NSA2 homolog	16	159	474570000	1002000000	1004700000	5149000000	1921200000	1260000000	117550000	2758100000	486670000	599270000	621910000	1124900000	789410000	825290000	192640000	1103200000
Q96QR8	PURB	Transcriptional activator protein Pur-beta	18	103	472350000	543800000	1385200000	785150000	904770000	998170000	541160000	648680000	644690000	334710000	779840000	231300000	365670000	501780000	485980000	290840000
Q9NYJ8	TAB2	TGF-beta-activated kinase 1 and MAP3K7-binding protein 2	25	167	470300000	1258800000	2775900000	1113700000	1214400000	2917200000	0	0	1085100000	575680000	1317500000	296340000	533110000	1370100000	0	0
Q6PJT7	ZC3H14	Zinc finger CCCH domain-containing protein 14	38	231	470000000	764110000	470130000	4670500000	1536500000	597810000	110320000	1657400000	830690000	419530000	328470000	877650000	524090000	367940000	229920000	595200000
Q9UKV8	AGO2	Protein argonaute-2	39	305	467310000	925980000	2564900000	1239900000	1291700000	1704600000	1096900000	1058000000	622910000	577720000	1376300000	416980000	586200000	895700000	973600000	536370000
Q14146	URB2	Unhealthy ribosome biogenesis protein 2 homolog	55	311	465890000	944150000	1069600000	4457900000	2081600000	1085400000	172080000	2360000000	779630000	604030000	598320000	974210000	806450000	611470000	227730000	856680000
Q9NWT1	PAK1IP1	p21-activated protein kinase-interacting protein 1	22	261	465840000	1347000000	1337300000	5731700000	2516300000	1432100000	405460000	3338800000	646200000	831250000	877770000	1283600000	1006600000	841360000	441240000	1188200000
Q08380	LGALS3BP	Galectin-3-binding protein	18	195	463040000	1007100000	1287500000	992620000	1506300000	1321500000	1116400000	664810000	522210000	602610000	766910000	317320000	535420000	733380000	1080700000	351040000
P62847	RPS24	40S ribosomal protein S24	7	149	462550000	1783200000	3240000000	4607700000	1992100000	2321600000	1392400000	2317700000	715640000	968060000	1799500000	884060000	794560000	1645600000	1423100000	822370000
P18085	ARF4	ADP-ribosylation factor 4	12	159	462420000	1755200000	1210000000	2222400000	1478000000	1101100000	1156200000	1206800000	378080000	984470000	718560000	466270000	789250000	731390000	1066000000	582410000
Q9P0J6	MRPL36	39S ribosomal protein L36, mitochondrial	3	22	461910000	700690000	293460000	863410000	664780000	427800000	548720000	526730000	584340000	506580000	172050000	0	119610000	203390000	614690000	228320000
P31689	DNAJA1	DnaJ homolog subfamily A member 1	19	154	461550000	1097400000	1662300000	1284300000	1723100000	1977100000	1062800000	1165400000	638450000	676460000	924280000	337090000	633000000	1190100000	1034900000	469540000
Q05048	CSTF1	Cleavage stimulation factor subunit 1	19	179	458790000	1458800000	1374500000	6616900000	2639600000	1356300000	412920000	3196900000	943930000	876560000	721210000	1597100000	964510000	695750000	469630000	1172600000
P45973	CBX5	Chromobox protein homolog 5	15	143	458770000	634830000	876420000	3416200000	1505300000	1159300000	141950000	1693000000	593870000	425490000	546540000	750970000	479500000	689840000	194140000	647030000
Q09161	NCBP1	Nuclear cap-binding protein subunit 1	30	336	458010000	1687300000	2719500000	5970600000	2949600000	1726100000	935900000	3233000000	584940000	978400000	1481000000	1229000000	1248800000	936960000	1051100000	1320100000
Q9BV38	WDR18	WD repeat-containing protein 18	17	103	453890000	839220000	636300000	2468800000	1244500000	639010000	156420000	1656100000	597450000	404020000	334690000	707550000	501360000	370560000	224200000	597350000
Q96D71	REPS1	RalBP1-associated Eps domain-containing protein 1	5	5	453570000	0	5395500	41575000	17243000	0	7530000	11379000	0	0	0	9771800	0	0	0	0
Q14671	PUM1	Pumilio homolog 1	32	203	450710000	950890000	1209000000	1011000000	865740000	1125200000	997480000	923030000	782680000	549680000	624840000	299410000	391160000	579410000	840250000	372990000
P20042	EIF2S2	Eukaryotic translation initiation factor 2 subunit 2	21	184	448500000	1085500000	1079400000	4670200000	2356100000	1068100000	679510000	1876600000	490560000	623750000	617190000	1066700000	945290000	712460000	676800000	814230000
Q9BW27	NUP85	Nuclear pore complex protein Nup85	32	186	444480000	793650000	604310000	3600400000	1368300000	646450000	140530000	1611100000	543150000	445050000	396010000	753830000	569000000	443430000	224830000	586470000
Q8IV32	CCDC71	Coiled-coil domain-containing protein 71	4	7	440510000	331440000	2080700	77312000	398070000	420400000	244760000	399220000	0	117020000	0	229610000	159370000	142560000	0	157910000
O75955	FLOT1	Flotillin-1	30	222	438840000	807170000	2893900000	2688500000	1874900000	2635800000	326430000	1205600000	771700000	542670000	1329700000	795210000	747820000	1336100000	397780000	524890000
P36542	ATP5C1	ATP synthase subunit gamma, mitochondrial	11	96	434720000	1013100000	743410000	1518200000	1280000000	808310000	1080400000	1143200000	642050000	652130000	417380000	354690000	564570000	498760000	824640000	516120000
Q9H6F5	CCDC86	Coiled-coil domain-containing protein 86	20	113	433000000	539040000	655270000	1875600000	1261400000	863790000	96669000	1335700000	578200000	337820000	342450000	480570000	457470000	445260000	162580000	467930000
Q8WVM7	STAG1	Cohesin subunit SA-1	46	245	431870000	870840000	563830000	4164800000	1478600000	612050000	119560000	1585100000	584840000	446480000	381260000	746950000	550060000	396120000	234270000	680470000
Q8N884	MB21D1	Cyclic GMP-AMP synthase	28	231	431270000	914450000	1967500000	2995900000	2747200000	1794100000	684630000	2158600000	859760000	638020000	1056000000	645830000	910930000	938830000	697470000	886740000
Q9NZM1	MYOF	Myoferlin	82	320	429810000	1209000000	926860000	1706000000	1785200000	628560000	784970000	721560000	771200000	627610000	517390000	425950000	592480000	376430000	669520000	384320000
Q9BUQ8	DDX23	Probable ATP-dependent RNA helicase DDX23	31	151	429680000	568340000	316940000	2755800000	1105600000	367630000	60913000	1181900000	610940000	300010000	203510000	635190000	338070000	237170000	120900000	457700000
Q96FV9	THOC1	THO complex subunit 1	33	265	426960000	907240000	737150000	5162500000	1834500000	947970000	196970000	2401600000	891900000	554100000	457660000	980090000	653480000	475910000	263760000	882860000
P41223	BUD31	Protein BUD31 homolog	11	98	426260000	373220000	205950000	1681500000	716410000	261690000	94189000	863050000	422200000	225260000	172520000	385630000	267280000	190830000	110220000	363920000
Q8IX01	SUGP2	SURP and G-patch domain-containing protein 2	41	174	425860000	615100000	552730000	2170700000	1145900000	771540000	130310000	1351900000	641620000	342850000	322320000	529900000	435790000	400710000	169350000	477390000
A0A1W2PNV4			30	164	422160000	1290700000	361630000	4621700000	1525200000	372130000	402490000	2200800000	781650000	737810000	251610000	907110000	511730000	303320000	466060000	798090000
Q14699	RFTN1	Raftlin	26	168	421550000	1137000000	873560000	2266900000	1929200000	1072100000	424260000	1401100000	704260000	631560000	527710000	495050000	691860000	590760000	451730000	572160000
Q8IV63	VRK3	Inactive serine/threonine-protein kinase VRK3	24	159	421150000	502610000	713680000	1059100000	1236800000	507720000	653040000	619640000	590560000	360130000	369000000	237960000	413790000	284660000	600970000	280320000
P67936	TPM4	Tropomyosin alpha-4 chain	31	215	420790000	2539900000	400070000	5968900000	2614900000	850920000	1341200000	2928900000	872670000	1342400000	360640000	1333900000	1120600000	646540000	1108500000	1025000000
Q86WJ1	CHD1L	Chromodomain-helicase-DNA-binding protein 1-like	43	291	420110000	1052700000	2821500000	1191900000	1959700000	1674000000	531580000	1448300000	726800000	614890000	1419000000	362360000	728050000	918850000	592390000	606560000
P27797	CALR	Calreticulin	18	205	417780000	3056500000	800880000	1415700000	3819500000	574360000	3321500000	1038800000	858390000	1839600000	441570000	420260000	1348200000	389320000	3011500000	405210000
Q6ZUT6	C15orf52	Uncharacterized protein C15orf52	20	103	413490000	479200000	475870000	1118200000	864420000	557810000	296780000	791340000	544410000	269500000	296470000	314640000	325270000	292430000	263190000	296860000
P84090	ERH	Enhancer of rudimentary homolog	6	88	413020000	643070000	484400000	3300600000	1115400000	700160000	172290000	1324600000	449660000	441530000	357020000	708020000	406280000	428300000	195570000	545550000
O94776	MTA2	Metastasis-associated protein MTA2	30	144	412980000	804410000	540540000	3085700000	1430700000	583890000	218330000	1401400000	738500000	462100000	313850000	605850000	464970000	351200000	315490000	500860000
Q8WUM0	NUP133	Nuclear pore complex protein Nup133	49	363	410010000	1269600000	1050700000	7034100000	2885900000	1252000000	233490000	2793100000	643770000	708560000	629240000	1566900000	1000600000	767840000	320820000	1163400000
Q96EE3	SEH1L	Nucleoporin SEH1	23	173	407900000	761630000	693710000	3471800000	1517900000	855260000	239530000	1501500000	725500000	470080000	390840000	693020000	510690000	523790000	250480000	523850000
O43159	RRP8	Ribosomal RNA-processing protein 8	23	155	406920000	747420000	717790000	15808000000	1738000000	913510000	90281000	1861700000	1038500000	625780000	645530000	1548900000	1052700000	836720000	255120000	1178600000
Q15434	RBMS2	RNA-binding motif, single-stranded-interacting protein 2	9	59	406280000	311200000	577860000	530620000	890040000	335210000	361120000	317750000	533840000	202100000	345830000	166150000	189980000	253090000	296350000	181630000
P52907	CAPZA1	F-actin-capping protein subunit alpha-1	19	188	404380000	1580700000	482270000	3906900000	1616300000	617610000	683210000	2426500000	786420000	839580000	375750000	848460000	605110000	437020000	565760000	887180000
Q9Y4W2	LAS1L	Ribosomal biogenesis protein LAS1L	34	298	403530000	1105300000	1348500000	5466200000	2464100000	1138500000	285660000	2893700000	826560000	707480000	833300000	1089900000	898620000	650800000	308140000	1095000000
Q9Y2R4	DDX52	Probable ATP-dependent RNA helicase DDX52	26	213	402700000	620190000	871210000	2763100000	1514800000	942960000	182000000	1743500000	476600000	400760000	479280000	733220000	562650000	491820000	173980000	700860000
P0DP25;P0DP24;P0DP23			12	98	401420000	856600000	276220000	4560400000	951560000	301220000	247600000	2014800000	445550000	512820000	124190000	1157100000	418180000	164720000	194660000	821730000
Q96N67	DOCK7	Dedicator of cytokinesis protein 7	78	297	400020000	1215700000	144230000	5495900000	1448200000	317470000	216480000	2411900000	643920000	677850000	118260000	1219800000	494620000	220450000	301500000	884570000
Q86W42	THOC6	THO complex subunit 6 homolog	19	128	398840000	475090000	213590000	2403900000	1014200000	293120000	108190000	1428900000	551570000	291620000	154720000	495380000	385020000	208830000	145910000	498190000
Q8N163	CCAR2	Cell cycle and apoptosis regulator protein 2	33	222	398560000	897850000	694110000	3648900000	1594300000	669400000	246650000	1699300000	483080000	499180000	412260000	809330000	593480000	454540000	317550000	689010000
Q6WCQ1	MPRIP	Myosin phosphatase Rho-interacting protein	46	243	396640000	2327100000	1295200000	4505400000	2446600000	1342900000	1162100000	2665000000	1211800000	1103200000	588530000	1254100000	1013800000	734610000	466220000	1353400000
Q14008	CKAP5	Cytoskeleton-associated protein 5	84	379	395250000	1318700000	765740000	2715600000	2442700000	658400000	773580000	1568700000	717600000	679440000	493760000	723740000	763540000	529660000	622900000	644510000
Q76FK4	NOL8	Nucleolar protein 8	57	248	392140000	681640000	755890000	3735200000	1672100000	790070000	63116000	1514500000	736920000	368230000	419690000	796020000	611990000	482500000	72580000	551670000
O94973	AP2A2	AP-2 complex subunit alpha-2	39	258	390850000	1235200000	1503900000	3183700000	1752300000	1020700000	658830000	1678100000	680720000	733950000	770770000	678050000	718310000	555100000	705790000	655310000
Q8N684	CPSF7	Cleavage and polyadenylation specificity factor subunit 7	17	148	389510000	826430000	777680000	1927400000	1498400000	620000000	398570000	1385800000	786750000	433820000	412110000	422370000	493960000	368960000	412910000	498450000
Q14204	DYNC1H1	Cytoplasmic dynein 1 heavy chain 1	165	706	389180000	3033900000	2224400000	2194600000	3272800000	1973300000	2728700000	1438800000	731910000	1630100000	1246400000	717230000	1309300000	1161200000	2398000000	764510000
Q9NV06	DCAF13	DDB1- and CUL4-associated factor 13	23	221	389170000	888610000	961290000	4348800000	1790100000	1133700000	236410000	2297000000	730280000	511070000	535260000	877650000	658210000	631490000	230510000	875330000
P06454	PTMA	Prothymosin alpha;Prothymosin alpha, N-terminally processed;Thymosin alpha-1	9	45	386800000	870590000	0	755390000	1088300000	244140000	657590000	156540000	435330000	563130000	0	223020000	440630000	145490000	578100000	79389000
O95758	PTBP3	Polypyrimidine tract-binding protein 3	17	176	383650000	642440000	705370000	3093100000	1396500000	673720000	203960000	1630200000	436420000	362920000	453090000	578560000	503770000	396510000	280670000	536990000
P78406	RAE1	mRNA export factor	19	264	380530000	1329000000	1196300000	3936800000	1716800000	1745400000	797270000	2012200000	478550000	767170000	640490000	895680000	694530000	959250000	869600000	821340000
Q8TE73	DNAH5	Dynein heavy chain 5, axonemal	4	6	379480000	556940000	764830000	3346300000	2583100000	845020000	306410000	1762700000	0	452130000	419040000	453960000	784150000	0	0	0
A6NHR9	SMCHD1	Structural maintenance of chromosomes flexible hinge domain-containing protein 1	75	347	379380000	916990000	827370000	3234800000	1788700000	806760000	159200000	1816200000	611110000	517470000	489980000	730450000	588040000	491910000	279880000	660090000
Q8IX12	CCAR1	Cell division cycle and apoptosis regulator protein 1	35	202	378040000	1258800000	357520000	6088200000	1895400000	301910000	388520000	2547200000	971410000	619530000	255000000	1070500000	711940000	299460000	408560000	934050000
Q9P275	USP36	Ubiquitin carboxyl-terminal hydrolase 36	43	183	377970000	467360000	477400000	3036300000	1183500000	576150000	88496000	1229600000	601090000	334700000	313100000	492980000	424680000	383320000	146430000	445210000
P22695	UQCRC2	Cytochrome b-c1 complex subunit 2, mitochondrial	17	138	375300000	1606200000	328640000	1296100000	1156800000	352620000	1506400000	1076700000	642260000	800870000	268710000	361040000	411170000	285790000	1289900000	487120000
Q14247	CTTN	Src substrate cortactin	26	99	371980000	646670000	118140000	3242200000	462420000	237870000	340680000	1161500000	560700000	380430000	91046000	635890000	265240000	165540000	322130000	384610000
Q12888	TP53BP1	Tumor suppressor p53-binding protein 1	59	240	371560000	809660000	617400000	4537400000	1422300000	582210000	122030000	1612200000	654090000	493490000	388110000	752310000	567070000	384400000	202390000	590970000
Q5SRE5	NUP188	Nucleoporin NUP188 homolog	41	231	371170000	608540000	788480000	1311600000	899410000	713030000	425760000	840360000	424030000	360840000	444620000	377160000	351690000	403640000	387590000	334450000
P57740	NUP107	Nuclear pore complex protein Nup107	41	287	368660000	1129300000	1129700000	5386900000	2184800000	1372700000	245430000	2387500000	895330000	638760000	631130000	1081800000	762960000	688790000	310780000	944050000
Q13601	KRR1	KRR1 small subunit processome component homolog	17	122	367690000	387440000	321810000	2128800000	657720000	287870000	50446000	807870000	274250000	228880000	209630000	427470000	324540000	223210000	85319000	378370000
Q9NTI5	PDS5B	Sister chromatid cohesion protein PDS5 homolog B	48	266	363710000	748930000	790120000	3946800000	1476000000	631280000	178810000	1758000000	673350000	459200000	436520000	790170000	529930000	412830000	244690000	608900000
Q13769	THOC5	THO complex subunit 5 homolog	29	194	362950000	683470000	567960000	3401700000	1164900000	669120000	193790000	1476100000	605390000	452400000	342020000	607650000	483170000	407000000	215450000	535430000
Q96S55	WRNIP1	ATPase WRNIP1	16	48	360690000	216310000	227220000	127750000	228450000	540790000	2175700	17098000	159230000	184220000	188000000	84083000	159710000	331720000	0	23768000
Q8NDV7	TNRC6A	Trinucleotide repeat-containing gene 6A protein	40	176	358910000	540290000	1433000000	600390000	643790000	925180000	596530000	548040000	557700000	338410000	730040000	197200000	295410000	490290000	517690000	233980000
P61981	YWHAG	14-3-3 protein gamma;14-3-3 protein gamma, N-terminally processed	16	57	355610000	533950000	262850000	425210000	545110000	316500000	387040000	396690000	338210000	282530000	161010000	122800000	297520000	201460000	366530000	181030000
P06493	CDK1	Cyclin-dependent kinase 1	19	180	352100000	992290000	1181900000	1168900000	1316900000	1092300000	1218400000	901120000	543310000	649200000	632360000	315640000	503870000	643160000	977510000	386440000
Q92576	PHF3	PHD finger protein 3	47	178	350820000	508860000	463040000	2809800000	1057600000	524740000	39843000	1099900000	604740000	253620000	308000000	547220000	386110000	307100000	45593000	443450000
O94880	PHF14	PHD finger protein 14	27	176	350690000	515610000	407670000	2111800000	1032200000	516560000	73207000	1165000000	496300000	282440000	266360000	467750000	357090000	305680000	127400000	445000000
O43823	AKAP8	A-kinase anchor protein 8	27	131	349700000	621520000	725450000	2505100000	1108800000	667330000	230300000	1185100000	583740000	350060000	404060000	516260000	385580000	390200000	283070000	414310000
Q9Y4Z0	LSM4	U6 snRNA-associated Sm-like protein LSm4	7	63	349310000	420660000	1030800000	1913600000	1200400000	705030000	160780000	755280000	605590000	319840000	220920000	568520000	433270000	240370000	195510000	449720000
P31946	YWHAB	14-3-3 protein beta/alpha;14-3-3 protein beta/alpha, N-terminally processed	16	94	348970000	1022900000	515500000	1199500000	1329200000	380510000	903250000	726800000	623480000	567780000	308330000	271730000	497940000	243680000	798130000	263600000
Q9NQW6	ANLN	Actin-binding protein anillin	41	174	348070000	955590000	527910000	1480700000	943510000	654210000	628460000	874720000	563990000	486810000	323310000	362760000	386400000	370850000	530860000	383600000
Q9Y446	PKP3	Plakophilin-3	28	125	347390000	439380000	630200000	810400000	641080000	601610000	439760000	593780000	432950000	314880000	336800000	224000000	270180000	323760000	365800000	271170000
P12004	PCNA	Proliferating cell nuclear antigen	13	138	344670000	897270000	768690000	2847400000	1252800000	920470000	713300000	1077900000	536300000	492770000	450470000	623230000	537490000	487210000	638760000	503970000
Q96S97	MYADM	Myeloid-associated differentiation marker	6	125	343910000	1063800000	1524200000	3545600000	1943600000	2164700000	353750000	1664400000	349680000	628110000	870350000	851820000	849460000	1199200000	373610000	725980000
P52434	POLR2H	DNA-directed RNA polymerases I, II, and III subunit RPABC3	8	74	343300000	477300000	433010000	1952100000	831670000	553330000	93192000	1039800000	394190000	279950000	264420000	465770000	341350000	290340000	164770000	395040000
Q14684	RRP1B	Ribosomal RNA processing protein 1 homolog B	38	197	343070000	627320000	572030000	3872300000	1509700000	686040000	114100000	1685000000	664170000	375250000	345700000	745490000	553940000	425080000	202930000	564320000
Q96QD9	FYTTD1	UAP56-interacting factor	18	143	342720000	706180000	303030000	4290600000	1048900000	645080000	339890000	1327200000	408610000	420740000	318300000	666070000	551210000	382620000	217290000	737000000
Q9P0K7	RAI14	Ankycorbin	44	192	342650000	948130000	274130000	4132500000	1154400000	361920000	179310000	1382300000	681020000	462220000	227130000	685570000	417070000	276660000	239260000	549110000
O14965	AURKA	Aurora kinase A	23	146	342450000	591350000	290950000	2110000000	833880000	419130000	303440000	1182600000	429380000	336890000	195110000	453430000	375920000	270660000	276830000	471780000
P52298	NCBP2	Nuclear cap-binding protein subunit 2	10	66	342020000	305970000	364980000	582180000	342860000	511940000	228620000	601850000	398040000	167270000	236150000	224480000	178330000	240980000	201830000	212850000
Q14764	MVP	Major vault protein	40	254	337910000	952620000	1075900000	2333600000	1563400000	1309900000	679730000	1025200000	665520000	546150000	572610000	508700000	567590000	679440000	674370000	454780000
Q9NQZ2	UTP3	Something about silencing protein 10	18	77	337500000	419740000	471550000	1824100000	903340000	785940000	71198000	1061500000	452950000	271060000	338180000	371500000	329400000	375510000	115450000	454380000
Q15427	SF3B4	Splicing factor 3B subunit 4	8	83	336160000	523330000	349120000	2263300000	1152800000	582820000	299730000	1105600000	375430000	325700000	307920000	467490000	422250000	323250000	287060000	439630000
P51608	MECP2	Methyl-CpG-binding protein 2	23	137	335030000	488320000	327550000	2105200000	967210000	337960000	101180000	782470000	464540000	301050000	188960000	411210000	356070000	213510000	175650000	277710000
Q8WWY3	PRPF31	U4/U6 small nuclear ribonucleoprotein Prp31	20	137	333100000	694950000	429310000	2775900000	1460400000	591210000	222420000	1370900000	667100000	399750000	300710000	554500000	463980000	295790000	267770000	487600000
Q13951	CBFB	Core-binding factor subunit beta	11	106	332930000	751590000	831930000	1451800000	1186500000	707010000	415450000	858410000	309710000	437670000	450690000	371420000	554490000	395480000	422580000	384960000
Q8NFW8	CMAS	N-acylneuraminate cytidylyltransferase	22	136	332910000	805660000	469350000	2355200000	1103900000	401430000	225920000	1221600000	597070000	378140000	251010000	484850000	423730000	231500000	272160000	487140000
P19388	POLR2E	DNA-directed RNA polymerases I, II, and III subunit RPABC1	11	124	332290000	380060000	452170000	2120000000	982090000	440800000	143700000	1014900000	521970000	283350000	221920000	474600000	355870000	215370000	163280000	374900000
Q13547	HDAC1	Histone deacetylase 1	16	162	331890000	1034200000	979670000	3875300000	1430200000	758730000	411230000	1654800000	382260000	580270000	519220000	892450000	562330000	474740000	591470000	570900000
P08473	MME	Neprilysin	36	310	331040000	1522300000	1416900000	3587700000	2641100000	1421900000	359550000	2059300000	618490000	808670000	766570000	835140000	997400000	767690000	470500000	843650000
Q9BTV4	TMEM43	Transmembrane protein 43	23	200	330630000	919790000	1210600000	2353700000	1616900000	626210000	586250000	1226500000	454060000	475620000	565970000	582280000	602720000	472570000	512750000	570710000
P51153	RAB13	Ras-related protein Rab-13	11	90	330370000	525160000	526810000	631300000	673610000	453950000	551470000	386990000	353740000	339340000	268490000	148020000	255670000	286360000	371340000	166630000
O14776	TCERG1	Transcription elongation regulator 1	36	190	327400000	725710000	358800000	3026600000	1255200000	406040000	208730000	1258300000	583550000	368960000	300430000	601900000	385060000	268560000	257170000	462580000
Q86VM9	ZC3H18	Zinc finger CCCH domain-containing protein 18	22	90	326760000	304890000	208960000	1117400000	685460000	178920000	73121000	630540000	369050000	153730000	126200000	301420000	251630000	149750000	100370000	218590000
P21580	TNFAIP3	Tumor necrosis factor alpha-induced protein 3;A20p50;A20p37	40	216	326510000	811240000	888030000	1394500000	2601100000	2217500000	0	0	646220000	481820000	507470000	395730000	882400000	1161700000	0	0
Q8NEY8	PPHLN1	Periphilin-1	20	82	325080000	249900000	313650000	2664700000	833660000	578400000	29015000	769510000	390360000	232410000	210590000	539730000	300020000	310330000	52167000	338770000
Q9NUQ6	SPATS2L	SPATS2-like protein	28	158	322820000	495080000	1230900000	1310500000	894250000	916720000	475370000	691450000	486190000	334350000	574930000	365770000	361770000	434970000	451390000	347370000
Q9UM54	MYO6	Unconventional myosin-VI	66	287	322560000	1237600000	146000000	7359200000	846840000	398170000	151570000	2733900000	426470000	724180000	151570000	1531000000	394410000	262570000	281110000	1076500000
Q9Y5A9	YTHDF2	YTH domain-containing family protein 2	19	115	322290000	644880000	1230300000	837690000	769080000	771250000	555670000	619980000	401830000	356460000	669710000	196220000	284880000	476830000	610300000	281470000
Q8WWK9	CKAP2	Cytoskeleton-associated protein 2	18	119	321180000	648490000	518500000	2248400000	1105700000	410080000	197860000	1000400000	602600000	349150000	260860000	441390000	423710000	213320000	232880000	323590000
O15213	WDR46	WD repeat-containing protein 46	27	233	321010000	1190300000	1362900000	6029000000	2497900000	1312500000	234710000	2978000000	511490000	789270000	799970000	1265900000	949320000	866730000	309610000	1076100000
P46940	IQGAP1	Ras GTPase-activating-like protein IQGAP1	76	485	320490000	2119000000	2288100000	2848300000	3093800000	2191100000	1704400000	2030000000	593890000	1204700000	1324300000	781610000	1283300000	1270700000	1533300000	796910000
Q71RC2	LARP4	La-related protein 4	22	117	318400000	281880000	883260000	599470000	456070000	666260000	316270000	403210000	367490000	172650000	471110000	168970000	193860000	366180000	308250000	208400000
O60884	DNAJA2	DnaJ homolog subfamily A member 2	16	91	317980000	418290000	682980000	757730000	723860000	729380000	501980000	345710000	460370000	280140000	373880000	174170000	270460000	384650000	469760000	164460000
P48729;Q8N752	CSNK1A1;CSNK1A1L	Casein kinase I isoform alpha;Casein kinase I isoform alpha-like	14	127	317190000	607270000	437670000	1044700000	745970000	530720000	232790000	704440000	452730000	280440000	273120000	318760000	288450000	260000000	254720000	260330000
Q14254	FLOT2	Flotillin-2	30	210	316860000	723680000	2359200000	3041800000	1841100000	2186000000	245770000	1155100000	332630000	496180000	1397800000	734300000	791020000	1111100000	314180000	516570000
P78347	GTF2I	General transcription factor II-I	37	174	316050000	672560000	373600000	1383500000	1128900000	670930000	356200000	968570000	515960000	416630000	291990000	327950000	382670000	315510000	341400000	316960000
P16615	ATP2A2	Sarcoplasmic/endoplasmic reticulum calcium ATPase 2	40	200	315870000	953600000	824890000	314890000	1038900000	753300000	1286200000	475910000	492820000	547430000	545060000	178260000	394940000	498400000	945070000	265580000
P55072	VCP	Transitional endoplasmic reticulum ATPase	40	238	314820000	1500100000	958030000	1452000000	2188900000	735960000	1653600000	640260000	418020000	914020000	588510000	443150000	801780000	491970000	1435300000	332920000
Q9NY61	AATF	Protein AATF	23	223	311620000	799000000	818580000	4126600000	2040200000	944580000	131850000	1886300000	648930000	514420000	464170000	853930000	647020000	550890000	196880000	664480000
P47914	RPL29	60S ribosomal protein L29	5	33	311540000	417360000	334530000	677560000	537400000	355380000	363260000	510540000	358560000	233890000	200380000	196150000	232700000	219420000	333070000	204680000
Q9Y265	RUVBL1	RuvB-like 1	29	266	311160000	1090300000	1142500000	4195800000	2148900000	1197200000	657980000	1614600000	398040000	703160000	689730000	868700000	898290000	670370000	614810000	721010000
Q8IYB3	SRRM1	Serine/arginine repetitive matrix protein 1	19	93	310980000	384210000	338850000	2452500000	928650000	279170000	137090000	952000000	278890000	218560000	219230000	584690000	324480000	202170000	215580000	382720000
Q96MU7	YTHDC1	YTH domain-containing protein 1	20	90	308980000	314650000	467160000	2911300000	877830000	485110000	130290000	984110000	491070000	266180000	274380000	517000000	322150000	275960000	170170000	382200000
P07195	LDHB	L-lactate dehydrogenase B chain	16	101	308080000	1690700000	614850000	657780000	1857900000	433740000	2047600000	374260000	520530000	954150000	405160000	172360000	745270000	359110000	1770800000	201230000
Q14966	ZNF638	Zinc finger protein 638	53	236	307800000	796200000	734280000	3748400000	1476900000	672770000	253210000	1994900000	568090000	487700000	446600000	744590000	550240000	459010000	289440000	702140000
Q99590	SCAF11	Protein SCAF11	32	134	306130000	320910000	438770000	1789700000	737820000	437500000	104290000	987210000	410940000	204980000	242980000	419170000	281750000	251960000	93522000	330670000
P61626	LYZ	Lysozyme C	6	34	305590000	116240000	493210000	217100000	851390000	473380000	838730000	267240000	413790000	106150000	344950000	81643000	242530000	256740000	781990000	111030000
Q15365	PCBP1	Poly(rC)-binding protein 1	17	185	302330000	1187900000	1104000000	2684100000	2205900000	1259300000	893760000	1421300000	377180000	657480000	665570000	744860000	771790000	694370000	848350000	661200000
P61160	ACTR2	Actin-related protein 2	14	183	301970000	994910000	223920000	4034500000	1149400000	341730000	424440000	1823600000	387020000	624760000	185890000	779130000	482210000	253050000	467900000	682880000
P62304	SNRPE	Small nuclear ribonucleoprotein E	5	108	301380000	1480000000	1103100000	4589300000	2298600000	1025400000	490860000	3660400000	382400000	757180000	695920000	1207100000	850850000	545880000	420320000	1584600000
O15226	NKRF	NF-kappa-B-repressing factor	34	140	299930000	349380000	423220000	3007600000	1430800000	527180000	58569000	1338200000	542650000	320570000	329090000	544590000	399340000	306520000	118730000	467700000
Q9NRX1	PNO1	RNA-binding protein PNO1	16	155	299900000	643950000	728750000	2868600000	1294400000	857720000	248290000	1214700000	554350000	374170000	453980000	627010000	427070000	457390000	230350000	467080000
P22061	PCMT1	Protein-L-isoaspartate(D-aspartate) O-methyltransferase	16	168	298290000	1395700000	1742800000	612550000	1482000000	1519900000	1422400000	762510000	420000000	942640000	878210000	217790000	664190000	741810000	1391600000	361080000
O15446	CD3EAP	DNA-directed RNA polymerase I subunit RPA34	18	117	298230000	425730000	360620000	2054800000	838840000	494520000	91850000	871180000	345070000	237510000	245870000	494230000	290850000	266510000	112550000	335830000
P18887	XRCC1	DNA repair protein XRCC1	19	135	296660000	620040000	1394400000	980710000	979500000	1076800000	458030000	812310000	489920000	345960000	740900000	280430000	402830000	556140000	409540000	384090000
Q14573	ITPR3	Inositol 1,4,5-trisphosphate receptor type 3	73	281	296580000	1077100000	151970000	3488300000	1387100000	378520000	222920000	2013300000	532750000	600710000	157500000	684760000	539060000	273390000	272860000	694330000
Q9BZJ0	CRNKL1	Crooked neck-like protein 1	27	150	295800000	495370000	362090000	2278700000	932410000	284880000	107400000	1084700000	406980000	265500000	230550000	489310000	319230000	197080000	145760000	435610000
P61619;Q9H9S3	SEC61A1;SEC61A2	Protein transport protein Sec61 subunit alpha isoform 1;Protein transport protein Sec61 subunit alpha isoform 2	11	76	295800000	504590000	518360000	114120000	698120000	463600000	648580000	346280000	481190000	302610000	277220000	124020000	246000000	231400000	516070000	149970000
P07199	CENPB	Major centromere autoantigen B	16	107	295260000	392540000	722100000	2066100000	1020100000	671980000	79297000	1079700000	370100000	266920000	391510000	428970000	392550000	421900000	119560000	444160000
O75152	ZC3H11A	Zinc finger CCCH domain-containing protein 11A	34	147	295130000	494200000	356350000	2361200000	906370000	511990000	237300000	1242500000	581560000	284500000	263950000	457090000	345810000	279790000	231360000	390940000
P06576	ATP5B	ATP synthase subunit beta, mitochondrial	24	354	294020000	2395300000	4132300000	2421100000	3897200000	3990100000	2887700000	2285200000	385740000	1637500000	2281300000	787450000	1383800000	2007400000	2718000000	1031500000
P37802	TAGLN2	Transgelin-2	12	103	293190000	1219500000	410160000	478390000	1274100000	332730000	870490000	277940000	367240000	685870000	247870000	155590000	434800000	226630000	885910000	137020000
Q13595	TRA2A	Transformer-2 protein homolog alpha	20	120	292340000	679290000	589280000	3715500000	1200400000	945050000	195460000	2027500000	554620000	410840000	343550000	806490000	458840000	544460000	187390000	777320000
Q9NVX2	NLE1	Notchless protein homolog 1	17	129	291730000	351100000	583210000	2761900000	1228300000	646370000	112650000	1156600000	533390000	264180000	325340000	564550000	395500000	377990000	125320000	442530000
P82979	SARNP	SAP domain-containing ribonucleoprotein	10	62	291660000	249770000	321720000	1516200000	990300000	357800000	73108000	748420000	304160000	193320000	196100000	367510000	347650000	201350000	115560000	311190000
P19525	EIF2AK2	Interferon-induced, double-stranded RNA-activated protein kinase	26	229	291400000	952740000	927190000	2891200000	1477600000	1305900000	465230000	1592800000	615310000	590220000	477290000	609540000	568670000	670480000	502180000	601810000
Q15746	MYLK	Myosin light chain kinase, smooth muscle;Myosin light chain kinase, smooth muscle, deglutamylated form	40	85	291390000	569820000	183060000	1631400000	577640000	113000000	412840000	641900000	107690000	378940000	0	810120000	180840000	0	202250000	303360000
Q8N8A6	DDX51	ATP-dependent RNA helicase DDX51	28	172	291040000	588360000	553580000	2636100000	1180100000	648800000	133240000	1233600000	503190000	340630000	326480000	566500000	407300000	395140000	142000000	472660000
P17987	TCP1	T-complex protein 1 subunit alpha	28	198	290500000	1258600000	728870000	1188800000	1403000000	730980000	1240300000	611010000	513360000	712710000	419440000	279620000	560070000	470710000	1050200000	304210000
Q96G21	IMP4	U3 small nucleolar ribonucleoprotein protein IMP4	16	125	290290000	598360000	652900000	3142900000	1204700000	796300000	107220000	1312200000	442460000	395280000	378170000	627830000	444620000	408810000	239980000	478730000
Q9Y2K7	KDM2A	Lysine-specific demethylase 2A	47	237	290230000	644520000	943850000	4064600000	1453300000	1650200000	58319000	1580700000	500840000	419130000	567700000	984250000	515930000	843250000	58936000	652680000
Q8N257	HIST3H2BB	Histone H2B type 3-B	15	8	289960000	576490000	287440000	0	323590000	7400400	240210000	141450000	362130000	247400000	147250000	0	176590000	0	292560000	0
Q96T23	RSF1	Remodeling and spacing factor 1	49	217	289860000	699160000	1451000000	2189000000	1392100000	1207600000	162170000	884500000	636780000	464180000	735680000	465560000	480680000	597950000	237990000	334650000
Q9Y3B4	SF3B6	Splicing factor 3B subunit 6	8	103	289730000	568340000	559840000	2815000000	1317500000	743090000	291830000	1618500000	497420000	386420000	348850000	635340000	427720000	394510000	239290000	686980000
Q9BYK8	HELZ2	Helicase with zinc finger domain 2	87	280	289380000	818760000	1118400000	1213100000	907690000	898160000	799910000	879720000	497680000	447640000	604830000	362940000	350000000	476120000	702600000	415930000
Q12792	TWF1	Twinfilin-1	20	111	287970000	622170000	16933000	1629400000	591420000	119050000	126720000	881920000	420930000	301550000	0	320120000	212800000	131630000	174400000	346970000
P27348	YWHAQ	14-3-3 protein theta	18	91	287560000	789500000	272090000	555290000	949680000	336370000	590950000	513760000	397090000	450750000	168800000	162650000	398400000	233700000	470070000	218970000
Q6I9Y2	THOC7	THO complex subunit 7 homolog	14	110	287120000	574640000	426310000	3050500000	1023300000	418020000	130830000	1160700000	486770000	336550000	242540000	608660000	387170000	238450000	154470000	464560000
Q709F0	ACAD11	Acyl-CoA dehydrogenase family member 11	25	133	286980000	637820000	264730000	244990000	813100000	255880000	851350000	328010000	473720000	336810000	174400000	94657000	282140000	161930000	673920000	176020000
O15144	ARPC2	Actin-related protein 2/3 complex subunit 2	19	128	286540000	801490000	171570000	4143700000	1208900000	313760000	341700000	1353200000	352480000	523950000	179100000	828410000	405580000	225440000	439940000	508860000
Q02413	DSG1	Desmoglein-1	27	213	285940000	938240000	893460000	675730000	1764400000	751400000	1815400000	595830000	557430000	458100000	482780000	238570000	586510000	474040000	1496000000	301370000
P53582	METAP1	Methionine aminopeptidase 1	27	237	284630000	1068500000	933660000	6184300000	2906600000	987750000	206640000	3163300000	466280000	654790000	544960000	1455000000	1063900000	555990000	246510000	1207100000
O96019	ACTL6A	Actin-like protein 6A	18	144	284320000	990300000	645230000	4809300000	1672700000	763990000	298770000	1672600000	338440000	584390000	451120000	1015000000	646480000	492030000	298100000	678610000
Q9HCS7	XAB2	Pre-mRNA-splicing factor SYF1	38	159	284260000	518650000	283730000	2601600000	1089400000	414460000	43687000	1318100000	452840000	275070000	203190000	530790000	337910000	256800000	63124000	533610000
O43684	BUB3	Mitotic checkpoint protein BUB3	11	115	283710000	783970000	296010000	3016000000	1230100000	501310000	329990000	1507200000	549740000	468250000	208370000	581900000	459000000	307750000	343060000	541960000
Q9BWM7	SFXN3	Sideroflexin-3	18	134	282510000	879170000	510410000	864590000	954040000	557680000	948160000	680850000	279410000	558520000	372430000	220810000	384540000	372130000	750750000	343850000
Q9BXY0	MAK16	Protein MAK16 homolog	15	153	280920000	866230000	1024500000	4485300000	1741100000	1130200000	146860000	2124700000	708610000	487160000	545960000	893180000	666390000	638990000	195670000	803600000
Q9P0L0	VAPA	Vesicle-associated membrane protein-associated protein A	13	78	280590000	456780000	228160000	1201300000	605490000	235860000	322710000	533210000	328000000	254550000	153030000	260940000	245170000	142620000	356240000	213040000
Q13823	GNL2	Nucleolar GTP-binding protein 2	34	201	280530000	686530000	803310000	3576200000	1480200000	858380000	150460000	1698200000	515290000	417720000	470170000	761230000	478200000	496920000	246050000	648110000
O00161	SNAP23	Synaptosomal-associated protein 23	14	117	279920000	638410000	436250000	1342100000	1137800000	391920000	216160000	868100000	470490000	381880000	210960000	288440000	398330000	246130000	231660000	336950000
Q96GD4	AURKB	Aurora kinase B	21	157	278570000	840830000	892370000	3488500000	1322900000	974630000	298520000	1404600000	431740000	481490000	547740000	692480000	475880000	577020000	310990000	647910000
Q92879	CELF1	CUGBP Elav-like family member 1	15	126	277300000	524100000	733710000	2409800000	1035000000	597230000	270610000	753010000	363440000	320430000	399490000	489340000	368190000	346950000	286970000	391600000
P49368	CCT3	T-complex protein 1 subunit gamma	31	234	277050000	1615900000	1345200000	1549000000	1724600000	1164400000	1497000000	708160000	580880000	856870000	702510000	399250000	702320000	649820000	1361800000	397130000
P28347	TEAD1	Transcriptional enhancer factor TEF-1	15	157	276380000	765740000	1104300000	2610200000	1442300000	638390000	176860000	1171400000	485880000	409820000	538990000	533770000	543800000	407810000	243590000	488970000
P38432	COIL	Coilin	21	127	275740000	386820000	362280000	1605800000	791640000	525140000	100010000	873850000	355690000	243810000	207070000	332920000	317240000	272890000	113470000	406600000
Q9H9Y6	POLR1B	DNA-directed RNA polymerase I subunit RPA2	36	168	274050000	499110000	560800000	2830900000	953200000	515180000	72679000	1228300000	496190000	301270000	284740000	562480000	386840000	303910000	122750000	446780000
Q9HCE1	MOV10	Putative helicase MOV-10	37	187	273420000	688290000	1214100000	962070000	815100000	870870000	598530000	740440000	549360000	359340000	649890000	249140000	297150000	442780000	592600000	301170000
Q8N7H5	PAF1	RNA polymerase II-associated factor 1 homolog	19	78	272960000	105050000	144050000	960250000	343860000	195370000	40068000	409890000	145790000	130750000	133260000	203940000	156650000	131890000	56295000	189360000
Q9HAV0	GNB4	Guanine nucleotide-binding protein subunit beta-4	19	167	272770000	834890000	1575100000	1626000000	1669800000	1446900000	309240000	1217000000	326360000	486600000	828650000	507790000	743720000	712880000	300560000	528420000
P63241;Q6IS14;Q9GZV4	EIF5A;EIF5AL1;EIF5A2	Eukaryotic translation initiation factor 5A-1;Eukaryotic translation initiation factor 5A-1-like;Eukaryotic translation initiation factor 5A-2	15	153	271570000	1469100000	741240000	1414200000	2075900000	512520000	1382800000	801960000	486920000	833430000	400270000	311780000	711290000	392040000	1368700000	350080000
Q9H7N4	SCAF1	Splicing factor, arginine/serine-rich 19	19	77	271020000	256730000	372710000	1604900000	460320000	447100000	62214000	956440000	436170000	185120000	204610000	267620000	189980000	234510000	91445000	377580000
Q96SI9	STRBP	Spermatid perinuclear RNA-binding protein	32	127	270660000	482810000	442680000	3053800000	1052800000	712400000	126870000	1126700000	435400000	310150000	294540000	588540000	402630000	356240000	165210000	477680000
Q9Y3A4	RRP7A	Ribosomal RNA-processing protein 7 homolog A	18	178	270230000	717050000	1001200000	3599200000	1682100000	1145800000	168670000	2096700000	518640000	448120000	542640000	876070000	651640000	571670000	210220000	787720000
Q9Y3X0	CCDC9	Coiled-coil domain-containing protein 9	17	79	269230000	241420000	317810000	1393700000	581890000	389630000	96801000	448480000	339830000	152260000	204240000	253400000	231870000	201910000	135740000	182670000
Q8TF42	UBASH3B	Ubiquitin-associated and SH3 domain-containing protein B	21	91	269100000	792120000	384390000	383490000	335270000	310190000	8834100	41954000	298190000	444690000	212260000	128840000	139510000	173900000	0	35431000
Q9BTC0	DIDO1	Death-inducer obliterator 1	40	126	269070000	490090000	200990000	3299500000	834030000	275210000	126290000	1019700000	442310000	295710000	183640000	558210000	315660000	228480000	173800000	362890000
Q9NX58	LYAR	Cell growth-regulating nucleolar protein	19	134	268970000	524470000	430520000	2790000000	951180000	542890000	404470000	1302200000	477600000	311420000	323160000	596390000	407940000	351470000	222340000	488620000
Q9H936	SLC25A22	Mitochondrial glutamate carrier 1	11	66	268540000	397110000	514280000	514390000	487030000	411540000	451900000	346680000	261680000	300020000	275220000	118840000	186390000	274980000	402740000	160510000
Q9NX63	CHCHD3	MICOS complex subunit MIC19	13	54	267700000	375990000	551170000	456370000	397960000	346160000	383800000	144350000	282860000	217430000	318270000	112420000	204180000	190370000	342970000	112750000
Q5T749	KPRP	Keratinocyte proline-rich protein	3	16	267160000	205470000	238120000	226170000	496870000	263790000	350710000	218200000	272060000	140060000	130260000	53237000	183610000	161770000	387900000	96761000
Q92522	H1FX	Histone H1x	7	56	265930000	327790000	584420000	678330000	224150000	210950000	348740000	286150000	325560000	133420000	226500000	204150000	180910000	177340000	231850000	182210000
M0QYT0			17	35	265730000	327980000	520950000	101230000	467350000	606830000	543100000	278510000	284910000	206690000	315010000	46381000	204010000	371460000	496450000	112000000
P37108	SRP14	Signal recognition particle 14 kDa protein	10	84	265040000	928290000	945890000	2369800000	1453200000	963200000	578880000	1483800000	560740000	471900000	485620000	694230000	555260000	516060000	463910000	519510000
Q9NXF1	TEX10	Testis-expressed sequence 10 protein	35	228	264880000	1229400000	755600000	4178200000	1480100000	1036400000	176980000	2083200000	436970000	565980000	477410000	950550000	634580000	553020000	259880000	869770000
Q13610	PWP1	Periodic tryptophan protein 1 homolog	21	149	262900000	717410000	565850000	3946500000	1307800000	704990000	200820000	1454300000	562790000	406220000	363150000	751790000	466370000	391650000	291260000	540790000
Q9Y281	CFL2	Cofilin-2	17	117	262640000	812360000	179210000	3222600000	1177500000	471310000	207360000	1498500000	309040000	499260000	149440000	701800000	434210000	275580000	243650000	622490000
Q92754	TFAP2C	Transcription factor AP-2 gamma	19	175	261900000	476870000	544560000	1449700000	937050000	482240000	170240000	884850000	467440000	258770000	296730000	316900000	314120000	224940000	214690000	315290000
O95433	AHSA1	Activator of 90 kDa heat shock protein ATPase homolog 1	22	120	260220000	786130000	846470000	783840000	925970000	830100000	936760000	664120000	534270000	508600000	458100000	189750000	304120000	413750000	884320000	252320000
Q9H2P0	ADNP	Activity-dependent neuroprotector homeobox protein	42	183	258470000	562990000	313470000	2958800000	1186800000	382770000	89823000	1311100000	573290000	312240000	233460000	494410000	376010000	249940000	139660000	493150000
P56545	CTBP2	C-terminal-binding protein 2	15	98	257480000	517130000	386550000	1303800000	1076700000	572900000	178330000	1035100000	261800000	339100000	333270000	383090000	339900000	257040000	247130000	382150000
O43172	PRPF4	U4/U6 small nuclear ribonucleoprotein Prp4	26	187	256630000	711140000	560600000	3773600000	1412800000	502960000	168500000	1545700000	586490000	403570000	339060000	723320000	445460000	360890000	241800000	536200000
Q9UMY1	NOL7	Nucleolar protein 7	12	107	256340000	653360000	722450000	3154800000	1361400000	1001000000	156460000	1566600000	622440000	386550000	408430000	667170000	461960000	542840000	151050000	555630000
Q13501	SQSTM1	Sequestosome-1	24	248	255830000	695130000	1489800000	2981700000	2291500000	2777300000	493720000	1640700000	295290000	519290000	897190000	696620000	868570000	1431600000	552790000	706230000
Q13509;A0A0B4J269	TUBB3	Tubulin beta-3 chain	26	101	255620000	1820700000	1420300000	1539500000	1577200000	779180000	1418800000	1056800000	345820000	1040200000	772480000	365430000	667580000	555770000	1221700000	535590000
Q92878	RAD50	DNA repair protein RAD50	48	161	253410000	596600000	302090000	1408700000	1027800000	471160000	339650000	972050000	439890000	325070000	217190000	350100000	300730000	284320000	318530000	321330000
P51610	HCFC1	Host cell factor 1;HCF N-terminal chain 1;HCF N-terminal chain 2;HCF N-terminal chain 3;HCF N-terminal chain 4;HCF N-terminal chain 5;HCF N-terminal chain 6;HCF C-terminal chain 1;HCF C-terminal chain 2;HCF C-terminal chain 3;HCF C-terminal chain 4;HCF C-terminal chain 5;HCF C-terminal chain 6	34	127	252130000	716010000	453690000	1584800000	774420000	449600000	396350000	827770000	547750000	318210000	286110000	377710000	280370000	268390000	301520000	308030000
Q9NW64	RBM22	Pre-mRNA-splicing factor RBM22	19	140	252120000	783150000	432260000	3072900000	1005700000	698810000	153420000	1570800000	540030000	386590000	321320000	601080000	401970000	333460000	208960000	595190000
Q13263	TRIM28	Transcription intermediary factor 1-beta	31	187	251790000	1019000000	488490000	1778700000	1188100000	626300000	872710000	775130000	418150000	554030000	338440000	413120000	481200000	373190000	714070000	315090000
Q99661	KIF2C	Kinesin-like protein KIF2C	26	96	251450000	450920000	410020000	1183400000	591080000	289130000	88502000	621900000	341460000	216970000	232010000	257350000	229590000	213640000	132480000	225830000
Q08554	DSC1	Desmocollin-1	14	64	251200000	258200000	273290000	108600000	529810000	289240000	801170000	222460000	375110000	191830000	190320000	59950000	219670000	206440000	538120000	127360000
Q8NEF9	SRFBP1	Serum response factor-binding protein 1	17	78	251120000	268930000	412960000	1645200000	533720000	390330000	70237000	778650000	311290000	178630000	227750000	355110000	233270000	252720000	106320000	233180000
Q5RKV6	EXOSC6	Exosome complex component MTR3	10	67	251110000	298840000	241360000	803050000	576790000	339280000	65855000	608130000	338730000	161690000	125040000	220300000	213600000	184930000	80462000	227230000
O95239	KIF4A	Chromosome-associated kinesin KIF4A	47	212	251050000	760370000	932050000	1259500000	1163100000	758000000	179700000	573350000	492940000	362970000	486300000	287490000	420130000	409340000	207890000	275740000
P83111	LACTB	Serine beta-lactamase-like protein LACTB, mitochondrial	22	123	249660000	639500000	311730000	1419800000	846620000	315490000	354690000	740180000	421900000	367280000	197310000	283580000	308590000	195230000	337680000	275200000
P62140	PPP1CB	Serine/threonine-protein phosphatase PP1-beta catalytic subunit	22	94	249010000	492820000	162510000	2067400000	805050000	297650000	53696000	1079700000	391460000	240310000	179230000	328810000	293030000	176840000	144150000	357060000
Q14258	TRIM25	E3 ubiquitin/ISG15 ligase TRIM25	29	180	247960000	733780000	394840000	1138800000	1127400000	404160000	607810000	853960000	409280000	370630000	266120000	309020000	412740000	285870000	513250000	337500000
P29401	TKT	Transketolase	31	196	247440000	1955600000	359050000	987900000	2084900000	368690000	2350900000	341490000	523260000	1077400000	279690000	268730000	838740000	267910000	1955000000	193870000
P31948	STIP1	Stress-induced-phosphoprotein 1	35	124	246900000	885020000	563470000	279360000	1234600000	447230000	987050000	235600000	287680000	536110000	344040000	149730000	447240000	318530000	831150000	159570000
P50990	CCT8	T-complex protein 1 subunit theta	36	206	245010000	1243900000	781180000	1221300000	1674500000	798550000	1127100000	449460000	473100000	643340000	549440000	315070000	598920000	481620000	952510000	242470000
P04843	RPN1	Dolichyl-diphosphooligosaccharide--protein glycosyltransferase subunit 1	32	172	244840000	1089800000	573880000	375620000	1153400000	533220000	1020100000	498680000	381310000	560860000	344210000	208440000	436190000	296720000	937370000	230850000
O14974	PPP1R12A	Protein phosphatase 1 regulatory subunit 12A	31	76	243920000	419310000	104070000	1909500000	396340000	161180000	101630000	617160000	262060000	219170000	82061000	429310000	157750000	114280000	136570000	249690000
O75694	NUP155	Nuclear pore complex protein Nup155	45	282	243850000	1004300000	1114300000	4315600000	1919600000	991180000	304000000	1854300000	406240000	585640000	601750000	983560000	699340000	643680000	346790000	758130000
O43395	PRPF3	U4/U6 small nuclear ribonucleoprotein Prp3	32	171	242470000	617040000	481440000	2675200000	1110800000	578530000	105710000	1371000000	325200000	340210000	369370000	548610000	397310000	326560000	183140000	549980000
P30153	PPP2R1A	Serine/threonine-protein phosphatase 2A 65 kDa regulatory subunit A alpha isoform	25	174	241650000	784540000	634440000	1454300000	1307900000	584850000	492690000	761120000	372630000	439950000	375320000	340800000	437650000	356040000	542420000	297580000
Q7RTV0	PHF5A	PHD finger-like domain-containing protein 5A	13	89	241280000	781270000	626170000	2947300000	1062600000	812860000	341130000	1329300000	587880000	377860000	338000000	632540000	437140000	367020000	366230000	514400000
Q15326	ZMYND11	Zinc finger MYND domain-containing protein 11	23	112	239740000	375160000	378580000	1021900000	535120000	276870000	39082000	557560000	291350000	189860000	211090000	235620000	198110000	191710000	76275000	226750000
P25786;B4DEV8	PSMA1	Proteasome subunit alpha type-1;Proteasome subunit alpha type	14	112	239270000	722370000	475090000	396820000	864540000	382730000	815740000	374830000	308720000	402760000	304700000	162770000	348520000	297810000	644130000	171270000
Q13619	CUL4A	Cullin-4A	34	155	238840000	454260000	437000000	1630400000	846240000	460530000	149640000	805130000	387800000	275990000	223330000	329670000	307010000	246280000	228640000	298010000
O60216	RAD21	Double-strand-break repair protein rad21 homolog	33	211	238830000	728880000	576980000	3970900000	1376300000	543900000	157880000	1320900000	239750000	448410000	399460000	805200000	546510000	323840000	219900000	593230000
O43747	AP1G1	AP-1 complex subunit gamma-1	13	44	238590000	95658000	56249000	122190000	159550000	48890000	126280000	51948000	99393000	91016000	66792000	51052000	75339000	66661000	128680000	54971000
P06753	TPM3	Tropomyosin alpha-3 chain	21	87	236790000	1168800000	184780000	3163400000	1003000000	339520000	505440000	941210000	531520000	547370000	147530000	622770000	383540000	230440000	516420000	338270000
Q99873	PRMT1	Protein arginine N-methyltransferase 1	23	205	236740000	1106200000	972550000	2012500000	1407800000	955860000	815270000	1017100000	582530000	601910000	566230000	477280000	523720000	496170000	733790000	398920000
Q92896	GLG1	Golgi apparatus protein 1	45	194	236710000	1361900000	569980000	1290200000	1068100000	756060000	855580000	796460000	525230000	589520000	379560000	359170000	578000000	386880000	564180000	424170000
P30101	PDIA3	Protein disulfide-isomerase A3	29	165	236550000	1645600000	322260000	750990000	1653100000	353840000	1646600000	439840000	444430000	841120000	212430000	242490000	651210000	239180000	1498900000	209750000
P62070	RRAS2	Ras-related protein R-Ras2	10	57	236160000	250090000	731320000	666460000	985990000	576200000	274880000	514010000	315920000	193920000	446910000	173350000	294350000	337370000	255400000	228620000
O43432	EIF4G3	Eukaryotic translation initiation factor 4 gamma 3	36	113	235200000	304760000	446870000	341480000	374590000	353690000	409870000	302640000	343880000	184350000	228600000	119450000	147940000	190580000	339110000	130500000
P23497	SP100	Nuclear autoantigen Sp-100	24	116	233970000	514850000	532260000	1616500000	1277600000	756510000	243970000	1087700000	599250000	281530000	302440000	298370000	535670000	361960000	169510000	379500000
P62308;A8MWD9	SNRPG;SNRPGP15	Small nuclear ribonucleoprotein G;Putative small nuclear ribonucleoprotein G-like protein 15	3	56	233380000	476790000	451520000	4316100000	895230000	327390000	148720000	920050000	124020000	357240000	323490000	806890000	396600000	216620000	167020000	408430000
O75534	CSDE1	Cold shock domain-containing protein E1	34	177	233250000	751180000	1101400000	773000000	967890000	846330000	740690000	846470000	433990000	422270000	548980000	277620000	367510000	442320000	657160000	354060000
P33176	KIF5B	Kinesin-1 heavy chain	34	137	232860000	541230000	460490000	699620000	733960000	417970000	563030000	344560000	391180000	315210000	269700000	180190000	271310000	260680000	439700000	163000000
P49458	SRP9	Signal recognition particle 9 kDa protein	6	41	229550000	575580000	639860000	1161800000	596090000	463240000	186240000	234280000	188500000	304440000	335770000	453710000	227270000	223710000	175140000	129150000
Q5UIP0	RIF1	Telomere-associated protein RIF1	58	204	228540000	2135700000	1512800000	2947000000	820070000	522240000	1641200000	2075900000	997400000	718150000	522980000	1371600000	735580000	736890000	326560000	927130000
Q9Y512	SAMM50	Sorting and assembly machinery component 50 homolog	18	92	227280000	391400000	626090000	368720000	619600000	271780000	256300000	250340000	362180000	206500000	326860000	104030000	213750000	149630000	245460000	101890000
Q14152	EIF3A	Eukaryotic translation initiation factor 3 subunit A	48	202	226940000	921590000	1060300000	615490000	994770000	805270000	737250000	551760000	377920000	458070000	607120000	245600000	365160000	470790000	658920000	269020000
P10412	HIST1H1E	Histone H1.4	22	13	226630000	198140000	296080000	970330000	3139300000	331590000	17317000	14564000	440020000	276740000	286060000	530640000	225690000	237650000	248760000	0
P50454	SERPINH1	Serpin H1	20	167	225390000	1268400000	622530000	956070000	1053000000	1058300000	1373800000	597450000	329380000	733280000	416390000	244290000	453270000	627650000	1203000000	298460000
Q9Y3F4	STRAP	Serine-threonine kinase receptor-associated protein	20	161	224050000	773180000	1056000000	1527800000	1080700000	1083700000	749480000	884400000	384450000	475680000	596220000	378580000	465300000	572110000	668730000	374250000
Q13200	PSMD2	26S proteasome non-ATPase regulatory subunit 2	37	245	223570000	967730000	1232000000	1248300000	1748000000	1602000000	981440000	751020000	430000000	607570000	710310000	371370000	681160000	760100000	875030000	380840000
Q6P1J9	CDC73	Parafibromin	29	125	222700000	281310000	348840000	1744300000	680460000	289810000	49760000	805910000	364300000	158940000	204810000	328040000	261000000	184290000	83514000	298670000
P62820	RAB1A	Ras-related protein Rab-1A	10	44	222560000	332320000	371340000	288270000	397870000	292940000	417680000	169790000	199930000	212490000	205500000	85803000	200980000	185730000	365220000	111660000
P16220	CREB1	Cyclic AMP-responsive element-binding protein 1	6	37	222480000	152120000	432120000	884630000	561180000	337470000	104770000	217100000	195090000	165710000	239240000	212590000	169890000	203610000	99308000	148740000
P26641	EEF1G	Elongation factor 1-gamma	23	216	221610000	1837500000	963520000	1742800000	2530500000	1099200000	1672800000	797600000	390160000	1019300000	654290000	438020000	928950000	623400000	1518700000	416300000
P63000;P60763	RAC1;RAC3	Ras-related C3 botulinum toxin substrate 1;Ras-related C3 botulinum toxin substrate 3	9	59	220190000	234130000	259400000	460960000	307570000	281420000	345180000	278800000	182910000	199910000	186960000	103070000	148050000	190200000	285000000	103960000
O95425	SVIL	Supervillin	51	115	219810000	301300000	107590000	1515100000	631840000	159020000	39611000	547890000	297820000	192800000	111240000	256530000	241260000	102050000	52283000	224750000
Q96JM3	CHAMP1	Chromosome alignment-maintaining phosphoprotein 1	18	57	219360000	143870000	92973000	821430000	312380000	120870000	36195000	377630000	215320000	93903000	73220000	204060000	134010000	73743000	48452000	138810000
Q96T58	SPEN	Msx2-interacting protein	47	129	219230000	555850000	205980000	3964300000	592090000	207410000	8605800	643220000	368390000	195130000	205560000	403630000	380540000	211240000	33415000	471210000
Q01196	RUNX1	Runt-related transcription factor 1	17	86	218830000	379540000	429070000	674500000	684040000	327360000	221180000	468990000	252690000	201380000	245300000	207790000	233980000	202060000	202410000	202780000
Q8NFH4	NUP37	Nucleoporin Nup37	11	93	218300000	352250000	346290000	1607900000	659560000	439200000	98105000	721500000	312700000	219750000	201910000	340030000	259150000	229550000	131850000	265030000
P05976;P08590	MYL1;MYL3	Myosin light chain 1/3, skeletal muscle isoform;Myosin light chain 3	2	17	218090000	280540000	48929000	1110800000	245410000	58315000	63007000	246410000	228500000	168780000	32574000	277630000	97490000	0	70760000	102610000
P52292	KPNA2	Importin subunit alpha-1	20	206	215950000	663980000	998940000	2949500000	1632200000	1058800000	315940000	1374800000	499760000	435670000	549960000	540010000	575350000	602370000	373180000	500670000
P53350	PLK1	Serine/threonine-protein kinase PLK1	23	138	215850000	413430000	409590000	1196100000	761810000	436940000	116680000	599470000	291310000	249790000	236230000	244750000	291510000	235990000	191660000	223020000
Q9P258	RCC2	Protein RCC2	21	126	215730000	851850000	158630000	1724100000	894470000	422270000	488730000	1212100000	343520000	453080000	177930000	369060000	364410000	298780000	453530000	430690000
O43464	HTRA2	Serine protease HTRA2, mitochondrial	15	78	213370000	395240000	983320000	267390000	418980000	1000800000	3236000	0	380260000	239770000	505620000	74435000	175230000	473640000	0	0
P25788	PSMA3	Proteasome subunit alpha type-3	12	56	211290000	409450000	276380000	50967000	425890000	310720000	497970000	147310000	293850000	212300000	173240000	0	191100000	203880000	421040000	70246000
O75165	DNAJC13	DnaJ homolog subfamily C member 13	72	334	211210000	738590000	1244100000	3393900000	925530000	1089000000	502690000	947610000	219380000	504630000	771420000	580450000	442630000	645430000	541570000	452260000
P22392;O60361	NME2;NME2P1	Nucleoside diphosphate kinase B;Putative nucleoside diphosphate kinase	11	120	211080000	1044200000	409720000	679470000	1352200000	441120000	1075400000	491510000	366480000	650540000	221870000	155460000	493920000	248530000	1059000000	173940000
P63165	SUMO1	Small ubiquitin-related modifier 1	4	45	210770000	232680000	161660000	808680000	443340000	173250000	53638000	406380000	215380000	137860000	133300000	177210000	154010000	128810000	74479000	156950000
Q8IXT5	RBM12B	RNA-binding protein 12B	33	148	210600000	427300000	415870000	2466400000	1086400000	525010000	86660000	1259100000	345280000	294780000	230630000	574810000	357240000	287070000	157210000	446170000
P29992	GNA11	Guanine nucleotide-binding protein subunit alpha-11	16	84	207830000	378070000	890250000	873510000	1076800000	678280000	177140000	640980000	359190000	252860000	434300000	191140000	373770000	387200000	246350000	244500000
Q08170	SRSF4	Serine/arginine-rich splicing factor 4	17	38	206880000	193430000	227750000	769900000	314330000	201760000	6962600	406710000	247210000	104580000	121900000	201840000	130270000	115300000	0	166380000
P78332	RBM6	RNA-binding protein 6	33	112	206530000	304740000	313540000	1792900000	590270000	347530000	144890000	601950000	297840000	184700000	202400000	304020000	222130000	228640000	205120000	230240000
Q86U38	NOP9	Nucleolar protein 9	21	137	206080000	315100000	442420000	2278900000	821330000	419550000	68241000	938000000	322830000	235230000	237770000	456980000	275830000	275200000	103710000	344630000
Q15286	RAB35	Ras-related protein Rab-35	11	55	205920000	335060000	510870000	492370000	642560000	509550000	232340000	552400000	289660000	183080000	294690000	115740000	269630000	294660000	213760000	194100000
P62312	LSM6	U6 snRNA-associated Sm-like protein LSm6	4	35	204560000	202980000	151870000	1094200000	369090000	168710000	53857000	406710000	221430000	120830000	92127000	269370000	145150000	104540000	65936000	162280000
P18206	VCL	Vinculin	43	194	204270000	1549500000	338250000	340800000	1521500000	246480000	1841400000	181180000	445870000	781860000	227540000	160490000	515790000	212390000	1648300000	137020000
Q9UPW6	SATB2	DNA-binding protein SATB2	26	153	204170000	407960000	926310000	818670000	944240000	616720000	205030000	409700000	356750000	266060000	478570000	191110000	310730000	310070000	221190000	209180000
P98175	RBM10	RNA-binding protein 10	28	112	204080000	422890000	265100000	1524400000	768170000	257400000	183740000	875330000	298590000	237080000	214540000	333290000	269090000	177590000	161710000	336920000
Q9UJS0	SLC25A13	Calcium-binding mitochondrial carrier protein Aralar2	31	214	203450000	942270000	936470000	802340000	851270000	926250000	720710000	692910000	385760000	512940000	498870000	199520000	316660000	461370000	694810000	326460000
Q96CV9	OPTN	Optineurin	13	39	203350000	215000000	101990000	89113000	303420000	172060000	14804000	0	260930000	96180000	74538000	36548000	111120000	77525000	28236000	0
P07237	P4HB	Protein disulfide-isomerase	32	190	202110000	1451800000	439340000	1427200000	1713400000	394010000	1509900000	625690000	466780000	785040000	317760000	317960000	612790000	258590000	1297100000	298150000
P62191	PSMC1	26S protease regulatory subunit 4	16	77	201750000	351660000	312820000	523120000	518720000	260670000	322510000	100090000	205880000	191990000	189790000	122340000	209280000	172250000	273250000	89962000
Q9UHD2	TBK1	Serine/threonine-protein kinase TBK1	23	51	200400000	500730000	666860000	0	0	0	28112000	0	354130000	267830000	291000000	0	0	0	44979000	0
P30536	TSPO	Translocator protein	3	19	200120000	220090000	270370000	147910000	0	174820000	259580000	108610000	164520000	159490000	162780000	43179000	0	110470000	281330000	0
Q5JPH6	EARS2	Probable glutamate--tRNA ligase, mitochondrial	9	22	199250000	175150000	260740000	14559000	89623000	44812000	66101000	46931000	150970000	73504000	60523000	0	73888000	72196000	128100000	57479000
P49711	CTCF	Transcriptional repressor CTCF	21	93	199080000	322280000	225290000	1535500000	810220000	359840000	62479000	695360000	238300000	190620000	187300000	326700000	258780000	223370000	104340000	290760000
P14868	DARS	Aspartate--tRNA ligase, cytoplasmic	26	117	198000000	585980000	438370000	507710000	567430000	329520000	506030000	290540000	252800000	296680000	235770000	141960000	261370000	252500000	433870000	141850000
O75190	DNAJB6	DnaJ homolog subfamily B member 6	13	85	196170000	680380000	703550000	597100000	612230000	721470000	371390000	576080000	338180000	354910000	368730000	240700000	233880000	366390000	332310000	253980000
P55081	MFAP1	Microfibrillar-associated protein 1	15	66	195810000	394820000	348210000	1274100000	905310000	705650000	118490000	666460000	378260000	221640000	217600000	335310000	274090000	239890000	175520000	319240000
P37198	NUP62	Nuclear pore glycoprotein p62	14	162	195170000	757960000	833190000	1907700000	1145400000	1039300000	569420000	1095300000	366830000	453030000	458300000	406320000	434540000	539220000	585000000	469420000
Q14807	KIF22	Kinesin-like protein KIF22	32	168	194580000	497440000	359280000	2396200000	1077500000	316320000	123490000	1211700000	370430000	298910000	239310000	490720000	352750000	204290000	188430000	399180000
Q9P2I0	CPSF2	Cleavage and polyadenylation specificity factor subunit 2	41	269	194470000	1034200000	1234600000	6106900000	2215000000	1234300000	299910000	2865200000	378200000	686100000	677460000	1378100000	851370000	696360000	337020000	1139100000
Q96E39	RBMXL1	RNA binding motif protein, X-linked-like-1	43	42	193330000	199080000	138500000	592490000	352610000	142880000	29768000	399810000	182140000	109030000	98290000	146970000	127560000	113240000	52687000	161650000
Q99460	PSMD1	26S proteasome non-ATPase regulatory subunit 1	28	144	192840000	545510000	668790000	520520000	551290000	505890000	482710000	434550000	222000000	315520000	343560000	168880000	296110000	314400000	427380000	178010000
P78371	CCT2	T-complex protein 1 subunit beta	30	223	192390000	1220700000	795770000	1289300000	1399500000	947440000	1244000000	598990000	387770000	694610000	531030000	258540000	599820000	519520000	1078200000	293800000
O15061	SYNM	Synemin	41	127	192030000	293060000	525690000	679800000	460860000	224770000	104530000	553400000	266850000	154900000	231590000	229730000	161940000	176570000	129370000	178380000
O15234	CASC3	Protein CASC3	15	85	190220000	274590000	654600000	543400000	269880000	545200000	275670000	306390000	303890000	166280000	299530000	151540000	127180000	281690000	255380000	145550000
P51572	BCAP31	B-cell receptor-associated protein 31	12	41	189770000	390920000	99296000	168250000	582880000	100630000	598410000	137630000	165100000	315640000	50939000	37329000	227550000	66897000	589380000	54828000
Q8TCU6	PREX1	Phosphatidylinositol 3,4,5-trisphosphate-dependent Rac exchanger 1 protein	3	6	189170000	54655000	54513000	78382000	101990000	62860000	120970000	72136000	152830000	68658000	0	0	0	66439000	119440000	0
Q7Z2W4	ZC3HAV1	Zinc finger CCCH-type antiviral protein 1	33	147	188960000	442800000	1017300000	895790000	621950000	802730000	424180000	632180000	409170000	291080000	508750000	266200000	235330000	410820000	359960000	234390000
P63167	DYNLL1	Dynein light chain 1, cytoplasmic	5	54	188790000	277790000	215480000	1805500000	450040000	255430000	66865000	490910000	110500000	205330000	149570000	310450000	205750000	171090000	161070000	172850000
Q7Z6E9	RBBP6	E3 ubiquitin-protein ligase RBBP6	30	72	187940000	190920000	244360000	1297900000	462420000	224950000	45677000	639610000	262340000	141940000	153630000	289390000	160750000	118350000	53040000	215900000
O95985	TOP3B	DNA topoisomerase 3-beta-1	37	212	187000000	595370000	1408600000	872510000	663900000	1091500000	650060000	765680000	315230000	347030000	849620000	243050000	318670000	574260000	545970000	314020000
O75477	ERLIN1	Erlin-1	14	79	186900000	433250000	477930000	370320000	529980000	479600000	396080000	317520000	265860000	215700000	305010000	115170000	188890000	249610000	337350000	152180000
O60306	AQR	Intron-binding protein aquarius	59	247	186250000	745970000	391650000	3988300000	1205300000	491950000	141280000	1652000000	354430000	401210000	303710000	792340000	455530000	306480000	195580000	644980000
P55060	CSE1L	Exportin-2	40	199	185140000	23708000000	24277000000	634800000	35271000000	27722000000	1077300000	370420000	3293500000	11618000000	6866500000	3403100000	10249000000	6784600000	15092000000	3981600000
P31944	CASP14	Caspase-14;Caspase-14 subunit p17, mature form;Caspase-14 subunit p10, mature form;Caspase-14 subunit p20, intermediate form;Caspase-14 subunit p8, intermediate form	15	75	185120000	123000000	150250000	12093000	567200000	150260000	388530000	142860000	331780000	83587000	122950000	0	138460000	103030000	265160000	97418000
Q01813	PFKP	ATP-dependent 6-phosphofructokinase, platelet type	31	217	184920000	1184200000	809330000	1184800000	1638000000	699880000	1126300000	668370000	329650000	717440000	499250000	298900000	552030000	473900000	981970000	335200000
P35244	RPA3	Replication protein A 14 kDa subunit	8	118	184850000	829870000	1044200000	2279500000	1566800000	665670000	453150000	1001800000	430850000	496820000	566580000	493530000	531130000	359100000	481740000	368630000
P17676	CEBPB	CCAAT/enhancer-binding protein beta	9	62	184840000	129340000	242790000	519470000	252280000	220240000	32752000	324600000	210090000	80374000	129000000	115990000	111300000	131550000	60783000	120620000
P61586	RHOA	Transforming protein RhoA	10	90	184810000	503150000	547420000	578840000	867750000	549850000	527440000	340590000	248370000	314590000	302660000	159170000	308000000	316970000	505550000	169650000
Q9NS26;Q9NY87;Q9BXN6;Q9NS25	SPANXA1;SPANXC;SPANXD;SPANXB1	Sperm protein associated with the nucleus on the X chromosome A;Sperm protein associated with the nucleus on the X chromosome C;Sperm protein associated with the nucleus on the X chromosome D;Sperm protein associated with the nucleus on the X chromosome B/F	3	31	184800000	131360000	131380000	277880000	240770000	0	113200000	393360000	165320000	118010000	75613000	132210000	108100000	0	76800000	135690000
Q9UPQ9	TNRC6B	Trinucleotide repeat-containing gene 6B protein	21	57	184110000	193790000	260230000	150270000	235440000	185870000	165760000	83809000	195790000	107530000	141250000	49438000	101310000	110690000	166810000	52296000
Q9NPD3	EXOSC4	Exosome complex component RRP41	9	73	183430000	273990000	222090000	1138600000	523870000	289650000	52472000	534950000	325580000	143240000	116680000	236350000	184960000	161900000	69060000	203800000
O14980	XPO1	Exportin-1	34	179	182630000	761290000	481600000	796140000	1011900000	419370000	703330000	459410000	325650000	433470000	330900000	227810000	329830000	268710000	528580000	247270000
Q9H7E2	TDRD3	Tudor domain-containing protein 3	31	126	182410000	319160000	1232100000	601340000	337010000	610670000	375570000	502090000	344880000	252570000	482430000	179650000	179970000	387300000	331730000	191120000
P43490	NAMPT	Nicotinamide phosphoribosyltransferase	25	186	182280000	1202700000	500490000	1051600000	1308300000	651120000	1554500000	1222100000	564430000	742760000	344020000	269840000	554110000	418820000	1150700000	442320000
P29692	EEF1D	Elongation factor 1-delta	14	96	182010000	770320000	428460000	700440000	1007200000	461980000	828190000	383830000	333160000	465600000	252790000	211940000	370970000	261690000	720720000	156430000
Q99623	PHB2	Prohibitin-2	14	100	181820000	906450000	479950000	411390000	1117300000	423660000	984420000	299020000	345890000	469070000	312950000	215860000	377870000	303820000	756550000	180650000
Q9UHA3	RSL24D1	Probable ribosome biogenesis protein RLP24	9	59	181440000	354930000	393630000	2468800000	840010000	597570000	69219000	888370000	327690000	244650000	230030000	466390000	279830000	254810000	84145000	428530000
O14818	PSMA7	Proteasome subunit alpha type-7	14	108	180870000	504320000	451950000	422670000	782370000	507920000	636410000	263750000	342200000	318750000	265240000	131930000	281780000	235000000	538020000	138290000
Q07021	C1QBP	Complement component 1 Q subcomponent-binding protein, mitochondrial	9	150	180020000	592900000	835660000	1253400000	1017900000	784800000	586580000	760010000	128800000	348530000	471390000	302640000	501950000	451620000	531510000	307350000
Q05D32	CTDSPL2	CTD small phosphatase-like protein 2	13	90	179890000	289950000	211180000	1011300000	584420000	346860000	17490000	457820000	244860000	149450000	153980000	251720000	176220000	188360000	45288000	191950000
Q6UWP8	SBSN	Suprabasin	7	30	178880000	148280000	83772000	0	402050000	154940000	533520000	139040000	214870000	93528000	73461000	0	147960000	107820000	484500000	69594000
Q5SY16	NOL9	Polynucleotide 5-hydroxyl-kinase NOL9	24	172	178060000	672630000	590440000	3688500000	1218400000	694030000	123820000	1539500000	185530000	412720000	419550000	725150000	514810000	434100000	163050000	633790000
Q15007	WTAP	Pre-mRNA-splicing regulator WTAP	18	96	177220000	329890000	227560000	1911900000	454010000	219920000	75652000	689890000	315700000	169770000	138460000	353550000	210850000	134780000	89432000	261060000
P08865	RPSA	40S ribosomal protein SA	13	215	176940000	1086800000	1028100000	1716700000	1621000000	804510000	865410000	983370000	345120000	597270000	502040000	324660000	622380000	431520000	919690000	360940000
Q9NUD5	ZCCHC3	Zinc finger CCHC domain-containing protein 3	22	168	176800000	411890000	1045300000	939040000	814650000	928140000	662210000	424400000	427080000	246460000	619870000	198500000	273710000	508160000	462200000	278070000
P06744	GPI	Glucose-6-phosphate isomerase	19	114	175860000	1085100000	310430000	544030000	1138600000	255900000	1224400000	181230000	355130000	579640000	209770000	175360000	422450000	175810000	1048500000	119060000
P48643	CCT5	T-complex protein 1 subunit epsilon	33	188	174990000	1258200000	790830000	1014200000	1542400000	755170000	1017300000	602970000	324760000	635880000	461090000	267340000	565970000	436870000	1010400000	268640000
P04083	ANXA1	Annexin A1	23	169	173920000	1158400000	465350000	841570000	1415500000	320290000	1113800000	372080000	322960000	687570000	315360000	215620000	517040000	237780000	939090000	185490000
P27105	STOM	Erythrocyte band 7 integral membrane protein	11	81	173450000	436890000	935470000	1646000000	1243800000	1489500000	164140000	661440000	134750000	307920000	584220000	354630000	409550000	761060000	211530000	386220000
Q16630	CPSF6	Cleavage and polyadenylation specificity factor subunit 6	11	70	172520000	424800000	298730000	972560000	726690000	427240000	296980000	632090000	298890000	249120000	196530000	257900000	270410000	201650000	250150000	251010000
Q8NAV1	PRPF38A	Pre-mRNA-splicing factor 38A	13	68	172100000	83883000	68052000	713460000	305280000	145370000	6230900	434170000	156870000	77562000	60374000	159160000	127540000	58794000	21882000	187280000
P21796	VDAC1	Voltage-dependent anion-selective channel protein 1	16	141	171330000	1304000000	946910000	951280000	1867800000	747860000	1394700000	600040000	319410000	757240000	520330000	274890000	705550000	453110000	1239900000	301170000
O14497	ARID1A	AT-rich interactive domain-containing protein 1A	41	145	171170000	417470000	234310000	2321100000	818150000	243820000	34443000	866480000	302900000	239360000	176640000	444900000	254000000	181300000	67965000	304240000
Q96SB4	SRPK1	SRSF protein kinase 1	20	122	170570000	428500000	574340000	1477200000	845440000	513380000	222100000	711630000	291100000	264600000	296990000	344010000	310410000	287100000	232210000	291420000
Q9UQR1	ZNF148	Zinc finger protein 148	27	164	169860000	558700000	516880000	1714600000	940410000	546030000	127260000	790990000	294070000	287740000	289730000	388180000	339840000	290560000	182640000	331310000
P55884	EIF3B	Eukaryotic translation initiation factor 3 subunit B	30	171	169310000	749080000	821580000	847560000	744650000	558170000	665190000	430820000	268780000	432650000	462440000	206750000	332780000	310840000	572960000	211780000
O60841	EIF5B	Eukaryotic translation initiation factor 5B	43	176	168950000	744550000	687570000	1869500000	943550000	625180000	462040000	869170000	235170000	416500000	365290000	514910000	413110000	301200000	396750000	441570000
Q9UK61	FAM208A	Protein FAM208A	44	144	168770000	267240000	252100000	1476700000	613020000	236260000	43923000	746800000	267230000	160460000	190830000	319540000	205700000	144310000	50179000	265310000
P59998	ARPC4	Actin-related protein 2/3 complex subunit 4	9	70	167990000	642520000	324950000	2504200000	841380000	471710000	295620000	1524000000	238990000	407020000	231480000	600920000	365130000	213340000	328700000	550860000
Q9NZM5	GLTSCR2	Glioma tumor suppressor candidate region gene 2 protein	14	71	166740000	291520000	219560000	1982200000	664930000	312200000	77108000	917350000	373620000	187450000	137250000	376560000	219430000	186650000	125690000	281790000
O95777	LSM8	U6 snRNA-associated Sm-like protein LSm8	6	56	165830000	216270000	110360000	1218800000	414960000	150700000	52979000	483460000	304560000	142780000	67134000	229580000	144120000	85422000	60556000	154740000
P53680	AP2S1	AP-2 complex subunit sigma	7	132	165760000	650630000	834680000	1799400000	944880000	677950000	419600000	1198100000	277180000	426460000	434730000	375250000	345630000	361390000	450910000	451560000
P28074	PSMB5	Proteasome subunit beta type-5	12	63	165720000	354870000	289470000	288500000	535840000	239370000	460510000	167640000	131340000	246220000	157730000	102280000	237660000	152430000	397210000	106370000
P20340;Q9NRW1	RAB6A;RAB6B	Ras-related protein Rab-6A;Ras-related protein Rab-6B	6	39	165600000	341200000	375800000	556440000	398540000	379120000	346100000	337460000	131060000	243930000	159610000	118690000	186350000	126740000	421200000	139490000
P01891	HLA-A	HLA class I histocompatibility antigen, A-68 alpha chain	11	52	164850000	379940000	254830000	357870000	500310000	298490000	411990000	256340000	198340000	189180000	152800000	118300000	200500000	198280000	331440000	154570000
O95453	PARN	Poly(A)-specific ribonuclease PARN	25	124	164250000	263140000	223600000	1530900000	494470000	221710000	38982000	703470000	220100000	152940000	179150000	271120000	217210000	183610000	66911000	221010000
P28370	SMARCA1	Probable global transcription activator SNF2L1	54	111	163890000	300510000	373990000	1630500000	735600000	408750000	66007000	599080000	297780000	210440000	222430000	285340000	245330000	221940000	91945000	262930000
P15559	NQO1	NAD(P)H dehydrogenase [quinone] 1	8	66	163750000	555570000	359710000	244040000	715840000	294270000	594770000	173580000	240610000	344720000	194500000	77084000	271800000	166260000	534320000	103040000
Q9BQ75	CMSS1	Protein CMSS1	13	111	163670000	391150000	556240000	2618300000	901030000	522650000	359660000	1070900000	301840000	275340000	340710000	492960000	368630000	339160000	273120000	424870000
P08174	CD55	Complement decay-accelerating factor	14	62	163360000	402110000	379620000	1203500000	751290000	556380000	133350000	625040000	287050000	202850000	228660000	292440000	283240000	286990000	140270000	247280000
Q9BRT6	LLPH	Protein LLP homolog	5	66	163100000	227960000	249360000	1522700000	493810000	281370000	61059000	509020000	268210000	156910000	138170000	294730000	187880000	130310000	66522000	208980000
P61964	WDR5	WD repeat-containing protein 5	14	93	163020000	393910000	455240000	1726300000	560310000	446440000	182600000	696520000	228640000	257090000	277810000	346660000	248740000	274330000	174100000	246310000
Q96AG4	LRRC59	Leucine-rich repeat-containing protein 59	15	126	162090000	1018000000	661090000	2372300000	1805600000	683940000	786830000	1501800000	240610000	606500000	486660000	624480000	610660000	465550000	679140000	579320000
Q01085	TIAL1	Nucleolysin TIAR	12	102	162090000	399110000	405120000	1558100000	753210000	342340000	254320000	879530000	248640000	247510000	230450000	366410000	296520000	233590000	217130000	330760000
Q01105;P0DME0	SET;SETSIP	Protein SET;Protein SETSIP	7	57	161180000	642930000	229990000	447000000	990360000	188160000	617930000	218500000	257540000	406860000	151850000	127540000	380510000	147720000	473760000	98380000
Q9BWF3;Q9BQ04	RBM4;RBM4B	RNA-binding protein 4;RNA-binding protein 4B	17	79	161150000	251430000	195920000	1227100000	469910000	228670000	118840000	467590000	156700000	174520000	146830000	194700000	180190000	164100000	140790000	213340000
P53814	SMTN	Smoothelin	26	96	161000000	282170000	242920000	744010000	467620000	307910000	150710000	471650000	204340000	173750000	146830000	170730000	190780000	168850000	169330000	175590000
P55735	SEC13	Protein SEC13 homolog	12	145	160960000	712650000	704880000	2303400000	1180600000	692910000	413950000	1209700000	319580000	406730000	398210000	496220000	413210000	406950000	405490000	450770000
Q9Y383	LUC7L2	Putative RNA-binding protein Luc7-like 2	12	76	160260000	255650000	166370000	569890000	367230000	223270000	178230000	250580000	237030000	128840000	103780000	126860000	126320000	111930000	156100000	115560000
O60762	DPM1	Dolichol-phosphate mannosyltransferase subunit 1	17	124	160150000	681010000	634760000	349330000	507740000	690910000	538440000	482750000	264170000	381750000	377520000	137440000	230750000	340880000	463420000	226480000
Q99613;B5ME19	EIF3C;EIF3CL	Eukaryotic translation initiation factor 3 subunit C;Eukaryotic translation initiation factor 3 subunit C-like protein	25	151	159520000	656540000	813310000	429060000	647570000	496620000	538030000	332870000	261880000	306420000	402010000	166130000	298400000	321440000	462400000	182990000
P15311	EZR	Ezrin	32	102	158530000	643050000	424570000	338700000	711800000	412940000	422490000	237110000	273170000	306740000	207470000	158380000	231860000	248120000	381450000	144740000
P36873	PPP1CC	Serine/threonine-protein phosphatase PP1-gamma catalytic subunit	21	29	158290000	359820000	377640000	1465800000	590230000	367120000	92330000	691450000	127750000	232800000	199750000	329410000	273220000	227640000	113760000	299710000
Q53GS9	USP39	U4/U6.U5 tri-snRNP-associated protein 2	20	141	157780000	462700000	346260000	2252300000	775820000	275920000	182630000	1046800000	280260000	301670000	197640000	450380000	336660000	176350000	163350000	380120000
Q969G3	SMARCE1	SWI/SNF-related matrix-associated actin-dependent regulator of chromatin subfamily E member 1	14	70	157070000	279560000	111890000	968790000	346030000	144320000	57931000	501110000	233570000	137060000	86682000	207350000	128070000	107740000	77615000	164700000
P24390	KDELR1	ER lumen protein-retaining receptor 1	3	30	156950000	264540000	217450000	184160000	212410000	182730000	412470000	191480000	253930000	129040000	104340000	64928000	65086000	129840000	365440000	89948000
Q8NFJ5	GPRC5A	Retinoic acid-induced protein 3	8	66	156800000	464760000	761120000	1614300000	754930000	958390000	100860000	644190000	125060000	266920000	496650000	340470000	300410000	583110000	133410000	283940000
P13861	PRKAR2A	cAMP-dependent protein kinase type II-alpha regulatory subunit	12	36	156770000	152130000	126520000	139850000	236890000	131630000	137360000	96152000	82679000	94566000	101260000	74458000	101760000	89614000	123050000	64767000
Q15758	SLC1A5	Neutral amino acid transporter B(0)	13	136	156670000	386750000	372850000	396370000	484180000	272000000	405500000	265760000	250400000	208090000	198270000	73561000	174410000	184890000	377070000	101090000
P23526	AHCY	Adenosylhomocysteinase	20	98	156600000	953950000	438920000	479610000	1081800000	372960000	1091400000	209710000	208320000	510320000	273530000	142890000	452920000	315030000	931900000	132050000
Q9BXS6	NUSAP1	Nucleolar and spindle-associated protein 1	14	44	155770000	172290000	93023000	222900000	107230000	61950000	77841000	118270000	129990000	58298000	51672000	79210000	87748000	41213000	94441000	56812000
Q9H9Y2	RPF1	Ribosome production factor 1	18	185	155540000	581810000	662880000	3412700000	1283800000	800650000	136900000	1516300000	287880000	392550000	397820000	666780000	527500000	490620000	169080000	542600000
P09884	POLA1	DNA polymerase alpha catalytic subunit	3	18	155140000	188890000	188000000	519340000	411350000	279490000	115620000	309130000	0	0	0	101460000	138570000	0	0	0
Q69YN4	KIAA1429	Protein virilizer homolog	48	223	155090000	491880000	428780000	3485300000	1234000000	411530000	94559000	1436100000	261550000	344620000	301830000	678640000	465530000	268450000	157510000	521210000
Q5T200	ZC3H13	Zinc finger CCCH domain-containing protein 13	30	88	154510000	309210000	232280000	1148100000	552470000	229350000	15162000	689270000	244550000	152830000	132100000	307930000	178920000	123640000	28217000	274510000
Q86XP3	DDX42	ATP-dependent RNA helicase DDX42	29	104	154050000	411690000	114400000	1301900000	665950000	147190000	92076000	660600000	236730000	208920000	88011000	251210000	247910000	109020000	132320000	259540000
Q9UJV9	DDX41	Probable ATP-dependent RNA helicase DDX41	31	121	152660000	305140000	240210000	1418900000	662030000	441320000	143860000	541410000	272720000	200230000	174570000	264350000	214920000	257010000	158050000	201310000
Q12824	SMARCB1	SWI/SNF-related matrix-associated actin-dependent regulator of chromatin subfamily B member 1	17	86	152230000	260830000	210800000	1680900000	419090000	195110000	64305000	661350000	219620000	199050000	117440000	258350000	198490000	134380000	91884000	246620000
Q15024	EXOSC7	Exosome complex component RRP42	13	86	152120000	373200000	373680000	2174100000	794460000	395020000	105630000	925210000	244930000	223630000	213660000	472410000	296970000	240120000	102980000	387360000
Q9BR76	CORO1B	Coronin-1B	17	121	151600000	965830000	553920000	3697500000	864550000	401240000	206960000	1657900000	237730000	481850000	162030000	1063900000	333310000	195210000	240000000	588090000
Q92615	LARP4B	La-related protein 4B	24	147	151540000	493580000	777710000	439940000	416690000	491760000	432960000	473090000	316130000	204070000	350520000	154740000	181930000	301310000	333750000	205140000
P07814	EPRS	Bifunctional glutamate/proline--tRNA ligase;Glutamate--tRNA ligase;Proline--tRNA ligase	46	168	151260000	707500000	471870000	492630000	821280000	403670000	616820000	232630000	272190000	349280000	255510000	188620000	303210000	262350000	503200000	157620000
O95639	CPSF4	Cleavage and polyadenylation specificity factor subunit 4	15	75	150450000	178880000	213590000	1357400000	505790000	254870000	35437000	552090000	227160000	154650000	137250000	264990000	186030000	123440000	71597000	178130000
Q6PD62	CTR9	RNA polymerase-associated protein CTR9 homolog	34	166	150410000	368920000	421460000	2172300000	836880000	491120000	65430000	1014900000	228690000	243790000	257400000	504160000	313290000	218110000	82143000	434950000
P41208	CETN2	Centrin-2	10	51	150210000	164840000	125620000	744300000	313540000	192840000	116860000	372060000	219640000	96665000	68756000	151270000	114610000	117620000	96786000	134260000
Q13347	EIF3I	Eukaryotic translation initiation factor 3 subunit I	17	108	149360000	598710000	746300000	523370000	847790000	546430000	493370000	436910000	374360000	302440000	343090000	146480000	293770000	292770000	511110000	186840000
Q6UN15;A0A0B4J203	FIP1L1	Pre-mRNA 3-end-processing factor FIP1	16	147	148920000	456300000	461140000	2309400000	857740000	527150000	117080000	1060600000	266600000	267760000	257310000	466170000	342040000	270750000	145840000	366840000
Q9Y324	FCF1	rRNA-processing protein FCF1 homolog	9	41	148600000	89090000	145900000	730790000	293950000	174430000	18925000	393020000	104050000	86281000	78355000	169360000	126100000	91227000	34015000	163130000
Q9BQ67	GRWD1	Glutamate-rich WD repeat-containing protein 1	19	124	148570000	517100000	793360000	1711200000	1033300000	675140000	242490000	1157200000	72631000	360980000	487940000	355980000	482980000	441620000	278980000	416700000
O60828	PQBP1	Polyglutamine-binding protein 1	6	33	148290000	167200000	63769000	622540000	270050000	111060000	27229000	315830000	180610000	104670000	51394000	144690000	110940000	50182000	34164000	116510000
Q9H6R0	DHX33	Putative ATP-dependent RNA helicase DHX33	30	140	148220000	460890000	384570000	1987200000	773070000	361550000	84881000	925730000	319710000	244430000	233660000	365690000	267900000	256550000	124170000	342900000
Q8NFH5	NUP35	Nucleoporin NUP53	12	73	147960000	209990000	193370000	1219900000	456190000	179550000	55251000	537580000	235080000	144060000	125900000	232060000	154020000	131060000	82926000	169350000
Q8N3C0	ASCC3	Activating signal cointegrator 1 complex subunit 3	29	73	145960000	132580000	116670000	305720000	166150000	128130000	92593000	133360000	0	74746000	72995000	66717000	71682000	69259000	82765000	77658000
Q9Y490	TLN1	Talin-1	78	247	145620000	1123000000	383170000	383230000	1064100000	301590000	1269900000	225320000	187610000	593380000	285200000	208310000	396360000	243380000	1050600000	183890000
P19447	ERCC3	TFIIH basal transcription factor complex helicase XPB subunit	34	162	144840000	386730000	288550000	1622400000	678150000	321500000	100690000	779320000	222490000	235820000	187290000	291350000	268460000	194940000	141720000	312070000
Q9HD42	CHMP1A	Charged multivesicular body protein 1a	8	39	144160000	190510000	212680000	245170000	367270000	246850000	123110000	163360000	137860000	123690000	134440000	69927000	141160000	153310000	108340000	84269000
O15145	ARPC3	Actin-related protein 2/3 complex subunit 3	8	59	144110000	343580000	53984000	1584800000	382180000	132880000	104560000	511260000	175780000	206620000	57539000	317500000	158950000	90626000	127820000	202360000
P63173	RPL38	60S ribosomal protein L38	8	196	143820000	2660500000	3410000000	7904900000	4111800000	2687900000	1707500000	4306100000	216670000	1911700000	2171300000	1344500000	1546600000	1746000000	1913000000	1612400000
Q8NE71	ABCF1	ATP-binding cassette sub-family F member 1	28	145	143570000	657770000	413230000	1742300000	1108300000	237080000	263180000	942100000	276560000	297140000	253720000	454040000	373920000	203440000	234170000	383530000
Q9P0V3	SH3BP4	SH3 domain-binding protein 4	34	152	142630000	386810000	458690000	837620000	583540000	387950000	426820000	459250000	296550000	276230000	219440000	219670000	225070000	222210000	265220000	210750000
Q9Y4I1	MYO5A	Unconventional myosin-Va	53	106	142610000	327570000	113700000	2624900000	384570000	166120000	93316000	1003700000	165190000	192570000	47871000	694570000	161120000	62970000	84434000	406220000
Q9HAU5	UPF2	Regulator of nonsense transcripts 2	39	173	141540000	400220000	717610000	882070000	563900000	491040000	293390000	561200000	222500000	235090000	335240000	253790000	205520000	272270000	317860000	239330000
Q01469	FABP5	Fatty acid-binding protein, epidermal	10	25	141180000	142030000	210410000	82750000	117960000	91330000	360700000	57207000	100740000	76050000	127950000	35497000	77078000	72047000	335810000	53586000
Q9Y6Q9	NCOA3	Nuclear receptor coactivator 3	21	50	141040000	194740000	204640000	108770000	185130000	122580000	252890000	33681000	161330000	124630000	102760000	0	78003000	106010000	213000000	30609000
Q9BY44	EIF2A	Eukaryotic translation initiation factor 2A;Eukaryotic translation initiation factor 2A, N-terminally processed	24	122	141000000	427800000	269450000	961760000	519150000	253500000	413760000	365930000	269130000	221990000	170810000	195940000	201670000	141540000	357050000	179390000
Q14669	TRIP12	E3 ubiquitin-protein ligase TRIP12	49	183	140850000	393500000	373220000	2041900000	807760000	411400000	89592000	1010400000	240770000	242420000	243090000	440690000	304050000	258950000	159740000	299020000
Q96ST2	IWS1	Protein IWS1 homolog	15	72	140770000	215050000	220870000	835040000	564640000	141020000	51342000	518640000	184330000	113770000	130640000	232270000	186060000	116130000	66762000	167840000
P29558	RBMS1	RNA-binding motif, single-stranded-interacting protein 1	8	58	140730000	222110000	615790000	406310000	177830000	419980000	176120000	243380000	137600000	152530000	279530000	160740000	130740000	182600000	157470000	142560000
Q9UGN5	PARP2	Poly [ADP-ribose] polymerase 2	22	154	140690000	503410000	2088700000	778060000	1135700000	889070000	258360000	541660000	246490000	372960000	1036700000	199850000	402800000	535740000	281360000	262830000
P67870	CSNK2B	Casein kinase II subunit beta	8	61	140620000	225990000	336360000	851040000	387750000	301750000	167430000	275580000	206890000	162840000	169260000	158110000	166090000	156530000	164120000	135620000
Q14119	VEZF1	Vascular endothelial zinc finger 1	12	58	140280000	178060000	356660000	796290000	458260000	209080000	70712000	284640000	222330000	115910000	162840000	178290000	165850000	117620000	87835000	117600000
Q9Y3A2	UTP11L	Probable U3 small nucleolar RNA-associated protein 11	17	92	140220000	450810000	527640000	3011900000	881240000	749320000	66216000	1223100000	261720000	297680000	320300000	584760000	372210000	387370000	115390000	501660000
Q13868	EXOSC2	Exosome complex component RRP4	13	99	139800000	328690000	238190000	1615300000	707350000	299500000	88018000	693450000	215190000	205760000	141390000	366030000	233790000	170380000	114810000	258470000
Q5T4S7	UBR4	E3 ubiquitin-protein ligase UBR4	59	180	139770000	471360000	585040000	170950000	614850000	419230000	580880000	344000000	79555000	313050000	335970000	51758000	295720000	321920000	503880000	159470000
O00299	CLIC1	Chloride intracellular channel protein 1	15	175	139520000	1039600000	1009600000	1369000000	1670000000	945740000	1100800000	858650000	173620000	667980000	595130000	283420000	663760000	589960000	1042200000	392950000
P23284	PPIB	Peptidyl-prolyl cis-trans isomerase B	13	115	139480000	960220000	217190000	3298900000	1037900000	244670000	866790000	883430000	203350000	538720000	166510000	732990000	457280000	173860000	846270000	346040000
Q9UPN3	MACF1	Microtubule-actin cross-linking factor 1, isoforms 1/2/3/5	62	214	139340000	440750000	400790000	1029700000	710900000	333430000	185370000	498100000	193190000	235990000	242930000	205880000	270770000	223050000	177560000	243530000
Q70CQ2	USP34	Ubiquitin carboxyl-terminal hydrolase 34	2	30	139310000	881180000	1842100000	1094000000	1043500000	1347500000	1259800000	966410000	0	0	0	0	413630000	0	0	0
F5H5P2;P12694	BCKDHA	2-oxoisovalerate dehydrogenase subunit alpha, mitochondrial	18	73	138830000	294510000	210680000	187900000	264690000	286940000	572200000	242790000	296370000	195370000	124760000	56867000	114430000	130390000	431250000	113200000
P49327	FASN	Fatty acid synthase;[Acyl-carrier-protein] S-acetyltransferase;[Acyl-carrier-protein] S-malonyltransferase;3-oxoacyl-[acyl-carrier-protein] synthase;3-oxoacyl-[acyl-carrier-protein] reductase;3-hydroxyacyl-[acyl-carrier-protein] dehydratase;Enoyl-[acyl-carrier-protein] reductase;Oleoyl-[acyl-carrier-protein] hydrolase	75	299	138600000	956740000	1007100000	994220000	1439100000	958420000	988200000	469160000	174390000	595900000	565030000	336580000	534280000	562830000	830770000	275210000
O15160	POLR1C	DNA-directed RNA polymerases I and III subunit RPAC1	15	83	138420000	306290000	281290000	1175000000	534250000	306760000	60312000	569630000	224720000	183610000	153070000	257550000	200130000	168310000	114370000	177850000
P50991	CCT4	T-complex protein 1 subunit delta	28	195	138230000	1027200000	796350000	655570000	1106100000	696260000	1031300000	518120000	316440000	545810000	425040000	230940000	493990000	399950000	825490000	282530000
Q96J01	THOC3	THO complex subunit 3	16	106	138200000	471130000	308570000	2318200000	889170000	297230000	64492000	1065100000	181410000	263040000	189180000	446780000	357840000	253520000	110580000	428010000
Q6UXN9	WDR82	WD repeat-containing protein 82	13	96	137390000	291650000	300610000	1276000000	569510000	307920000	145060000	537310000	240300000	178270000	177340000	263290000	226050000	158280000	151880000	206150000
Q99549	MPHOSPH8	M-phase phosphoprotein 8	20	77	137380000	273000000	349110000	1389000000	566980000	293790000	62291000	564980000	271140000	148300000	159830000	284440000	183280000	186870000	60631000	260690000
O43447	PPIH	Peptidyl-prolyl cis-trans isomerase H	13	57	137350000	239280000	153960000	795950000	393770000	179060000	68998000	400270000	190360000	123540000	103360000	201840000	140640000	94783000	93719000	139290000
P31153	MAT2A	S-adenosylmethionine synthase isoform type-2	15	76	137130000	378030000	265990000	212900000	495190000	276430000	388910000	215040000	174390000	246690000	169640000	82955000	183440000	145620000	337930000	99732000
Q5JSZ5	PRRC2B	Protein PRRC2B	36	97	136890000	442510000	513360000	213600000	464460000	353670000	355980000	241520000	305490000	223650000	230020000	82817000	155970000	202690000	291700000	147310000
Q96B26	EXOSC8	Exosome complex component RRP43	10	50	136580000	165020000	117200000	836730000	286180000	167610000	9011500	365880000	151830000	80972000	89566000	194190000	117930000	113500000	0	146790000
Q01518	CAP1	Adenylyl cyclase-associated protein 1	20	91	136350000	530460000	227900000	427120000	753340000	240470000	761430000	195160000	266180000	321320000	157110000	107940000	283780000	137880000	629250000	99920000
P54727	RAD23B	UV excision repair protein RAD23 homolog B	12	54	136060000	352960000	98117000	892140000	586470000	130240000	333450000	336610000	233970000	200670000	89456000	154280000	209760000	109280000	298290000	136100000
P40227	CCT6A	T-complex protein 1 subunit zeta	19	121	135830000	917080000	616570000	628840000	1207800000	530500000	664380000	376370000	178760000	468180000	361860000	200980000	448760000	347180000	653040000	203110000
P52756	RBM5	RNA-binding protein 5	22	95	135500000	238930000	154860000	846400000	370610000	97494000	51495000	476710000	216100000	129780000	100440000	169440000	131960000	85345000	86283000	135150000
O95926	SYF2	Pre-mRNA-splicing factor SYF2	11	41	135460000	162150000	125020000	755480000	304620000	184850000	36484000	391490000	164900000	113470000	65519000	171850000	128290000	105210000	52235000	140930000
Q6PK04	CCDC137	Coiled-coil domain-containing protein 137	13	63	134730000	154300000	179630000	1420800000	457050000	289820000	41265000	555060000	131090000	118180000	137440000	271280000	191860000	179420000	56155000	238620000
Q9P013	CWC15	Spliceosome-associated protein CWC15 homolog	6	48	134580000	124770000	84443000	738580000	336630000	143770000	33230000	316610000	206560000	67610000	61849000	162230000	97292000	74833000	59147000	113870000
O43670	ZNF207	BUB3-interacting and GLEBS motif-containing protein ZNF207	10	43	134510000	184780000	55082000	946640000	235100000	79799000	64080000	333990000	153310000	103550000	45021000	183210000	102440000	64032000	82881000	136840000
Q9NXE4	SMPD4	Sphingomyelin phosphodiesterase 4	24	93	134410000	359160000	279780000	930060000	609220000	355950000	169200000	368430000	290210000	191480000	188700000	165720000	182010000	183770000	159740000	161340000
O95104	SCAF4	Splicing factor, arginine/serine-rich 15	18	92	133700000	190620000	246930000	1603400000	529480000	225030000	36329000	884200000	187670000	141300000	179370000	301960000	198810000	154840000	61209000	303570000
P05089	ARG1	Arginase-1	13	64	133270000	163800000	273070000	112530000	335360000	235180000	320000000	137350000	175700000	100590000	139100000	55074000	143400000	134230000	265800000	80408000
Q9BQE3	TUBA1C	Tubulin alpha-1C chain	39	128	133210000	2264300000	2965000000	1978800000	2287000000	2438200000	2075800000	1202000000	157680000	1115400000	1798000000	473770000	890740000	1403100000	1917200000	516480000
O75569	PRKRA	Interferon-inducible double-stranded RNA-dependent protein kinase activator A	14	92	132460000	196640000	486070000	607100000	379070000	410220000	143140000	457410000	237540000	142440000	265100000	121980000	164930000	190530000	153540000	154340000
O43175	PHGDH	D-3-phosphoglycerate dehydrogenase	22	125	131770000	652770000	360990000	551050000	541070000	295860000	627900000	312900000	280350000	330930000	200930000	139250000	227170000	203720000	501260000	168980000
Q14847	LASP1	LIM and SH3 domain protein 1	13	48	131700000	308520000	120980000	259390000	380460000	91787000	363530000	111070000	200180000	164890000	76304000	71125000	135080000	78781000	300290000	62306000
Q9UKX7	NUP50	Nuclear pore complex protein Nup50	16	77	131310000	214440000	169600000	1315700000	343740000	254090000	62207000	576000000	170980000	126090000	102130000	295300000	148590000	156080000	115390000	175220000
Q8TEQ6	GEMIN5	Gem-associated protein 5	32	121	131070000	273210000	465770000	827140000	650940000	511810000	160940000	585240000	107930000	194430000	238190000	227300000	220390000	292100000	240410000	198660000
P09936	UCHL1	Ubiquitin carboxyl-terminal hydrolase isozyme L1	14	85	131060000	1232600000	292650000	572500000	1141400000	306300000	970530000	310190000	257720000	611550000	232750000	162030000	467730000	157770000	916470000	159330000
O00629	KPNA4	Importin subunit alpha-3	15	147	130990000	362340000	452210000	2236000000	928170000	425810000	205450000	1012400000	223960000	275200000	254050000	410340000	345000000	261300000	250230000	394360000
Q96BK5;A0A0A6YYK5	PINX1	PIN2/TERF1-interacting telomerase inhibitor 1	10	36	130840000	73044000	160650000	503930000	195440000	115790000	8976900	212080000	134840000	60227000	85103000	104410000	76761000	92459000	0	86308000
Q6ZMZ3	SYNE3	Nesprin-3	38	122	130480000	298780000	251600000	1048800000	440140000	190820000	33667000	483880000	211780000	143550000	147330000	222730000	165810000	121750000	56943000	184880000
P35998	PSMC2	26S protease regulatory subunit 7	22	94	130330000	363180000	260010000	390730000	455140000	367620000	390360000	159510000	231080000	187290000	177530000	119640000	195960000	185550000	279660000	97062000
Q7Z3K3	POGZ	Pogo transposable element with ZNF domain	32	109	130280000	330510000	154930000	1603900000	600660000	164530000	47647000	866720000	189170000	187960000	109450000	386460000	222480000	121480000	80013000	281870000
Q96FF9	CDCA5	Sororin	10	36	129440000	80091000	95804000	515150000	122850000	97694000	29430000	199800000	99774000	56974000	63731000	95194000	72182000	91646000	0	87823000
Q5VTR2	RNF20	E3 ubiquitin-protein ligase BRE1A	5	4	129260000	123100000	307190000	127000000	113620000	258420000	201410000	194990000	0	0	0	0	80594000	116880000	0	86508000
Q9ULX9	MAFF	Transcription factor MafF	8	50	129130000	172730000	380630000	780910000	467890000	212580000	50067000	411590000	196110000	116460000	201130000	181730000	136090000	131550000	80543000	158700000
O94929	ABLIM3	Actin-binding LIM protein 3	15	49	129070000	152360000	0	462820000	186220000	37931000	22523000	282890000	143590000	92723000	0	83755000	81799000	46459000	42952000	96097000
Q9BY89	KIAA1671	Uncharacterized protein KIAA1671	52	135	128680000	512020000	61703000	1953400000	652570000	43864000	80251000	770180000	80271000	318800000	22017000	461000000	306290000	16280000	39048000	409120000
O14639	ABLIM1	Actin-binding LIM protein 1	2	4	128350000	343060000	114250000	0	77012000	98545000	152940000	37735000	0	212810000	0	0	0	0	0	0
Q9NPE3	NOP10	H/ACA ribonucleoprotein complex subunit 3	6	55	128070000	384090000	334780000	2517700000	710150000	525650000	99097000	817650000	479510000	268080000	184960000	415590000	344970000	210860000	80250000	236920000
Q9NZN4	EHD2	EH domain-containing protein 2	26	218	127260000	775560000	767060000	1186300000	1195800000	784120000	489390000	771680000	253440000	425530000	428420000	303290000	461640000	385180000	493420000	331800000
Q9UIS9	MBD1	Methyl-CpG-binding domain protein 1	15	70	127150000	200730000	182750000	961220000	349110000	169910000	29844000	328250000	150790000	112640000	102800000	166300000	149680000	108590000	46059000	155630000
O60675	MAFK	Transcription factor MafK	6	40	126380000	116880000	104220000	565350000	295170000	149500000	20536000	266280000	135270000	84981000	72723000	110260000	107000000	96550000	46390000	99499000
Q8WXX5	DNAJC9	DnaJ homolog subfamily C member 9	12	54	126290000	216360000	210590000	241080000	286810000	146070000	191810000	319770000	126450000	115990000	134810000	93497000	121670000	121420000	160290000	115110000
O15381	NVL	Nuclear valosin-containing protein-like	34	128	126260000	175030000	239430000	1422500000	567370000	231090000	9243000	655330000	201330000	136370000	149810000	308320000	209900000	116030000	15213000	245730000
O60292	SIPA1L3	Signal-induced proliferation-associated 1-like protein 3	44	120	126230000	363960000	80021000	1644200000	665830000	190480000	78474000	762990000	263810000	207460000	85285000	324790000	215910000	152240000	74485000	261810000
Q5VT52	RPRD2	Regulation of nuclear pre-mRNA domain-containing protein 2	33	96	125970000	195480000	265990000	1263400000	514200000	283360000	34557000	621400000	207590000	116620000	157590000	250950000	198780000	150160000	47796000	264590000
P00533	EGFR	Epidermal growth factor receptor	24	108	125950000	260040000	576430000	446710000	607690000	489000000	210500000	397260000	130690000	195500000	301150000	138740000	202370000	276490000	209670000	153610000
P53618	COPB1	Coatomer subunit beta	35	178	125790000	784680000	519340000	636720000	985360000	498980000	739070000	377630000	178720000	456910000	337120000	184470000	364180000	300160000	647620000	210830000
Q9Y262	EIF3L	Eukaryotic translation initiation factor 3 subunit L	22	129	125520000	384460000	781490000	1569000000	1262000000	896070000	488240000	317840000	327880000	348890000	423980000	248860000	353580000	395010000	536790000	242580000
P61244	MAX	Protein max	6	19	125310000	133300000	0	767090000	321390000	62612000	31329000	368630000	136270000	71868000	0	174460000	130440000	58348000	0	158050000
O95232	LUC7L3	Luc7-like protein 3	10	32	125280000	79773000	23949000	380000000	268280000	63703000	31823000	190700000	110690000	56691000	33833000	103440000	85376000	35316000	44936000	84136000
Q8NFH3	NUP43	Nucleoporin Nup43	11	127	125190000	349150000	271590000	3060100000	782170000	474220000	60919000	1289300000	154250000	284590000	242850000	482760000	286660000	311790000	172860000	458290000
Q01831	XPC	DNA repair protein complementing XP-C cells	23	74	124860000	204900000	109140000	1190700000	373640000	80441000	38340000	518020000	166650000	125070000	79235000	217100000	153760000	74307000	64885000	182560000
Q9BZL1	UBL5	Ubiquitin-like protein 5	5	31	124800000	89937000	42698000	389960000	159060000	76223000	16560000	128820000	115360000	43004000	45087000	106540000	58388000	53584000	0	56937000
Q9NVM9	ASUN	Protein asunder homolog	4	5	124680000	0	0	56847000	9287900	1913700	2741500	185400000	0	0	0	13362000	0	0	0	0
Q9NZI7	UBP1	Upstream-binding protein 1	19	152	124580000	779470000	1947600000	1759500000	1457700000	910550000	333480000	1012700000	250270000	461460000	979960000	503370000	594210000	546750000	350720000	393840000
Q9NP66	HMG20A	High mobility group protein 20A	12	42	123830000	224940000	160440000	738720000	218370000	106680000	39719000	446560000	117350000	113430000	105560000	189310000	121140000	65528000	55922000	161970000
Q92973	TNPO1	Transportin-1	21	84	123580000	291410000	228960000	362860000	344940000	196310000	293550000	169620000	109420000	170320000	163850000	105900000	137570000	123790000	251360000	101040000
Q8IY37	DHX37	Probable ATP-dependent RNA helicase DHX37	29	102	123140000	201480000	329890000	1261200000	647790000	494610000	92304000	582840000	192180000	130270000	195950000	239390000	217300000	255790000	136450000	201470000
Q13523	PRPF4B	Serine/threonine-protein kinase PRP4 homolog	31	157	122270000	492410000	381710000	3162300000	885230000	483510000	88282000	1541500000	273690000	293920000	234090000	665850000	384910000	255720000	130550000	533730000
Q8TF68	ZNF384	Zinc finger protein 384	14	80	122210000	266030000	225650000	1300800000	571190000	314210000	52823000	463940000	166010000	175840000	176370000	243900000	205810000	177900000	80053000	171070000
Q99575	POP1	Ribonucleases P/MRP protein subunit POP1	32	120	121980000	300730000	240370000	1828300000	568450000	268410000	67572000	539100000	203190000	165260000	143180000	347650000	205510000	179220000	119960000	219290000
P56270	MAZ	Myc-associated zinc finger protein	8	21	121880000	181500000	147170000	257220000	251960000	172440000	135890000	243950000	154020000	78683000	108880000	65539000	104320000	122330000	110190000	90682000
Q8TAQ2	SMARCC2	SWI/SNF complex subunit SMARCC2	33	87	121700000	310290000	157290000	1486300000	525290000	153530000	54069000	490960000	215960000	155650000	95346000	329160000	187280000	89662000	76842000	189490000
Q96QC0	PPP1R10	Serine/threonine-protein phosphatase 1 regulatory subunit 10	22	88	121330000	235270000	224410000	1359000000	646800000	330890000	17194000	500060000	158390000	146980000	142370000	317410000	212380000	148470000	37069000	258560000
Q92925	SMARCD2	SWI/SNF-related matrix-associated actin-dependent regulator of chromatin subfamily D member 2	17	78	121280000	270710000	139570000	1028900000	404580000	137250000	42592000	480130000	203800000	126520000	89627000	225620000	131410000	106240000	55956000	182880000
Q8WUM4	PDCD6IP	Programmed cell death 6-interacting protein	36	163	121210000	583410000	516610000	718740000	900940000	785230000	494240000	418660000	268010000	332840000	304840000	186320000	322140000	372500000	477750000	213720000
A6NKT7;Q7Z3J3	RGPD3;RGPD4	RanBP2-like and GRIP domain-containing protein 3;RanBP2-like and GRIP domain-containing protein 4	67	12	120680000	95081000	83151000	128930000	177680000	117460000	29992000	175630000	0	0	48839000	0	0	0	0	0
Q9Y305	ACOT9	Acyl-coenzyme A thioesterase 9, mitochondrial	14	72	120620000	184340000	175120000	142210000	215450000	216090000	139760000	160930000	128180000	110890000	99420000	69398000	81622000	97545000	152190000	73059000
P01040	CSTA	Cystatin-A;Cystatin-A, N-terminally processed	7	32	120580000	121290000	222460000	61737000	254770000	168620000	289320000	123310000	174930000	69253000	116680000	21027000	88196000	94117000	297110000	41546000
Q16698	DECR1	2,4-dienoyl-CoA reductase, mitochondrial	13	79	120520000	282910000	302010000	439130000	363940000	188660000	191050000	216400000	176230000	152140000	147380000	94075000	125160000	143340000	174750000	115260000
Q14156	EFR3A	Protein EFR3 homolog A	25	99	120260000	287440000	198740000	748200000	597760000	195480000	59580000	335530000	169130000	161390000	123810000	180210000	175590000	134660000	75571000	142290000
Q9Y224	C14orf166	UPF0568 protein C14orf166	12	106	120060000	476590000	526620000	1072900000	789870000	572600000	361530000	843800000	144460000	284730000	291900000	250500000	282300000	359720000	374830000	360870000
Q99877	HIST1H2BN	Histone H2B type 1-N	22	8	119860000	86277000	32670000	0	83591000	33317000	47474000	509520000	0	56053000	0	0	0	0	0	215080000
Q96HC4	PDLIM5	PDZ and LIM domain protein 5	21	96	119570000	375440000	279840000	312650000	542040000	270660000	316950000	166180000	172990000	191940000	156590000	89168000	186360000	139100000	328690000	109820000
Q9P031	CCDC59	Thyroid transcription factor 1-associated protein 26	11	60	119270000	165650000	171350000	784880000	437070000	248770000	31476000	470260000	183230000	97390000	117340000	175260000	147510000	145160000	55740000	158900000
Q06265	EXOSC9	Exosome complex component RRP45	11	68	119220000	219640000	209790000	1571000000	413200000	184370000	63083000	557820000	114680000	138950000	135930000	283930000	194710000	142420000	78898000	252580000
Q86U86	PBRM1	Protein polybromo-1	50	148	119120000	651030000	1570300000	3875000000	1557100000	277600000	24450000	867120000	217250000	540530000	439820000	946980000	593630000	258060000	17930000	542560000
O43242	PSMD3	26S proteasome non-ATPase regulatory subunit 3	23	107	119020000	344070000	400680000	609290000	585240000	469250000	368620000	244090000	215910000	221600000	233720000	141450000	200450000	265530000	314030000	124030000
Q5VZL5	ZMYM4	Zinc finger MYM-type protein 4	25	47	118830000	157030000	88623000	662290000	299720000	52784000	12646000	290310000	123040000	93537000	59426000	154830000	94475000	70426000	0	120430000
Q8N9T8	KRI1	Protein KRI1 homolog	19	85	118310000	303890000	241830000	1642500000	623080000	245840000	95823000	727090000	301770000	167880000	145290000	283310000	254490000	159260000	90036000	253190000
Q9ULX6	AKAP8L	A-kinase anchor protein 8-like	17	82	118150000	331850000	459100000	644290000	403080000	309220000	247620000	205500000	244760000	154950000	196320000	159100000	152240000	181990000	197650000	133090000
Q9UQ80	PA2G4	Proliferation-associated protein 2G4	20	123	118100000	663650000	341020000	900710000	929770000	220800000	561440000	439140000	201650000	350480000	183190000	267030000	303130000	170030000	533550000	189030000
Q71U36;Q13748;Q6PEY2	TUBA1A;TUBA3C;TUBA3E	Tubulin alpha-1A chain;Tubulin alpha-3C/D chain;Tubulin alpha-3E chain	39	64	117430000	1085800000	1433200000	1278400000	1513300000	1176600000	995390000	1073500000	0	668640000	838740000	301270000	613080000	731030000	970880000	458080000
O43251;Q9NWB1;A6NFN3	RBFOX2;RBFOX1;RBFOX3	RNA binding protein fox-1 homolog 2;RNA binding protein fox-1 homolog 1;RNA binding protein fox-1 homolog 3	10	63	117240000	211650000	241320000	407430000	310300000	214230000	198120000	374990000	194070000	115510000	125740000	141740000	107710000	138160000	152720000	137770000
Q7Z739	YTHDF3	YTH domain-containing family protein 3	17	37	117160000	107390000	200210000	133670000	190070000	96613000	136990000	137740000	122820000	70928000	103650000	43422000	72974000	78751000	113610000	72668000
Q53EZ4	CEP55	Centrosomal protein of 55 kDa	21	84	117030000	194420000	482700000	460610000	397460000	455850000	122700000	239610000	196080000	140260000	227830000	119860000	152150000	191090000	156330000	112670000
P12268	IMPDH2	Inosine-5-monophosphate dehydrogenase 2	26	196	116890000	900540000	981310000	817690000	1346800000	838730000	916570000	513420000	234520000	507330000	563770000	258260000	501580000	517030000	777730000	233700000
Q6NZY4	ZCCHC8	Zinc finger CCHC domain-containing protein 8	20	69	116520000	156920000	97504000	1190300000	314290000	97883000	27392000	531320000	163770000	91715000	65550000	231760000	115200000	89141000	54680000	180010000
Q9BZZ5	API5	Apoptosis inhibitor 5	18	78	116180000	346960000	183360000	1112200000	726790000	168880000	247480000	530360000	174300000	230770000	106590000	229990000	250770000	110450000	216190000	264620000
Q15291	RBBP5	Retinoblastoma-binding protein 5	15	55	116100000	90876000	99410000	869170000	330000000	142850000	38374000	363690000	132470000	84332000	72878000	167500000	119830000	89564000	49046000	147290000
Q7Z6R9	TFAP2D	Transcription factor AP-2-delta	2	7	116040000	118540000	145620000	432110000	168980000	98952000	29032000	217090000	0	0	85530000	0	0	0	0	0
P53621	COPA	Coatomer subunit alpha;Xenin;Proxenin	55	212	115990000	1188000000	614190000	783620000	1096800000	635700000	992200000	470600000	129030000	636190000	391700000	233880000	456090000	414380000	881870000	267390000
P28072	PSMB6	Proteasome subunit beta type-6	5	24	115910000	150830000	147810000	100010000	239900000	122570000	184810000	105770000	137420000	88571000	86556000	35492000	96193000	69123000	179160000	42918000
Q02978	SLC25A11	Mitochondrial 2-oxoglutarate/malate carrier protein	14	106	115900000	472770000	333000000	172040000	431530000	234000000	403180000	317050000	183560000	247460000	177070000	84580000	156270000	132040000	373640000	152560000
Q9NQT5	EXOSC3	Exosome complex component RRP40	16	116	115890000	369310000	283180000	1880800000	703720000	364770000	66291000	891150000	251560000	213360000	201840000	383850000	240130000	199340000	101630000	320550000
O15027	SEC16A	Protein transport protein Sec16A	28	102	115160000	406160000	296170000	285910000	339410000	277890000	291370000	229080000	125240000	199740000	186830000	106830000	141370000	164300000	279230000	112650000
Q9NRG9	AAAS	Aladin	16	83	115160000	375440000	310520000	1467800000	541600000	285190000	75848000	606720000	165710000	184300000	213780000	284800000	217730000	206860000	92726000	243400000
Q9UKF6	CPSF3	Cleavage and polyadenylation specificity factor subunit 3	27	130	114810000	364370000	347370000	2270800000	934170000	345560000	91054000	1076200000	274120000	226820000	219250000	467400000	297690000	231610000	109370000	345970000
Q6NW34	C3orf17	Uncharacterized protein C3orf17	13	49	113950000	152800000	88289000	636640000	185780000	127570000	24508000	353180000	151410000	87434000	62500000	135410000	92347000	71868000	35154000	116080000
Q9UBI6	GNG12	Guanine nucleotide-binding protein G(I)/G(S)/G(O) subunit gamma-12	3	27	113860000	155280000	407950000	729300000	461020000	298460000	28297000	262810000	136600000	96874000	214540000	156590000	165290000	166450000	0	141750000
A0AUZ9	KANSL1L	KAT8 regulatory NSL complex subunit 1-like protein	2	7	113580000	122540000	154140000	264310000	409440000	267570000	113230000	344820000	0	0	0	0	164560000	0	0	0
Q969G5	PRKCDBP	Protein kinase C delta-binding protein	10	82	113560000	406380000	455180000	935910000	1903600000	474230000	171090000	799470000	282000000	325610000	316090000	310900000	355210000	323820000	217510000	299340000
Q9Y580	RBM7	RNA-binding protein 7	13	48	113500000	199720000	153630000	1055900000	434790000	198530000	50646000	336050000	230950000	130900000	94007000	168000000	145930000	93870000	77972000	137570000
Q9H9L3	ISG20L2	Interferon-stimulated 20 kDa exonuclease-like 2	16	103	113020000	232950000	211910000	1355900000	334030000	233560000	30274000	315880000	138250000	126480000	115250000	244950000	161170000	136480000	44622000	174900000
Q9BRK5	SDF4	45 kDa calcium-binding protein	13	61	112970000	245420000	387110000	128270000	279010000	240070000	267650000	105200000	170890000	132880000	181670000	48312000	106370000	154210000	251810000	60624000
Q13114	TRAF3	TNF receptor-associated factor 3	22	65	112800000	263460000	730050000	70938000	325020000	604720000	5933800	0	135050000	125480000	452460000	23811000	134180000	359400000	0	0
P09619	PDGFRB	Platelet-derived growth factor receptor beta	3	8	112650000	155030000	182090000	210650000	194270000	149400000	220470000	116820000	0	0	0	0	0	0	220470000	0
O75934	BCAS2	Pre-mRNA-splicing factor SPF27	12	79	112500000	302320000	316890000	2049800000	648080000	281850000	72640000	1086700000	157280000	260330000	151800000	401260000	268700000	192850000	90607000	379730000
P05121	SERPINE1	Plasminogen activator inhibitor 1	14	92	112490000	278990000	274420000	1007100000	578010000	430320000	132370000	488640000	228190000	161200000	170660000	215740000	197460000	195190000	149680000	200320000
Q6P2E9	EDC4	Enhancer of mRNA-decapping protein 4	39	199	112470000	919990000	756610000	1560900000	1235200000	1242100000	829800000	1067700000	88992000	599080000	540010000	465420000	484610000	608570000	771090000	479350000
P13489	RNH1	Ribonuclease inhibitor	22	139	112240000	1003300000	589040000	1154000000	1253800000	680150000	1043900000	625310000	269610000	594390000	358200000	249000000	519680000	337050000	953630000	257010000
Q9UH17	APOBEC3B	DNA dC->dU-editing enzyme APOBEC-3B	14	88	112120000	351170000	580440000	1336200000	546330000	445400000	83281000	604580000	206550000	186790000	304860000	282300000	196650000	265310000	115840000	248930000
Q8IY67	RAVER1	Ribonucleoprotein PTB-binding 1	17	93	112110000	371390000	345700000	552990000	463030000	329910000	257460000	509850000	214930000	245620000	195510000	126580000	151530000	183430000	230800000	198020000
Q8WUX9	CHMP7	Charged multivesicular body protein 7	3	5	112110000	93757000	56468000	6992500	29966000	109860000	88627000	43144000	0	0	0	0	12044000	0	0	0
Q3ZCQ8	TIMM50	Mitochondrial import inner membrane translocase subunit TIM50	10	41	111870000	187440000	493670000	235580000	402330000	539860000	280310000	277330000	276750000	164330000	237110000	78257000	140990000	192270000	274640000	108580000
Q53F19	C17orf85	Uncharacterized protein C17orf85	12	53	111830000	147690000	143910000	935070000	241600000	187700000	62810000	241610000	130440000	90123000	95844000	175140000	114100000	104410000	79735000	108820000
P26583	HMGB2	High mobility group protein B2	8	25	111720000	108080000	34007000	99532000	175360000	27164000	167710000	64637000	87438000	86115000	33737000	38059000	79423000	29240000	134760000	30582000
Q8IWS0	PHF6	PHD finger protein 6	14	59	110570000	327570000	235450000	888000000	390250000	116220000	103080000	406230000	224550000	149000000	117440000	180040000	163150000	92691000	118890000	133140000
H0YAA0			1	9	110540000	159930000	292410000	246050000	126560000	228060000	116350000	141270000	0	0	171750000	0	0	0	0	0
Q9NZ01	TECR	Very-long-chain enoyl-CoA reductase	13	104	110300000	735960000	1129700000	698120000	864240000	677320000	585810000	656820000	80872000	457000000	714660000	200140000	298860000	392860000	592420000	270390000
Q5T3I0	GPATCH4	G patch domain-containing protein 4	14	57	110180000	172350000	280840000	1219300000	439600000	285110000	64153000	400860000	181380000	111790000	192250000	224410000	155090000	157980000	95832000	147890000
P46020	PHKA1	Phosphorylase b kinase regulatory subunit alpha, skeletal muscle isoform	3	3	109810000	60937000	103060000	0	101590000	23766000	61273000	28612000	124670000	0	0	0	0	0	0	0
P35232	PHB	Prohibitin	17	106	109640000	631300000	328770000	200490000	709380000	194970000	657140000	300240000	158740000	330070000	202260000	93783000	277560000	168820000	589720000	108060000
Q15021	NCAPD2	Condensin complex subunit 1	37	145	109620000	449810000	393740000	670870000	664770000	385250000	203560000	390610000	221680000	238600000	229120000	190130000	217280000	212840000	178500000	167060000
Q9Y333	LSM2	U6 snRNA-associated Sm-like protein LSm2	6	75	109350000	256740000	301400000	1490400000	446140000	151820000	112260000	453030000	145940000	196750000	117230000	277340000	191070000	109760000	136140000	189260000
P33993	MCM7	DNA replication licensing factor MCM7	25	107	109290000	447730000	214840000	818890000	370460000	229780000	386240000	443650000	165650000	249040000	145950000	150570000	151830000	165460000	359590000	193640000
O15294	OGT	UDP-N-acetylglucosamine--peptide N-acetylglucosaminyltransferase 110 kDa subunit	25	89	109220000	169280000	224840000	709810000	393240000	227620000	78644000	222820000	158830000	120810000	114070000	134240000	135310000	115670000	102660000	114740000
P34897	SHMT2	Serine hydroxymethyltransferase, mitochondrial	22	111	108930000	399780000	464720000	257190000	403630000	424430000	472800000	203710000	138590000	223020000	261970000	89135000	224370000	222350000	392470000	112430000
Q6PJG2	ELMSAN1	ELM2 and SANT domain-containing protein 1	17	56	108790000	92672000	109440000	1388400000	247170000	110010000	54376000	109520000	141900000	100450000	99920000	121850000	89288000	92904000	98898000	92890000
P62987	UBA52	Ubiquitin-60S ribosomal protein L40;Ubiquitin;60S ribosomal protein L40	18	19	108520000	219600000	111400000	0	148860000	81749000	356730000	440560000	91424000	134640000	61904000	0	70768000	64714000	319460000	235720000
O75940	SMNDC1	Survival of motor neuron-related-splicing factor 30	8	57	108370000	255110000	198440000	1530100000	417840000	194880000	69363000	470090000	133390000	173200000	120580000	273040000	172960000	126950000	119090000	193270000
Q96NC0	ZMAT2	Zinc finger matrin-type protein 2	8	35	108230000	143550000	57371000	442640000	197260000	19760000	16235000	185810000	101140000	91298000	41668000	116990000	68690000	34283000	32345000	49972000
Q93009	USP7	Ubiquitin carboxyl-terminal hydrolase 7	36	160	108180000	371390000	256970000	1316700000	804000000	312240000	233190000	762400000	213730000	243090000	204280000	260790000	272570000	222800000	200360000	253380000
P53985	SLC16A1	Monocarboxylate transporter 1	4	21	108160000	113980000	168120000	74013000	65403000	59047000	72335000	53871000	79650000	61904000	65986000	39167000	34533000	70299000	76695000	38476000
Q9NVN8	GNL3L	Guanine nucleotide-binding protein-like 3-like protein	7	25	108020000	130990000	134930000	387510000	314000000	166380000	47488000	271410000	103140000	84344000	88073000	90986000	101900000	100840000	79507000	114870000
P57088	TMEM33	Transmembrane protein 33	10	78	107940000	278790000	448140000	230930000	375860000	370500000	275560000	268740000	150950000	167940000	239740000	75654000	143930000	220160000	261320000	116970000
Q9H4L4;A0A087X0R7	SENP3;SENP3-EIF4A1	Sentrin-specific protease 3	19	86	107420000	208280000	208230000	1508300000	507430000	246030000	39152000	532510000	155340000	149270000	135540000	250850000	192450000	134740000	75885000	224590000
Q8TEW0	PARD3	Partitioning defective 3 homolog	26	109	107340000	271940000	195330000	626710000	342270000	210310000	138240000	238110000	158890000	146000000	125540000	127910000	137720000	124420000	121980000	113810000
P47897	QARS	Glutamine--tRNA ligase	35	158	107080000	903680000	881070000	998300000	1045600000	746430000	629930000	576180000	228070000	488560000	455340000	237610000	420730000	393920000	723910000	230200000
Q7Z5G4	GOLGA7	Golgin subfamily A member 7	6	20	106950000	135420000	156450000	241920000	39916000	130240000	25573000	106450000	70431000	75366000	70312000	78607000	33570000	75816000	59330000	55971000
Q8TBE0	BAHD1	Bromo adjacent homology domain-containing 1 protein	2	1	106900000	1155000000	1296800000	1985900000	2117900000	1418900000	447870000	1388700000	0	0	761690000	0	0	0	0	0
P21980	TGM2	Protein-glutamine gamma-glutamyltransferase 2	23	104	106860000	395770000	251810000	565220000	837870000	415160000	330950000	281590000	276830000	226570000	110380000	158210000	278500000	226870000	241130000	155970000
P00367;P49448	GLUD1;GLUD2	Glutamate dehydrogenase 1, mitochondrial;Glutamate dehydrogenase 2, mitochondrial	23	114	106370000	500420000	399060000	258130000	530980000	382330000	567530000	193880000	175460000	313310000	228380000	94080000	206940000	239310000	441580000	117570000
O14925;Q5SRD1	TIMM23;TIMM23B	Mitochondrial import inner membrane translocase subunit Tim23;Putative mitochondrial import inner membrane translocase subunit Tim23B	6	40	106270000	296820000	215100000	352650000	297550000	294580000	283720000	213130000	188210000	160960000	118390000	81967000	139470000	133160000	266710000	64084000
P63208	SKP1	S-phase kinase-associated protein 1	11	50	106200000	193160000	142020000	1010100000	505430000	201470000	48494000	393190000	224240000	126800000	67088000	236220000	144140000	111830000	59504000	131850000
Q9BZK7	TBL1XR1	F-box-like/WD repeat-containing protein TBL1XR1	15	63	106180000	372060000	313290000	860210000	547960000	239990000	257540000	304660000	141970000	204620000	183470000	204930000	197600000	129780000	244940000	179040000
Q96ST3	SIN3A	Paired amphipathic helix protein Sin3a	25	81	106150000	172100000	154990000	653980000	277810000	88303000	68586000	145800000	128570000	97103000	84051000	109960000	91675000	72379000	80514000	103260000
P40926	MDH2	Malate dehydrogenase, mitochondrial	17	134	105930000	955600000	359910000	493270000	1115500000	342930000	1117200000	224510000	130920000	583050000	223470000	145750000	459870000	197160000	1043500000	123860000
Q92614	MYO18A	Unconventional myosin-XVIIIa	43	97	105190000	242450000	75744000	948690000	308180000	95614000	57323000	661210000	126590000	139020000	58270000	247100000	121470000	62854000	59366000	230970000
Q8IWZ3	ANKHD1	Ankyrin repeat and KH domain-containing protein 1	41	117	105030000	421120000	522820000	155430000	371850000	382040000	406840000	124640000	111020000	261910000	257720000	75860000	161540000	236270000	356210000	102280000
Q14562	DHX8	ATP-dependent RNA helicase DHX8	33	99	104880000	174820000	88459000	1474500000	352890000	123060000	27054000	572880000	84617000	114550000	89180000	287630000	150330000	100200000	45674000	241270000
Q8TCS8	PNPT1	Polyribonucleotide nucleotidyltransferase 1, mitochondrial	27	126	104860000	238650000	695120000	524030000	476130000	667900000	278840000	361560000	216360000	162180000	339800000	126440000	196720000	339230000	277700000	150110000
P49795	RGS19	Regulator of G-protein signaling 19	7	28	104110000	131220000	138040000	496450000	320620000	130540000	36674000	194940000	161630000	84513000	78584000	67960000	109320000	72022000	42362000	94262000
P31150	GDI1	Rab GDP dissociation inhibitor alpha	16	15	103630000	161020000	0	0	35371000	0	96513000	0	0	55685000	0	0	38085000	0	116850000	0
O00410	IPO5	Importin-5	34	131	103150000	578750000	352200000	349870000	673030000	430400000	662130000	203530000	196530000	332470000	230130000	125440000	237410000	226160000	556040000	138820000
Q9H8V3	ECT2	Protein ECT2	21	58	102890000	237090000	153900000	619010000	436130000	133060000	107980000	405020000	161700000	115560000	111720000	146940000	137460000	91725000	118700000	152050000
Q5T9A4	ATAD3B	ATPase family AAA domain-containing protein 3B	34	85	102880000	285330000	336950000	379730000	339860000	494960000	249190000	362320000	131230000	178740000	254040000	115810000	161090000	227180000	230980000	119370000
Q8NAP3	ZBTB38	Zinc finger and BTB domain-containing protein 38	35	134	102730000	289000000	389310000	1454700000	752690000	339870000	19155000	953410000	171370000	195850000	232400000	345630000	246920000	211810000	20284000	374990000
P09429	HMGB1	High mobility group protein B1	14	85	102400000	921930000	293110000	634740000	1819300000	294630000	719970000	445860000	187710000	528060000	207330000	241010000	589460000	217680000	644900000	207740000
Q9ULR0	ISY1	Pre-mRNA-splicing factor ISY1 homolog	8	42	102340000	125300000	53394000	555700000	290870000	68374000	38420000	216690000	99526000	77863000	51425000	101630000	106870000	58493000	40505000	105430000
O75525	KHDRBS3	KH domain-containing, RNA-binding, signal transduction-associated protein 3	10	50	102320000	245270000	242930000	1450600000	576890000	183380000	72019000	540830000	181470000	164740000	135700000	301500000	204930000	118780000	100810000	188910000
Q9ULW3	ABT1	Activator of basal transcription 1	10	84	101620000	378930000	449760000	1548800000	843570000	542160000	65939000	807390000	289450000	219980000	237200000	356640000	302720000	264050000	91139000	292550000
Q9UNM6	PSMD13	26S proteasome non-ATPase regulatory subunit 13	16	67	101280000	305300000	404710000	517580000	496970000	487470000	344830000	278100000	168560000	216800000	206810000	104360000	198820000	254050000	345090000	121000000
Q9BPX5	ARPC5L	Actin-related protein 2/3 complex subunit 5-like protein	6	36	100820000	321950000	121560000	1300100000	265520000	63220000	94058000	537220000	103880000	179470000	124910000	240740000	134180000	67211000	86423000	222510000
O95785	WIZ	Protein Wiz	21	70	100410000	141140000	164690000	888580000	475350000	182740000	31458000	438040000	186920000	100540000	103860000	180050000	136810000	100770000	36760000	180650000
P35606	COPB2	Coatomer subunit beta	36	159	100290000	868120000	482260000	555970000	866130000	453980000	812580000	396510000	228990000	463160000	285370000	183970000	344800000	240950000	720990000	198490000
P60228	EIF3E	Eukaryotic translation initiation factor 3 subunit E	17	73	99684000	224530000	343190000	268860000	289450000	246200000	280090000	110410000	140270000	162960000	180130000	80231000	114830000	146330000	199330000	84424000
Q9Y696	CLIC4	Chloride intracellular channel protein 4	11	63	99201000	193340000	141230000	193120000	503720000	284110000	238450000	250200000	178100000	111850000	124380000	58460000	148990000	111120000	229780000	107580000
Q9NU22	MDN1	Midasin	92	245	98976000	367820000	246690000	2902100000	875850000	347490000	77671000	1162300000	165050000	256640000	207780000	599800000	299380000	223290000	83650000	460070000
P11166	SLC2A1	Solute carrier family 2, facilitated glucose transporter member 1	9	71	98941000	621800000	532620000	1038300000	552890000	610310000	508580000	590870000	213390000	378210000	307530000	229130000	231680000	304650000	488150000	251510000
Q92688	ANP32B	Acidic leucine-rich nuclear phosphoprotein 32 family member B	9	68	98281000	274160000	76963000	250930000	384290000	101410000	372780000	121070000	148730000	157850000	53155000	61778000	160280000	69972000	273270000	47563000
Q9NXW2	DNAJB12	DnaJ homolog subfamily B member 12	13	56	98176000	218130000	331470000	358250000	314140000	212020000	149160000	170790000	188820000	120730000	151930000	81924000	115900000	119450000	152800000	69674000
P78344	EIF4G2	Eukaryotic translation initiation factor 4 gamma 2	31	115	97960000	358790000	239510000	372940000	521690000	405870000	362310000	191700000	133180000	211290000	178280000	124650000	185850000	191400000	290490000	116940000
Q9H0J9	PARP12	Poly [ADP-ribose] polymerase 12	20	74	97475000	141730000	392450000	179410000	241880000	246290000	74673000	170290000	159390000	81705000	169760000	63116000	86029000	121700000	100110000	81831000
Q15003	NCAPH	Condensin complex subunit 2	12	49	97300000	238300000	245910000	496040000	378070000	220140000	138700000	197660000	192060000	142510000	123510000	83714000	116220000	131490000	123040000	84933000
P18669	PGAM1	Phosphoglycerate mutase 1	13	91	97183000	774450000	307710000	205550000	855620000	237930000	920900000	159660000	140550000	482610000	159110000	114550000	346250000	146860000	758630000	118610000
Q12872	SFSWAP	Splicing factor, suppressor of white-apricot homolog	19	56	97035000	113900000	64111000	628950000	223630000	53332000	7681900	342870000	89196000	65672000	58075000	133530000	85080000	66300000	17194000	127270000
Q8ND56	LSM14A	Protein LSM14 homolog A	13	59	96946000	410530000	200920000	686770000	261690000	314900000	224480000	316450000	174200000	198680000	161300000	127380000	95626000	176930000	224650000	139110000
P51531	SMARCA2	Probable global transcription activator SNF2L2	32	59	96632000	199500000	69429000	1057900000	189870000	69837000	4761300	298580000	148200000	105880000	61126000	164980000	78981000	63961000	34462000	111950000
Q03405	PLAUR	Urokinase plasminogen activator surface receptor	12	100	95952000	269520000	401150000	824640000	690940000	367780000	113220000	420210000	177690000	158660000	225880000	157650000	234540000	231120000	117360000	165980000
P62330	ARF6	ADP-ribosylation factor 6	6	74	95694000	322310000	558470000	799650000	591530000	915170000	160530000	376890000	201400000	225020000	323040000	174190000	234190000	433560000	194400000	147030000
Q13620	CUL4B	Cullin-4B	25	45	95393000	137550000	38678000	487880000	118340000	108680000	35248000	98028000	97211000	62015000	47004000	92278000	66247000	38726000	48225000	58867000
P49959	MRE11A	Double-strand break repair protein MRE11A	22	94	95351000	258580000	99477000	702660000	379000000	211060000	176910000	480450000	166510000	140050000	87956000	176600000	142640000	117020000	156040000	166500000
Q9H930	SP140L	Nuclear body protein SP140-like protein	16	37	95081000	69696000	67508000	667760000	176980000	88510000	2976800	123060000	81784000	62167000	64105000	92848000	78581000	71709000	0	73388000
P28290	SSFA2	Sperm-specific antigen 2	22	57	95000000	177460000	17955000	659160000	213660000	28690000	24462000	344350000	69884000	81610000	13732000	193730000	100470000	19916000	24082000	154620000
P55209	NAP1L1	Nucleosome assembly protein 1-like 1	14	128	94973000	1049800000	863380000	1325600000	1342000000	715070000	876710000	656420000	125330000	653310000	523590000	317060000	522730000	404290000	747830000	287570000
Q8NDF8	PAPD5	Non-canonical poly(A) RNA polymerase PAPD5	13	51	94788000	112980000	149510000	574040000	267390000	180710000	18517000	265870000	116030000	80987000	83076000	152370000	85445000	84958000	56875000	88652000
P26358	DNMT1	DNA (cytosine-5)-methyltransferase 1	40	124	94712000	346940000	171080000	1580200000	655710000	349870000	98768000	695190000	182110000	194290000	158600000	312990000	246050000	183880000	128510000	241290000
Q04917	YWHAH	14-3-3 protein eta	15	47	94080000	149550000	119960000	286990000	406460000	109670000	223930000	143340000	120160000	134060000	93470000	71458000	136320000	63953000	157470000	74908000
Q9UNA0	ADAMTS5	A disintegrin and metalloproteinase with thrombospondin motifs 5	3	5	94050000	92667000	64576000	427520000	67000000	10314000	0	785280000	0	0	0	0	0	0	0	318840000
O94842	TOX4	TOX high mobility group box family member 4	11	61	93978000	154890000	111290000	762860000	306740000	152350000	20394000	392750000	135390000	102500000	78298000	159450000	113660000	75844000	40590000	133380000
P60468	SEC61B	Protein transport protein Sec61 subunit beta	5	19	93941000	193150000	121860000	0	114080000	115110000	153800000	109550000	108250000	112850000	61446000	0	50761000	70108000	149640000	40540000
Q9Y6V7	DDX49	Probable ATP-dependent RNA helicase DDX49	20	117	93864000	225560000	361250000	1379000000	637800000	272570000	48690000	714400000	167590000	170890000	183960000	253170000	243720000	189150000	88339000	248030000
Q9Y266	NUDC	Nuclear migration protein nudC	15	50	93420000	335960000	159630000	104190000	1660800000	84466000	339060000	68569000	189440000	242520000	126790000	51603000	273160000	116460000	466470000	49104000
O95373	IPO7	Importin-7	25	174	93185000	1022600000	614650000	834410000	1173100000	542520000	829220000	541460000	113880000	562400000	387260000	275990000	449370000	374650000	728400000	240230000
Q68CQ4	DIEXF	Digestive organ expansion factor homolog	28	134	93042000	432370000	324280000	1664600000	790410000	418500000	115590000	807600000	209130000	216170000	211340000	381980000	282990000	210230000	90803000	371280000
Q92974	ARHGEF2	Rho guanine nucleotide exchange factor 2	29	117	92912000	471650000	274020000	950530000	685930000	334550000	267130000	574330000	138370000	260140000	166210000	228910000	250590000	188550000	294900000	233010000
Q99547	MPHOSPH6	M-phase phosphoprotein 6	6	37	92866000	116730000	87855000	722490000	216580000	124080000	5401300	275840000	119350000	85775000	64305000	141310000	101590000	76035000	0	90200000
P62195	PSMC5	26S protease regulatory subunit 8	24	91	92839000	247430000	297690000	354600000	354210000	295870000	379290000	183220000	125160000	166650000	138800000	125600000	164620000	185200000	281730000	89820000
O43148	RNMT	mRNA cap guanine-N7 methyltransferase	13	66	92827000	221700000	44786000	987140000	398980000	87535000	70733000	585150000	162600000	140110000	55336000	175550000	122820000	75329000	108600000	194430000
O95391	SLU7	Pre-mRNA-splicing factor SLU7	18	44	92694000	123450000	68277000	653770000	230480000	63057000	36507000	257790000	144750000	67386000	55061000	121290000	81509000	46294000	35211000	101160000
P60900	PSMA6	Proteasome subunit alpha type-6	14	82	92415000	422510000	941750000	533270000	642920000	342640000	530520000	263180000	197800000	300800000	249400000	154780000	297410000	254670000	553750000	143770000
Q9GZT3	SLIRP	SRA stem-loop-interacting RNA-binding protein, mitochondrial	9	76	92205000	366330000	727870000	487010000	655200000	748550000	263410000	454520000	179680000	228660000	394270000	146170000	233700000	402420000	296390000	159670000
Q7L576	CYFIP1	Cytoplasmic FMR1-interacting protein 1	29	139	91705000	423780000	406550000	508610000	526940000	260770000	186980000	286950000	81995000	197120000	178000000	153120000	188610000	187840000	257900000	146870000
P39880	CUX1	Homeobox protein cut-like 1	35	156	91508000	350810000	790510000	1167400000	708910000	413330000	135620000	470130000	184830000	194050000	404130000	242770000	265450000	254470000	156180000	216280000
Q14697	GANAB	Neutral alpha-glucosidase AB	41	169	91258000	1238600000	289610000	513230000	1276200000	214190000	1441200000	303620000	164050000	708190000	213760000	181810000	499880000	205560000	1205000000	183710000
O15371	EIF3D	Eukaryotic translation initiation factor 3 subunit D	17	70	90898000	488600000	506050000	420780000	584670000	338990000	336860000	288980000	170440000	246140000	267700000	117700000	201010000	239640000	295870000	162550000
Q9Y4K0	LOXL2	Lysyl oxidase homolog 2	18	64	90855000	403130000	232020000	320940000	474820000	156450000	268950000	236600000	179760000	186450000	138590000	97234000	153550000	127010000	228110000	108930000
P63220	RPS21	40S ribosomal protein S21	7	69	90635000	498930000	340860000	385940000	528130000	307870000	369930000	324830000	152680000	268680000	202410000	107890000	226790000	186920000	325460000	138130000
P24539	ATP5F1	ATP synthase F(0) complex subunit B1, mitochondrial	6	23	90590000	233410000	191390000	344270000	257030000	189040000	137240000	171600000	128230000	127940000	95189000	65930000	87741000	96241000	177330000	89628000
Q49A26	GLYR1	Putative oxidoreductase GLYR1	23	99	90519000	265430000	137160000	2017200000	508700000	112950000	65842000	989900000	159600000	182860000	118720000	384530000	215970000	114140000	86365000	320780000
P84077;P61204;F5H423	ARF1;ARF3	ADP-ribosylation factor 1;ADP-ribosylation factor 3	12	46	89690000	449400000	486230000	432990000	630490000	395140000	323710000	328780000	160290000	282180000	276430000	103210000	237380000	208260000	307320000	128560000
P62487	POLR2G	DNA-directed RNA polymerase II subunit RPB7	8	60	89662000	154010000	185350000	1109700000	352140000	196170000	32046000	474550000	105150000	113320000	115130000	199960000	148500000	111160000	49157000	196480000
Q5C9Z4	NOM1	Nucleolar MIF4G domain-containing protein 1	12	48	89282000	192500000	160570000	400380000	231240000	171900000	78029000	210880000	108730000	89425000	92391000	114630000	87350000	111590000	73490000	82996000
P25311	AZGP1	Zinc-alpha-2-glycoprotein	15	66	89185000	101210000	314930000	50822000	309670000	199650000	643890000	809130000	149970000	77191000	188980000	21774000	149630000	92135000	618850000	296140000
P32119	PRDX2	Peroxiredoxin-2	11	48	89125000	209450000	161680000	150980000	479700000	118090000	386220000	91130000	143150000	157270000	94149000	76914000	156660000	73225000	268890000	80094000
Q7L1Q6	BZW1	Basic leucine zipper and W2 domain-containing protein 1	12	64	88815000	257420000	372980000	112620000	358020000	264660000	276640000	179100000	201050000	172740000	152520000	57132000	120790000	119340000	272150000	63527000
Q8IXI1	RHOT2	Mitochondrial Rho GTPase 2	7	50	88603000	304720000	177860000	142470000	202810000	276330000	268080000	192720000	38499000	123440000	81475000	54759000	63437000	106380000	129090000	62719000
Q5SNT2	TMEM201	Transmembrane protein 201	17	126	88451000	291790000	435750000	1489400000	626430000	369190000	99245000	600120000	181770000	204240000	225510000	286090000	221810000	194660000	153910000	203310000
P00749	PLAU	Urokinase-type plasminogen activator;Urokinase-type plasminogen activator long chain A;Urokinase-type plasminogen activator short chain A;Urokinase-type plasminogen activator chain B	13	70	88172000	116520000	261250000	428190000	330690000	241440000	85521000	296670000	151100000	100850000	120910000	95929000	124980000	133680000	84632000	104390000
Q8WYA6	CTNNBL1	Beta-catenin-like protein 1	22	104	88155000	317970000	162650000	1635200000	763270000	258470000	100830000	642060000	84034000	223400000	109820000	360750000	261130000	172360000	101830000	300780000
Q6P4F7	ARHGAP11A	Rho GTPase-activating protein 11A	11	19	88150000	18376000	5758400	314370000	37885000	8956200	42824000	154380000	0	19937000	9043800	81222000	32205000	9520300	23720000	42381000
Q14011	CIRBP	Cold-inducible RNA-binding protein	11	86	88010000	311240000	350770000	947300000	591140000	249380000	234650000	557960000	170890000	163320000	217230000	210480000	196020000	154670000	209830000	221710000
Q9Y2W2	WBP11	WW domain-binding protein 11	20	101	87864000	322250000	144800000	1569500000	579140000	176400000	41047000	553770000	100990000	189390000	106160000	356570000	185090000	123300000	71220000	205420000
Q13643	FHL3	Four and a half LIM domains protein 3	10	45	87527000	321030000	220850000	197000000	237880000	135490000	143660000	124000000	190030000	129880000	105640000	37382000	74497000	99012000	148420000	63186000
Q96TA1	FAM129B	Niban-like protein 1	15	55	87398000	255330000	137460000	70912000	266470000	80101000	235190000	93043000	120110000	140240000	70471000	43991000	90865000	71974000	203920000	43544000
P84085	ARF5	ADP-ribosylation factor 5	10	10	87337000	80629000	35870000	0	183530000	40295000	34964000	441790000	0	67504000	52939000	0	83644000	0	69412000	95003000
Q96KP1	EXOC2	Exocyst complex component 2	3	3	87296000	0	0	0	0	0	0	0	99113000	0	0	0	0	0	0	0
Q9H9G7	AGO3	Protein argonaute-3	31	70	87176000	148700000	354910000	72373000	125210000	162070000	185540000	96337000	83490000	92688000	190540000	34173000	76779000	82016000	165730000	65510000
Q3B726	TWISTNB	DNA-directed RNA polymerase I subunit RPA43	11	37	86481000	128210000	127300000	622220000	296310000	175380000	31987000	474970000	151630000	74055000	66588000	159660000	122830000	92696000	45345000	145100000
P11586	MTHFD1	C-1-tetrahydrofolate synthase, cytoplasmic;Methylenetetrahydrofolate dehydrogenase;Methenyltetrahydrofolate cyclohydrolase;Formyltetrahydrofolate synthetase;C-1-tetrahydrofolate synthase, cytoplasmic, N-terminally processed	33	128	86393000	543070000	404320000	315650000	749030000	364660000	509080000	179020000	159330000	315810000	230980000	111460000	241010000	202230000	462850000	123750000
Q16576	RBBP7	Histone-binding protein RBBP7	18	127	86327000	751930000	529990000	2634400000	1115000000	436830000	300350000	1191700000	116550000	455310000	313100000	583330000	457080000	271600000	341330000	476160000
P49116	NR2C2	Nuclear receptor subfamily 2 group C member 2	23	78	86221000	238590000	296430000	586160000	477590000	186820000	13886000	309710000	127110000	128340000	194190000	137360000	164810000	126030000	19074000	107970000
O15427	SLC16A3	Monocarboxylate transporter 4	9	44	86215000	224600000	145570000	195650000	223360000	148980000	172280000	162950000	128310000	128510000	76778000	55547000	79746000	74514000	173260000	73053000
Q9NR12	PDLIM7	PDZ and LIM domain protein 7	20	107	86172000	508830000	221660000	1181100000	742790000	288800000	262530000	755260000	127410000	298410000	156150000	284760000	263720000	194810000	237050000	309380000
Q14202	ZMYM3	Zinc finger MYM-type protein 3	21	70	86030000	131330000	104340000	550620000	272250000	169590000	11399000	422820000	140650000	88410000	68647000	83056000	114000000	118420000	13934000	145880000
P10619	CTSA	Lysosomal protective protein;Lysosomal protective protein 32 kDa chain;Lysosomal protective protein 20 kDa chain	7	54	86004000	407020000	386160000	635650000	610630000	219850000	168130000	202310000	137970000	181730000	221920000	132780000	224110000	156210000	185080000	118410000
O95292	VAPB	Vesicle-associated membrane protein-associated protein B/C	8	34	85917000	257610000	86195000	335510000	311740000	101610000	180030000	180380000	140720000	131510000	61101000	93049000	105910000	57216000	148940000	91728000
O00139	KIF2A	Kinesin-like protein KIF2A	17	50	85797000	130420000	153930000	385600000	270260000	307230000	47934000	179600000	129230000	101080000	95212000	93535000	98750000	82237000	84270000	92636000
Q9NPJ8	NXT2	NTF2-related export protein 2	5	47	85298000	250840000	384060000	1268600000	486570000	273510000	131860000	488850000	0	156070000	190650000	293560000	193350000	178580000	137690000	223330000
Q9BW19	KIFC1	Kinesin-like protein KIFC1	13	42	85009000	122310000	47737000	341670000	143710000	55642000	115280000	132280000	104700000	68311000	54685000	68907000	57929000	45737000	81507000	61881000
Q01130	SRSF2	Serine/arginine-rich splicing factor 2	7	34	84967000	209380000	116870000	658230000	465930000	99064000	191340000	321910000	76597000	129830000	64621000	264430000	169180000	59762000	133330000	127500000
Q9H9B1	EHMT1	Histone-lysine N-methyltransferase EHMT1	23	69	84867000	178890000	92807000	930900000	442090000	115350000	14551000	506840000	127780000	120380000	83802000	191360000	152320000	86132000	21216000	175560000
O00505	KPNA3	Importin subunit alpha-4	14	57	84750000	219850000	151970000	731960000	358320000	167850000	120380000	429800000	102200000	111540000	111930000	204600000	145560000	111470000	98389000	156880000
Q9HD33	MRPL47	39S ribosomal protein L47, mitochondrial	11	58	84726000	161210000	340150000	194780000	336510000	275380000	141230000	106960000	94256000	103860000	185400000	83215000	105320000	124170000	142960000	78237000
Q96GN5	CDCA7L	Cell division cycle-associated 7-like protein	12	47	84435000	87207000	135440000	666330000	243450000	121480000	11001000	216470000	120390000	75644000	81558000	111500000	89169000	83494000	25818000	72732000
Q9Y6X8	ZHX2	Zinc fingers and homeoboxes protein 2	2	9	84088000	35600000	31556000	29619000	109410000	50850000	11932000	137250000	0	0	0	0	37999000	0	0	64596000
Q86UE4	MTDH	Protein LYRIC	16	58	83820000	157020000	198660000	586970000	371310000	155820000	142810000	385030000	149760000	128730000	112210000	131320000	138360000	98025000	122040000	116750000
P54289	CACNA2D1	Voltage-dependent calcium channel subunit alpha-2/delta-1;Voltage-dependent calcium channel subunit alpha-2-1;Voltage-dependent calcium channel subunit delta-1	32	125	83660000	342730000	589880000	1009400000	612680000	624080000	36327000	566160000	226300000	195150000	269510000	237610000	274730000	281970000	51727000	238510000
Q9UHD8	SEPT9	Septin-9	18	67	83462000	316820000	187350000	95984000	334720000	154670000	241490000	94986000	113040000	161190000	92580000	57876000	117840000	97320000	218710000	74719000
Q96L91	EP400	E1A-binding protein p400	32	69	83239000	97961000	68219000	578430000	289470000	40092000	13431000	307330000	86048000	56854000	41315000	145460000	76918000	39384000	12780000	157630000
Q9UDY2	TJP2	Tight junction protein ZO-2	22	55	83061000	102700000	15916000	423250000	229260000	62629000	55632000	149880000	90652000	70065000	21168000	90968000	78553000	46213000	54139000	64450000
Q6P0N0	MIS18BP1	Mis18-binding protein 1	26	73	82728000	104170000	110650000	791020000	292500000	150020000	0	337870000	112610000	76505000	80635000	164140000	118830000	94853000	0	108740000
P20618	PSMB1	Proteasome subunit beta type-1	8	67	82406000	254760000	309200000	482420000	444670000	269020000	490780000	173600000	166340000	205950000	186080000	94507000	163900000	171620000	374960000	85803000
Q9Y6M4	CSNK1G3	Casein kinase I isoform gamma-3	12	62	82099000	130630000	296930000	554990000	415230000	286820000	57159000	246370000	128220000	108200000	140980000	127330000	140300000	157730000	65109000	105860000
Q12849	GRSF1	G-rich sequence factor 1	17	118	82061000	342400000	656950000	636990000	480330000	491180000	274250000	326350000	141300000	216330000	326020000	183050000	178070000	276070000	261730000	143820000
Q9H9B4	SFXN1	Sideroflexin-1	9	37	81904000	283890000	81987000	116210000	255240000	130430000	234070000	175200000	116570000	159970000	65830000	42298000	90038000	79391000	211610000	68594000
Q92769	HDAC2	Histone deacetylase 2	15	94	81127000	430090000	316170000	1761700000	505040000	408030000	162310000	771220000	156170000	224390000	234090000	341520000	232800000	205400000	254830000	199390000
P38606	ATP6V1A	V-type proton ATPase catalytic subunit A	28	141	80709000	307800000	1069000000	1126300000	925910000	1074700000	219320000	392760000	155520000	190150000	563060000	276410000	338850000	641240000	239210000	167020000
Q96FK6	WDR89	WD repeat-containing protein 89	15	59	80481000	129250000	147990000	682330000	398160000	121320000	8819300	305910000	117890000	75918000	105550000	120520000	129100000	125270000	0	108060000
Q03164	KMT2A	Histone-lysine N-methyltransferase 2A;MLL cleavage product N320;MLL cleavage product C180	34	60	80434000	184460000	73170000	1034000000	459730000	67078000	5225500	331330000	71555000	95656000	53840000	220590000	183070000	71881000	35342000	131590000
P10599	TXN	Thioredoxin	9	61	80321000	641910000	399740000	946750000	1081500000	287120000	920120000	421500000	197850000	442220000	227450000	181150000	408720000	181650000	799150000	172130000
Q9Y2D5	AKAP2	A-kinase anchor protein 2	25	122	80282000	582690000	84828000	2919200000	762740000	212390000	128080000	1220000000	81235000	303180000	78577000	651150000	308010000	133490000	148480000	563100000
Q9UIF9	BAZ2A	Bromodomain adjacent to zinc finger domain protein 2A	20	33	80146000	50433000	4856000	729460000	194400000	50938000	3437800	156600000	98704000	55192000	0	129060000	71162000	42965000	0	72228000
Q9NQC3	RTN4	Reticulon-4	10	58	79962000	436700000	73908000	74665000	540820000	81745000	656070000	107740000	129200000	296640000	47198000	20825000	156100000	51498000	638990000	50690000
P78346	RPP30	Ribonuclease P protein subunit p30	16	93	79598000	253150000	144710000	1177700000	420380000	122100000	60734000	548290000	129760000	148540000	98295000	228760000	178450000	83924000	80529000	194990000
Q9NXV6	CDKN2AIP	CDKN2A-interacting protein	13	34	79432000	65788000	62784000	278660000	88111000	33148000	33973000	146450000	80482000	37008000	32187000	57847000	45534000	33882000	39431000	58817000
Q15070	OXA1L	Mitochondrial inner membrane protein OXA1L	5	33	79122000	151350000	90758000	104410000	91655000	91119000	103550000	77401000	104950000	60794000	52949000	29290000	49826000	69648000	87503000	34709000
Q13427	PPIG	Peptidyl-prolyl cis-trans isomerase G	9	48	78982000	132610000	106580000	695350000	236410000	89354000	26321000	320140000	116080000	77330000	56905000	152400000	90692000	62386000	46541000	107320000
Q15582	TGFBI	Transforming growth factor-beta-induced protein ig-h3	16	64	78973000	186070000	137510000	371310000	250670000	181010000	113510000	262490000	156520000	102520000	75333000	82475000	99059000	92768000	113940000	85458000
P09234	SNRPC	U1 small nuclear ribonucleoprotein C	6	30	78882000	240850000	165360000	1368500000	407930000	204860000	67934000	747020000	85111000	164740000	114900000	297510000	175100000	138450000	96014000	259750000
O95084	PRSS23	Serine protease 23	9	50	78675000	272920000	155170000	122580000	261740000	149050000	176330000	128930000	156140000	125190000	107260000	52263000	90956000	90230000	124850000	57699000
Q9NVH2	INTS7	Integrator complex subunit 7	6	5	78478000	10742000	112770000	618780000	12515000	104650000	81749000	105120000	0	0	0	145440000	0	0	0	0
Q9ULV3	CIZ1	Cip1-interacting zinc finger protein	19	62	78377000	179550000	202110000	707150000	281720000	167530000	71164000	356720000	151350000	107300000	113440000	118250000	121350000	105840000	84945000	112740000
P25789	PSMA4	Proteasome subunit alpha type-4	10	64	78297000	310990000	213030000	200830000	344920000	140790000	351800000	148600000	167920000	154550000	113200000	51013000	126240000	120150000	275280000	71492000
Q8IXM6	NRM	Nurim	6	50	78227000	205630000	158740000	749760000	307070000	181820000	56957000	347970000	140870000	122270000	87881000	161110000	112510000	102240000	61085000	135950000
Q9NYP9	MIS18A	Protein Mis18-alpha	7	21	77666000	30880000	22349000	268980000	156040000	193810000	9596000	107790000	118460000	41102000	0	62253000	57904000	54821000	0	61039000
Q8NBQ5	HSD17B11	Estradiol 17-beta-dehydrogenase 11	14	56	77253000	241110000	125770000	314630000	256670000	84408000	193340000	212310000	106320000	135760000	78431000	95956000	84515000	53496000	166470000	101980000
P04156	PRNP	Major prion protein	5	43	77217000	324040000	548350000	728600000	831900000	527680000	149110000	486930000	68873000	212080000	319230000	161660000	331470000	316540000	162320000	205280000
P49589	CARS	Cysteine--tRNA ligase, cytoplasmic	26	75	76741000	455890000	37867000	199020000	414510000	27471000	390520000	80477000	65681000	237910000	29217000	60507000	177260000	22360000	397230000	56750000
Q15369	TCEB1	Transcription elongation factor B polypeptide 1	5	27	76616000	152680000	94544000	219290000	177310000	66416000	48271000	138290000	84215000	76309000	61924000	49796000	74862000	44651000	50817000	64641000
Q13489	BIRC3	Baculoviral IAP repeat-containing protein 3	24	37	76436000	64550000	243100000	30675000	219680000	635580000	0	0	126200000	71663000	174890000	0	108450000	257990000	0	0
Q96QK1	VPS35	Vacuolar protein sorting-associated protein 35	25	113	76376000	416630000	245050000	219740000	570630000	240810000	427760000	248460000	136430000	230940000	166430000	106900000	196970000	142760000	346680000	115600000
O95070	YIF1A	Protein YIF1A	4	8	76188000	25242000	0	0	0	107570000	64550000	15361000	0	26112000	0	0	0	0	54096000	0
P43686	PSMC4	26S protease regulatory subunit 6B	18	82	75997000	353120000	398030000	497950000	647260000	359100000	300020000	150770000	130460000	201860000	182220000	118570000	214420000	191270000	311590000	113520000
P51149	RAB7A	Ras-related protein Rab-7a	17	121	75836000	573750000	412360000	375050000	740330000	391620000	594080000	367810000	115840000	326340000	264670000	110810000	279940000	247170000	534070000	170680000
Q9NV31	IMP3	U3 small nucleolar ribonucleoprotein protein IMP3	13	141	75674000	774100000	919880000	2911400000	1991800000	995090000	128090000	1815700000	166930000	440540000	484910000	821470000	667480000	582610000	160730000	767140000
Q9UNZ5	C19orf53	Leydig cell tumor 10 kDa protein homolog	2	8	75581000	78708000	79545000	99092000	124930000	95022000	60431000	107270000	83054000	51024000	49107000	0	51458000	54872000	58293000	47012000
Q99832	CCT7	T-complex protein 1 subunit eta	26	179	75383000	870380000	614840000	564680000	1332000000	657180000	810870000	420610000	171000000	502950000	381180000	215250000	460170000	346340000	777820000	184770000
Q99496	RNF2	E3 ubiquitin-protein ligase RING2	11	58	75344000	141200000	89188000	765090000	260200000	99524000	54749000	259830000	149610000	79850000	61609000	143930000	92400000	60049000	64270000	83636000
Q9Y3B2	EXOSC1	Exosome complex component CSL4	8	56	75197000	148080000	128010000	999570000	323950000	183190000	26087000	416450000	95886000	100080000	85521000	201620000	129920000	102740000	52686000	162980000
O60341	KDM1A	Lysine-specific histone demethylase 1A	21	105	75088000	346220000	391570000	920910000	612870000	259520000	131640000	591750000	118280000	200550000	205460000	221560000	204010000	179240000	131000000	252520000
Q8N3U4	STAG2	Cohesin subunit SA-2	36	132	74976000	252170000	149420000	1623200000	486100000	149760000	70141000	594810000	52638000	173850000	111690000	290650000	168240000	105990000	99074000	232740000
Q9Y6C9	MTCH2	Mitochondrial carrier homolog 2	11	65	74863000	368280000	67288000	265560000	289300000	152720000	310560000	280070000	93398000	209210000	74647000	84033000	113730000	86515000	281000000	110930000
Q9GZS3	WDR61	WD repeat-containing protein 61;WD repeat-containing protein 61, N-terminally processed	13	77	74692000	245300000	286720000	979440000	502620000	312390000	77347000	464310000	163360000	154870000	157870000	181540000	168700000	173070000	107380000	186330000
O75607	NPM3	Nucleoplasmin-3	5	73	74685000	225590000	179910000	902910000	531710000	284420000	50443000	533900000	116330000	129390000	100940000	267750000	184540000	143400000	55553000	207540000
Q9H8H2	DDX31	Probable ATP-dependent RNA helicase DDX31	21	91	74657000	235660000	84846000	1933700000	567000000	164770000	67621000	789230000	138570000	163930000	88422000	365670000	209040000	119840000	85690000	291400000
Q8WW12	PCNP	PEST proteolytic signal-containing nuclear protein	4	19	74505000	106820000	61890000	151710000	124640000	89312000	73524000	81387000	65965000	58969000	41484000	49781000	54825000	44079000	79458000	40268000
P50395	GDI2	Rab GDP dissociation inhibitor beta	25	103	74499000	621530000	148220000	334910000	650800000	95173000	829740000	192680000	107210000	420920000	106900000	57248000	309210000	75124000	726910000	63101000
Q9UKB1	FBXW11	F-box/WD repeat-containing protein 11	14	51	74480000	68162000	310010000	87676000	146210000	408820000	16329000	62015000	74664000	58863000	153460000	41733000	66738000	215370000	28021000	37521000
Q96SK2	TMEM209	Transmembrane protein 209	12	50	74471000	138980000	140630000	716330000	238820000	170110000	26935000	291510000	104250000	89379000	78656000	139250000	91439000	115520000	47676000	105040000
Q6ZVX7	NCCRP1	F-box only protein 50	6	20	74390000	68636000	102180000	32648000	211900000	135550000	155110000	68107000	115120000	44171000	53282000	0	67145000	61371000	152150000	42347000
P61326	MAGOH	Protein mago nashi homolog	15	17	74375000	9107700	21891000	203650000	134710000	33296000	31366000	148700000	70258000	0	0	0	0	0	28099000	80962000
Q6SPF0	SAMD1	Atherin	7	34	74159000	92172000	130400000	215080000	140290000	78738000	4947400	118500000	66771000	51329000	64195000	62770000	62580000	54610000	0	60499000
O00622	CYR61	Protein CYR61	12	37	74120000	57363000	78640000	284390000	89465000	103050000	46084000	116960000	76188000	40599000	57426000	51787000	46630000	58313000	44661000	50984000
Q15853	USF2	Upstream stimulatory factor 2	6	31	73898000	146900000	92124000	274910000	193560000	103980000	27640000	137800000	103170000	70677000	59072000	61716000	58102000	72858000	30416000	64411000
P36957	DLST	Dihydrolipoyllysine-residue succinyltransferase component of 2-oxoglutarate dehydrogenase complex, mitochondrial	14	79	73872000	335640000	328940000	311020000	458660000	385470000	467700000	224390000	125520000	215000000	206030000	94373000	190620000	216300000	385530000	94519000
Q8IWR0	ZC3H7A	Zinc finger CCCH domain-containing protein 7A	30	100	73630000	215100000	392150000	195370000	274380000	281880000	2179300000	321670000	197710000	311410000	511610000	171360000	236690000	424330000	919170000	317070000
P42694	HELZ	Probable helicase with zinc finger domain	38	110	73363000	296540000	472230000	154940000	302330000	409500000	363590000	262780000	134700000	192410000	205610000	85890000	131560000	246610000	303630000	118540000
Q15293	RCN1	Reticulocalbin-1	14	65	73011000	508280000	259960000	150760000	652340000	192210000	593340000	145850000	111860000	309940000	158120000	62482000	222550000	149790000	525900000	78806000
P20908	COL5A1	Collagen alpha-1(V) chain	13	39	72879000	281370000	53454000	209270000	212750000	264060000	122970000	85195000	63455000	146720000	64640000	73648000	97321000	71400000	144620000	76765000
Q92598	HSPH1	Heat shock protein 105 kDa	32	139	72823000	527930000	325590000	588000000	784680000	470460000	604670000	330770000	146470000	283770000	244080000	168600000	277520000	283010000	497420000	177380000
Q9Y3B7	MRPL11	39S ribosomal protein L11, mitochondrial	10	36	72504000	69774000	143680000	278890000	145620000	182460000	96448000	167510000	106280000	51581000	89518000	56684000	62945000	96159000	69739000	72919000
P50479	PDLIM4	PDZ and LIM domain protein 4	9	34	72425000	145090000	7636800	430810000	207990000	64696000	64615000	183190000	75510000	83915000	0	103960000	76091000	49415000	66696000	83172000
A8CG34	POM121C	Nuclear envelope pore membrane protein POM 121C	11	31	72174000	142540000	131940000	438280000	249620000	134410000	50271000	194790000	120670000	63198000	90834000	98659000	77544000	75711000	53176000	85521000
Q92734	TFG	Protein TFG	9	30	71623000	187500000	246210000	391780000	194330000	176710000	162850000	98594000	104630000	125570000	119390000	81584000	99130000	85599000	147210000	60291000
O00231	PSMD11	26S proteasome non-ATPase regulatory subunit 11	24	118	71515000	458600000	435160000	479570000	626960000	445830000	455790000	237820000	117790000	245410000	253820000	142580000	255700000	256160000	390990000	144150000
P32780	GTF2H1	General transcription factor IIH subunit 1	19	93	71507000	234730000	137710000	808210000	398750000	127480000	59006000	472990000	103940000	110020000	88431000	169770000	150340000	96705000	87932000	173440000
O00148	DDX39A	ATP-dependent RNA helicase DDX39A	25	60	71481000	246760000	301710000	1054400000	568290000	271930000	84970000	483010000	172670000	147780000	153530000	206990000	199220000	152830000	129480000	179570000
O43633	CHMP2A	Charged multivesicular body protein 2a	6	22	71309000	67489000	51330000	284920000	180450000	52322000	46865000	64850000	0	47805000	32375000	49527000	60960000	37309000	56420000	33066000
P51636	CAV2	Caveolin-2	5	28	71126000	102600000	118700000	250950000	174090000	119850000	43953000	153060000	0	54288000	63841000	63955000	77047000	65165000	55382000	63864000
O00214	LGALS8	Galectin-8	16	51	70931000	183220000	455890000	553120000	428030000	373510000	54238000	387460000	114690000	120350000	218930000	156670000	153010000	240170000	81486000	122480000
P48047;H7C0C1	ATP5O	ATP synthase subunit O, mitochondrial	9	53	70658000	301720000	247330000	352980000	390680000	229460000	215270000	340130000	120170000	174690000	133180000	95711000	132010000	136030000	234620000	124440000
Q8N6S5	ARL6IP6	ADP-ribosylation factor-like protein 6-interacting protein 6	4	20	70577000	44687000	55242000	229190000	87401000	14212000	7121900	56022000	85597000	37451000	29245000	42451000	0	0	0	23352000
Q96RR1	PEO1	Twinkle protein, mitochondrial	19	90	70537000	151480000	357260000	374760000	381710000	286670000	151760000	222460000	114460000	108180000	156110000	123180000	143870000	139170000	143270000	115900000
Q86Y07	VRK2	Serine/threonine-protein kinase VRK2	17	68	70500000	133060000	204350000	205510000	212460000	180060000	110290000	135320000	113190000	77250000	113510000	69556000	83201000	88978000	81261000	65468000
Q9NRL2	BAZ1A	Bromodomain adjacent to zinc finger domain protein 1A	25	54	70481000	109780000	44833000	679740000	259440000	50592000	48369000	356560000	77116000	58841000	45846000	176390000	94776000	56201000	20771000	131000000
Q92947	GCDH	Glutaryl-CoA dehydrogenase, mitochondrial	10	61	70442000	372660000	176110000	137800000	399150000	122660000	380000000	272030000	84330000	203100000	116130000	67311000	172760000	110090000	325070000	98376000
P61224;A6NIZ1	RAP1B	Ras-related protein Rap-1b;Ras-related protein Rap-1b-like protein	9	50	70324000	203960000	191360000	149820000	366440000	225680000	217390000	114670000	87625000	113540000	147560000	66287000	127430000	112660000	169260000	78641000
Q96SB8	SMC6	Structural maintenance of chromosomes protein 6	25	67	69318000	119390000	71578000	862050000	256360000	139470000	10553000	313460000	89915000	70656000	70891000	174510000	95725000	66657000	20125000	140080000
Q9UBX3;B4DLN1	SLC25A10	Mitochondrial dicarboxylate carrier	13	67	69318000	387540000	412600000	398790000	467560000	397360000	389460000	444670000	110760000	220470000	207380000	146220000	207400000	238270000	352470000	177890000
Q9C0B5	ZDHHC5	Palmitoyltransferase ZDHHC5	17	65	69172000	192640000	244150000	514320000	553730000	319930000	68422000	233620000	124770000	111360000	148480000	118980000	167570000	179310000	73471000	108890000
P02788	LTF	Lactotransferrin;Lactoferricin-H;Kaliocin-1;Lactoferroxin-A;Lactoferroxin-B;Lactoferroxin-C	22	69	69098000	44470000	211410000	37597000	192720000	133810000	323480000	51128000	81074000	44691000	97456000	21760000	121920000	90597000	245800000	38805000
Q96P63	SERPINB12	Serpin B12	12	47	68769000	188650000	162000000	3469000	313470000	184680000	493160000	161910000	106540000	116460000	110250000	0	140380000	118040000	422480000	75209000
O43913	ORC5	Origin recognition complex subunit 5	16	95	68714000	162010000	199770000	656680000	448790000	204350000	24566000	355160000	119220000	94366000	111710000	155250000	141120000	121210000	44899000	133890000
Q16543	CDC37	Hsp90 co-chaperone Cdc37;Hsp90 co-chaperone Cdc37, N-terminally processed	12	47	68550000	213570000	167720000	39092000	255920000	163920000	162260000	19937000	112870000	138370000	88975000	0	88621000	100850000	142590000	0
Q9NSI2	FAM207A	Protein FAM207A	9	51	68507000	141440000	137940000	657050000	271160000	197690000	40467000	236160000	95562000	77646000	86686000	128490000	102710000	104000000	43264000	131520000
Q13950	RUNX2	Runt-related transcription factor 2	10	67	68493000	209640000	295650000	515620000	388830000	220430000	98311000	319580000	145260000	132550000	136570000	103420000	144050000	111300000	125430000	110860000
Q06330	RBPJ	Recombining binding protein suppressor of hairless	13	46	68447000	141800000	15815000	610300000	238620000	58358000	32590000	260430000	63103000	83801000	29611000	124780000	98585000	49652000	45797000	97826000
Q96PU4	UHRF2	E3 ubiquitin-protein ligase UHRF2	24	89	68178000	288280000	68897000	1553400000	593570000	216970000	107130000	648120000	71786000	178080000	68104000	373810000	218440000	148880000	98440000	256960000
Q9Y5M8	SRPRB	Signal recognition particle receptor subunit beta	15	49	67904000	187880000	94885000	192110000	217440000	78740000	227520000	131910000	76157000	103250000	88737000	56670000	83467000	64050000	182990000	57703000
P51148;K7ERQ8	RAB5C	Ras-related protein Rab-5C	10	66	67767000	273190000	280440000	253550000	411250000	272140000	251730000	153510000	122110000	164880000	157560000	74167000	140040000	137950000	247640000	67266000
O00255	MEN1	Menin	14	62	67730000	177990000	159500000	580030000	364010000	85451000	4506300	378630000	117740000	86952000	93688000	135580000	116350000	85749000	0	140550000
Q9NR28	DIABLO	Diablo homolog, mitochondrial	8	32	67639000	137760000	370580000	0	51149000	311150000	0	0	118400000	66997000	186880000	0	72758000	142100000	0	0
Q9H6S1	AZI2	5-azacytidine-induced protein 2	7	11	67198000	96548000	116250000	0	21687000	6084200	0	0	55650000	56828000	68725000	0	0	26915000	0	0
P31040	SDHA	Succinate dehydrogenase [ubiquinone] flavoprotein subunit, mitochondrial	18	55	67013000	278730000	105000000	105930000	242860000	111700000	299510000	92343000	46386000	175710000	68116000	29651000	102430000	71071000	293160000	52617000
Q9NWB6	ARGLU1	Arginine and glutamate-rich protein 1	6	17	66921000	148500000	35308000	591520000	262560000	229560000	57323000	386480000	76416000	110450000	0	156900000	76930000	135370000	94200000	122500000
Q8NDX6	ZNF740	Zinc finger protein 740	7	40	66362000	154620000	162400000	530490000	285070000	113090000	61442000	237210000	158140000	82429000	90427000	109630000	83797000	65717000	43921000	102450000
Q9Y6A4	CFAP20	Cilia- and flagella-associated protein 20	7	29	66075000	168420000	137620000	490790000	208380000	106550000	61049000	347020000	87254000	91020000	79379000	116360000	77313000	75478000	63875000	137920000
P24468;P10589	NR2F2;NR2F1	COUP transcription factor 2;COUP transcription factor 1	10	29	66009000	62269000	91889000	122080000	119910000	95339000	24162000	137810000	73828000	45658000	55801000	35097000	43343000	50788000	40586000	39546000
Q9NQT4	EXOSC5	Exosome complex component RRP46	7	57	65977000	170910000	143210000	695020000	398410000	169430000	43731000	647920000	0	113660000	117340000	192970000	154810000	93627000	63633000	195530000
Q6DD87	ZNF787	Zinc finger protein 787	9	44	65834000	82554000	157300000	223610000	253500000	195870000	94991000	103620000	106120000	71229000	70740000	65989000	55651000	80936000	105380000	73496000
P14314	PRKCSH	Glucosidase 2 subunit beta	16	49	65579000	409770000	28545000	87270000	515700000	39141000	614030000	28067000	54253000	161490000	19127000	18223000	184330000	25101000	750970000	9206400
Q14938	NFIX	Nuclear factor 1 X-type	10	49	65474000	183160000	200680000	593840000	292210000	191600000	94860000	272790000	121420000	94386000	113420000	137150000	120530000	104150000	83888000	114230000
P28066	PSMA5	Proteasome subunit alpha type-5	11	78	65312000	422230000	315580000	380800000	554790000	285460000	366650000	182960000	143200000	254300000	155330000	98572000	212740000	143160000	350760000	91898000
Q9BZI7	UPF3B	Regulator of nonsense transcripts 3B	8	27	65244000	57828000	103150000	218240000	133210000	98568000	55331000	112220000	87882000	47751000	56871000	43922000	44013000	57334000	57525000	42464000
P05023	ATP1A1	Sodium/potassium-transporting ATPase subunit alpha-1	25	44	65234000	148180000	97545000	57007000	195390000	87141000	357700000	27707000	76020000	81859000	51824000	0	92527000	50933000	346810000	18626000
P19367	HK1	Hexokinase-1	27	93	64534000	579750000	102430000	123160000	467010000	110190000	553630000	120210000	75219000	289410000	81082000	42008000	141460000	88142000	608720000	54753000
P05412	JUN	Transcription factor AP-1	8	28	64358000	190280000	138920000	434560000	123640000	223270000	61335000	345960000	131970000	104110000	96811000	79367000	81771000	101950000	62473000	109130000
Q04760	GLO1	Lactoylglutathione lyase	9	26	64278000	156940000	85293000	123710000	221510000	130700000	129780000	112460000	72115000	112630000	46463000	39155000	85515000	39647000	141330000	34726000
Q6ZRV2	FAM83H	Protein FAM83H	22	61	64010000	181190000	206140000	330300000	157760000	278480000	133430000	159850000	98508000	89008000	110020000	71538000	92286000	140340000	112640000	101630000
Q7LBR1	CHMP1B	Charged multivesicular body protein 1b	2	15	63813000	12650000	14025000	33502000	76691000	16726000	10894000	20564000	70053000	0	0	0	33223000	0	0	0
Q53GS7	GLE1	Nucleoporin GLE1	20	89	63438000	182420000	212610000	1171600000	378530000	220770000	21097000	424590000	61495000	118860000	134110000	238500000	169040000	125230000	35653000	189580000
Q9P0U3	SENP1	Sentrin-specific protease 1	11	35	63424000	74714000	109080000	401110000	141790000	99044000	25959000	114710000	89536000	47793000	48535000	79365000	53782000	61331000	35515000	52204000
P49757	NUMB	Protein numb homolog	13	58	63401000	243200000	495780000	533920000	368180000	273090000	161920000	457560000	93969000	145570000	159180000	117530000	143090000	151140000	178060000	186090000
P63272	SUPT4H1	Transcription elongation factor SPT4	4	16	63017000	141800000	112400000	519680000	223250000	161270000	47749000	320910000	76523000	73724000	81552000	121110000	96188000	87835000	58880000	123160000
Q08J23	NSUN2	tRNA (cytosine(34)-C(5))-methyltransferase	9	15	62815000	30304000	17046000	20416000	30038000	40364000	45335000	18700000	0	28924000	0	0	17631000	20164000	33703000	0
Q9UQ88;P21127	CDK11A;CDK11B	Cyclin-dependent kinase 11A;Cyclin-dependent kinase 11B	14	53	62736000	173300000	55507000	577530000	124840000	81490000	118390000	155730000	125570000	75994000	44875000	91816000	76597000	51607000	83873000	80710000
P83916	CBX1	Chromobox protein homolog 1	9	48	62704000	212350000	217660000	1615300000	749050000	388600000	52108000	760910000	73883000	162170000	152330000	387770000	290210000	208160000	60605000	286580000
P51858	HDGF	Hepatoma-derived growth factor	14	71	62231000	545890000	77586000	465890000	558290000	65697000	468430000	260580000	109880000	278600000	67819000	112680000	248930000	72604000	405000000	112390000
O43293	DAPK3	Death-associated protein kinase 3	17	69	62100000	252820000	90747000	1080200000	328890000	136980000	39138000	363000000	59591000	145110000	71990000	218290000	147880000	71489000	65822000	162910000
P40938	RFC3	Replication factor C subunit 3	14	53	62010000	167470000	267810000	526590000	316800000	279810000	122600000	285230000	139100000	116450000	151770000	114360000	112300000	104430000	125840000	123260000
P52294	KPNA1	Importin subunit alpha-5;Importin subunit alpha-5, N-terminally processed	12	86	61898000	265840000	211770000	1109200000	431230000	296120000	123360000	485900000	129110000	173440000	151930000	201900000	170560000	147630000	141370000	164280000
P09496	CLTA	Clathrin light chain A	6	38	61898000	238630000	69764000	827560000	236910000	118690000	52891000	335220000	89075000	95398000	56959000	178640000	94115000	74314000	84490000	143290000
Q13112	CHAF1B	Chromatin assembly factor 1 subunit B	13	46	61754000	75299000	158940000	645490000	365690000	249530000	7665500	378100000	84535000	58197000	95592000	125580000	127710000	183240000	33566000	107900000
Q96CS3	FAF2	FAS-associated factor 2	11	33	61655000	139350000	90090000	55664000	104880000	110960000	155710000	70101000	73627000	72028000	61013000	43235000	52049000	74361000	94560000	45937000
Q9Y421	FAM32A	Protein FAM32A	4	20	61600000	76720000	70961000	213780000	101660000	74632000	42121000	124150000	85989000	51758000	46010000	45693000	35693000	38070000	48416000	38609000
Q9H5I1	SUV39H2	Histone-lysine N-methyltransferase SUV39H2	12	44	61590000	75982000	158830000	479230000	272340000	196180000	13091000	260910000	63804000	71629000	79163000	118130000	79125000	112600000	33568000	101400000
Q9P035	HACD3	Very-long-chain (3R)-3-hydroxyacyl-CoA dehydratase 3	10	60	61436000	241110000	220570000	455600000	256160000	116610000	221220000	282440000	120510000	142350000	120580000	101170000	120370000	74487000	179410000	103220000
Q9BTX1	NDC1	Nucleoporin NDC1	14	64	61235000	78217000	183130000	963070000	237980000	169530000	35992000	278960000	89150000	78682000	96480000	132260000	101200000	124650000	64107000	117920000
Q53GQ0	HSD17B12	Very-long-chain 3-oxoacyl-CoA reductase	13	81	61147000	552250000	149640000	649330000	550440000	84453000	532770000	557590000	92651000	318700000	122390000	167410000	214560000	102130000	459070000	218410000
P33240	CSTF2	Cleavage stimulation factor subunit 2	17	19	61029000	81319000	31623000	323510000	159110000	40096000	19713000	109200000	79226000	30564000	25845000	78574000	40635000	31486000	22418000	59957000
Q7Z3B4	NUP54	Nucleoporin p54	17	88	60960000	196470000	301570000	791760000	429980000	332510000	88619000	281820000	113370000	125270000	174120000	167680000	136920000	177920000	91148000	149160000
P21281	ATP6V1B2	V-type proton ATPase subunit B, brain isoform	19	93	60810000	216120000	584830000	754220000	608390000	780390000	113770000	246830000	89444000	113500000	349560000	181220000	230190000	418470000	128400000	125820000
P63096	GNAI1	Guanine nucleotide-binding protein G(i) subunit alpha-1	18	36	60725000	233430000	362010000	409350000	495250000	379350000	91794000	382160000	87929000	151270000	222960000	123680000	182180000	190050000	90769000	155410000
Q99879	HIST1H2BM	Histone H2B type 1-M	22	18	60689000	177970000	53706000	177970000	96243000	80158000	92298000	472210000	0	0	0	0	0	0	0	146860000
Q8TD43	TRPM4	Transient receptor potential cation channel subfamily M member 4	20	70	60638000	172280000	63778000	652680000	296280000	95474000	15109000	300700000	66661000	109890000	53354000	128490000	116610000	73397000	25088000	112990000
P29508	SERPINB3	Serpin B3	18	79	60528000	207490000	343310000	94427000	242700000	125900000	518240000	198810000	87834000	106840000	176970000	41926000	118970000	93978000	464500000	106490000
Q8TAD7	OCC1	Overexpressed in colon carcinoma 1 protein	3	20	60452000	53927000	92882000	231370000	127740000	70568000	15514000	87456000	0	30580000	53572000	55515000	51584000	36988000	0	45176000
Q13885	TUBB2A	Tubulin beta-2A chain	28	7	60370000	72300000	84972000	0	58170000	84313000	54542000	55034000	0	0	49908000	0	0	0	0	0
P53567	CEBPG	CCAAT/enhancer-binding protein gamma	3	19	60310000	72148000	65363000	402270000	207920000	112980000	4175400	149720000	91628000	40670000	52170000	70717000	68509000	63651000	0	74119000
P22314	UBA1	Ubiquitin-like modifier-activating enzyme 1	30	141	60128000	627150000	236150000	242100000	792380000	181930000	680960000	172360000	65695000	341750000	180270000	111560000	296680000	138320000	584720000	109880000
Q8IXB1	DNAJC10	DnaJ homolog subfamily C member 10	19	81	60099000	177590000	234140000	893330000	355100000	270710000	59943000	338500000	107370000	83277000	121070000	194950000	132350000	161470000	104560000	130480000
Q9NUL3	STAU2	Double-stranded RNA-binding protein Staufen homolog 2	18	62	59978000	162860000	453820000	269140000	139450000	400990000	159220000	182550000	127500000	102060000	201400000	84182000	80800000	162200000	184910000	81180000
P19256	CD58	Lymphocyte function-associated antigen 3	3	11	59933000	65609000	54335000	154440000	108410000	50388000	12968000	60316000	60720000	39101000	33344000	38916000	41713000	30747000	16889000	28058000
Q9UNQ2	DIMT1	Probable dimethyladenosine transferase	14	66	59543000	152340000	263580000	526540000	233680000	268010000	105770000	359950000	112340000	99773000	136230000	126670000	120260000	135220000	113600000	110780000
P08758	ANXA5	Annexin A5	15	80	59400000	483320000	114510000	231640000	586070000	114560000	751200000	120580000	96947000	314600000	100410000	80786000	231890000	85941000	613360000	68497000
P41250	GARS	Glycine--tRNA ligase	21	108	59319000	435720000	156970000	463770000	731800000	153710000	541740000	185810000	73877000	279510000	152430000	111440000	266420000	103110000	452100000	107410000
P41252	IARS	Isoleucine--tRNA ligase, cytoplasmic	39	191	58935000	622890000	462410000	652560000	785500000	416810000	603930000	390120000	67981000	385090000	301520000	179890000	307740000	266890000	517790000	166370000
Q9BRU9	UTP23	rRNA-processing protein UTP23 homolog	7	35	58770000	83170000	133350000	731600000	321990000	153900000	21200000	190930000	137670000	63042000	82024000	123280000	88045000	56809000	49981000	90494000
Q13045	FLII	Protein flightless-1 homolog	28	84	58656000	197660000	176200000	708470000	229240000	153430000	130030000	251530000	81812000	117660000	91244000	130090000	103120000	98133000	93816000	106100000
P53999	SUB1	Activated RNA polymerase II transcriptional coactivator p15	5	22	58295000	129590000	44570000	21608000	145090000	65493000	103260000	58447000	63121000	71924000	0	0	49999000	49990000	96352000	41016000
Q15019	SEPT2	Septin-2	15	81	58261000	437430000	298840000	327900000	624650000	363730000	460720000	179170000	110940000	252950000	194300000	114750000	233790000	205800000	368020000	102670000
Q96EU6	RRP36	Ribosomal RNA processing protein 36 homolog	12	37	58170000	134890000	185710000	622010000	184140000	159560000	14348000	118020000	138590000	61471000	63606000	81549000	83775000	84956000	46492000	79044000
Q9Y678	COPG1	Coatomer subunit gamma-1	27	109	57979000	443900000	248350000	259440000	409020000	148030000	419710000	161790000	102710000	232310000	122580000	87432000	164620000	118130000	375610000	86644000
P62877	RBX1	E3 ubiquitin-protein ligase RBX1;E3 ubiquitin-protein ligase RBX1, N-terminally processed	4	12	57925000	65764000	34322000	233170000	141420000	72831000	22199000	109090000	72119000	52865000	0	49164000	52481000	47452000	0	34412000
P24752	ACAT1	Acetyl-CoA acetyltransferase, mitochondrial	12	53	57791000	260350000	215310000	76978000	361290000	172350000	435680000	88633000	112220000	114490000	120890000	25719000	127510000	91869000	458300000	42820000
Q9UL40	ZNF346	Zinc finger protein 346	10	47	57692000	157260000	229960000	463780000	233870000	275560000	115990000	238200000	133070000	94998000	156650000	94780000	94595000	116590000	102060000	91424000
P67775	PPP2CA	Serine/threonine-protein phosphatase 2A catalytic subunit alpha isoform	13	88	57399000	546050000	461910000	869710000	611930000	377480000	397570000	498820000	0	329060000	245400000	209120000	282620000	237600000	409800000	183870000
Q15046	KARS	Lysine--tRNA ligase	21	103	57203000	422600000	337890000	385040000	657340000	300450000	370380000	203680000	117560000	251100000	196390000	108300000	204730000	186960000	354270000	96401000
Q8IWC1	MAP7D3	MAP7 domain-containing protein 3	8	17	57158000	19740000	12434000	73459000	62052000	40944000	42923000	39825000	47265000	25485000	0	27773000	25490000	22950000	24383000	30495000
P60981	DSTN	Destrin	14	48	56971000	314350000	124090000	851320000	432960000	91584000	219730000	319390000	143650000	168920000	90935000	136040000	174790000	89168000	184660000	129610000
Q562F6	SGOL2	Shugoshin-like 2	20	38	56889000	127900000	62199000	662270000	193200000	80975000	24941000	263570000	109710000	62683000	40661000	121940000	71526000	47576000	53133000	86745000
P49848	TAF6	Transcription initiation factor TFIID subunit 6	16	50	56886000	77839000	34004000	1408200000	535270000	201920000	4739100	729450000	114280000	95036000	40760000	368200000	120520000	112840000	0	260010000
Q15773	MLF2	Myeloid leukemia factor 2	7	31	56245000	146070000	126450000	405240000	223660000	120640000	74780000	132440000	80893000	70989000	79345000	63509000	75481000	83594000	85789000	65459000
Q9NPF5	DMAP1	DNA methyltransferase 1-associated protein 1	11	30	56183000	61480000	111690000	400560000	124710000	45708000	7653900	180300000	68191000	39104000	48269000	87026000	44525000	33690000	34585000	68490000
Q9UBD5	ORC3	Origin recognition complex subunit 3	17	54	56179000	105000000	73103000	431740000	313770000	196500000	31080000	222620000	79994000	64997000	73988000	115950000	80680000	92098000	41243000	86595000
Q9Y3E5	PTRH2	Peptidyl-tRNA hydrolase 2, mitochondrial	4	11	56134000	43073000	26107000	99922000	33858000	74284000	44446000	12330000	0	28475000	0	27869000	0	26800000	56071000	0
Q9P121	NTM	Neurotrimin	9	45	56029000	77960000	117320000	352350000	427490000	56422000	28782000	163440000	89077000	65183000	56983000	72772000	114010000	67103000	31329000	71496000
Q02790	FKBP4	Peptidyl-prolyl cis-trans isomerase FKBP4;Peptidyl-prolyl cis-trans isomerase FKBP4, N-terminally processed	20	72	55942000	328330000	160430000	270000000	604450000	112110000	347140000	152350000	84579000	194290000	108700000	77856000	181960000	94250000	324750000	80901000
Q13137	CALCOCO2	Calcium-binding and coiled-coil domain-containing protein 2	11	25	55902000	116750000	135120000	38266000	45727000	76181000	7089600	44171000	65569000	56699000	64079000	0	34709000	53790000	0	23354000
Q12830	BPTF	Nucleosome-remodeling factor subunit BPTF	23	50	55901000	54628000	6998800	485560000	240050000	56584000	19305000	244420000	89842000	35253000	0	85489000	95331000	40260000	31310000	88121000
P34932	HSPA4	Heat shock 70 kDa protein 4	26	77	55882000	437280000	80734000	275510000	332780000	66825000	342020000	123530000	47429000	203740000	76360000	100180000	170700000	56089000	283390000	72892000
O95707	POP4	Ribonuclease P protein subunit p29	7	32	55860000	56916000	36564000	196570000	125380000	50155000	17853000	109450000	62714000	38489000	27161000	56866000	32432000	24304000	23359000	46164000
O94979	SEC31A	Protein transport protein Sec31A	20	60	55446000	207400000	94388000	72682000	247150000	62366000	272900000	25406000	77344000	108140000	35649000	37298000	110350000	37779000	265930000	12146000
P46977	STT3A	Dolichyl-diphosphooligosaccharide--protein glycosyltransferase subunit STT3A	11	49	55413000	229610000	124940000	158190000	285400000	100710000	207760000	122010000	63754000	123870000	85216000	44806000	96670000	75001000	181920000	70972000
Q53TN4	CYBRD1	Cytochrome b reductase 1	4	15	55371000	9252700	46221000	432440000	262300000	25544000	24873000	21266000	75337000	0	58407000	73566000	89769000	0	0	0
Q8NDT2	RBM15B	Putative RNA-binding protein 15B	19	45	55300000	130180000	149120000	575930000	215200000	68285000	38989000	277040000	64156000	73980000	64999000	112390000	105270000	52119000	47168000	125490000
P29317	EPHA2	Ephrin type-A receptor 2	21	77	55266000	87313000	322630000	132790000	304300000	361530000	137330000	151310000	62202000	93285000	173390000	65615000	101890000	168110000	128630000	69062000
Q96BP3	PPWD1	Peptidylprolyl isomerase domain and WD repeat-containing protein 1	23	73	55198000	125490000	47028000	901380000	354540000	109190000	22483000	370780000	84011000	118350000	41877000	187620000	115360000	66173000	41091000	114360000
O95831	AIFM1	Apoptosis-inducing factor 1, mitochondrial	15	41	55183000	176130000	95166000	70025000	121440000	108580000	135940000	81341000	47216000	100500000	65111000	25512000	60109000	59543000	137110000	33792000
Q9UNY4	TTF2	Transcription termination factor 2	17	57	55094000	81292000	122710000	217300000	255430000	58258000	12974000	124840000	58539000	46306000	72585000	61212000	70705000	47452000	28642000	54593000
Q16540	MRPL23	39S ribosomal protein L23, mitochondrial	6	37	55026000	122650000	277910000	211530000	166810000	155670000	95958000	161380000	111500000	63608000	133570000	45334000	67573000	99832000	94131000	61277000
Q99569	PKP4	Plakophilin-4	21	65	54963000	131600000	344030000	395260000	271330000	344060000	70151000	218280000	77258000	91393000	180090000	84755000	103070000	191530000	84111000	105640000
Q9P2J5	LARS	Leucine--tRNA ligase, cytoplasmic	37	127	54688000	414120000	234440000	207480000	544520000	183270000	363600000	158620000	86617000	207080000	142250000	91633000	183610000	133790000	334160000	86469000
Q15417	CNN3	Calponin-3	11	47	54671000	344140000	122910000	178360000	263780000	93858000	222510000	123130000	99981000	163330000	96727000	47726000	102990000	71403000	181440000	63486000
Q9Y2A7	NCKAP1	Nck-associated protein 1	25	80	54621000	191510000	88491000	384840000	349280000	139070000	241650000	144960000	71674000	140040000	90243000	86768000	116790000	88709000	178350000	78046000
Q13616	CUL1	Cullin-1	26	91	54483000	204770000	211870000	749260000	454170000	300260000	148580000	322350000	85615000	152180000	156730000	122600000	151660000	192560000	146580000	130430000
P02786	TFRC	Transferrin receptor protein 1;Transferrin receptor protein 1, serum form	26	114	54427000	385730000	159170000	495720000	624410000	301170000	456930000	266470000	98570000	210650000	133920000	134130000	234970000	193040000	374280000	127720000
Q9NVA2	SEPT11	Septin-11	15	47	54392000	258780000	159440000	121330000	155010000	113000000	240480000	29829000	69637000	146320000	68384000	38203000	84619000	85352000	204310000	0
P37837	TALDO1	Transaldolase	15	72	54317000	649480000	132120000	164780000	626220000	122550000	651490000	89691000	116760000	343160000	94236000	70897000	223970000	96551000	568890000	81441000
P40937	RFC5	Replication factor C subunit 5	13	78	54052000	285800000	255290000	461680000	331280000	237100000	169120000	309420000	109660000	147390000	141100000	141630000	127000000	117640000	168130000	121220000
Q9P2P6	STARD9	StAR-related lipid transfer protein 9	3	5	54018000	16279000	28363000	221770000	6947900	18314000	12555000	0	0	9758700	16999000	0	0	0	0	0
Q15942	ZYX	Zyxin	16	57	53999000	262660000	228130000	198350000	194270000	210850000	316260000	117460000	149390000	134550000	103300000	46660000	90881000	113570000	275350000	62153000
P52209	PGD	6-phosphogluconate dehydrogenase, decarboxylating	16	97	53902000	511140000	298850000	295090000	672840000	231550000	537990000	205070000	89598000	311370000	186170000	88012000	275580000	133490000	488730000	85117000
Q69YH5	CDCA2	Cell division cycle-associated protein 2	17	54	53703000	116230000	117820000	658180000	204830000	89646000	10609000	246370000	56121000	74247000	73625000	128710000	88161000	62478000	21712000	103860000
P30041	PRDX6	Peroxiredoxin-6	17	110	53660000	487220000	199710000	424310000	723890000	144130000	557160000	187110000	53516000	312200000	156500000	116090000	255390000	124210000	469770000	106990000
Q86XJ1	GAS2L3	GAS2-like protein 3	15	45	53475000	73098000	35081000	467180000	142450000	33868000	13489000	221010000	63006000	48602000	42262000	70194000	41082000	40986000	25459000	90333000
P05549	TFAP2A	Transcription factor AP-2-alpha	12	39	53166000	67983000	105340000	313660000	199070000	85526000	0	123420000	95913000	43439000	44881000	66797000	75390000	38920000	0	56818000
Q8IUH3	RBM45	RNA-binding protein 45	11	56	53141000	117020000	204220000	556720000	242260000	161540000	36438000	241610000	99207000	73845000	120360000	115950000	79082000	83120000	51631000	91137000
Q99666	RGPD5	RANBP2-like and GRIP domain-containing protein 5/6	74	85	52886000	136540000	155580000	960400000	385070000	143130000	16565000	367610000	112950000	84643000	81912000	198440000	135290000	93449000	24493000	144900000
O75937	DNAJC8	DnaJ homolog subfamily C member 8	6	27	52665000	134430000	95303000	357140000	117290000	141230000	88464000	56310000	93919000	73886000	53678000	73237000	55581000	59221000	65011000	52956000
Q15181	PPA1	Inorganic pyrophosphatase	17	100	52543000	846260000	403340000	436190000	995510000	257610000	778860000	307440000	129240000	452360000	228310000	138100000	420240000	206610000	668620000	130130000
Q8WUK0	PTPMT1	Phosphatidylglycerophosphatase and protein-tyrosine phosphatase 1	9	50	52482000	80931000	29568000	22992000	91854000	96172000	108750000	96562000	44049000	59937000	35133000	16234000	42628000	43149000	96348000	39691000
P55036	PSMD4	26S proteasome non-ATPase regulatory subunit 4	12	34	52324000	194830000	161890000	181740000	246070000	190190000	191580000	66292000	77807000	115940000	78107000	67342000	92959000	94804000	159880000	64124000
Q14241	TCEB3	Transcription elongation factor B polypeptide 3	15	48	52317000	91751000	141070000	537980000	275580000	87517000	29650000	150630000	70084000	58354000	66813000	118250000	84563000	68846000	35702000	78194000
Q99615	DNAJC7	DnaJ homolog subfamily C member 7	9	19	52286000	84919000	36958000	11303000	80713000	56731000	44173000	12524000	49426000	36690000	42075000	0	34724000	33867000	47615000	0
P11279	LAMP1	Lysosome-associated membrane glycoprotein 1	3	6	52104000	13125000	8675000	0	16463000	24637000	63792000	30665000	23622000	0	0	0	0	17148000	94655000	15401000
Q69YQ0;F8WAN1	SPECC1L;SPECC1L-ADORA2A	Cytospin-A	28	74	52061000	217390000	45476000	1442200000	231900000	90953000	29596000	625690000	52199000	116970000	30585000	381350000	106980000	67285000	42468000	206400000
P30048	PRDX3	Thioredoxin-dependent peroxide reductase, mitochondrial	9	66	52015000	515500000	357840000	404220000	469810000	268970000	401700000	268690000	79688000	288140000	205790000	95879000	191760000	173310000	395830000	120280000
Q15185	PTGES3	Prostaglandin E synthase 3	6	59	51991000	323110000	280220000	415500000	529210000	256550000	311560000	249330000	101680000	161090000	162500000	123230000	232280000	151970000	257750000	103960000
P47985;P0C7P4	UQCRFS1;UQCRFS1P1	Cytochrome b-c1 complex subunit Rieske, mitochondrial;Cytochrome b-c1 complex subunit 11;Putative cytochrome b-c1 complex subunit Rieske-like protein 1	7	41	51979000	131720000	113080000	92953000	166730000	134050000	138780000	52727000	0	73834000	65209000	37417000	57834000	43740000	161280000	39396000
P60953	CDC42	Cell division control protein 42 homolog	7	46	51891000	386180000	328730000	412340000	784210000	296650000	325410000	292490000	99039000	209380000	194110000	129340000	269300000	181030000	320160000	129610000
P54886	ALDH18A1	Delta-1-pyrroline-5-carboxylate synthase;Glutamate 5-kinase;Gamma-glutamyl phosphate reductase	26	105	51827000	280520000	344660000	129140000	288760000	390150000	397110000	142920000	56718000	161840000	203870000	48418000	133840000	222000000	373110000	74114000
P09622	DLD	Dihydrolipoyl dehydrogenase, mitochondrial	15	66	51729000	249700000	227690000	235000000	295300000	141190000	313180000	98107000	95060000	140850000	119570000	66560000	125090000	94205000	259350000	56067000
Q9UNP9	PPIE	Peptidyl-prolyl cis-trans isomerase E	14	28	51706000	127010000	59785000	675780000	302280000	83712000	60969000	297680000	77033000	82523000	0	192810000	86193000	57994000	55906000	103700000
P63172	DYNLT1	Dynein light chain Tctex-type 1	4	19	51602000	116680000	83456000	136070000	164580000	86089000	82115000	83125000	48553000	69663000	69286000	35470000	55814000	50419000	82607000	35571000
P35613	BSG	Basigin	8	46	51589000	265550000	196280000	185350000	327000000	154760000	280050000	117570000	84465000	160090000	99272000	61388000	108840000	104940000	260230000	57470000
P01876	IGHA1	Ig alpha-1 chain C region	7	20	51424000	62674000	92744000	0	72752000	31936000	127550000	39158000	65774000	26146000	41928000	0	54418000	25112000	113060000	17978000
Q7Z2E3	APTX	Aprataxin	8	49	51240000	118070000	341940000	251540000	175750000	187080000	53035000	122090000	45959000	68229000	146080000	59392000	78549000	107040000	104920000	69254000
P47755	CAPZA2	F-actin-capping protein subunit alpha-2	16	82	51082000	403700000	160370000	1732900000	502730000	181570000	152660000	632510000	94403000	268590000	100570000	355010000	157000000	132380000	183080000	241710000
Q13111	CHAF1A	Chromatin assembly factor 1 subunit A	24	94	50884000	130580000	212190000	1095100000	353150000	347600000	24221000	380880000	54812000	112990000	113980000	227290000	149030000	193180000	41259000	161040000
Q08722	CD47	Leukocyte surface antigen CD47	3	16	50845000	131820000	39208000	356220000	225540000	144540000	18189000	144940000	78573000	69515000	0	93153000	74409000	67665000	0	79174000
P13667	PDIA4	Protein disulfide-isomerase A4	19	50	50735000	307180000	33361000	115960000	366300000	31369000	349990000	34638000	59791000	190480000	30782000	27044000	106460000	16866000	350140000	28095000
P49257	LMAN1	Protein ERGIC-53	11	27	50733000	210480000	23489000	52059000	167970000	8191200	264120000	23792000	39814000	106610000	19309000	0	61023000	0	292840000	17149000
Q92743	HTRA1	Serine protease HTRA1	4	12	50675000	25431000	79514000	0	31275000	1751100	2367800	23501000	0	13263000	0	0	12482000	0	0	12638000
Q96MF7	NSMCE2	E3 SUMO-protein ligase NSE2	4	12	50519000	28213000	30511000	164860000	48162000	22164000	54896000	40649000	60839000	24943000	25150000	37527000	20552000	18549000	28560000	20322000
Q86TB9	PATL1	Protein PAT1 homolog 1	9	27	50508000	81178000	70377000	64510000	63248000	52503000	60162000	56632000	49873000	34790000	51353000	0	30431000	47978000	45228000	30653000
P31025	LCN1	Lipocalin-1	5	25	50489000	34749000	132750000	33980000	160300000	163710000	251600000	14612000	73252000	36500000	78929000	0	59688000	96968000	223160000	0
Q14257	RCN2	Reticulocalbin-2	9	48	50464000	158530000	210460000	97369000	277670000	199040000	159410000	184250000	0	97769000	125110000	37544000	94454000	123030000	159740000	76307000
Q03188	CENPC	Centromere protein C	15	44	50169000	63128000	72859000	379570000	241960000	95005000	0	221250000	75476000	48061000	63732000	84619000	69842000	53069000	0	82067000
Q5T750	XP32	Skin-specific protein 32	2	11	50139000	32891000	34416000	38966000	62656000	76286000	52052000	29300000	0	0	0	0	0	45765000	0	0
Q15651	HMGN3	High mobility group nucleosome-binding domain-containing protein 3	7	13	50101000	40225000	83914000	422320000	124840000	60001000	0	137720000	71981000	39850000	49693000	73905000	37860000	49544000	0	52545000
Q02809	PLOD1	Procollagen-lysine,2-oxoglutarate 5-dioxygenase 1	24	92	50074000	349470000	230660000	588750000	350840000	153660000	214290000	377590000	115290000	178950000	160860000	132060000	132740000	109970000	191690000	134680000
P51665	PSMD7	26S proteasome non-ATPase regulatory subunit 7	11	88	49943000	263250000	275470000	356170000	445890000	297690000	307610000	192500000	75176000	179330000	156690000	97001000	161900000	163910000	267080000	103190000
O14936	CASK	Peripheral plasma membrane protein CASK	4	13	49719000	16907000	88130000	989790000	212540000	81563000	27080000	299330000	0	112380000	0	126800000	89385000	0	0	0
Q9H0U3	MAGT1	Magnesium transporter protein 1	7	34	49704000	86725000	52632000	147790000	80957000	18542000	87820000	62812000	50581000	57168000	32620000	28044000	33617000	28571000	74100000	29489000
Q96KM6	ZNF512B	Zinc finger protein 512B	23	54	49572000	110340000	30919000	612390000	277590000	64320000	22490000	283260000	79729000	60408000	19666000	149240000	85527000	30591000	55304000	91104000
O75821	EIF3G	Eukaryotic translation initiation factor 3 subunit G	10	42	49529000	150520000	138420000	831880000	220880000	82140000	129480000	119380000	88427000	96643000	106290000	75922000	92147000	70602000	140760000	52746000
P33992	MCM5	DNA replication licensing factor MCM5	22	70	49456000	242870000	104570000	350910000	281380000	132950000	127300000	264270000	60237000	133690000	78572000	86448000	105890000	74877000	151950000	92072000
Q5JVF3	PCID2	PCI domain-containing protein 2	17	69	49435000	115310000	95832000	729660000	297640000	125640000	56273000	379590000	52522000	98177000	87937000	140880000	112750000	67752000	85282000	123540000
Q9H5V9	CXorf56	UPF0428 protein CXorf56	6	16	49425000	66071000	49594000	227510000	95189000	49322000	62830000	63613000	50119000	40179000	37056000	38439000	33340000	47296000	60602000	30523000
Q02040	AKAP17A	A-kinase anchor protein 17A	20	74	49422000	121790000	83274000	698760000	338110000	144160000	41838000	394910000	59652000	80761000	68705000	147280000	125190000	81630000	56800000	157680000
P04259	KRT6B	Keratin, type II cytoskeletal 6B	69	24	49341000	159000000	205540000	56927000	355940000	86936000	1058500000	83773000	0	149760000	188270000	0	138230000	83962000	846890000	101770000
O43592	XPOT	Exportin-T	26	81	49311000	306770000	276830000	159220000	252000000	194030000	282340000	87966000	54346000	155040000	182340000	42884000	112830000	123770000	263850000	48846000
Q9P1U0	ZNRD1	DNA-directed RNA polymerase I subunit RPA12	5	18	49246000	53243000	45997000	485860000	157460000	65154000	7310400	153810000	64292000	43874000	44122000	66673000	61682000	47062000	0	70516000
P08195	SLC3A2	4F2 cell-surface antigen heavy chain	22	123	49243000	528260000	381990000	327390000	632090000	306270000	567370000	308500000	107040000	295330000	208330000	119120000	234120000	193570000	528570000	135740000
P17980	PSMC3	26S protease regulatory subunit 6A	17	96	49233000	310820000	222590000	374210000	558470000	208770000	349760000	118440000	49945000	183860000	153290000	97541000	187230000	144110000	309910000	83732000
P49755	TMED10	Transmembrane emp24 domain-containing protein 10	6	36	48898000	130680000	66509000	131360000	91722000	38626000	201800000	56231000	51662000	86498000	41566000	42738000	44306000	27029000	177250000	21328000
P48509	CD151	CD151 antigen	3	14	48876000	153210000	31880000	21032000	86480000	21970000	130260000	17450000	44400000	79181000	32614000	0	60004000	0	118080000	0
Q16181	SEPT7	Septin-7	16	85	48604000	365740000	263730000	288330000	520810000	238840000	267240000	97312000	110020000	178630000	148580000	72309000	165950000	151750000	249580000	67652000
O60934	NBN	Nibrin	14	30	48318000	83348000	7172600	175550000	98373000	40834000	26946000	108270000	62266000	30647000	0	37040000	32152000	38939000	31866000	52138000
P46063	RECQL	ATP-dependent DNA helicase Q1	22	97	47970000	453000000	114340000	729400000	517700000	157560000	346400000	355140000	96492000	252670000	93241000	198230000	178590000	97105000	306710000	151710000
O15511	ARPC5	Actin-related protein 2/3 complex subunit 5	6	35	47863000	147590000	40689000	645240000	189020000	9431200	119350000	311760000	0	124250000	38790000	159620000	77014000	0	99570000	96352000
Q86XK2	FBXO11	F-box only protein 11	18	49	47691000	106410000	255090000	264990000	193140000	169270000	50229000	241510000	105880000	59210000	119080000	98455000	63218000	99713000	46517000	72745000
Q7Z5J4	RAI1	Retinoic acid-induced protein 1	27	71	47481000	169780000	113340000	1012200000	337420000	125000000	21481000	385440000	66305000	92989000	98981000	193690000	127760000	93015000	26291000	161400000
A6NHQ2	FBLL1	rRNA/tRNA 2-O-methyltransferase fibrillarin-like protein 1	4	37	47376000	17594000	27581000	2316800000	26036000	26125000	122050000	1113000000	152350000	0	220090000	413070000	0	0	111170000	315270000
Q15008	PSMD6	26S proteasome non-ATPase regulatory subunit 6	19	95	47340000	290100000	233310000	360200000	355920000	280440000	258250000	215400000	30460000	171830000	146880000	93785000	163090000	179410000	247530000	83949000
Q9UGU0	TCF20	Transcription factor 20	39	126	47331000	332810000	258050000	1753200000	736930000	304900000	50516000	722980000	45766000	213790000	171410000	374270000	261200000	195150000	49998000	345860000
O60508	CDC40	Pre-mRNA-processing factor 17	31	123	47248000	536120000	348270000	2363600000	934150000	309570000	46242000	996500000	65768000	312100000	230400000	568380000	336960000	214320000	78273000	373140000
P04632	CAPNS1	Calpain small subunit 1	9	44	47192000	241840000	122870000	170870000	351210000	86359000	268390000	80159000	73676000	133220000	73929000	46777000	113610000	69975000	222710000	64474000
A0A1W2PP11;Q9H300	PARL	Presenilins-associated rhomboid-like protein, mitochondrial;P-beta	4	17	46882000	69721000	41338000	22095000	31075000	44812000	53694000	48357000	50623000	35915000	26045000	0	0	25849000	55321000	28236000
O75390	CS	Citrate synthase, mitochondrial	13	62	46738000	204420000	247290000	83263000	249450000	225090000	261600000	78977000	69036000	120240000	161690000	32081000	85196000	117060000	243600000	46408000
Q9Y4W6	AFG3L2	AFG3-like protein 2	20	54	46689000	143010000	176000000	128510000	153680000	124730000	238830000	83240000	71881000	97628000	105130000	29623000	55366000	95257000	178810000	45369000
Q12965	MYO1E	Unconventional myosin-Ie	21	63	46621000	147860000	68300000	489300000	204270000	62187000	85264000	197290000	54593000	93249000	51962000	111260000	67016000	40025000	83705000	84124000
Q9NUM3	SLC39A9	Zinc transporter ZIP9	1	7	46508000	51795000	63313000	50014000	69020000	54526000	69427000	60064000	0	0	0	0	0	0	69427000	0
Q96KQ7	EHMT2	Histone-lysine N-methyltransferase EHMT2	22	70	46495000	160370000	48135000	1067800000	343330000	73479000	3991300	414090000	40265000	103130000	41300000	267020000	85176000	50339000	8217800	199010000
P49588	AARS	Alanine--tRNA ligase, cytoplasmic	24	67	46383000	271950000	91770000	153500000	306800000	72075000	280470000	92012000	106440000	126220000	46224000	38557000	89330000	62674000	281740000	46483000
P54136	RARS	Arginine--tRNA ligase, cytoplasmic	27	101	46246000	363050000	282860000	420480000	578950000	327490000	378590000	180030000	70590000	237770000	172630000	113710000	218790000	181340000	325640000	106860000
O60942	RNGTT	mRNA-capping enzyme;Polynucleotide 5-triphosphatase;mRNA guanylyltransferase	10	19	46183000	151920000	73443000	217500000	115620000	53988000	27967000	115210000	0	41498000	54898000	0	43356000	34256000	49616000	69784000
P53803	POLR2K	DNA-directed RNA polymerases I, II, and III subunit RPABC4	3	17	45940000	61772000	12358000	309360000	80388000	79965000	27152000	89734000	0	39707000	0	0	33306000	43939000	0	39975000
P18031	PTPN1	Tyrosine-protein phosphatase non-receptor type 1	16	48	45844000	261590000	91322000	182140000	299370000	84936000	308800000	109530000	90040000	142830000	69177000	53368000	104790000	81648000	248390000	47391000
P07339;A0A1B0GU03	CTSD	Cathepsin D;Cathepsin D light chain;Cathepsin D heavy chain	15	82	45735000	365120000	172890000	105750000	567210000	101320000	598790000	182130000	35880000	270910000	109120000	38414000	210060000	77334000	536500000	84485000
Q7Z589	EMSY	Protein EMSY	7	9	45724000	76954000	65680000	154060000	14598000	76637000	61458000	9605900	50350000	39797000	0	27150000	24432000	0	0	0
P08133	ANXA6	Annexin A6	34	129	45639000	1054700000	205010000	423680000	1055800000	151800000	948230000	218760000	63657000	538460000	161730000	156230000	402490000	130490000	879530000	143830000
Q86UP2	KTN1	Kinectin	32	77	45626000	325730000	221840000	337870000	292490000	104810000	347940000	148230000	130370000	160660000	85605000	92449000	128370000	79119000	284840000	91225000
Q6NUQ4	TMEM214	Transmembrane protein 214	19	80	45523000	134760000	174840000	478770000	362850000	260360000	94104000	326370000	98436000	85615000	99197000	160230000	112020000	113430000	92111000	125000000
Q86VI3	IQGAP3	Ras GTPase-activating-like protein IQGAP3	35	82	45519000	128630000	291990000	141400000	213620000	306060000	150870000	106400000	68661000	91223000	165280000	55288000	85693000	118750000	145350000	71740000
Q96EY1	DNAJA3	DnaJ homolog subfamily A member 3, mitochondrial	16	132	45360000	497760000	824190000	1313400000	920370000	855620000	334790000	770260000	61026000	342690000	488720000	309170000	390700000	491400000	293840000	296190000
P27824	CANX	Calnexin	25	138	45265000	880960000	266850000	1286000000	1131700000	246930000	881030000	297240000	51453000	506800000	173860000	191370000	496390000	157980000	919090000	147570000
Q9Y4A5	TRRAP	Transformation/transcription domain-associated protein	67	145	44997000	236870000	112990000	1427000000	435840000	115590000	23839000	579170000	56428000	139630000	97415000	280990000	183110000	92870000	37058000	228010000
O00232	PSMD12	26S proteasome non-ATPase regulatory subunit 12	18	75	44911000	211040000	224220000	193260000	274080000	230680000	307970000	97842000	79099000	140520000	107100000	82330000	121960000	133010000	224980000	68334000
Q96DH6	MSI2	RNA-binding protein Musashi homolog 2	8	30	44666000	110920000	184240000	231300000	240780000	96664000	106570000	218310000	70815000	63455000	127680000	54643000	79520000	73183000	77751000	89627000
Q92785	DPF2	Zinc finger protein ubi-d4	10	33	44557000	29134000	47815000	499980000	197970000	72473000	6833100	210910000	86103000	36573000	33963000	95886000	53554000	40374000	0	79682000
Q8IZP0	ABI1	Abl interactor 1	5	13	44491000	52516000	33888000	98435000	45850000	37737000	27315000	33407000	32607000	26744000	22281000	26900000	22344000	27800000	33185000	16922000
Q96AE4	FUBP1	Far upstream element-binding protein 1	16	54	44490000	322750000	129930000	517570000	329920000	108630000	208970000	167610000	63541000	155790000	89778000	106410000	108630000	66563000	197470000	82242000
Q07157	TJP1	Tight junction protein ZO-1	22	53	44436000	103230000	89451000	418880000	193910000	159180000	41141000	248880000	63597000	66916000	63070000	97253000	72751000	77955000	64296000	77544000
Q6IPU0	CENPP	Centromere protein P	6	14	44180000	79248000	89637000	266930000	188970000	62369000	16562000	111510000	0	44847000	49578000	52187000	78639000	55046000	0	45245000
P61026	RAB10	Ras-related protein Rab-10	10	34	44146000	165730000	256720000	70719000	157980000	148880000	141620000	72986000	89489000	66587000	89892000	62957000	86584000	70982000	113340000	66105000
Q96CT7	CCDC124	Coiled-coil domain-containing protein 124	12	52	43963000	96722000	30208000	750820000	335390000	26476000	43642000	245390000	36161000	68141000	36271000	178370000	99891000	34109000	64926000	85395000
Q9NX20	MRPL16	39S ribosomal protein L16, mitochondrial	8	35	43656000	83197000	123710000	139590000	59909000	138620000	75148000	123000000	63129000	46229000	56404000	55698000	49755000	57633000	63054000	41406000
Q96T60	PNKP	Bifunctional polynucleotide phosphatase/kinase;Polynucleotide 3-phosphatase;Polynucleotide 5-hydroxyl-kinase	17	82	43396000	275290000	614940000	499100000	535040000	278900000	73371000	303960000	107870000	141800000	327850000	107170000	165880000	164050000	129210000	130700000
Q86VP6	CAND1	Cullin-associated NEDD8-dissociated protein 1	28	92	43338000	283790000	85014000	78955000	347530000	88795000	362300000	120330000	55390000	167300000	66865000	34080000	131560000	62101000	326380000	56706000
P51571	SSR4	Translocon-associated protein subunit delta	5	49	43094000	332430000	440710000	290810000	358050000	218560000	360920000	178220000	37382000	180250000	226660000	90663000	171690000	155220000	344310000	88235000
Q13330	MTA1	Metastasis-associated protein MTA1	25	87	43090000	237090000	137810000	1115200000	438330000	103930000	21190000	433390000	65762000	126450000	93355000	243980000	154730000	77387000	33573000	188640000
Q8IY18	SMC5	Structural maintenance of chromosomes protein 5	22	62	42875000	96700000	63736000	600360000	253640000	55876000	0	245500000	35346000	59384000	61514000	111720000	97611000	54587000	0	107360000
Q9H074	PAIP1	Polyadenylate-binding protein-interacting protein 1	7	33	42870000	98876000	197310000	86014000	189260000	130410000	106220000	109250000	75618000	58031000	99647000	39047000	54741000	92124000	79533000	54565000
P48556	PSMD8	26S proteasome non-ATPase regulatory subunit 8	8	31	42849000	157070000	173080000	136850000	245970000	205710000	144040000	145290000	60088000	93010000	95689000	56338000	93970000	111220000	134140000	63821000
Q9NYY8	FASTKD2	FAST kinase domain-containing protein 2	19	62	42828000	183880000	248540000	113850000	151350000	211070000	125490000	84150000	41644000	82650000	116300000	51571000	69581000	109550000	146890000	66126000
Q14019	COTL1	Coactosin-like protein	11	38	42812000	287110000	114950000	176000000	385390000	108730000	421470000	73413000	89002000	164160000	79881000	54071000	157490000	65264000	348410000	50278000
Q15542	TAF5	Transcription initiation factor TFIID subunit 5	18	53	42795000	157420000	57163000	627990000	264240000	134290000	16701000	412780000	70502000	65881000	47332000	210230000	98286000	72236000	22142000	120580000
Q9NZ63	C9orf78	Uncharacterized protein C9orf78	7	10	42702000	63970000	48203000	432720000	67136000	102440000	12238000	65084000	0	28576000	0	74330000	49185000	0	0	44080000
P08651	NFIC	Nuclear factor 1 C-type	12	62	42696000	227460000	257880000	1085700000	583970000	265330000	76562000	609570000	82703000	149380000	168880000	240940000	203830000	147320000	102240000	231730000
Q99816	TSG101	Tumor susceptibility gene 101 protein	9	29	42695000	79306000	92788000	120440000	67951000	36840000	78962000	53856000	47140000	41656000	41396000	36101000	41798000	33676000	57289000	32798000
Q9UN37;I3L4J1	VPS4A	Vacuolar protein sorting-associated protein 4A	12	68	42678000	281140000	268680000	366300000	299070000	253000000	214370000	230740000	135790000	144320000	156740000	88119000	113930000	131780000	185250000	95744000
Q13409	DYNC1I2	Cytoplasmic dynein 1 intermediate chain 2	17	53	42640000	197140000	135310000	78076000	305310000	150310000	221400000	47514000	52210000	107250000	78147000	25450000	88470000	83890000	250940000	36752000
Q9BW60	ELOVL1	Elongation of very long chain fatty acids protein 1	3	14	42465000	58509000	29016000	30817000	51530000	39926000	77628000	37695000	41589000	46318000	0	0	23954000	24753000	69115000	17171000
Q08188	TGM3	Protein-glutamine gamma-glutamyltransferase E;Protein-glutamine gamma-glutamyltransferase E 50 kDa catalytic chain;Protein-glutamine gamma-glutamyltransferase E 27 kDa non-catalytic chain	19	64	42416000	119680000	161810000	20914000	427660000	152170000	425250000	146800000	35801000	85820000	93590000	11135000	127490000	85067000	472020000	62550000
Q7Z6I8	C5orf24	UPF0461 protein C5orf24	5	14	42402000	97790000	61592000	176890000	165440000	55730000	15264000	224630000	63225000	34127000	46344000	42440000	63189000	43961000	24329000	80075000
O95197	RTN3	Reticulon-3	2	8	42277000	72530000	30547000	29381000	37562000	14712000	64760000	22743000	48470000	0	0	0	0	0	64291000	0
O75746	SLC25A12	Calcium-binding mitochondrial carrier protein Aralar1	25	105	42247000	317210000	380260000	224200000	351540000	240620000	265470000	138510000	59746000	162270000	197300000	74219000	147970000	172480000	209120000	107940000
P61956	SUMO2	Small ubiquitin-related modifier 2	3	21	42130000	127350000	53106000	310000000	134150000	70850000	77418000	87954000	51195000	79198000	0	71354000	0	0	75369000	0
Q01628	IFITM3	Interferon-induced transmembrane protein 3	3	13	42114000	61617000	40688000	109150000	88543000	55991000	81839000	30428000	0	40658000	0	0	38693000	33763000	76126000	0
P25787	PSMA2	Proteasome subunit alpha type-2	10	69	42039000	188170000	159870000	178400000	264300000	155410000	249910000	133160000	42725000	121010000	111070000	69690000	106330000	86357000	217880000	51460000
Q86US8	SMG6	Telomerase-binding protein EST1A	18	38	42016000	101150000	155160000	126070000	161680000	90080000	107900000	92732000	78786000	62255000	102760000	29552000	42629000	66520000	69067000	46175000
Q9P1Y6	PHRF1	PHD and RING finger domain-containing protein 1	17	37	41750000	129580000	88379000	786060000	196830000	119240000	19343000	329590000	64809000	77784000	66293000	164350000	74047000	82818000	31533000	113570000
Q9NPG3	UBN1	Ubinuclein-1	10	14	41717000	33559000	6809800	173710000	126210000	47160000	44784000	115800000	57456000	31715000	0	28091000	0	0	0	41208000
Q5VWN6	FAM208B	Protein FAM208B	37	88	41586000	119500000	151980000	1027000000	369930000	236940000	8208200	368710000	56371000	99917000	124050000	209640000	140200000	127890000	0	142210000
Q9H444	CHMP4B	Charged multivesicular body protein 4b	7	52	41585000	236130000	302850000	356660000	483600000	401010000	202010000	403970000	129940000	148000000	151880000	124170000	171410000	217990000	179730000	141780000
P04844	RPN2	Dolichyl-diphosphooligosaccharide--protein glycosyltransferase subunit 2	14	98	41530000	505340000	338800000	477170000	641690000	222600000	480980000	300880000	89388000	292000000	197990000	125060000	236250000	149730000	433310000	149000000
P54852	EMP3	Epithelial membrane protein 3	3	42	41169000	240930000	241700000	687140000	276970000	363290000	85250000	391880000	32638000	150560000	143130000	164440000	110370000	215650000	86490000	162600000
O00268	TAF4	Transcription initiation factor TFIID subunit 4	15	40	41105000	116590000	31622000	591480000	216850000	97937000	11498000	206030000	72675000	65124000	34275000	143540000	72169000	42843000	19412000	71961000
P30086	PEBP1	Phosphatidylethanolamine-binding protein 1;Hippocampal cholinergic neurostimulating peptide	12	61	40847000	737130000	257390000	197540000	609380000	67580000	629090000	153130000	43519000	472160000	103830000	30250000	270890000	36480000	650010000	67288000
Q8NBS9	TXNDC5	Thioredoxin domain-containing protein 5	11	30	40811000	145970000	12143000	143980000	255460000	44400000	195500000	0	66194000	93629000	0	42419000	107390000	33982000	151930000	0
Q96C57	C12orf43	Uncharacterized protein C12orf43	7	29	40806000	40536000	55357000	343930000	130170000	81154000	9237100	123790000	39521000	34119000	39259000	58828000	51155000	40306000	27198000	57555000
P35251	RFC1	Replication factor C subunit 1	15	49	40803000	127730000	154350000	309550000	173950000	167690000	38035000	127360000	74062000	62524000	73927000	65033000	59870000	77323000	60293000	66302000
O14939	PLD2	Phospholipase D2	5	8	40701000	0	0	8380300	75370000	0	1159600	49983000	0	0	0	0	27031000	0	0	24610000
P07858	CTSB	Cathepsin B;Cathepsin B light chain;Cathepsin B heavy chain	10	46	40645000	371890000	100600000	128300000	403590000	69111000	427140000	110720000	60377000	244580000	72561000	45686000	131020000	47952000	398520000	43494000
P00387	CYB5R3	NADH-cytochrome b5 reductase 3;NADH-cytochrome b5 reductase 3 membrane-bound form;NADH-cytochrome b5 reductase 3 soluble form	17	63	40560000	347860000	120720000	126680000	364990000	72651000	391530000	157210000	40260000	187020000	93057000	46338000	118440000	55268000	389440000	71391000
O15372	EIF3H	Eukaryotic translation initiation factor 3 subunit H	14	77	40549000	335850000	476440000	657540000	541310000	310290000	273780000	329400000	0	231510000	241890000	123270000	224480000	181030000	315050000	143680000
P13693	TPT1	Translationally-controlled tumor protein	7	53	40524000	446990000	173540000	295950000	735480000	261740000	460260000	128100000	64320000	263080000	120990000	92365000	265590000	137820000	453190000	65023000
Q92552	MRPS27	28S ribosomal protein S27, mitochondrial	18	68	40478000	134490000	295670000	137150000	198150000	281480000	127960000	127970000	84854000	74909000	151260000	48295000	78035000	148060000	113280000	67709000
P20226;Q6SJ96	TBP;TBPL2	TATA-box-binding protein;TATA box-binding protein-like protein 2	6	41	40450000	90781000	119670000	334390000	202010000	61676000	14741000	197250000	59882000	55804000	67200000	66869000	70432000	43108000	29650000	68781000
P23921	RRM1	Ribonucleoside-diphosphate reductase large subunit	25	90	40383000	531540000	304960000	529370000	748880000	399350000	363880000	101410000	41535000	280020000	214650000	97770000	275330000	235370000	373080000	104530000
P35052	GPC1	Glypican-1;Secreted glypican-1	12	57	40351000	765290000	100710000	427850000	1146000000	776310000	37393000	181870000	153650000	263010000	191190000	266880000	287760000	267160000	118180000	173840000
P35249	RFC4	Replication factor C subunit 4	14	67	40345000	117820000	173440000	499260000	280500000	179370000	88568000	199930000	0	97570000	99430000	104720000	88184000	110990000	99868000	85849000
Q9BZ95	WHSC1L1	Histone-lysine N-methyltransferase NSD3	14	40	40338000	55479000	150350000	535740000	187710000	185920000	81611000	250990000	84613000	62276000	68962000	112200000	94575000	93188000	68165000	86254000
O95251	KAT7	Histone acetyltransferase KAT7	16	58	40330000	117510000	216280000	649030000	369900000	167110000	6221800	337860000	84854000	100980000	82316000	155380000	138530000	107090000	0	122340000
Q9NR31	SAR1A	GTP-binding protein SAR1a	9	50	40315000	282400000	152380000	133800000	404130000	120070000	301880000	135310000	64431000	180880000	88388000	58316000	147600000	82974000	249300000	61618000
Q14331	FRG1	Protein FRG1	10	46	40149000	93689000	100160000	623790000	281020000	134060000	68514000	337860000	99072000	68969000	87256000	112550000	88523000	74345000	75538000	109090000
Q9BRJ7	NUDT16L1	Protein syndesmos	12	64	40123000	168700000	282130000	462360000	274260000	227140000	69058000	300460000	68172000	104800000	160060000	108910000	93091000	141830000	80426000	111170000
Q9NRW3	APOBEC3C	DNA dC->dU-editing enzyme APOBEC-3C	4	8	40084000	36206000	22241000	159660000	302500000	39630000	9487800	51409000	46855000	27015000	20430000	38277000	69186000	33517000	29388000	26256000
Q8WUA4	GTF3C2	General transcription factor 3C polypeptide 2	11	31	40071000	84191000	57818000	286770000	144310000	32249000	22497000	92293000	57975000	38717000	34921000	55381000	47788000	26960000	29588000	45727000
O75223;M0QZK8	GGCT	Gamma-glutamylcyclotransferase	7	20	39946000	19999000	39968000	15882000	79793000	29661000	122610000	54669000	51161000	0	25582000	0	22188000	37269000	107080000	21375000
O43399	TPD52L2	Tumor protein D54	9	27	39942000	198010000	34189000	152030000	269230000	42237000	196570000	40641000	56799000	106290000	28968000	38814000	100880000	35910000	176110000	27694000
P54198	HIRA	Protein HIRA	21	65	39885000	111970000	121500000	453670000	214580000	76762000	28144000	310270000	68093000	69912000	67996000	100590000	85662000	53947000	45367000	94124000
Q9H967	WDR76	WD repeat-containing protein 76	9	16	39777000	21561000	20854000	138910000	68325000	36444000	26710000	72872000	34398000	0	23746000	40691000	20372000	25216000	23723000	29072000
P0DOY3;P0DOY2;P0CG04;P0CF74;B9A064	IGLC1;IGLC6;IGLL5	Ig lambda-1 chain C regions;Ig lambda-6 chain C region;Immunoglobulin lambda-like polypeptide 5	2	3	39728000	11084000	13731000	0	31750000	12413000	44850000	12866000	33771000	0	0	0	17519000	0	51426000	0
O95619	YEATS4	YEATS domain-containing protein 4	7	22	39713000	41836000	60338000	294100000	175900000	46580000	6686200	93354000	50019000	40623000	32389000	61086000	46747000	35125000	0	48133000
Q71DI3	HIST2H3A	Histone H3.2	20	54	39487000	10158000000	16912000000	22226000000	18673000000	3977000000	703640000	22051000000	39060000	6358900000	10551000000	5063400000	8052100000	2317500000	1161400000	7899900000
O43463	SUV39H1	Histone-lysine N-methyltransferase SUV39H1	11	52	39434000	95716000	175500000	835600000	215330000	189970000	6248800	215640000	66038000	58239000	95783000	134490000	99125000	131420000	16950000	90658000
Q6KC79	NIPBL	Nipped-B-like protein	24	51	39391000	83473000	202130000	1176600000	462700000	267950000	14357000	329280000	59598000	80192000	148170000	280540000	131390000	111720000	0	149040000
P25205	MCM3	DNA replication licensing factor MCM3	22	72	39287000	224360000	87569000	372840000	246270000	138240000	141210000	246990000	59147000	112940000	66513000	102060000	93556000	91786000	137590000	85903000
P62333	PSMC6	26S protease regulatory subunit 10B	17	84	39207000	286680000	220750000	343180000	303070000	335690000	249240000	194070000	57946000	177530000	147770000	99608000	151770000	150040000	224490000	77186000
Q6P1K8	GTF2H2C	General transcription factor IIH subunit 2-like protein	13	62	39153000	200850000	190920000	745570000	417320000	197090000	45203000	360860000	70439000	114480000	106760000	150720000	142520000	114390000	78227000	154780000
P38117	ETFB	Electron transfer flavoprotein subunit beta	12	34	39118000	240950000	233390000	72199000	241460000	198000000	220430000	83695000	76580000	129540000	139200000	32695000	76873000	96571000	223670000	44808000
Q9NVV4	MTPAP	Poly(A) RNA polymerase, mitochondrial	15	76	39104000	140340000	270350000	516850000	270640000	165690000	109180000	308460000	81434000	98659000	138860000	112570000	94887000	113430000	97025000	118610000
Q9UBB5	MBD2	Methyl-CpG-binding domain protein 2	9	32	38884000	90108000	32608000	717050000	206940000	47213000	34712000	253070000	86292000	56616000	39091000	116760000	72750000	46099000	36516000	80487000
P01112	HRAS	GTPase HRas;GTPase HRas, N-terminally processed	6	19	38709000	71398000	124200000	121210000	105800000	47622000	60310000	69819000	0	41737000	67707000	23075000	37166000	45462000	63190000	28617000
Q9UG63	ABCF2	ATP-binding cassette sub-family F member 2	12	33	38548000	96725000	60125000	130760000	135640000	75353000	84953000	73562000	64351000	47626000	32798000	36757000	45634000	53745000	63646000	41354000
P05109	S100A8	Protein S100-A8;Protein S100-A8, N-terminally processed	6	23	38547000	223170000	91646000	149230000	325810000	63472000	128200000	191210000	64046000	66984000	58968000	41216000	119340000	59894000	151540000	88009000
Q8WVV4	POF1B	Protein POF1B	4	11	38326000	34081000	19041000	0	29687000	17320000	28012000	8893300	38142000	15717000	18379000	0	0	0	31614000	0
Q8WUF5	PPP1R13L	RelA-associated inhibitor	15	32	38249000	73472000	62703000	49202000	71159000	105990000	95874000	28915000	34662000	40687000	45280000	21276000	34713000	62295000	71185000	27706000
Q86YP4	GATAD2A	Transcriptional repressor p66-alpha	13	28	38174000	55539000	23688000	266410000	93088000	37714000	12706000	96947000	42229000	28335000	24311000	57632000	36050000	25969000	20925000	33025000
P12273	PIP	Prolactin-inducible protein	8	56	38129000	110650000	231150000	109240000	308450000	164780000	377800000	537150000	35244000	92727000	160800000	28761000	119460000	92387000	348080000	215220000
P63261	ACTG1	Actin, cytoplasmic 2;Actin, cytoplasmic 2, N-terminally processed	40	72	37820000	1597000000	642140000	6452800000	2243400000	661540000	423100000	4696800000	0	896460000	433380000	1508600000	737910000	475580000	377400000	2141300000
P09104	ENO2	Gamma-enolase	7	3	37815000	15063000	0	0	7431000	0	0	0	0	9344000	0	0	0	0	0	0
Q9Y2Q5	LAMTOR2	Ragulator complex protein LAMTOR2	5	21	37675000	44833000	48609000	268150000	156590000	78552000	18974000	66257000	58635000	38895000	39252000	47577000	45483000	35367000	28765000	25525000
O15143	ARPC1B	Actin-related protein 2/3 complex subunit 1B	17	24	37593000	188070000	42398000	734710000	208770000	78530000	61399000	281670000	0	111320000	26820000	152130000	90955000	51578000	67253000	126920000
Q13129	RLF	Zinc finger protein Rlf	24	46	37312000	64605000	96859000	335260000	2955800000	52738000	0	93636000	198210000	192070000	205830000	258710000	225870000	165440000	0	231650000
P35250	RFC2	Replication factor C subunit 2	10	24	36955000	38844000	64204000	123930000	142930000	70814000	60194000	104240000	46004000	46088000	35647000	37493000	45269000	56664000	29369000	41004000
Q15154	PCM1	Pericentriolar material 1 protein	2	6	36873000	28008000	31310000	95540000	34138000	25393000	12202000	35325000	0	0	20585000	18023000	0	0	0	17325000
P17275	JUNB	Transcription factor jun-B	7	19	36772000	71678000	58304000	675310000	179510000	85680000	18955000	186910000	66334000	55094000	45530000	100800000	55230000	61690000	51555000	55815000
P05090	APOD	Apolipoprotein D	3	5	36577000	0	9514300	0	0	0	33055000	0	0	0	0	0	0	0	33055000	0
Q12797	ASPH	Aspartyl/asparaginyl beta-hydroxylase	15	53	36487000	109110000	43430000	258770000	235170000	76789000	100820000	140210000	66589000	57096000	36012000	54064000	58852000	38466000	104170000	61007000
Q9UHB7	AFF4	AF4/FMR2 family member 4	10	17	36168000	84443000	0	188230000	59248000	6295300	10712000	46561000	45056000	34249000	0	31032000	28039000	0	24496000	29227000
Q9BQE9;Q4VC05	BCL7B;BCL7A	B-cell CLL/lymphoma 7 protein family member B;B-cell CLL/lymphoma 7 protein family member A	4	9	36165000	25700000	26201000	39209000	89522000	24524000	0	86005000	0	0	0	23438000	29702000	0	0	28789000
O96028	WHSC1	Histone-lysine N-methyltransferase NSD2	17	37	36117000	57164000	20515000	457380000	144940000	21037000	9851400	191810000	40688000	34086000	18344000	111450000	60114000	21580000	15430000	56984000
P83876	TXNL4A	Thioredoxin-like protein 4A	4	36	36097000	64792000	55931000	276250000	119080000	38302000	23423000	133060000	50337000	51851000	34700000	45327000	38260000	26158000	36452000	46963000
P43487	RANBP1	Ran-specific GTPase-activating protein	8	42	36070000	187690000	100960000	148310000	418060000	150970000	236040000	71596000	0	126200000	87936000	47796000	127700000	100470000	213580000	32125000
P40121	CAPG	Macrophage-capping protein	10	37	36070000	240620000	53549000	73576000	234170000	33380000	209990000	28416000	37950000	133560000	34846000	33543000	85643000	23097000	213510000	13078000
Q96AX9	MIB2	E3 ubiquitin-protein ligase MIB2	19	30	35937000	126240000	326780000	23210000	47361000	73958000	2846700	18156000	32919000	80138000	181460000	0	32875000	47056000	0	0
Q13492	PICALM	Phosphatidylinositol-binding clathrin assembly protein	12	42	35929000	106590000	7926500	148260000	165760000	19721000	115110000	99367000	61196000	62936000	17626000	41351000	42570000	0	97136000	47774000
P52565	ARHGDIA	Rho GDP-dissociation inhibitor 1	7	61	35893000	481180000	172660000	300100000	611160000	144680000	413070000	151020000	50346000	258900000	112410000	74759000	251710000	111360000	374700000	75671000
P50995	ANXA11	Annexin A11	16	42	35882000	174130000	38906000	44705000	162930000	32674000	288150000	43083000	37079000	67499000	28550000	14701000	79851000	25399000	301640000	19035000
Q9BPX3	NCAPG	Condensin complex subunit 3	22	104	35866000	347140000	268170000	448050000	490850000	246220000	185400000	329720000	56813000	200430000	169210000	120500000	195710000	186840000	135290000	125310000
Q8WUD4	CCDC12	Coiled-coil domain-containing protein 12	9	20	35773000	80687000	0	635560000	56902000	42855000	23452000	174420000	0	41609000	0	117800000	39391000	43021000	27924000	76220000
Q8NB90	SPATA5	Spermatogenesis-associated protein 5	16	45	35623000	84195000	123400000	356660000	184020000	91081000	9541700	101280000	54111000	56505000	68902000	60927000	57096000	54798000	25658000	52385000
O15269	SPTLC1	Serine palmitoyltransferase 1	11	30	35522000	143700000	164190000	87408000	175040000	68881000	240380000	53211000	51785000	73951000	93647000	44979000	63100000	58029000	197550000	38191000
P53396	ACLY	ATP-citrate synthase	36	100	35494000	423630000	242380000	278290000	524980000	165230000	355860000	99689000	58061000	242120000	160460000	88164000	183490000	116860000	301000000	57852000
Q9UBR2	CTSZ	Cathepsin Z	6	22	35386000	143100000	73482000	0	76699000	61694000	147580000	22347000	64568000	75376000	40788000	0	48227000	41945000	94862000	31301000
Q96GM5	SMARCD1	SWI/SNF-related matrix-associated actin-dependent regulator of chromatin subfamily D member 1	19	81	35385000	239870000	120610000	905730000	387300000	207500000	72531000	343430000	41641000	122460000	66360000	236940000	143240000	104790000	58934000	194070000
Q9NQG5	RPRD1B	Regulation of nuclear pre-mRNA domain-containing protein 1B	14	86	35096000	281290000	219910000	1686500000	426180000	225490000	81591000	754460000	48003000	159820000	148810000	352540000	190200000	139450000	98418000	288790000
Q00341	HDLBP	Vigilin	27	75	34962000	698910000	169340000	1023100000	852800000	465240000	667970000	300150000	76698000	419470000	257880000	259260000	270050000	233100000	556610000	158150000
Q96DX4	RSPRY1	RING finger and SPRY domain-containing protein 1	9	25	34925000	52321000	116110000	207370000	107470000	88416000	11509000	99296000	64246000	34460000	46231000	38282000	29193000	51376000	33593000	41819000
P78345	RPP38	Ribonuclease P protein subunit p38	11	26	34833000	59068000	19093000	371380000	174010000	50262000	10023000	182650000	62485000	38472000	0	72015000	57424000	33659000	18570000	68977000
Q93079;Q5QNW6	HIST1H2BH;HIST2H2BF	Histone H2B type 1-H;Histone H2B type 2-F	22	7	34741000	44255000	0	30357000	110520000	29587000	88223000	645200000	0	0	0	0	39540000	0	88468000	276400000
Q6NYC8	PPP1R18	Phostensin	13	27	34554000	78486000	7559000	786450000	56303000	12640000	9311700	271160000	51454000	39360000	0	198770000	22966000	9899100	0	96347000
Q05682	CALD1	Caldesmon	15	28	34492000	174110000	14705000	143460000	101710000	33752000	125490000	61939000	58127000	71736000	0	39542000	38251000	38441000	119930000	27939000
Q9C0C2	TNKS1BP1	182 kDa tankyrase-1-binding protein	12	16	34374000	71227000	18275000	110550000	60458000	60316000	82534000	57045000	52085000	49649000	0	0	0	29318000	54554000	40689000
P09211	GSTP1	Glutathione S-transferase P	11	96	34244000	794600000	273430000	552670000	994410000	204020000	805540000	254470000	63869000	447870000	204590000	144640000	433840000	123470000	704010000	133830000
Q9BWJ5	SF3B5	Splicing factor 3B subunit 5	4	18	34170000	57836000	33741000	220190000	134040000	14457000	0	50213000	54535000	30462000	23599000	41771000	39909000	14425000	0	25536000
A0FGR8	ESYT2	Extended synaptotagmin-2	9	22	34165000	57846000	40049000	38313000	67656000	30604000	57061000	33505000	0	30907000	19321000	17288000	23675000	30052000	48325000	15767000
Q9UBB4	ATXN10	Ataxin-10	18	49	34134000	137520000	82614000	54320000	144340000	57644000	192290000	28384000	41528000	63179000	57211000	14947000	58454000	50763000	173340000	22943000
Q13416	ORC2	Origin recognition complex subunit 2	10	45	34101000	44648000	125560000	448050000	171050000	84012000	16282000	129970000	47463000	37494000	58925000	95880000	55460000	54995000	18566000	67633000
Q9UBL3	ASH2L	Set1/Ash2 histone methyltransferase complex subunit ASH2	13	36	34066000	63442000	70278000	440260000	124410000	70434000	8492500	206620000	53403000	44073000	41083000	85101000	55610000	47314000	16912000	68291000
Q14164	IKBKE	Inhibitor of nuclear factor kappa-B kinase subunit epsilon	7	7	33973000	43606000	8926300	0	0	0	0	0	31905000	33717000	0	0	0	0	0	0
Q15436	SEC23A	Protein transport protein Sec23A	15	43	33929000	151550000	47279000	163040000	214240000	11039000	201880000	57355000	55629000	97393000	34772000	45086000	89098000	0	158370000	30763000
P04040	CAT	Catalase	17	52	33899000	139900000	125640000	85325000	262470000	73405000	333690000	88254000	50797000	97710000	72682000	36010000	111390000	64526000	259390000	47527000
Q5VTL8	PRPF38B	Pre-mRNA-splicing factor 38B	8	32	33875000	91780000	0	596600000	86948000	32638000	31515000	139740000	32446000	56296000	0	108680000	45663000	31464000	37838000	68962000
Q96Q89	KIF20B	Kinesin-like protein KIF20B	14	19	33816000	29482000	11640000	231550000	36101000	2249500000	3166600	93587000	0	26417000	0	51412000	0	0	0	34854000
Q2M389	KIAA1033	WASH complex subunit 7	1	1	33639000	0	17942000	0	0	0	10944000	0	0	0	10538000	0	0	0	0	0
O43491	EPB41L2	Band 4.1-like protein 2	17	56	33615000	155640000	281930000	404380000	349150000	280210000	130020000	155350000	67805000	108360000	150940000	81085000	128080000	146120000	124670000	93104000
Q86UP3	ZFHX4	Zinc finger homeobox protein 4	18	29	33606000	534790000	239720000	143010000	128550000	707340000	6474900	57963000	84875000	122080000	294300000	113850000	149590000	215240000	0	65150000
P22735	TGM1	Protein-glutamine gamma-glutamyltransferase K	12	24	33557000	47553000	26227000	0	38489000	32723000	133280000	19742000	47878000	21300000	25655000	0	27243000	33238000	87930000	16568000
P48444	ARCN1	Coatomer subunit delta	19	71	33504000	200280000	124140000	186370000	297650000	117820000	254370000	90088000	0	119190000	92379000	52189000	112040000	79059000	186960000	61938000
P17812	CTPS1	CTP synthase 1	21	82	33207000	276330000	172430000	106040000	312590000	163640000	298030000	125850000	35024000	140010000	107320000	52988000	130040000	99476000	274490000	69208000
Q96RT1	ERBB2IP	Protein LAP2	10	14	33151000	53291000	52343000	35738000	151690000	56399000	46530000	34467000	0	32754000	34570000	25309000	37108000	30919000	0	21064000
O95470	SGPL1	Sphingosine-1-phosphate lyase 1	19	49	33099000	88423000	75715000	799750000	187280000	79970000	46401000	105010000	61871000	65646000	49451000	113540000	60685000	58632000	55891000	73665000
Q9Y2U8	LEMD3	Inner nuclear membrane protein Man1	9	32	33078000	59369000	73634000	119840000	69682000	44308000	74618000	64829000	48170000	36071000	35109000	27771000	31985000	32574000	59609000	31407000
O43237	DYNC1LI2	Cytoplasmic dynein 1 light intermediate chain 2	12	32	32985000	133760000	90011000	47237000	160330000	67499000	81072000	49502000	48515000	49980000	49753000	20472000	52459000	47068000	83840000	39460000
P61758	VBP1	Prefoldin subunit 3	7	26	32895000	93974000	34550000	14436000	134790000	37705000	99880000	20454000	27931000	56744000	32098000	0	46906000	32997000	77709000	26964000
P61421	ATP6V0D1	V-type proton ATPase subunit d 1	10	81	32886000	161540000	597320000	962050000	599600000	424610000	77525000	408220000	46898000	107150000	346890000	215950000	236720000	239960000	83836000	164150000
Q9P2K5	MYEF2	Myelin expression factor 2	21	86	32741000	383350000	223300000	1571200000	603090000	191620000	141490000	592300000	73037000	220760000	142220000	327920000	242950000	128680000	148170000	243520000
P82933	MRPS9	28S ribosomal protein S9, mitochondrial	15	76	32718000	111310000	322630000	532950000	391860000	254030000	188310000	140280000	41544000	95158000	210220000	96770000	104110000	185980000	168150000	77151000
P30049	ATP5D	ATP synthase subunit delta, mitochondrial	3	7	32716000	29186000	27056000	23922000	50375000	35086000	34752000	11685000	0	0	0	0	19836000	19995000	36216000	0
P14373	TRIM27	Zinc finger protein RFP	11	55	32604000	82913000	136130000	400610000	240520000	125840000	87826000	240660000	67284000	53075000	51041000	75891000	73694000	55830000	101820000	81472000
Q9NYU2	UGGT1	UDP-glucose:glycoprotein glucosyltransferase 1	14	21	32515000	55805000	11691000	13699000	16473000	14491000	137630000	19139000	0	26879000	5432300	0	0	6112500	150350000	7208100
Q9NZ45	CISD1	CDGSH iron-sulfur domain-containing protein 1	4	24	32388000	166600000	119850000	94006000	201390000	98760000	168160000	85650000	52047000	101050000	76327000	25796000	78665000	56334000	151980000	35329000
P53597	SUCLG1	Succinyl-CoA ligase [ADP/GDP-forming] subunit alpha, mitochondrial	8	34	32274000	83812000	193020000	52631000	171810000	147300000	124800000	45507000	47172000	62486000	79111000	24459000	58571000	87413000	130520000	26306000
Q9Y240	CLEC11A	C-type lectin domain family 11 member A	9	28	32257000	47428000	60079000	332640000	125640000	70487000	46316000	87571000	49951000	37691000	28557000	48586000	47734000	41986000	35979000	48532000
O15504	NUPL2	Nucleoporin-like protein 2	13	48	32175000	119820000	122850000	874550000	298130000	180560000	31623000	423350000	41353000	70676000	80579000	194690000	122620000	104980000	46928000	159490000
Q9NNW5	WDR6	WD repeat-containing protein 6	22	87	32080000	165610000	353020000	345580000	259730000	287020000	93734000	221900000	39995000	91944000	191990000	91897000	87833000	158840000	130480000	99827000
P46736	BRCC3	Lys-63-specific deubiquitinase BRCC36	7	11	31977000	4714700	26282000	86141000	24422000	32467000	0	26843000	0	0	0	16911000	11591000	0	0	13026000
P50750	CDK9	Cyclin-dependent kinase 9	9	22	31968000	50689000	4687900	36648000	85210000	16570000	16489000	54900000	27151000	30078000	0	0	25103000	18595000	26716000	24221000
Q5TZA2	CROCC	Rootletin	6	14	31948000	479560000	47755000	89446000	74492000	35847000	52830000	71004000	0	51384000	0	59012000	65254000	0	205280000	50675000
Q15906	VPS72	Vacuolar protein sorting-associated protein 72 homolog	5	21	31868000	57811000	55211000	210840000	112380000	73009000	14631000	111680000	56088000	34445000	34280000	43498000	34913000	39528000	17907000	39972000
P51659	HSD17B4	Peroxisomal multifunctional enzyme type 2;(3R)-hydroxyacyl-CoA dehydrogenase;Enoyl-CoA hydratase 2	17	56	31784000	239420000	204270000	62281000	232610000	141700000	207440000	117880000	33342000	144390000	123610000	23008000	89429000	83731000	200800000	55483000
Q9UBU8	MORF4L1	Mortality factor 4-like protein 1	10	52	31766000	167310000	135020000	869150000	313510000	108020000	56883000	399160000	37773000	107770000	67318000	195030000	131660000	91959000	55294000	154810000
Q8WVV9	HNRNPLL	Heterogeneous nuclear ribonucleoprotein L-like	24	114	31541000	392310000	343510000	1168900000	646420000	225920000	176880000	825700000	81349000	205240000	214760000	308450000	227040000	170420000	207010000	266290000
P78417	GSTO1	Glutathione S-transferase omega-1	8	32	31491000	135600000	19723000	39447000	165490000	28085000	145060000	7689000	26314000	87011000	19118000	14081000	58110000	19061000	145450000	0
Q5VTU8;P56381	ATP5EP2;ATP5E	ATP synthase subunit epsilon-like protein, mitochondrial;ATP synthase subunit epsilon, mitochondrial	2	6	31322000	29647000	59382000	23809000	58300000	0	62140000	14539000	0	0	25937000	0	0	0	61731000	0
Q86WX3	RPS19BP1	Active regulator of SIRT1	5	25	31296000	71278000	142360000	384010000	183880000	98850000	41496000	191870000	51240000	51581000	70760000	78178000	68897000	70182000	41892000	77543000
Q9BRD0	BUD13	BUD13 homolog	7	20	31293000	32468000	59796000	216670000	73259000	52521000	16387000	72970000	49780000	21249000	21519000	45279000	23960000	25636000	25966000	36834000
O75489	NDUFS3	NADH dehydrogenase [ubiquinone] iron-sulfur protein 3, mitochondrial	9	50	31153000	149210000	146120000	95755000	250920000	188040000	148740000	126750000	74451000	76850000	94944000	43558000	83408000	97086000	123510000	54784000
Q8NFZ5	TNIP2	TNFAIP3-interacting protein 2	7	14	31118000	34118000	51287000	72411000	95674000	79150000	0	0	43945000	27471000	21570000	30410000	27388000	38792000	0	0
O15164	TRIM24	Transcription intermediary factor 1-alpha	22	49	31112000	91148000	251510000	106830000	150170000	370050000	7782800	19350000	17305000	38282000	193000000	23645000	51359000	215490000	9084900	14935000
Q12834	CDC20	Cell division cycle protein 20 homolog	14	78	31031000	271850000	232750000	360580000	341170000	169470000	240130000	359640000	56544000	148270000	127700000	107750000	131120000	118610000	228950000	138910000
O95747	OXSR1	Serine/threonine-protein kinase OSR1	11	41	31027000	140640000	58905000	66921000	161880000	65953000	136770000	63655000	47177000	70807000	43136000	28907000	62003000	44809000	114650000	29901000
P05556	ITGB1	Integrin beta-1	15	44	30960000	271670000	33522000	87248000	438760000	87393000	295100000	75662000	27360000	172020000	19119000	28739000	170500000	40484000	305030000	36809000
P17655	CAPN2	Calpain-2 catalytic subunit	19	61	30796000	266420000	76820000	202550000	343420000	92132000	318600000	77269000	42827000	163070000	68556000	45054000	113480000	58043000	276990000	61601000
Q9Y6E2	BZW2	Basic leucine zipper and W2 domain-containing protein 2	8	28	30792000	85874000	78459000	26901000	118030000	35888000	94058000	28021000	22884000	44783000	45082000	15419000	37247000	23751000	82739000	16625000
Q96GA3;A0A075B6Q4	LTV1	Protein LTV1 homolog	12	35	30750000	31263000	168650000	96225000	107890000	151270000	95270000	15840000	62945000	37833000	82185000	36363000	45569000	57698000	82766000	0
P23588	EIF4B	Eukaryotic translation initiation factor 4B	6	17	30664000	98884000	0	69296000	109670000	20505000	70639000	55495000	43577000	45859000	0	0	47149000	0	65510000	32481000
Q5SW79;Q96L14	CEP170;CEP170P1	Centrosomal protein of 170 kDa;Cep170-like protein	6	13	30588000	35973000	24696000	74885000	72087000	39289000	16341000	28133000	0	19619000	18569000	21013000	18717000	22253000	23136000	0
O00743	PPP6C	Serine/threonine-protein phosphatase 6 catalytic subunit;Serine/threonine-protein phosphatase 6 catalytic subunit, N-terminally processed	10	33	30477000	119370000	167900000	93856000	167510000	134380000	132780000	142840000	0	66759000	94764000	33460000	74645000	107600000	113010000	46226000
Q10713	PMPCA	Mitochondrial-processing peptidase subunit alpha	13	46	30461000	132920000	133870000	54374000	157730000	114080000	151320000	102860000	32178000	71898000	79511000	43818000	60658000	68628000	137310000	41538000
P51398	DAP3	28S ribosomal protein S29, mitochondrial	16	80	30416000	147090000	440040000	326180000	249060000	265180000	186330000	161780000	39265000	87741000	238700000	83069000	101690000	147780000	177180000	98133000
Q96PV6	LENG8	Leukocyte receptor cluster member 8	8	15	30407000	43027000	4721100	113250000	30309000	27224000	17610000	68859000	33085000	19012000	0	24380000	20787000	23136000	20502000	22466000
Q9UGU5	HMGXB4	HMG domain-containing protein 4	1	2	30392000	0	0	33070000	12881000	0	0	5646700	34506000	0	0	0	0	0	0	0
O75306	NDUFS2	NADH dehydrogenase [ubiquinone] iron-sulfur protein 2, mitochondrial	11	45	30360000	126820000	104700000	59246000	144080000	124500000	140480000	78226000	48887000	76989000	63695000	24872000	55568000	70267000	114910000	35287000
O14734	ACOT8	Acyl-coenzyme A thioesterase 8	8	36	30255000	136580000	167670000	75821000	105170000	136340000	198350000	70530000	41552000	80011000	110260000	34593000	55409000	79671000	120640000	49930000
Q92844	TANK	TRAF family member-associated NF-kappa-B activator	5	10	30208000	135500000	79741000	0	19233000	0	0	0	62290000	55300000	47599000	0	0	0	0	0
Q12789	GTF3C1	General transcription factor 3C polypeptide 1	33	74	30182000	138600000	56847000	754150000	312730000	71309000	19710000	326140000	44225000	101020000	47861000	174210000	104930000	47388000	16777000	121960000
Q13287	NMI	N-myc-interactor	1	4	30178000	0	0	46899000	0	0	0	0	34263000	0	0	0	0	0	0	0
Q14517	FAT1	Protocadherin Fat 1;Protocadherin Fat 1, nuclear form	9	14	30013000	87192000	39787000	65738000	55887000	48063000	61400000	34064000	0	26931000	0	35211000	29860000	0	0	0
Q6Y7W6	GIGYF2	PERQ amino acid-rich with GYF domain-containing protein 2	9	16	29930000	23418000	52842000	0	42099000	122990000	46737000	15879000	29685000	33133000	27785000	0	30496000	31131000	47804000	23732000
Q15370	TCEB2	Transcription elongation factor B polypeptide 2	9	40	29909000	238150000	170770000	205810000	241230000	75452000	99161000	121290000	86272000	90739000	82321000	74094000	82543000	58643000	86704000	62232000
P31939	ATIC	Bifunctional purine biosynthesis protein PURH;Phosphoribosylaminoimidazolecarboxamide formyltransferase;IMP cyclohydrolase	29	126	29844000	463430000	273310000	285520000	681140000	174820000	465650000	154690000	59533000	261690000	152430000	88868000	237040000	150330000	406010000	103460000
Q13488	TCIRG1	V-type proton ATPase 116 kDa subunit a isoform 3	18	82	29839000	161990000	552300000	520000000	442360000	544020000	30119000	270040000	52088000	104190000	287150000	149860000	141110000	299950000	40740000	155510000
P13674	P4HA1	Prolyl 4-hydroxylase subunit alpha-1	15	52	29832000	167390000	60328000	334470000	164130000	62081000	140410000	135040000	65158000	87858000	55842000	67278000	60543000	38012000	109640000	68728000
P23258;Q9NRH3	TUBG1;TUBG2	Tubulin gamma-1 chain;Tubulin gamma-2 chain	16	77	29814000	617690000	394600000	403450000	531180000	396710000	547220000	401650000	69396000	273600000	260310000	115100000	240540000	215570000	268210000	148640000
Q14240	EIF4A2	Eukaryotic initiation factor 4A-II;Eukaryotic initiation factor 4A-II, N-terminally processed	21	39	29630000	120090000	133550000	219810000	129470000	67302000	188550000	100930000	66855000	74293000	74381000	61711000	68020000	50791000	120580000	45674000
Q12800	TFCP2	Alpha-globin transcription factor CP2	13	85	29601000	177120000	889710000	752060000	772130000	293550000	92097000	477630000	55929000	165260000	438830000	168700000	275410000	205200000	129090000	164060000
Q10567	AP1B1	AP-1 complex subunit beta-1	36	26	29601000	100310000	52126000	92085000	45390000	11065000	87172000	20040000	0	57650000	28468000	19856000	30462000	15645000	59405000	23610000
Q96J84	KIRREL	Kin of IRRE-like protein 1	13	44	29599000	107860000	208000000	236600000	204850000	150780000	43977000	144750000	75501000	74552000	83555000	54624000	72759000	71939000	69478000	54472000
Q8IYL3	C1orf174	UPF0688 protein C1orf174	1	8	29555000	36565000	40257000	143290000	100250000	43206000	13574000	63346000	0	0	23645000	0	0	0	0	0
O96008	TOMM40	Mitochondrial import receptor subunit TOM40 homolog	8	35	29528000	151910000	61965000	103060000	105210000	79696000	216200000	62194000	0	110580000	44127000	40868000	58829000	60599000	134040000	33280000
P20962	PTMS	Parathymosin	2	9	29517000	102650000	0	55942000	122220000	0	149870000	18992000	36640000	58829000	0	14062000	38279000	0	161520000	0
Q13889	GTF2H3	General transcription factor IIH subunit 3	6	27	29514000	45874000	56067000	260680000	184280000	35294000	12469000	177540000	52552000	45442000	33910000	55629000	48774000	31147000	0	59782000
O14737	PDCD5	Programmed cell death protein 5	5	9	29440000	30166000	0	26393000	37350000	0	15108000	0	0	12729000	0	11111000	16088000	0	0	0
Q0VGL1	LAMTOR4	Ragulator complex protein LAMTOR4;Ragulator complex protein LAMTOR4, N-terminally processed	3	20	29403000	46038000	64299000	49628000	85889000	40655000	27255000	34190000	38177000	25617000	31615000	0	30603000	27476000	25200000	21789000
P09493	TPM1	Tropomyosin alpha-1 chain	20	34	29222000	234010000	0	803220000	135360000	6227400	54117000	275920000	63420000	98554000	0	169510000	70787000	0	84698000	106530000
P30084	ECHS1	Enoyl-CoA hydratase, mitochondrial	11	51	29213000	227750000	411160000	228860000	325260000	316770000	202550000	129530000	50857000	166200000	186210000	48018000	105890000	146020000	260350000	70237000
P28340	POLD1	DNA polymerase delta catalytic subunit	8	11	29014000	17385000	0	23703000	41406000	0	16846000	0	0	12586000	0	0	22442000	0	9244300	0
O76031	CLPX	ATP-dependent Clp protease ATP-binding subunit clpX-like, mitochondrial	19	48	28993000	94908000	289900000	71378000	140470000	256810000	165670000	95325000	0	67012000	132310000	24317000	56569000	159800000	175090000	47733000
Q9H2H8	PPIL3	Peptidyl-prolyl cis-trans isomerase-like 3	8	34	28988000	66164000	43011000	350760000	253580000	74194000	19024000	171680000	43508000	54267000	0	69713000	64966000	59221000	39332000	64170000
Q01804	OTUD4	OTU domain-containing protein 4	6	15	28912000	24214000	70498000	13870000	46129000	12822000	29024000	24757000	24248000	16994000	29857000	0	18792000	19002000	26509000	19682000
Q96IU4	ABHD14B	Alpha/beta hydrolase domain-containing protein 14B	6	17	28824000	87363000	19549000	36004000	108650000	13280000	121700000	21811000	32519000	56412000	22321000	17272000	45422000	0	89698000	17902000
Q7Z406	MYH14	Myosin-14	14	22	28809000	599480000	190120000	2087600000	472420000	369800000	274030000	730710000	0	318650000	0	0	0	0	0	365320000
Q8N0S6	CENPL	Centromere protein L	6	14	28794000	25023000	42097000	196510000	89660000	51264000	5923600	105210000	0	25612000	25151000	52829000	31173000	21358000	0	42042000
P0DPB6			7	27	28775000	160320000	97737000	652740000	243310000	144510000	16925000	287980000	98623000	83580000	76882000	117800000	94346000	92548000	0	86666000
E9PAV3	NACA	Nascent polypeptide-associated complex subunit alpha, muscle-specific form	4	39	28613000	512570000	131730000	315030000	367310000	134170000	317030000	178780000	49543000	283630000	101080000	79467000	146800000	78951000	293660000	86297000
Q96II8	LRCH3	Leucine-rich repeat and calponin homology domain-containing protein 3	24	63	28445000	198230000	17213000	1071900000	127110000	14907000	29708000	449410000	0	89121000	9966400	271030000	49321000	9184000	25425000	198390000
Q6P158	DHX57	Putative ATP-dependent RNA helicase DHX57	29	91	28376000	102320000	422850000	215590000	384670000	361070000	238670000	132630000	0	116330000	213320000	120350000	123740000	171220000	174680000	109410000
P84095	RHOG	Rho-related GTP-binding protein RhoG	8	31	28311000	81621000	76231000	81343000	115460000	128150000	97201000	50113000	52713000	44183000	61248000	25133000	42725000	55607000	66071000	35756000
P62310	LSM3	U6 snRNA-associated Sm-like protein LSm3	3	16	28236000	33980000	6783600	200250000	53828000	21560000	6897400	75992000	41518000	27348000	0	40556000	18133000	13309000	8118700	25145000
P49915	GMPS	GMP synthase [glutamine-hydrolyzing]	23	55	28132000	364390000	86366000	159980000	310630000	75990000	435230000	90570000	0	182960000	65253000	50435000	145180000	56243000	411440000	47212000
Q63ZY3	KANK2	KN motif and ankyrin repeat domain-containing protein 2	10	38	28123000	115160000	117410000	54859000	145950000	41719000	99417000	68087000	58781000	53779000	56813000	32668000	46223000	39169000	68272000	41705000
Q7KZF4	SND1	Staphylococcal nuclease domain-containing protein 1	32	112	28041000	546520000	212090000	556420000	564200000	188860000	467010000	301060000	37230000	330550000	140450000	143440000	224100000	121850000	417130000	144650000
Q86XZ4	SPATS2	Spermatogenesis-associated serine-rich protein 2	6	19	28038000	34600000	67693000	25858000	38388000	49182000	33141000	31943000	46726000	21771000	33601000	0	11266000	24820000	29499000	17090000
O15260	SURF4	Surfeit locus protein 4	5	50	28018000	158900000	151450000	156100000	237780000	204280000	340130000	213710000	0	161580000	101380000	80202000	102880000	109200000	196950000	90494000
O75964	ATP5L	ATP synthase subunit g, mitochondrial	4	16	28014000	99553000	53168000	58666000	85298000	32349000	61451000	47131000	0	61808000	31301000	15927000	35575000	23777000	51364000	22292000
Q9NUP9	LIN7C	Protein lin-7 homolog C	3	10	27986000	7645800	9387400	0	10613000	28696000	7488500	9037700	32444000	0	0	0	0	16546000	0	0
Q4KMQ1	TPRN	Taperin	11	21	27889000	20607000	0	341240000	0	0	0	108850000	0	0	0	76229000	0	0	0	50465000
Q9H992	MARCH7	E3 ubiquitin-protein ligase MARCH7	6	8	27826000	58996000	63803000	9976800	45421000	55269000	39613000	50368000	38989000	30811000	32414000	0	0	37625000	31236000	28871000
Q13362;Q14738	PPP2R5C;PPP2R5D	Serine/threonine-protein phosphatase 2A 56 kDa regulatory subunit gamma isoform;Serine/threonine-protein phosphatase 2A 56 kDa regulatory subunit delta isoform	7	33	27818000	26130000	55202000	143600000	141300000	64725000	31113000	55658000	38775000	33089000	31255000	35050000	35946000	29379000	33645000	27333000
O75151	PHF2	Lysine-specific demethylase PHF2	23	68	27770000	175620000	112320000	912690000	317270000	157150000	14644000	417840000	29195000	106500000	82927000	221980000	86923000	84797000	22391000	193980000
P49450	CENPA	Histone H3-like centromeric protein A	2	6	27516000	14533000	0	71400000	16338000	5402400	22905000	47108000	0	9015500	0	0	0	0	0	0
Q70EL1	USP54	Inactive ubiquitin carboxyl-terminal hydrolase 54	6	10	27507000	20686000	61488000	142010000	41147000	40564000	34875000	112160000	0	19227000	32567000	0	29206000	31813000	26241000	33545000
Q16695	HIST3H3	Histone H3.1t	18	1	27487000	0	0	0	0	0	0	0	16499000	0	0	0	0	0	0	0
Q8IYA6	CKAP2L	Cytoskeleton-associated protein 2-like	13	33	27463000	44295000	60208000	167800000	85780000	42817000	40803000	107020000	39136000	33671000	24283000	46349000	30327000	25606000	38544000	42221000
P61106	RAB14	Ras-related protein Rab-14	13	65	27461000	279640000	270020000	239140000	418760000	265620000	480830000	187910000	50844000	173750000	190620000	80963000	142750000	170730000	394600000	103930000
P60891;P21108	PRPS1;PRPS1L1	Ribose-phosphate pyrophosphokinase 1;Ribose-phosphate pyrophosphokinase 3	8	27	27400000	166100000	100570000	67232000	149700000	61357000	160730000	112190000	0	90364000	75224000	35816000	62886000	46088000	120670000	52480000
Q5T160	RARS2	Probable arginine--tRNA ligase, mitochondrial	15	41	27229000	93174000	85798000	32998000	84767000	69396000	146820000	52413000	0	64449000	54226000	21621000	37341000	47667000	100570000	34982000
Q16795	NDUFA9	NADH dehydrogenase [ubiquinone] 1 alpha subcomplex subunit 9, mitochondrial	15	99	27139000	148170000	212140000	220950000	224480000	239910000	153770000	139740000	44909000	83843000	119720000	67423000	89498000	122640000	143430000	75404000
P47895	ALDH1A3	Aldehyde dehydrogenase family 1 member A3	16	50	27121000	162290000	43218000	115880000	268710000	28044000	241620000	119380000	38751000	97887000	39240000	31439000	84105000	32619000	227910000	49562000
Q9Y618	NCOR2	Nuclear receptor corepressor 2	22	37	27093000	182180000	67374000	721300000	95646000	83859000	195270000	75027000	151830000	100180000	62668000	51706000	55490000	56580000	137990000	52498000
Q15904	ATP6AP1	V-type proton ATPase subunit S1	5	24	27061000	45001000	189010000	76360000	158450000	196440000	19209000	98545000	33327000	36468000	106960000	52790000	51662000	85272000	24306000	39652000
Q9BU76	MMTAG2	Multiple myeloma tumor-associated protein 2	6	17	26911000	20530000	52812000	39707000	30453000	30805000	10332000	81565000	31523000	21481000	18482000	0	0	19519000	17477000	29476000
Q6XE24	RBMS3	RNA-binding motif, single-stranded-interacting protein 3	7	10	26835000	6576900	32555000	0	0	29323000	22323000	18600000	0	0	23067000	0	0	0	18377000	0
Q8TA86	RP9	Retinitis pigmentosa 9 protein	8	24	26781000	51052000	49097000	91467000	118720000	106750000	42339000	98614000	0	35198000	32803000	37753000	36750000	52993000	40379000	42338000
Q15907;P62491	RAB11B;RAB11A	Ras-related protein Rab-11B;Ras-related protein Rab-11A	12	55	26779000	371440000	277290000	228220000	449410000	325580000	362030000	187820000	60341000	208510000	155970000	104130000	170790000	168790000	331180000	95814000
P82663	MRPS25	28S ribosomal protein S25, mitochondrial	7	28	26735000	27600000	112860000	51161000	64418000	130060000	45267000	45829000	0	0	63739000	0	39014000	57608000	46049000	25922000
Q6ZRS2;A0A0C4DFX4	SRCAP	Helicase SRCAP	32	82	26595000	132440000	176280000	620840000	310320000	138950000	4446100	373190000	31804000	80909000	90517000	165390000	114990000	99855000	0	145830000
P27708	CAD	CAD protein;Glutamine-dependent carbamoyl-phosphate synthase;Aspartate carbamoyltransferase;Dihydroorotase	43	133	26587000	260680000	555530000	200700000	404780000	485320000	361340000	110490000	32696000	168580000	275680000	73364000	180460000	270960000	343310000	82670000
P09543	CNP	2,3-cyclic-nucleotide 3-phosphodiesterase	16	38	26565000	177910000	270820000	132570000	111310000	201680000	72391000	104460000	75349000	66236000	122810000	59947000	54219000	90590000	81830000	62508000
Q13835	PKP1	Plakophilin-1	9	30	26538000	44510000	52043000	29328000	169330000	82758000	120830000	44392000	43120000	36000000	29728000	14421000	59555000	44478000	105590000	19814000
Q15262	PTPRK	Receptor-type tyrosine-protein phosphatase kappa	14	28	26513000	63662000	41217000	211710000	162910000	95224000	36538000	91123000	0	52774000	54674000	37834000	40308000	42950000	43524000	39456000
Q6P9B6	TLDC1	TLD domain-containing protein 1	10	48	26447000	120490000	279120000	194020000	265700000	184750000	121650000	113120000	0	83854000	150690000	72742000	95611000	99061000	110750000	59166000
P48735	IDH2	Isocitrate dehydrogenase [NADP], mitochondrial	14	52	26405000	187980000	110710000	15561000	270220000	109390000	190660000	77544000	47741000	109410000	77542000	0	72144000	76061000	162920000	63821000
Q9Y4K1	AIM1	Absent in melanoma 1 protein	13	41	26362000	90941000	56779000	298660000	150620000	31827000	17424000	175260000	47042000	53112000	30318000	60035000	42971000	29627000	35616000	63078000
Q9BZF9	UACA	Uveal autoantigen with coiled-coil domains and ankyrin repeats	16	30	26335000	81531000	77509000	213340000	173720000	59404000	18419000	218670000	52651000	61803000	39567000	53467000	58207000	37561000	34421000	55738000
P54578	USP14	Ubiquitin carboxyl-terminal hydrolase 14	15	52	26319000	168890000	153100000	50297000	270570000	68159000	234740000	76613000	40658000	89298000	81524000	22982000	98393000	62353000	215900000	42394000
P27540	ARNT	Aryl hydrocarbon receptor nuclear translocator	10	31	26271000	78037000	72627000	204910000	95577000	42655000	7808100	118850000	64360000	38857000	43631000	33305000	35384000	32531000	0	35751000
P31930	UQCRC1	Cytochrome b-c1 complex subunit 1, mitochondrial	14	67	26213000	313310000	91199000	132680000	414170000	151010000	327100000	134050000	34803000	190340000	79231000	54353000	156210000	87862000	278590000	68886000
P54132	BLM	Bloom syndrome protein	15	32	26194000	46336000	102340000	228900000	103010000	79770000	23615000	112530000	33239000	27513000	57164000	55450000	41206000	37637000	37840000	43276000
Q9UFC0	LRWD1	Leucine-rich repeat and WD repeat-containing protein 1	18	95	26187000	172070000	184410000	807540000	471990000	532760000	34900000	456360000	0	139090000	153460000	187210000	176690000	198330000	71452000	198750000
Q6DD88	ATL3	Atlastin-3	13	56	26183000	289800000	91386000	200960000	394220000	85377000	295460000	81929000	0	161340000	94548000	54934000	115160000	74115000	255150000	56556000
P84022	SMAD3	Mothers against decapentaplegic homolog 3	6	14	26092000	30811000	26416000	143620000	36792000	33568000	12075000	54878000	0	0	0	27830000	20751000	0	0	23401000
Q12931	TRAP1	Heat shock protein 75 kDa, mitochondrial	16	40	26072000	180210000	106600000	50100000	225280000	44923000	200580000	19870000	34517000	102040000	58966000	20721000	53735000	42455000	217700000	12210000
P22234	PAICS	Multifunctional protein ADE2;Phosphoribosylaminoimidazole-succinocarboxamide synthase;Phosphoribosylaminoimidazole carboxylase	21	66	26040000	310920000	139260000	356040000	479010000	156860000	269800000	148940000	66407000	154580000	104370000	75869000	159480000	100740000	282570000	62476000
P43034	PAFAH1B1	Platelet-activating factor acetylhydrolase IB subunit alpha	9	31	26030000	118530000	105460000	153220000	148930000	76692000	148870000	81653000	47015000	63438000	57924000	51303000	59830000	54570000	111800000	44773000
Q13155	AIMP2	Aminoacyl tRNA synthase complex-interacting multifunctional protein 2	7	27	25954000	98612000	108040000	104310000	133520000	104750000	103430000	46656000	0	59556000	54731000	39297000	57765000	55046000	87133000	30886000
O15243	LEPROT	Leptin receptor gene-related protein	1	8	25907000	28173000	40926000	0	36118000	34294000	15182000	29965000	0	0	24038000	0	0	0	0	0
P29372	MPG	DNA-3-methyladenine glycosylase	5	12	25896000	16033000	0	82462000	85438000	12741000	0	51440000	0	0	0	22813000	31006000	0	0	21873000
Q01650	SLC7A5	Large neutral amino acids transporter small subunit 1	4	16	25780000	194250000	148980000	11210000	75672000	196380000	130640000	35254000	53890000	52083000	0	0	24907000	0	122870000	22675000
Q8WVX9	FAR1	Fatty acyl-CoA reductase 1	8	31	25722000	81689000	90752000	69040000	85011000	97908000	41817000	89076000	38873000	45716000	53929000	22380000	32331000	47933000	53890000	27122000
Q8N567	ZCCHC9	Zinc finger CCHC domain-containing protein 9	12	33	25720000	53327000	61452000	319890000	130560000	78292000	60492000	134500000	43653000	47212000	45740000	60163000	47397000	48228000	50225000	48324000
P18074	ERCC2	TFIIH basal transcription factor complex helicase XPD subunit	12	40	25719000	56326000	52781000	23185000	80317000	55231000	64687000	21443000	0	32872000	37332000	0	28374000	29034000	54044000	23543000
Q9UFW8	CGGBP1	CGG triplet repeat-binding protein 1	4	13	25703000	34213000	0	206690000	100280000	8822400	0	80849000	0	26142000	0	45974000	39669000	0	0	32856000
Q9Y5Q9	GTF3C3	General transcription factor 3C polypeptide 3	14	31	25695000	40704000	17551000	244850000	131120000	51663000	10530000	111330000	38383000	31121000	31041000	32851000	38933000	21747000	34074000	35908000
O00763	ACACB	Acetyl-CoA carboxylase 2;Biotin carboxylase	44	61	25603000	75510000	353510000	5899100	89396000	303000000	177970000	45183000	22707000	72730000	204030000	0	36755000	158340000	181150000	22809000
Q9NUL7	DDX28	Probable ATP-dependent RNA helicase DDX28	8	13	25593000	0	21056000	86930000	24602000	38569000	15457000	27625000	0	0	0	0	0	23138000	0	0
Q9NS91	RAD18	E3 ubiquitin-protein ligase RAD18	10	24	25592000	25820000	23472000	348000000	102940000	53888000	0	141470000	37626000	28785000	26321000	60960000	42574000	39226000	0	39289000
Q9H5Z1	DHX35	Probable ATP-dependent RNA helicase DHX35	12	41	25587000	94716000	60926000	225380000	95767000	52788000	27820000	139810000	43264000	45654000	43743000	42395000	35428000	35775000	39179000	48821000
Q8IV20	LACC1	Laccase domain-containing protein 1	2	5	25533000	0	0	6362900	6895400	0	0	2834300	0	0	0	0	2771400	0	0	0
Q02447	SP3	Transcription factor Sp3	3	9	25526000	0	34416000	301590000	100870000	39329000	0	108190000	0	0	0	55527000	38947000	44192000	0	42562000
Q9NZT1	CALML5	Calmodulin-like protein 5	3	8	25522000	181020000	0	0	31182000	0	95063000	22066000	0	0	0	0	0	0	95063000	0
P39687	ANP32A	Acidic leucine-rich nuclear phosphoprotein 32 family member A	7	17	25466000	77815000	0	58630000	34947000	9362300	76667000	11025000	42234000	31465000	0	25027000	20273000	0	62679000	0
O00303	EIF3F	Eukaryotic translation initiation factor 3 subunit F	10	80	25464000	386230000	554240000	342920000	517120000	414720000	447020000	242070000	57399000	243980000	280990000	105090000	195260000	214400000	476820000	101300000
Q5T3J3	LRIF1	Ligand-dependent nuclear receptor-interacting factor 1	15	46	25375000	86172000	119070000	439740000	301910000	124750000	5875100	263440000	52614000	70890000	76315000	114140000	85350000	75000000	0	89946000
P48730;P49674	CSNK1D;CSNK1E	Casein kinase I isoform delta;Casein kinase I isoform epsilon	9	41	25297000	102240000	178120000	319170000	158980000	127950000	74893000	136440000	0	60727000	83847000	83586000	70931000	68757000	66397000	82637000
Q13415	ORC1	Origin recognition complex subunit 1	23	76	25227000	115780000	248210000	651990000	413540000	295790000	13485000	395800000	36472000	84621000	121180000	183070000	121660000	170370000	20424000	187890000
Q9H223	EHD4	EH domain-containing protein 4	19	65	25217000	189070000	176830000	107440000	260950000	145770000	150820000	107750000	49962000	101150000	94538000	45276000	89134000	93890000	134670000	55594000
Q92547	TOPBP1	DNA topoisomerase 2-binding protein 1	2	2	25141000	0	0	11286000	0	0	0	9338300	0	0	0	2652600	0	0	0	0
Q9Y371	SH3GLB1	Endophilin-B1	4	4	24865000	12813000	0	0	0	6657400	11823000	0	0	0	0	0	0	0	11823000	0
O95573	ACSL3	Long-chain-fatty-acid--CoA ligase 3	17	37	24827000	153900000	17491000	34976000	41716000	19125000	172550000	71751000	0	57564000	9840800	12258000	27123000	10400000	200450000	27759000
P47813	EIF1AX	Eukaryotic translation initiation factor 1A, X-chromosomal	7	26	24802000	90916000	24136000	52213000	122490000	91471000	105810000	43787000	33323000	54708000	41324000	32011000	48575000	29181000	58661000	41839000
Q15629	TRAM1	Translocating chain-associated membrane protein 1	5	19	24758000	99903000	70583000	25814000	73137000	41758000	43524000	45001000	37080000	40916000	32689000	0	30286000	32987000	52697000	22076000
Q9UGR2	ZC3H7B	Zinc finger CCCH domain-containing protein 7B	10	25	24646000	35907000	53960000	31833000	23050000	49287000	47888000	47903000	39942000	18717000	33137000	17097000	18320000	22219000	29294000	17887000
P16278	GLB1	Beta-galactosidase	16	114	24635000	321440000	427250000	736150000	938660000	320420000	144040000	291380000	36392000	162840000	285720000	184480000	322470000	197010000	138610000	161790000
Q9HC52	CBX8	Chromobox protein homolog 8	8	18	24617000	48765000	9928300	102620000	50944000	29302000	0	94295000	31477000	25287000	0	33440000	20184000	19775000	0	30486000
Q71UM5	RPS27L	40S ribosomal protein S27-like	8	6	24586000	55066000	0	0	17198000	20500000	28089000	0	0	36719000	0	0	0	0	25530000	0
P61163	ACTR1A	Alpha-centractin	9	31	24565000	213050000	142800000	139740000	286320000	162100000	127390000	165670000	58451000	115800000	88520000	63967000	78764000	86445000	128710000	66595000
Q14566	MCM6	DNA replication licensing factor MCM6	15	27	24486000	86720000	11472000	80742000	76573000	31942000	129450000	16873000	22024000	55110000	0	27707000	39800000	25478000	91755000	25296000
Q8NCN4	RNF169	E3 ubiquitin-protein ligase RNF169	13	25	24362000	48580000	45363000	433490000	111630000	46090000	1881900	173520000	29628000	34143000	35824000	105630000	38211000	27845000	0	61673000
Q969M3	YIPF5	Protein YIPF5	2	7	24219000	42362000	44119000	30845000	51830000	33014000	28154000	38276000	23869000	24516000	29001000	0	19415000	21037000	0	18836000
Q70UQ0	IKBIP	Inhibitor of nuclear factor kappa-B kinase-interacting protein	4	14	24217000	71363000	29388000	48766000	66589000	13489000	6635500	27185000	30724000	43166000	17793000	14512000	18273000	0	0	14394000
Q9BYD2	MRPL9	39S ribosomal protein L9, mitochondrial	5	25	24196000	58787000	222070000	33750000	96597000	155500000	63507000	112580000	28744000	36161000	115140000	24008000	48056000	94465000	61661000	37770000
Q32P51	HNRNPA1L2	Heterogeneous nuclear ribonucleoprotein A1-like 2	24	8	24187000	15369000	28317000	49823000	34951000	30785000	16225000	45566000	0	0	16632000	0	0	0	0	0
[truncated: 2,039 more rows]

## Sheet: sgTBK1sgIKKe_AP_phosphoproteome
MasterProteinID	Gene Name	Description	Phosphosite Localization prob	Amino acid	Phospho Position	Phospho (STY) Probabilities	Intensity_sgCtrl_TNF_BR1	Intensity_sgCtrl_TNF_BR2	Intensity_sgCtrl_TNF_BR3	Intensity_sgTBK1IKKe_TNF_BR1	Intensity_sgTBK1IKKe_TNF_BR2	Intensity_sgTBK1IKKe_TNF_BR3	Intensity_NegCtrl_01	Intensity_NegCtrl_02
[truncated: 8,554 more rows]
