# Supplementary material for: Inhibition of TBK1/IKKε mediated RIPK1 phosphorylation sensitizes tumors to immune cell killing
Source: Cell Death Discov. 2025 Nov 28;11:551. doi: 10.1038/s41420-025-02841-x (PMC12663160; doi:10.1038/s41420-025-02841-x)
Supplement: Supplementary file 6 — Data Set 1-4 [file 41420_2025_2841_MOESM6_ESM.zip › Fig_2D_SI_table_sgRNF31_AP_MQdata_BLM.xlsx]

## Sheet: sgRNF31_AP_proteome
MasterProteinID	Gene Name	Description	# Peptides	# PSM	sgRNA_TNF_BR1	sgRNA_TNF_BR2	sgRNA_TNF_BR3	sgRNA_TNF+Birin_BR1	sgRNA_TNF+Birin_BR2	sgRNA_TNF+Birin_BR3	sgRNF31_TNF_BR1	sgRNF31_TNF_BR2	sgRNF31_TNF_BR3	sgRNF31_TNF+Birin_BR1	sgRNF31_TNF+Birin_BR2	sgRNF31_TNF+Birin_BR3	negCtrl_BR1	negCtrl_BR2	negCtrl_BR3	negCtrl_BR4
P08670	VIM	vimentin	125	18629	38.9445	38.5681	38.3204	37.9409	38.939	38.583	39.0304	38.272	38.7691	38.861	38.8429	38.9696	37.6774	37.7643	38.6548	38.4245
Q15149	PLEC	plectin	522	16977	36.5134	36.6164	36.384	35.5198	35.7217	36.3485	36.7726	36.0615	36.8187	36.4949	36.6816	36.5977	35.5604	35.8308	36.5513	36.3304
Q9HCC0	MCCC2	methylcrotonoyl-CoA carboxylase 2	75	13390	38.0741	37.8865	37.6546	37.5179	38.7472	37.8423	37.7322	36.8467	37.4346	38.0398	37.3399	37.8808	38.2959	38.273	37.6732	37.0815
P35579	MYH9	myosin heavy chain 9	253	9419	35.3032	35.7287	35.2292	35.5317	35.3657	35.8145	36.1043	35.4179	35.1841	35.8464	35.2099	35.4082	34.8444	35.9699	35.1115	34.8012
P04264	KRT1	keratin 1	95	7624	36.8502	36.3448	37.2807	37.2878	38.0284	35.7783	36.623	36.2731	37.7562	36.5096	36.9596	37.3241	37.0908	37.4078	37.0602	37.4223
P05166	PCCB	propionyl-CoA carboxylase subunit beta	57	6625	37.0235	36.9069	36.8708	36.5946	37.7118	36.8948	36.5692	35.6124	36.2104	36.9551	36.1614	36.7388	37.2256	37.3443	36.4706	35.9682
Q13085	ACACA	acetyl-CoA carboxylase alpha	170	6026	34.6068	34.5487	34.6657	33.943	35.1364	34.3453	34.2254	33.5681	34.149	34.2875	33.3904	33.9113	34.9002	35.1656	34.4003	33.4864
P48681	NES	nestin	164	5652	35.4063	35.1164	34.7769	34.2296	34.7386	34.839	35.5075	34.4749	35.091	35.2553	35.3693	35.3626	33.4322	33.8647	34.7796	34.5622
P23246	SFPQ	splicing factor proline and glutamine rich	77	5026	35.3503	35.5564	35.4927	34.4547	34.7966	35.555	36.5464	35.9758	36.6791	36.2097	36.3528	36.2434	34.7105	34.9025	36.3653	36.1892
Q15233	NONO	non-POU domain containing octamer binding	71	4834	35.1552	35.2643	35.1417	34.3504	34.5212	35.293	36.2447	35.8843	36.5614	35.8724	35.9648	36.0906	34.7917	34.641	36.25	35.9462
P60709	ACTB	actin beta	43	4687	35.5502	35.4018	35.4916	35.4424	35.2122	36.575	36.0771	36.3267	36.2141	36.1228	35.8798	35.9099	34.954	35.4709	35.1827	36.2293
P21333	FLNA	filamin A	146	3757	33.1124	33.2988	32.6814	33.2033	32.8209	32.7245	32.6026	32.8103	32.43	32.649	32.3807	32.5524	33.2061	32.903	32.8771	32.2938
Q96RQ3	MCCC1	methylcrotonoyl-CoA carboxylase 1	64	3701	35.649	35.4568	35.3062	33.471	34.7008	33.9339	35.5253	34.4852	35.0592	34.2791	33.4688	33.9439	35.6647	34.4533	35.2654	33.1505
P78527	PRKDC	protein kinase, DNA-activated, catalytic subunit	197	3421	32.2942	32.277	31.9762	32.0436	31.8085	31.8693	31.9686	31.8232	31.6249	32.0153	31.6539	31.8223	32.1598	32.0983	31.8668	31.6975
Q09666	AHNAK	AHNAK nucleoprotein	241	2899	31.7954	32.0145	31.4208	31.9507	31.3516	31.0399	31.4667	31.6314	31.0694	31.2997	30.925	31.093	31.9437	31.1414	31.7951	30.5844
P11940	PABPC1	poly(A) binding protein cytoplasmic 1	62	2808	33.7036	33.9003	33.7083	32.8684	33.1726	33.6131	34.6366	34.0409	34.8394	34.3621	34.3989	34.2949	33.2861	33.3229	34.5339	34.2048
P11142	HSPA8	heat shock protein family A (Hsp70) member 8	55	2711	34.0293	34.0563	33.841	34.0455	34.3854	33.8252	34.0042	33.8875	33.9208	34.0831	33.7978	33.8492	34.2978	34.1057	34.1358	33.603
P68371	TUBB4B	tubulin beta 4B class IVb	35	2684	33.4063	33.385	32.9017	33.202	33.4573	32.8034	33.4049	33.3046	33.18	33.3812	32.7204	32.9729	33.7432	33.4076	33.7369	32.736
P02545	LMNA	lamin A/C	83	2381	33.2861	33.3239	34.6624	33.0708	33.0364	34.5392	33.162	33.7996	33.8199	32.9384	33.885	33.6497	33.3219	33.7768	32.996	34.5287
Q92900	UPF1	UPF1 RNA helicase and ATPase	69	2327	31.8289	32.0791	31.856	31.0785	31.27	31.8382	32.7437	31.9713	32.7447	32.6815	32.5802	32.409	31.3098	31.5569	32.5523	32.2057
P10809	HSPD1	heat shock protein family D (Hsp60) member 1	61	2306	33.3274	33.1145	32.7354	33.705	33.4845	33.0197	32.8799	33.1477	32.4343	33.1509	32.7589	32.9119	33.2849	33.2851	32.9158	32.3482
Q00610	CLTC	clathrin heavy chain	87	2281	32.3295	32.3401	32.3592	31.867	31.9608	32.5747	31.5774	32.0488	31.9867	31.5692	31.4811	31.5392	31.5845	31.7643	31.4089	31.7772
Q9BQE3	TUBA1C	tubulin alpha 1c	40	2247	33.7301	33.6951	33.4679	33.5055	33.7958	33.0305	33.6934	33.4404	33.386	33.6032	32.9865	33.2695	34.0666	33.8274	33.89	33.0001
P52272	HNRNPM	heterogeneous nuclear ribonucleoprotein M	61	2232	33.1157	33.1083	33.5225	32.7519	33.1831	33.4267	33.6981	33.2093	33.6779	33.5495	33.5894	33.6361	32.6999	33.302	33.3371	33.5907
P38646	HSPA9	heat shock protein family A (Hsp70) member 9	58	2183	33.2315	32.9358	32.2891	33.9357	34.284	33.396	32.5002	32.275	31.9511	33.1083	32.8032	33.002	32.4668	33.3957	32.1311	32.0812
Q7L2E3	DHX30	DExH-box helicase 30	83	2152	31.8361	31.913	31.5207	30.7705	30.9133	31.6203	32.5622	31.9929	32.828	32.2194	32.1496	31.9858	30.9724	31.2891	32.2792	31.9255
Q08211	DHX9	DExH-box helicase 9	67	2119	31.9738	32.0354	32.6631	31.2945	31.289	32.5472	32.4596	32.2189	32.6781	32.1607	32.5354	32.2687	31.5676	32.1465	32.1604	32.6562
P22626	HNRNPA2B1	heterogeneous nuclear ribonucleoprotein A2/B1	42	2094	32.9321	33.0044	34.1357	32.6189	32.6449	34.4117	33.431	33.8345	34.0369	33.3518	34.0637	33.7521	32.8943	33.5392	33.2042	34.5484
Q13283	G3BP1	G3BP stress granule assembly factor 1	36	2016	32.456	32.9501	32.621	31.7744	31.6875	32.6307	33.6383	33.221	33.9117	33.5433	33.3346	33.1347	32.0653	32.6348	33.7596	33.312
P51114	FXR1	FMR1 autosomal homolog 1	59	1995	32.1668	32.5085	32.2815	31.5715	31.74	32.4025	33.2987	32.6623	33.4492	33.0225	33.0619	32.8928	31.8087	31.982	33.1433	32.8691
P11021	HSPA5	heat shock protein family A (Hsp70) member 5	50	1955	33.0972	33.0154	32.465	33.361	32.5926	32.4043	32.8514	33.1381	32.6289	32.9429	32.8457	32.9166	33.0311	32.3867	32.883	32.427
O00159	MYO1C	myosin IC	65	1898	31.9924	31.894	32.0421	31.3433	31.5807	32.9369	32.833	32.1644	31.9748	32.4062	32.2106	32.1863	30.6503	32.1309	30.8928	31.9875
P15924	DSP	desmoplakin	149	1758	30.5431	30.0931	31.7248	31.2959	31.8976	29.8804	30.0479	30.3127	31.7597	30.9287	30.7967	31.1695	31.221	31.2333	30.6746	31.0048
Q14204	DYNC1H1	dynein cytoplasmic 1 heavy chain 1	177	1757	30.4043	30.4814	30.0321	30.5187	30.0889	29.7174	29.8367	30.0389	29.5344	29.7875	29.5015	29.6036	30.6321	30.4617	30.2575	29.4404
P05165	PCCA	propionyl-CoA carboxylase subunit alpha	57	1754	33.0593	32.7906	32.687	31.3332	32.3426	31.5986	32.7168	31.7323	32.2802	31.7423	31.1656	31.5371	32.915	32.4055	32.4471	30.8118
P62805	H4-16	H4 histone 16	21	1710	33.7997	33.5688	35.6321	33.6108	33.0961	35.5443	33.0321	34.7362	34.4467	33.5051	34.7413	34.7397	34.065	34.763	32.5765	35.7851
Q12933	TRAF2	TNF receptor associated factor 2	44	1679	33.0275	33.0544	32.7642	33.2973	34.2144	33.4328	32.7451	31.6814	32.371	33.1797	32.3754	32.9847	23.9492	21.2308	20.6409	22.0879
Q96PK6	RBM14	RNA binding motif protein 14	43	1616	32.9585	33.0897	32.9342	32.0773	32.5069	32.8924	34.0925	33.1305	33.9849	33.7485	33.7192	33.6562	32.3728	32.6045	33.7392	33.4027
P68104	EEF1A1	eukaryotic translation elongation factor 1 alpha 1	32	1554	33.0952	33.3335	32.7505	33.5868	33.1392	32.6191	33.0688	33.4917	32.9346	33.0689	32.5936	32.8106	33.7564	32.928	33.4713	32.6283
O60506	SYNCRIP	synaptotagmin binding cytoplasmic RNA interacting protein	44	1520	31.9327	32.0471	32.2974	31.4285	31.3165	32.2936	32.3615	32.2043	32.6475	32.406	32.3817	32.3409	31.758	31.9578	32.4432	32.4564
P09651	HNRNPA1	heterogeneous nuclear ribonucleoprotein A1	39	1519	32.3543	32.4885	33.1736	32.0203	32.0437	33.4163	32.9653	33.2396	33.5963	33.0283	33.2283	32.9689	32.3625	32.7573	33.0167	33.6126
P08238	HSP90AB1	heat shock protein 90 alpha family class B member 1	58	1517	32.1047	32.0208	31.4662	32.4426	31.1064	31.0871	31.5339	32.299	31.3268	31.6273	31.2075	31.4222	32.5205	31.4492	32.2182	31.3871
P62979	RPS27A	ribosomal protein S27a	21	1512	33.2567	33.127	33.1494	32.9123	33.9976	33.5865	33.0107	33.024	33.3941	33.3633	33.3006	33.5184	31.9866	32.3754	31.9322	33.1213
P11498	PC	pyruvate carboxylase	57	1493	32.0132	31.6513	31.624	31.062	32.1634	31.6119	31.1478	30.398	30.85	31.4135	30.6373	31.0682	31.6243	32.2785	31.0484	30.3808
Q04637	EIF4G1	eukaryotic translation initiation factor 4 gamma 1	69	1446	31.1672	31.5276	31.2293	30.8117	30.5136	30.9424	31.9508	31.4177	32.0838	31.733	31.5741	31.4631	30.9809	30.8431	31.9496	31.3361
P12814	ACTN1	actinin alpha 1	70	1441	31.1777	31.1938	31.0599	31.8424	30.8062	31.9992	31.1352	31.974	31.5909	31.4261	31.6328	31.6367	31.553	31.3027	31.5605	31.9318
P17844	DDX5	DEAD-box helicase 5	52	1438	31.7036	31.8943	32.1216	31.4208	31.1306	32.2023	32.2871	32.1596	32.6946	32.3801	32.4946	32.374	31.4002	32.075	32.0498	32.654
Q12906	ILF3	interleukin enhancer binding factor 3	59	1429	31.3983	31.2314	32.0948	30.7975	30.9371	31.9459	31.4037	31.3845	31.5583	31.4363	31.6845	31.5564	30.9482	31.4947	31.1169	31.917
P42704	LRPPRC	leucine rich pentatricopeptide repeat containing	85	1388	31.1284	31.0299	30.4643	31.1132	30.4212	30.2575	30.7667	30.8414	30.5909	30.7269	30.5825	30.5383	30.8916	30.3383	30.7129	30.2325
Q9Y520	PRRC2C	proline rich coiled-coil 2C	104	1365	30.3523	30.7449	30.5443	29.7426	30.0612	30.2038	31.2922	30.6277	31.3499	30.9051	30.9561	30.8553	30.0609	30.0194	31.2018	30.6635
Q6P2Q9	PRPF8	pre-mRNA processing factor 8	101	1363	29.8034	29.6973	30.7949	29.5594	29.4762	30.8428	29.4384	29.8876	29.6465	29.4187	30.1776	29.9056	29.5785	30.2643	28.9916	30.7392
P14625	HSP90B1	heat shock protein 90 beta family member 1	61	1355	31.6881	31.6714	30.5271	32.423	30.3322	30.3008	31.2942	32.1545	30.9207	31.6049	31.289	31.4307	31.9651	30.3936	31.6791	30.8077
Q13546	RIPK1	receptor interacting serine/threonine kinase 1	57	1312	32.7937	32.6993	32.5369	32.9464	33.8696	33.1809	32.5276	31.4529	32.2048	32.991	32.4668	32.9307	21.7443	21.0645	21.8989	21.9289
Q9NZB2	FAM120A	family with sequence similarity 120A	59	1310	30.5448	30.84	30.5257	29.729	29.9188	30.3696	31.4345	30.6833	31.5061	31.1333	31.2649	31.0595	30.0058	30.1006	31.1737	30.9114
O75369	FLNB	filamin B	126	1301	30.1174	30.1433	29.691	30.2877	29.3976	29.6654	29.8433	30.2339	29.7808	29.7883	29.7685	29.8261	30.2544	29.7066	30.1648	29.711
P26038	MSN	moesin	60	1285	31.5829	31.7314	31.2546	32.0096	31.4945	30.3684	31.3056	31.7519	31.048	31.0781	30.6916	31.1261	32.4035	31.591	31.8609	30.7395
P51991	HNRNPA3	heterogeneous nuclear ribonucleoprotein A3	35	1265	31.6522	31.7789	32.7235	31.3104	31.3902	32.9536	32.4017	32.3077	32.6919	32.1989	32.7503	32.39	31.4339	32.002	32.1701	32.9668
P35658	NUP214	nucleoporin 214	58	1208	30.7947	30.6785	30.7853	30.3586	31.4644	30.6585	30.4803	29.4947	29.929	30.4544	29.9762	30.306	30.6551	31.2646	30.0739	29.8104
P12236	SLC25A6	solute carrier family 25 member 6	33	1199	33.8409	33.652	33.3942	33.481	33.9393	33.3043	33.6146	32.885	33.271	33.688	33.2565	33.6163	33.5714	33.8881	33.275	33.0968
O75643	SNRNP200	small nuclear ribonucleoprotein U5 subunit 200	105	1193	29.8023	29.8056	30.5979	29.6265	29.5218	30.6047	29.5103	29.8036	29.5691	29.498	30.0947	29.9362	29.7908	30.3806	29.0934	30.5757
P26599	PTBP1	polypyrimidine tract binding protein 1	30	1189	31.7792	31.8838	32.5814	31.345	31.2645	32.421	32.3112	32.2327	32.608	32.181	32.5435	32.1529	31.5784	32.1267	32.1525	32.6304
P49792	RANBP2	RAN binding protein 2	126	1171	29.4886	29.5063	30.2901	29.0192	29.166	30.2331	29.4717	29.7156	29.7571	29.322	30.0324	29.7398	29.0788	29.645	28.7988	30.3741
Q14444	CAPRIN1	cell cycle associated protein 1	36	1164	32.29	32.6976	32.551	31.7232	31.7811	32.3579	33.423	32.9146	33.7551	33.2488	33.0103	33.0598	32.044	32.4056	33.5248	32.9527
O43795	MYO1B	myosin IB	59	1149	30.3344	30.1838	30.5011	29.7042	30.0721	31.9677	31.0342	31.1753	31.1682	31.0475	31.1904	30.9902	28.8683	30.7572	29.5571	31.4523
Q9NR30	DDX21	DExD-box helicase 21	60	1143	30.4271	30.3748	31.9438	29.9688	30.0806	31.8275	30.2706	31.0175	30.7962	30.4593	31.4116	30.8924	30.2896	30.7635	29.7644	31.8642
Q16891	IMMT	inner membrane mitochondrial protein	61	1122	31.2241	30.9755	30.7779	30.7184	30.9435	30.9664	31.2252	30.4136	30.6871	31.0101	30.9046	31.0421	30.0243	30.7154	30.4808	30.5489
P62807	H2BC10	H2B clustered histone 10	21	1118	33.7412	33.7395	35.4247	33.5174	33.7199	35.5331	33.1727	34.3907	34.3914	33.4245	34.6207	34.6026	33.7999	34.5252	32.9736	35.4441
O00425	IGF2BP3	insulin like growth factor 2 mRNA binding protein 3	37	1112	31.4347	31.6786	31.2686	30.5706	30.8072	31.3241	32.2752	31.5902	32.4174	32.1088	32.1338	32.0319	30.8885	30.9212	32.1047	31.7323
Q00839	HNRNPU	heterogeneous nuclear ribonucleoprotein U	46	1110	32.1945	32.0677	32.5193	31.7805	31.5429	32.3429	31.8713	31.8762	31.9269	31.8735	32.1849	31.9972	31.7905	31.9099	31.6109	32.2303
P04406	GAPDH	glyceraldehyde-3-phosphate dehydrogenase	23	1109	31.2253	31.5788	31.1703	32.9433	31.2923	30.7501	31.9313	32.969	31.8424	32.054	31.7716	31.7649	32.7423	31.071	32.6266	31.4026
P06733	ENO1	enolase 1	41	1109	31.1962	31.8274	30.7662	33.1544	30.3997	30.5799	31.9328	33.2548	31.9621	32.0785	31.8793	31.8116	32.9619	30.8554	32.9267	31.5538
P43243	MATR3	matrin 3	48	1108	30.75	30.7059	32.1353	30.1563	30.5079	31.9901	30.9624	31.0751	31.1095	30.8095	31.6388	31.302	30.4519	31.2571	30.2672	32.0427
P61978	HNRNPK	heterogeneous nuclear ribonucleoprotein K	31	1108	31.6997	31.8637	32.0588	31.5057	31.1568	31.8696	31.982	31.9421	32.1587	31.8806	32.1026	31.9219	31.5098	31.4401	31.8733	32.1609
P14618	PKM	pyruvate kinase M1/2	45	1069	30.3787	30.8191	30.0937	31.838	29.7317	29.7102	30.9076	31.8468	30.7461	31.0467	30.7659	30.5879	31.5707	29.834	31.6718	30.28
P20700	LMNB1	lamin B1	58	1062	30.652	30.52	32.0185	30.3226	30.2122	31.7998	30.3437	30.9385	30.8239	30.1789	31.0725	31.0361	30.5683	31.053	29.8447	31.7263
P55265	ADAR	adenosine deaminase RNA specific	63	1026	29.9813	30.0032	30.8221	29.2418	29.2626	30.7219	30.2021	30.2488	30.651	29.8529	30.3793	30.0235	29.4963	30.1172	29.9564	30.6809
O75533	SF3B1	splicing factor 3b subunit 1	63	1017	30.054	30.0758	30.72	29.9265	30.2475	30.8562	29.7414	29.9399	29.859	29.8297	30.3784	30.2062	29.785	30.3342	29.3631	30.9239
P67809	YBX1	Y-box binding protein 1	27	1015	31.8958	32.3473	32.1302	31.3545	31.4515	32.0711	32.1623	32.1778	32.4907	31.702	32.3959	31.9056	31.643	31.4966	32.1708	32.5513
P12956	XRCC6	X-ray repair cross complementing 6	43	995	30.3916	30.303	30.6642	30.108	29.5123	30.7247	30.0994	30.5983	30.3105	30.0107	30.1489	29.9198	30.3629	30.4878	30.2351	30.7588
P19338	NCL	nucleolin	51	994	31.7703	31.6897	31.577	31.8418	30.7782	31.7344	31.1725	31.8716	31.3626	31.4434	31.4242	31.4995	31.7888	31.2621	31.4053	31.5561
Q14315	FLNC	filamin C	109	991	29.7169	29.8769	29.4966	29.8067	29.5141	29.4994	29.4096	29.4498	29.1248	29.3014	29.1521	29.3017	29.9567	29.9575	29.6499	28.9792
P61247	RPS3A	ribosomal protein S3A	31	982	32.3454	32.291	32.0438	31.881	31.7191	32.2008	32.4685	32.2963	32.636	32.4795	32.2229	32.3563	32.028	32.0247	32.6182	32.4336
Q15393	SF3B3	splicing factor 3b subunit 3	53	979	29.8428	29.8402	30.5562	29.8372	30.131	30.7325	29.7785	29.8251	29.6879	29.8987	30.2125	30.0734	29.8336	30.4923	29.4632	30.7898
P62701	RPS4X	ribosomal protein S4 X-linked	25	971	31.9285	31.8636	31.8142	31.5233	31.3649	31.8291	31.9442	31.7031	31.9989	31.9704	31.7665	31.8224	31.6135	31.8047	32.038	31.9036
P52948	NUP98	nucleoporin 98	67	959	30.3657	30.2841	30.7304	30.1906	31.2784	30.6503	30.253	29.9067	29.928	30.2807	30.2296	30.2262	30.3837	30.8773	29.7828	30.3638
Q14694	USP10	ubiquitin specific peptidase 10	40	958	30.0333	30.3635	30.0692	29.2918	29.3486	30.0016	31.1242	30.5279	31.2819	30.9309	30.7433	30.5289	29.5818	29.94	30.9358	30.4629
Q9ULV4	CORO1C	coronin 1C	35	958	31.2835	31.2628	31.6922	31.061	30.9354	32.7052	32.3495	32.5526	32.5471	32.4969	32.4963	32.2294	30.1895	31.2416	30.8285	32.6796
P06748	NPM1	nucleophosmin 1	29	952	32.0417	32.0289	33.2349	32.318	31.8904	33.2483	31.7253	32.7377	32.3162	31.7764	32.8257	32.4506	32.2179	32.8047	31.673	33.2887
Q92499	DDX1	DEAD-box helicase 1	45	935	30.0473	30.3165	30.0123	29.5348	29.5315	30.1019	30.7931	30.2581	30.9165	30.651	30.4191	30.4392	29.6542	30.0212	30.648	30.3896
P49327	FASN	fatty acid synthase	90	921	29.8563	29.8955	29.2532	29.8571	29.2824	28.8434	29.4222	29.6646	28.971	29.3001	28.9253	28.89	30.1971	29.789	29.7944	28.7438
Q6PKG0	LARP1	La ribonucleoprotein domain family member 1	57	919	29.9772	30.2056	30.1719	29.2624	29.3144	30.1022	31.0078	30.4069	31.0537	30.7342	30.7486	30.4738	29.5844	29.6562	30.8474	30.4533
O43707	ACTN4	actinin alpha 4	68	917	29.9773	29.8355	29.795	30.6246	29.5577	30.8265	30.0135	30.8084	30.4111	30.3774	30.6461	30.4984	30.1542	30.0252	30.2537	30.8175
Q9UN86	G3BP2	G3BP stress granule assembly factor 2	34	900	31.458	31.7488	31.646	30.836	30.8031	31.6898	32.646	32.0828	32.7919	32.4468	32.2922	32.1786	30.9987	31.4032	32.4476	32.2623
P08708	RPS17	ribosomal protein S17	14	898	31.6201	31.5705	31.5604	31.4867	32.3779	31.8403	31.769	31.4039	31.742	31.7158	31.567	31.7376	31.7235	32.2386	31.8401	31.5028
P23396	RPS3	ribosomal protein S3	28	893	32.0517	32.0756	31.8036	31.8039	31.8698	31.8722	32.3687	32.0078	32.3808	32.2952	32.025	32.1132	31.9515	32.0297	32.4208	32.1457
P14866	HNRNPL	heterogeneous nuclear ribonucleoprotein L	32	891	30.9086	30.8951	32.3344	30.4643	30.6675	32.335	30.7994	31.2394	31.2459	30.627	31.8402	31.2597	30.6707	31.3602	30.1769	32.1336
P07900	HSP90AA1	heat shock protein 90 alpha family class A member 1	52	886	30.6348	30.6468	29.8516	31.3364	29.7661	29.8258	30.1964	31.1927	30.0584	30.4077	30.0415	30.2268	31.2278	29.8573	30.9847	30.2312
O43390	HNRNPR	heterogeneous nuclear ribonucleoprotein R	39	885	29.9427	29.9952	31.2164	29.4227	29.6273	31.1101	30.0971	30.2984	30.3031	30.1205	30.6492	30.3465	29.7053	30.3337	29.5886	30.9424
P63010	AP2B1	adaptor related protein complex 2 subunit beta 1	45	883	30.0822	30.178	30.0727	29.8469	29.8719	30.5806	30.2845	30.1975	30.5167	30.2773	30.2627	30.2987	29.6532	30.114	30.0499	30.2618
P07910	HNRNPC	heterogeneous nuclear ribonucleoprotein C	37	882	31.5708	31.3253	33.0423	31.1951	31.3495	33.0112	31.4329	32.0141	31.9166	31.3246	32.4199	32.1259	31.3539	32.2795	30.7528	32.9039
P25705	ATP5F1A	ATP synthase F1 subunit alpha	35	879	32.0117	31.6997	31.1873	31.8766	31.9081	31.22	31.4646	31.3402	30.9311	31.7321	31.3482	31.4981	31.7599	31.7407	31.4249	30.8474
Q13310	PABPC4	poly(A) binding protein cytoplasmic 4	54	877	31.5048	31.7271	31.4485	30.5627	30.8047	31.4229	32.3581	31.6335	32.4581	32.055	32.0903	31.9935	30.9284	31.1983	32.2752	31.8107
P09874	PARP1	poly(ADP-ribose) polymerase 1	59	874	29.7554	29.8923	30.3568	29.7884	29.6548	31.0944	29.4128	29.7785	29.6271	29.1689	29.7168	29.7164	30.0141	30.7324	29.562	30.5649
P06576	ATP5F1B	ATP synthase F1 subunit beta	24	871	30.9675	30.7713	30.028	31.4617	30.8486	30.4794	30.5687	31.0178	30.1993	31.0101	30.6932	30.6848	30.9481	30.6637	30.7299	30.1884
P40939	HADHA	hydroxyacyl-CoA dehydrogenase trifunctional multienzyme complex subunit alpha	36	844	30.3399	30.252	29.8501	30.3189	30.5674	30.3166	29.8933	30.0623	29.6719	30.1504	29.8415	29.8429	30.2197	30.5079	29.7587	29.7875
P11388	TOP2A	DNA topoisomerase II alpha	76	843	29.1092	28.9631	30.6821	28.865	28.9391	30.914	28.632	29.6125	29.4956	28.4336	29.7337	29.3532	29.1828	30.3062	27.9774	30.3285
P49411	TUFM	Tu translation elongation factor, mitochondrial	32	843	31.5556	31.3478	30.7687	31.3025	31.3542	30.8113	31.1125	30.6871	30.6403	31.2835	30.9716	31.1785	31.0881	31.236	30.8477	30.5435
Q13813	SPTAN1	spectrin alpha, non-erythrocytic 1	125	837	28.5156	28.4817	28.9809	28.6393	27.3203	30.6382	28.2236	30.0747	29.6295	28.3933	28.9746	28.5291	27.9954	28.7039	28.0815	29.7954
O95782	AP2A1	adaptor related protein complex 2 subunit alpha 1	44	826	29.6312	29.8404	29.767	29.2189	29.5306	30.2796	29.9448	29.7567	30.1951	29.8855	29.9869	29.7983	29.1962	29.8814	29.8226	29.8794
P13639	EEF2	eukaryotic translation elongation factor 2	46	826	30.1797	30.7569	29.8586	31.4445	29.7318	29.5822	30.6073	31.5741	30.504	30.6069	30.3649	30.4678	31.2597	29.5822	31.3139	30.1923
P07355	ANXA2	annexin A2	33	824	30.8193	31.0806	30.5478	32.0259	30.6903	30.3117	31.1236	31.9072	31.1512	31.1949	31.2223	31.1418	31.8006	30.3266	31.8918	30.9731
P11387	TOP1	DNA topoisomerase I	45	823	30.0221	29.9463	30.4863	30.0521	29.9735	31.1895	29.4175	29.8528	29.9198	29.5999	30.2185	29.9617	29.9151	30.5017	29.3053	31.0541
P51116	FXR2	FMR1 autosomal homolog 2	50	821	30.1795	30.5157	30.5018	29.534	29.7697	30.6008	31.2482	30.6217	31.4857	30.9502	31.1357	30.9573	29.8538	30.0218	31.2473	30.845
Q9H0A0	NAT10	N-acetyltransferase 10	47	818	29.2159	29.277	30.5774	29.0062	29.1516	30.4864	29.1445	29.7144	29.6597	29.1598	29.9852	29.7101	29.0583	30.0419	28.6911	30.5172
P13010	XRCC5	X-ray repair cross complementing 5	41	805	29.8337	29.7845	30.132	29.756	29.1089	30.1755	29.6202	30.1264	29.9517	29.5887	29.7799	29.5306	29.9971	29.9979	29.9214	30.319
P19438	TNFRSF1A	TNF receptor superfamily member 1A	25	802	32.5243	32.5068	31.8664	32.6274	33.4132	32.6565	32.0939	31.0276	31.8116	32.476	31.8569	32.5663	21.107	22.6783	21.3236	20.2306
P42166	TMPO	thymopoietin	36	800	29.8601	30.2886	30.9897	29.5302	29.3581	30.5784	30.1593	30.5499	30.896	29.6202	29.8549	29.6842	30.2252	30.5183	30.4057	30.722
Q13490	BIRC2	baculoviral IAP repeat containing 2	38	798	31.2416	31.21	31.1277	31.4144	32.4031	31.6299	30.8373	29.8316	30.5696	31.2133	30.6175	31.1478	21.559	21.8913	21.3677	20.9503
Q9H2U1	DHX36	DEAH-box helicase 36	45	798	29.3158	29.6998	29.4687	28.813	28.6927	29.3931	30.2592	29.6042	30.4497	30.1114	30.0278	29.8987	29.1317	29.4146	30.172	29.8063
Q92841	DDX17	DEAD-box helicase 17	44	796	30.0866	30.1923	30.2009	29.7404	29.2611	30.3327	30.391	30.1804	30.5424	30.3688	30.6786	30.4367	29.5627	30.1262	30.0792	30.5242
P19105	MYL12A	myosin light chain 12A	13	792	31.2606	31.584	30.7202	31.5215	31.2346	31.9077	32.1292	31.4108	31.205	32.1421	31.2332	31.3586	30.7615	32.2029	31.1646	30.8058
Q01082	SPTBN1	spectrin beta, non-erythrocytic 1	109	782	31.1969	30.7116	31.118	30.807	27.6269	33.0276	29.9119	32.3491	31.4603	31.4864	31.1577	31.044	30.8949	31.179	32.2353	31.4215
P46013	MKI67	marker of proliferation Ki-67	119	777	27.8917	28.4012	30.3382	28.0032	27.4651	30.4513	27.6954	29.3004	28.9031	27.8088	29.2987	28.3261	27.9733	28.9292	26.958	30.275
P0DMV8	HSPA1A	heat shock protein family A (Hsp70) member 1A	33	776	30.1131	30.2427	29.9923	30.6123	30.5858	30.3044	30.1613	30.0677	30.0903	30.5724	30.3424	30.3004	30.5055	30.4582	30.3718	30.0724
Q14697	GANAB	glucosidase II alpha subunit	49	772	29.6994	29.9713	28.6651	30.5815	27.825	28.3385	29.5344	30.324	29.1272	29.9071	29.5368	29.5587	30.1375	28.398	29.8956	29.0401
P39023	RPL3	ribosomal protein L3	28	767	31.166	31.1597	31.1483	30.7384	29.8282	31.2649	30.4449	30.8435	30.6865	30.4971	30.768	30.8632	30.9338	30.6885	30.6659	31.047
Q9UHB6	LIMA1	LIM domain and actin binding 1	61	759	29.9314	29.6642	30.4166	29.1603	28.6484	31.2869	30.1834	30.9946	30.9872	29.939	30.5571	30.3048	27.6806	29.5846	28.7879	31.0955
P60842	EIF4A1	eukaryotic translation initiation factor 4A1	29	758	30.478	30.4607	29.6993	30.86	29.2145	29.4707	29.8984	30.7262	29.7424	30.0428	29.7266	29.8837	30.7304	30.1214	30.5252	29.7417
Q9NVI7	ATAD3A	ATPase family AAA domain containing 3A	41	753	31.0235	30.8649	30.4039	30.5433	30.8855	30.6298	30.7987	30.0997	30.5411	30.824	30.4845	30.7333	30.445	30.9778	30.4608	30.3244
P27797	CALR	calreticulin	23	752	30.5523	30.7975	29.4223	32.0935	28.8911	29.3842	30.7351	31.9421	30.5136	31.1271	31.0022	30.8457	31.4088	29.2458	31.1715	30.2417
P46940	IQGAP1	IQ motif containing GTPase activating protein 1	71	748	29.5407	29.6405	28.8451	29.7194	28.7344	28.6214	28.8065	29.3331	28.4749	28.8081	28.5485	28.6557	29.6978	28.9192	29.3218	28.5304
Q12905	ILF2	interleukin enhancer binding factor 2	18	747	30.548	30.5029	31.2896	29.9983	30.1579	31.2311	30.5594	30.5607	30.7766	30.6962	30.9591	30.7222	30.0655	30.7578	30.2781	31.1469
P31943	HNRNPH1	heterogeneous nuclear ribonucleoprotein H1	23	741	31.2122	31.384	31.7446	30.7159	30.8488	31.7521	31.8599	31.5528	32.0435	31.7597	31.7685	31.7249	30.7622	31.3523	31.5721	31.9478
P06753	TPM3	tropomyosin 3	35	740	30.1859	30.7807	30.217	31.1188	30.3052	30.6658	31.0085	31.0695	30.472	30.9326	30.304	30.4325	30.857	30.485	30.9716	30.1901
P07814	EPRS	glutamyl-prolyl-tRNA synthetase	61	738	29.9584	29.9185	29.3683	29.6345	29.3755	28.9699	29.3116	29.1093	28.8657	29.0631	28.8179	29.0143	29.8841	29.7764	29.3799	28.6694
Q8WXF1	PSPC1	paraspeckle component 1	34	737	29.8251	30.135	30.1421	28.958	28.8744	29.9513	31.222	30.599	31.5203	31.012	31.0032	30.8115	29.3853	29.56	31.1809	30.7837
O95793	STAU1	staufen double-stranded RNA binding protein 1	38	736	29.9844	30.2369	30.1645	29.4952	29.6737	30.0394	30.3629	29.8884	30.4367	30.1822	30.0255	30.0618	29.8643	30.2517	30.3062	30.1621
Q15029	EFTUD2	elongation factor Tu GTP binding domain containing 2	52	735	29.0792	29.0017	30.083	28.8669	28.9728	30.0422	28.7707	29.2464	29.1561	28.9054	29.5542	29.3252	29.0302	29.5294	28.5176	30.1145
P38919	EIF4A3	eukaryotic translation initiation factor 4A3	32	729	30.1421	30.2118	30.9211	29.9836	29.6504	30.9804	30.1461	30.6412	30.4675	29.9557	30.5043	30.6054	30.0579	30.4182	29.93	31.1005
O43143	DHX15	DEAH-box helicase 15	41	726	29.5734	29.5361	30.5794	29.1324	29.2972	30.495	29.6568	29.9924	29.997	29.5549	30.1126	29.8832	29.5422	30.1156	29.4353	30.7735
P04843	RPN1	ribophorin I	35	724	30.4947	30.1703	29.0898	30.539	28.9752	28.6143	29.4958	30.0466	29.0807	29.7167	29.5287	29.5375	30.1436	29.2358	29.8031	28.9806
P30101	PDIA3	protein disulfide isomerase family A member 3	34	724	30.4199	30.4466	29.1707	31.3426	28.7814	28.7514	30.155	31.1279	29.7947	30.4532	30.2746	30.2094	30.7534	29.1774	30.5412	29.5222
O00571	DDX3X	DEAD-box helicase 3 X-linked	33	721	30.0709	30.2764	30.3085	29.9191	30.1716	30.3605	30.3884	30.2149	30.655	30.3409	30.5359	30.3696	29.9931	30.3081	30.3617	30.5338
Q8WWM7	ATXN2L	ataxin 2 like	45	714	29.8192	30.1117	29.6972	29.1817	29.3186	29.6774	30.7885	30.1435	30.8731	30.5166	30.3511	30.4494	29.2268	29.4936	30.7059	30.3531
Q99567	NUP88	nucleoporin 88	31	713	29.8022	29.706	29.719	29.4809	30.5055	29.6693	29.3251	28.5367	28.7908	29.3403	29.1183	29.2657	29.7686	30.3406	29.0241	28.878
Q02413	DSG1	desmoglein 1	36	711	29.4052	28.9147	30.3104	30.0364	30.8941	29.2725	29.5523	29.0301	30.388	29.5762	29.8113	29.6977	30.0016	30.2133	29.7436	29.9713
Q9Y490	TLN1	talin 1	76	710	29.1324	29.1872	28.5356	29.2935	27.5728	28.0779	28.2249	29.0245	27.9971	28.2673	28.294	28.2583	29.5417	28.7161	28.952	28.1055
P42694	HELZ	helicase with zinc finger	71	709	28.8587	29.0381	28.9301	28.904	29.9383	28.9335	29.2401	28.1997	28.9894	29.1746	28.9312	29.139	29.1245	29.6545	29.0816	28.5856
Q99878	H2AC14	H2A clustered histone 14	14	707	33.3268	32.9614	34.4835	33.0543	33.249	35.1744	32.7074	34.4362	34.2826	33.1126	34.5226	34.1969	33.9456	33.8965	32.5424	35.4894
Q9Y2W1	THRAP3	thyroid hormone receptor associated protein 3	47	707	29.6581	29.8434	30.3774	29.1325	29.3997	30.4478	30.2562	29.8887	30.3437	30.0775	30.4252	30.4748	28.9067	29.7745	29.7134	30.5588
Q07065	CKAP4	cytoskeleton associated protein 4	35	697	30.9807	30.7222	30.0178	30.9468	30.2288	30.051	30.2383	30.451	29.8922	30.4937	30.1037	30.3671	30.5346	30.3611	30.2726	29.897
P00558	PGK1	phosphoglycerate kinase 1	40	686	29.8936	30.3798	29.0147	31.2568	28.1916	28.5647	30.0803	31.5672	30.0022	30.1251	29.9701	29.8761	31.1836	29.2079	30.9927	29.6319
P38159	RBMX	RNA binding motif protein X-linked	36	677	30.4183	30.3581	31.8087	30.0575	30.0456	31.7231	30.6613	30.9042	31.024	30.3654	31.3126	30.9835	30.195	30.6343	30.2346	31.816
P00338	LDHA	lactate dehydrogenase A	25	674	31.8575	31.8626	30.7526	32.1534	30.0457	29.7703	30.9431	32.067	30.5472	30.9405	30.855	30.6978	32.3294	30.33	31.7681	30.2791
Q96HS1	PGAM5	PGAM family member 5, mitochondrial serine/threonine protein phosphatase	23	672	30.2262	30.2103	29.8372	29.6763	30.0553	29.9765	30.4859	29.8989	30.3395	30.492	30.1873	30.3975	29.2225	30.031	30.114	30.1203
Q9BUJ2	HNRNPUL1	heterogeneous nuclear ribonucleoprotein U like 1	33	672	29.8931	29.9399	29.7208	29.3424	29.102	29.7364	30.1562	29.7532	30.1581	30.0688	30.1256	30.0952	29.5812	29.5501	29.9302	29.8123
Q9UHX1	PUF60	poly(U) binding splicing factor 60	28	671	29.8716	29.9141	29.8276	29.8319	30.489	29.95	29.3495	28.7493	29.0795	29.6444	29.2868	29.5885	29.7419	30.3916	29.0794	30.8529
P14923	JUP	junction plakoglobin	35	668	29.0171	28.7895	30.5064	29.8912	30.7563	28.4969	28.7167	28.9595	30.5579	29.4149	29.348	29.6854	29.9642	29.8456	29.3705	29.7334
P41252	IARS1	isoleucyl-tRNA synthetase 1	47	656	29.4901	29.4567	28.9712	29.2738	28.9871	28.6125	28.8466	28.6944	28.4694	28.6976	28.1854	28.5703	29.5142	29.426	29.0547	28.2579
Q8N1F7	NUP93	nucleoporin 93	47	654	29.2584	29.2073	29.8295	28.978	29.217	29.6016	28.9466	28.9868	28.9279	28.94	29.1921	29.2099	29.2304	29.4493	28.7035	29.3344
Q9Y3I0	RTCB	RNA 2',3'-cyclic phosphate and 5'-OH ligase	29	650	29.5978	29.7899	29.4642	29.0569	29.0282	29.4666	30.2655	29.8613	30.431	30.1575	29.9967	29.9057	29.3273	29.5926	30.0981	29.9106
Q01813	PFKP	phosphofructokinase, platelet	36	649	29.2465	29.4301	28.6694	29.5214	29.3688	28.4421	29.5317	29.544	29.1636	29.3235	28.9366	29.1119	29.4832	29.3956	29.5832	28.6005
Q14152	EIF3A	eukaryotic translation initiation factor 3 subunit A	60	649	29.3006	29.5732	28.7045	29.5505	28.4069	28.4075	28.985	29.1518	28.8449	28.8368	28.7966	28.7445	29.4219	28.5432	29.1926	29.1668
Q14103	HNRNPD	heterogeneous nuclear ribonucleoprotein D	25	645	29.8643	30.0504	30.9443	30.1517	29.3085	30.8986	30.1155	30.7968	30.645	30.3157	30.7857	30.3683	30.1231	30.2173	30.0821	31.1356
Q15628	TRADD	TNFRSF1A associated via death domain	21	644	31.8999	31.7787	31.6423	31.7586	32.7462	32.0413	31.5456	30.5335	31.1571	31.9267	31.3857	31.7636	21.4013	20.8411	21.141	22.0615
P52597	HNRNPF	heterogeneous nuclear ribonucleoprotein F	19	641	31.0264	31.178	31.1438	30.6539	30.537	31.2764	31.3876	31.0309	31.5269	31.38	31.278	31.3812	30.7833	31.0797	31.3298	31.3161
P55072	VCP	valosin containing protein	49	640	29.1947	29.4496	28.5459	30.2886	28.0731	28.1694	29.3491	30.3066	29.0199	29.7816	29.4521	29.5147	29.8826	28.4541	29.9018	28.9802
Q15717	ELAVL1	ELAV like RNA binding protein 1	22	638	30.4346	30.6703	31.091	29.7096	30.1151	30.9832	31.1971	30.6862	31.2874	30.9452	31.1975	30.8804	30.0076	30.4477	30.8043	31.14
Q06787	FMR1	fragile X mental retardation 1	39	633	29.4299	29.6855	29.4869	28.783	28.9194	29.7172	30.4493	29.8763	30.6809	30.2992	30.2752	30.0715	28.9788	29.3279	30.3949	30.0522
Q8IY67	RAVER1	ribonucleoprotein, PTB binding 1	28	631	29.1123	28.9392	28.7823	28.6433	29.6118	28.6962	29.875	28.7915	29.2119	29.5262	28.887	29.3948	29.0813	29.7444	29.3879	28.6676
P50454	SERPINH1	serpin family H member 1	22	628	30.3669	30.3295	29.3487	30.4499	29.743	29.3554	29.9665	30.2113	29.434	30.1874	29.6517	29.8333	30.2845	29.7376	30.0994	29.1295
Q9UJS0	SLC25A13	solute carrier family 25 member 13	33	620	29.8946	29.6061	29.3069	29.459	29.9421	29.271	29.7805	28.8974	29.2239	29.9653	29.4013	29.8829	29.363	29.9654	29.3236	28.9492
Q13435	SF3B2	splicing factor 3b subunit 2	46	616	29.6473	29.4947	30.1637	29.3552	29.3745	30.1861	29.2255	29.4659	29.2687	29.1971	29.7192	29.6624	29.098	29.5987	28.937	30.3354
Q14157	UBAP2L	ubiquitin associated protein 2 like	28	605	29.5154	29.8542	29.5804	29.4973	29.6466	29.3728	30.1334	29.5757	30.3194	29.9855	29.4239	29.8681	29.8825	29.8859	30.3095	29.609
Q96EP0	RNF31	ring finger protein 31	53	605	31.4748	31.597	31.2502	31.2547	32.3472	31.4521	25.3623	22.6929	25.4869	25.0648	24.3573	25.3742	22.1603	20.4787	20.9441	21.466
P50402	EMD	emerin	22	601	29.7511	29.7063	30.4422	29.3458	29.7656	30.4014	29.5977	29.7186	29.8321	29.591	29.6932	29.85	29.537	30.1808	29.3669	30.3245
Q9Y6M1	IGF2BP2	insulin like growth factor 2 mRNA binding protein 2	31	598	29.8184	30.0515	29.8921	29.014	29.2455	29.7717	30.7102	29.9723	30.782	30.4305	30.4977	30.432	29.2968	29.4935	30.4977	30.1133
P07237	P4HB	prolyl 4-hydroxylase subunit beta	37	595	29.3465	29.5858	28.4759	30.9345	28.1532	28.438	29.6935	30.6658	29.3467	29.9974	29.8782	29.6959	30.1094	28.4555	29.9836	29.1232
P26641	EEF1G	eukaryotic translation elongation factor 1 gamma	24	595	30.8356	30.5852	29.7098	30.6827	29.5255	29.2235	29.6172	30.3454	29.1487	29.6005	29.2975	29.3901	30.8873	30.0951	30.2574	29.2778
P62269	RPS18	ribosomal protein S18	21	593	31.2668	31.2339	31.1893	31.1631	31.5738	31.1751	31.3532	31.2134	31.5114	31.1556	31.2994	31.3745	31.1992	31.3732	31.4045	31.5162
Q13263	TRIM28	tripartite motif containing 28	34	587	29.7822	29.7004	29.1727	29.7619	28.8513	28.9399	28.9557	29.3101	28.4224	29.0675	28.8111	28.8194	29.7996	29.2791	29.2441	28.4538
P53621	COPA	coatomer protein complex subunit alpha	54	584	29.7527	29.872	29.1943	30.0128	29.2274	28.9828	29.1578	29.4282	28.852	29.2779	28.8755	29.0243	30.1185	29.5869	29.6052	28.688
Q00325	SLC25A3	solute carrier family 25 member 3	20	581	31.331	31.0174	30.4588	31.0414	31.2924	30.6148	31.0962	30.5446	30.6608	31.3355	30.5715	30.9781	31.0115	31.1667	30.9333	30.451
P48634	PRRC2A	proline rich coiled-coil 2A	65	579	28.4745	28.9517	28.7871	27.6438	27.8592	28.3232	29.3945	28.7276	29.6012	28.8731	28.989	28.8553	28.2636	28.1113	29.3564	28.7743
Q9UKV8	AGO2	argonaute RISC catalytic component 2	42	579	28.4887	28.8199	28.7331	28.0514	28.4965	28.4708	29.3797	28.5104	29.4337	29.1492	29.032	28.9504	28.3955	28.7044	29.3198	28.8038
P11182	DBT	dihydrolipoamide branched chain transacylase E2	24	577	29.6426	29.7417	29.7777	29.8907	30.685	30.0837	29.7053	28.6091	28.9485	30.0173	29.3728	29.7778	30.016	30.8185	29.2148	29.0442
P04792	HSPB1	heat shock protein family B (small) member 1	22	574	30.1642	30.115	30.4234	29.9987	30.8725	29.7451	30.6778	29.9443	30.2416	30.6877	30.0583	30.4228	30.6468	30.3414	30.5628	30.0858
P78406	RAE1	ribonucleic acid export 1	19	572	29.712	29.677	29.846	29.748	30.6563	29.9355	29.484	28.7993	29.0716	29.6162	29.2462	29.5499	29.7987	30.4615	29.1145	29.1298
Q13200	PSMD2	proteasome 26S subunit, non-ATPase 2	37	570	29.0829	29.1999	28.6938	29.3719	28.6732	28.6497	28.8536	29.1051	28.5333	28.8927	28.5694	28.6104	29.5102	28.7008	29.1107	28.4209
Q14764	MVP	major vault protein	42	569	29.0524	28.9713	28.7502	28.9338	29.601	28.9663	28.8	28.3802	28.5657	29.2086	28.8226	29.0345	28.7784	29.5163	28.1087	27.7284
Q16531	DDB1	damage specific DNA binding protein 1	43	569	28.4479	28.6022	28.7719	28.5591	28.4829	28.8178	28.5037	28.6522	28.3842	28.5215	28.3986	28.4568	28.8959	28.7335	28.7088	28.6835
P17987	TCP1	t-complex 1	28	568	28.9912	29.1047	28.5537	29.5748	28.7523	28.4455	29.0305	29.5097	28.7627	29.3241	28.7215	28.8688	29.5661	28.7452	29.5132	28.5885
Q9P2E9	RRBP1	ribosome binding protein 1	48	568	29.2732	29.2392	28.4621	29.1369	28.467	28.3794	28.9977	28.6791	28.5617	28.9191	28.6341	29.0802	29.1103	29.5526	28.7709	28.3219
Q9NZI8	IGF2BP1	insulin like growth factor 2 mRNA binding protein 1	32	567	29.5565	29.7962	29.6251	28.7716	28.902	29.5968	30.5725	29.9618	30.6713	30.3567	30.3751	30.2223	28.9738	29.1625	30.414	29.981
P16615	ATP2A2	ATPase sarcoplasmic/endoplasmic reticulum Ca2+ transporting 2	39	565	29.9235	29.8066	29.2165	29.9474	29.2865	28.8964	29.4082	29.3916	29.0317	29.6032	29.2234	29.4055	29.7948	29.2129	29.4773	28.8216
Q14980	NUMA1	nuclear mitotic apparatus protein 1	74	564	28.9708	28.818	29.2483	28.6006	27.4546	29.1535	28.1802	27.9848	27.7441	27.9992	28.4038	28.1601	28.3939	28.9954	27.5123	28.4774
Q96AG4	LRRC59	leucine rich repeat containing 59	19	563	30.201	30.7089	30.1544	30.3823	30.3751	30.3155	30.5006	30.4368	30.1383	30.1807	30.1287	29.8676	30.3896	30.7769	30.3788	30.707
P04075	ALDOA	aldolase, fructose-bisphosphate A	29	562	29.7269	29.9977	29.0186	30.8306	28.8211	28.3454	29.7687	30.7627	29.6049	29.7475	29.7374	29.5145	30.723	29.0193	30.5258	29.1924
Q9BZE4	GTPBP4	GTP binding protein 4	40	561	28.6543	28.5043	30.0614	28.4735	27.9464	30.2582	28.4752	29.2897	28.8997	28.6735	29.6389	29.2154	28.3063	29.3152	27.9921	30.0913
P02786	TFRC	transferrin receptor	32	558	29.8012	29.3932	28.7843	29.9496	29.2556	28.9061	29.385	29.5489	28.9763	29.6903	29.233	29.3871	29.3759	28.5744	29.2604	28.4344
P62277	RPS13	ribosomal protein S13	16	557	30.895	30.7892	30.7217	30.3774	30.1658	30.9912	30.8424	30.8473	31.0464	30.9862	30.8545	30.8853	30.9067	30.8687	31.0328	31.0831
P05388	RPLP0	ribosomal protein lateral stalk subunit P0	22	556	30.8325	30.8773	30.6504	30.7232	30.6002	30.7807	30.6481	30.7189	30.4574	30.7125	30.3214	30.4713	31.1885	30.9772	30.8987	30.4975
P62249	RPS16	ribosomal protein S16	13	556	30.8092	30.8656	30.7402	30.5575	30.6903	30.8698	31.007	30.7455	31.0847	30.974	30.7692	30.8759	30.5505	31.1213	30.9722	30.995
P62906	RPL10A	ribosomal protein L10a	15	552	31.1868	30.9609	30.5694	30.5207	29.9818	31.0192	30.5068	30.5559	30.3402	30.3574	30.2287	30.5106	30.9302	30.9427	30.4031	30.592
Q14671	PUM1	pumilio RNA binding family member 1	39	552	29.2129	29.4702	29.3273	28.8813	29.6573	29.0792	29.995	29.1735	29.8251	29.8592	29.5521	29.7827	29.2153	29.5127	29.7209	29.285
O76031	CLPX	caseinolytic mitochondrial matrix peptidase chaperone subunit	35	549	29.132	29.1409	28.8489	29.2064	29.7424	29.1766	29.0238	28.2702	28.6011	29.5689	29.1025	29.253	28.9201	29.5299	28.6926	28.4423
Q96I24	FUBP3	far upstream element binding protein 3	27	547	28.994	29.1707	29.3707	28.4983	28.5362	29.3191	29.6999	29.3021	29.7107	29.5118	29.6339	29.5147	28.6635	28.9901	29.382	29.491
Q8NDV7	TNRC6A	trinucleotide repeat containing adaptor 6A	51	545	28.6397	28.8237	28.753	28.4096	29.2396	28.7693	28.9447	28.1284	28.9063	28.9193	28.6207	28.8464	28.733	29.0153	28.7499	28.3387
P62280	RPS11	ribosomal protein S11	17	542	31.3898	31.4422	31.4508	31.0618	30.9744	31.3699	31.5118	31.4078	31.7966	31.4376	31.6018	31.5073	31.3168	31.3921	31.611	31.8619
P15880	RPS2	ribosomal protein S2	16	541	30.4709	30.5415	30.1064	29.9686	29.5442	30.1422	30.2061	30.4875	30.4865	30.0706	30.2649	30.3223	29.93	30.0116	30.3359	30.3699
Q03252	LMNB2	lamin B2	49	539	29.3664	29.0654	30.5744	28.9084	28.77	30.4241	28.9035	29.4732	29.3089	28.6369	29.6134	29.4372	28.945	29.8868	28.2008	30.3277
Q13011	ECH1	enoyl-CoA hydratase 1	17	534	31.5244	31.3938	31.3726	31.0988	32.0573	31.3758	31.2254	30.2606	30.7709	31.4344	30.9277	31.1133	31.5528	31.6417	30.9544	30.4892
Q96CW1	AP2M1	adaptor related protein complex 2 subunit mu 1	29	532	29.8008	29.7238	29.423	29.1816	29.159	29.8435	29.5565	29.4435	29.8011	29.4709	29.5163	29.5939	29.138	29.6479	29.3489	29.6166
P63173	RPL38	ribosomal protein L38	8	529	30.6562	31.0471	30.8427	30.5266	31.5984	31.05	31.4948	30.9096	31.4606	31.1912	30.748	31.2283	31.1352	31.8127	31.1917	31.2004
Q9H583	HEATR1	HEAT repeat containing 1	58	528	27.0318	27.0485	29.4044	27.0866	26.2956	29.4709	27.1727	28.2058	28.0094	27.0687	28.7981	28.0931	26.9526	28.4203	25.2368	29.4027
Q9NTJ3	SMC4	structural maintenance of chromosomes 4	59	528	29.1009	29.0669	28.9899	28.7649	28.1261	28.7717	28.3766	28.6707	28.4048	28.151	28.2462	28.1963	29.2078	29.0065	28.5449	28.4559
P55060	CSE1L	chromosome segregation 1 like	39	527	31.1067	31.3036	30.5367	31.6391	30.6035	29.8833	30.8983	31.3836	30.5406	30.8547	30.5056	30.8623	31.5176	30.3236	31.4179	30.3379
Q13151	HNRNPA0	heterogeneous nuclear ribonucleoprotein A0	21	526	29.982	30.1629	30.5525	29.5333	29.4314	30.4528	30.4732	30.2536	30.8569	30.5674	30.7044	30.2311	29.718	30.1499	30.3103	30.6767
P17480	UBTF	upstream binding transcription factor	34	524	28.9436	28.9651	29.1383	28.7128	28.9962	30.5859	28.7773	29.0302	29.2389	28.6683	29.0759	29.007	29.0111	29.9293	28.3129	29.6422
P78371	CCT2	chaperonin containing TCP1 subunit 2	33	524	28.864	29.0306	28.2947	29.6495	28.2803	28.3891	28.9402	29.7353	28.7216	29.0887	28.7718	28.7275	29.5699	28.2103	29.4482	28.3841
Q14974	KPNB1	karyopherin subunit beta 1	31	524	28.7898	28.8843	29.2795	29.1279	28.6072	29.1668	28.7188	29.2124	28.7043	28.7252	28.8958	28.8525	29.0791	28.8791	28.7351	29.0266
Q92621	NUP205	nucleoporin 205	56	524	28.0495	27.8367	29.0105	27.6477	27.5176	28.9456	27.884	28.2053	28.1749	27.9798	28.526	28.2364	27.6883	28.3232	27.3085	28.8143
Q6ZRV2	FAM83H	family with sequence similarity 83 member H	50	523	28.5275	28.4926	28.5204	28.1327	29.1079	28.3286	28.9066	27.8689	28.462	28.9253	28.365	28.7529	28.4293	28.9228	28.5111	27.9862
O60264	SMARCA5	SWI/SNF related, matrix associated, actin dependent regulator of chromatin, subfamily a, member 5	55	522	28.115	27.9688	29.3439	27.8883	27.7179	29.6453	27.5622	28.3183	28.1655	27.5788	28.6118	28.246	28.0576	28.7561	26.748	29.3531
P04899	GNAI2	G protein subunit alpha i2	23	520	29.4202	29.3443	29.4038	28.6227	28.7164	30.239	30.4248	30.474	30.6713	29.9585	29.8029	29.7694	28.565	29.2457	29.2151	30.275
Q13501	SQSTM1	sequestosome 1	22	520	29.2111	29.0775	28.8349	29.9164	30.4801	30.3318	29.8003	29.0828	29.5674	31.1364	31.0043	31.0837	27.8499	29.7055	28.3567	29.4817
P22087	FBL	fibrillarin	20	516	29.3402	29.0572	30.9565	28.9238	29.1398	30.8592	29.273	30.1838	29.8886	29.1641	30.3001	29.9023	29.2715	30.0509	28.6944	31.1127
P31689	DNAJA1	DnaJ heat shock protein family (Hsp40) member A1	21	516	29.7205	30.0554	29.9342	29.8052	30.2489	29.7751	29.4306	29.4394	29.4649	29.5075	29.2764	29.3801	30.058	30.0109	29.657	29.4502
Q8NC51	SERBP1	SERPINE1 mRNA binding protein 1	25	515	29.9588	30.5397	29.9147	30.3126	29.9739	29.9651	30.1861	30.3499	30.6005	30.0317	29.9401	30.1357	30.2512	29.7771	30.505	30.0342
O75165	DNAJC13	DnaJ heat shock protein family (Hsp40) member C13	67	513	27.947	27.9889	27.6184	27.6389	27.8374	27.7329	27.7411	27.4133	27.4478	27.5755	27.3813	27.4803	27.4872	28.0028	27.4529	27.1908
P12270	TPR	translocated promoter region, nuclear basket protein	79	512	28.3722	28.0232	28.7782	28.2135	25.1528	28.6802	26.886	28.3894	26.4675	27.3453	28.33	28.0673	28.0514	28.6824	27.6241	28.7249
Q5T4S7	UBR4	ubiquitin protein ligase E3 component n-recognin 4	86	511	28.0365	28.6445	27.8496	28.4522	28.2668	27.882	26.9565	27.3066	25.7807	27.6114	26.1981	26.8242	28.6989	28.3525	27.7201	26.743
O95347	SMC2	structural maintenance of chromosomes 2	54	509	28.9304	28.7174	28.6008	28.5611	28.2434	28.6272	28.1125	28.4876	28.1991	27.9601	27.9831	28.0028	28.9099	28.7639	28.3627	28.2739
P29401	TKT	transketolase	31	507	28.1565	28.6977	28.033	30.4133	26.9252	27.8883	29.1358	30.4375	29.0069	29.4202	29.4457	29.1445	29.9056	27.8131	29.9396	28.9655
P62829	RPL23	ribosomal protein L23	14	504	30.7573	30.8038	31.1393	30.6186	31.1522	31.2797	31.0574	30.8208	30.9717	31.1195	30.7271	30.8072	30.9321	31.641	31.1257	30.8958
Q14690	PDCD11	programmed cell death 11	74	503	26.3224	26.1037	29.7537	26.0591	24.7728	29.6693	25.8188	28.6706	27.9943	26.0154	29.1608	28.2123	25.9224	28.1517	22.4211	29.9669
O95816	BAG2	BCL2 associated athanogene 2	19	497	31.2384	31.0924	30.8476	30.4071	31.0804	30.5521	30.7158	29.7914	30.3086	30.6473	29.8148	30.4605	31.0672	31.1193	30.4914	29.5603
P05141	SLC25A5	solute carrier family 25 member 5	30	496	31.3044	31.0148	30.8144	30.9	31.1571	30.6598	30.9702	30.4139	30.6372	30.903	30.9231	30.9826	30.8362	31.2176	30.4168	30.5921
P62873	GNB1	G protein subunit beta 1	19	495	29.4661	29.5368	29.4384	29.1415	28.9918	30.5459	30.7204	30.9728	31.1611	30.3008	30.0583	30.0215	28.8194	29.2562	29.8043	30.664
Q9BUF5	TUBB6	tubulin beta 6 class V	29	494	30.137	30.1095	30.1447	29.9074	30.5652	29.6772	30.3121	29.9097	30.213	30.3416	29.4922	29.9963	30.732	30.5046	30.641	29.7065
P21589	NT5E	5'-nucleotidase ecto	26	493	28.9422	28.9876	29.2799	28.2272	28.381	30.5534	29.5843	30.1533	30.2127	29.3072	29.367	29.2632	27.9725	29.3681	28.4153	30.2128
P49368	CCT3	chaperonin containing TCP1 subunit 3	32	493	28.9929	29.199	28.5598	29.6699	28.5272	28.078	28.8385	29.6722	28.7517	29.094	28.5928	28.831	29.646	28.6127	29.3374	28.4343
Q15459	SF3A1	splicing factor 3a subunit 1	35	493	28.8219	28.9107	29.902	28.8426	29.0958	29.6904	28.8783	29.0273	28.8994	28.8267	29.434	29.1491	28.8289	29.2327	28.4719	30.0393
Q9Y5B9	SUPT16H	SPT16 homolog, facilitates chromatin remodeling subunit	48	492	28.6845	28.3598	29.1162	28.7939	28.4166	31.174	27.7278	28.5412	28.7446	28.0537	28.7684	28.0258	29.2635	29.6041	28.0037	29.3287
O75367	MACROH2A1	macroH2A.1 histone	21	491	28.7033	28.4089	30.6362	28.1728	28.4159	30.6962	28.3387	29.5687	29.2406	28.3786	29.9004	29.3475	28.5911	29.7399	27.487	30.4603
Q16643	DBN1	drebrin 1	34	491	28.962	28.6337	29.4167	28.2826	27.9879	30.7608	29.2666	30.2247	30.2429	29.2269	29.8799	29.5944	26.6617	28.7513	27.7265	30.4776
P00505	GOT2	glutamic-oxaloacetic transaminase 2	27	490	29.2593	29.5861	28.1702	30.6164	28.1937	28.3211	29.3744	30.4696	29.019	29.7551	29.6247	29.5746	29.9422	28.9777	29.6975	28.8572
P62244	RPS15A	ribosomal protein S15a	13	490	31.0517	31.1588	31.2527	30.8907	30.9152	31.3977	31.6821	31.3112	31.6647	31.7165	31.5094	31.3021	31.0345	31.3535	31.6597	31.5022
P46777	RPL5	ribosomal protein L5	17	489	29.3082	29.6014	29.884	29.7009	28.5445	30.0324	29.3594	30.1288	29.6965	29.4592	29.8578	29.4385	29.6577	29.3323	29.5612	30.1473
Q86UP2	KTN1	kinectin 1	60	488	29.1401	28.7037	27.797	28.9056	27.6491	27.7903	27.8928	28.0345	27.387	28.003	27.9969	27.9648	28.4468	28.08	27.9394	27.7498
P18206	VCL	vinculin	51	487	28.7949	28.9065	28.1901	29.5781	27.4754	27.7714	28.5526	29.6042	28.3434	28.4452	28.4157	28.5062	29.5932	27.7156	29.3373	28.1878
P62081	RPS7	ribosomal protein S7	22	484	30.3043	30.2991	30.01	30.0688	29.9848	30.1487	29.9997	30.6061	30.5589	30.1454	30.1369	30.2556	30.5672	30.2691	30.5164	30.6189
Q16666	IFI16	interferon gamma inducible protein 16	37	484	29.039	29.3329	29.2556	28.9246	28.7494	30.3844	28.9967	29.1241	29.2965	28.7967	29.1437	29.1029	29.1778	29.833	29.042	29.6186
P18621	RPL17	ribosomal protein L17	14	481	30.2938	30.2021	30.0535	29.8107	29.4529	30.0457	29.981	30.1657	30.2202	30.1142	29.9575	30.1862	30.0021	30.2665	30.1223	30.2361
P33993	MCM7	minichromosome maintenance complex component 7	33	481	28.9602	29.0133	28.4264	28.9641	28.8361	28.2566	28.6253	28.425	28.0946	28.8156	28.4	28.7275	29.1689	29.1636	28.6962	28.1579
P47897	QARS1	glutaminyl-tRNA synthetase 1	40	481	28.8739	28.9146	28.2996	28.6477	28.3163	27.9048	28.2318	28.1536	27.9466	28.2904	27.7121	28.08	28.9637	28.8006	28.479	27.6634
P50990	CCT8	chaperonin containing TCP1 subunit 8	37	481	28.8484	29.0726	28.1978	29.7657	27.2901	28.0637	28.9365	29.8976	28.7032	29.0362	28.7326	28.7212	29.501	28.2121	29.4515	28.3558
P14868	DARS1	aspartyl-tRNA synthetase 1	31	480	29.639	29.4266	28.8682	29.1686	28.89	28.4174	28.5693	28.4988	28.3016	28.5761	28.0778	28.466	29.6118	29.3236	28.8435	28.0452
Q07955	SRSF1	serine and arginine rich splicing factor 1	17	480	28.4875	28.7526	29.3918	28.6524	27.8153	29.8791	28.8556	29.4369	29.4089	29.2922	29.9553	29.6657	28.1467	28.8878	28.5085	30.2043
Q15750	TAB1	TGF-beta activated kinase 1 (MAP3K7) binding protein 1	28	472	29.4555	29.4526	29.3841	29.9719	30.9129	30.1126	29.5713	28.6714	29.3751	30.2097	29.7689	30.2017	20.9704	21.2916	20.7535	21.5578
P62241	RPS8	ribosomal protein S8	17	469	30.4262	30.5162	30.4588	30.1257	29.7142	30.1655	30.0515	30.178	30.2945	30.3495	30.1081	30.1994	30.4071	30.3277	30.2357	30.353
Q14008	CKAP5	cytoskeleton associated protein 5	62	468	27.9612	28.201	27.8016	28.2903	27.5854	28.3129	27.6058	28.2263	27.7512	27.7173	27.7962	27.612	28.2544	27.9841	28.1453	27.9837
Q1KMD3	HNRNPUL2	heterogeneous nuclear ribonucleoprotein U like 2	37	468	28.6293	28.3705	30.0223	28.2539	28.1487	29.8749	28.2842	28.8061	28.7371	28.3588	29.2602	29.0057	28.2469	29.268	27.4067	29.7571
Q9UQE7	SMC3	structural maintenance of chromosomes 3	55	467	28.4722	28.3322	28.9834	28.277	28.0381	28.8973	27.7734	28.2814	27.8452	27.8888	28.3885	28.3431	28.4079	28.7399	27.7652	28.8147
Q71DI3	H3C14	H3 clustered histone 14	15	465	32.0503	31.7182	33.8205	31.8089	32.1474	33.5005	31.4463	32.9379	32.7698	31.5115	32.8233	32.8722	32.566	33.1842	31.0497	33.7266
Q08380	LGALS3BP	galectin 3 binding protein	20	464	30.3373	30.2119	29.7651	29.9792	30.654	29.8317	29.7724	29.2335	29.5916	30.2398	29.4812	30.0466	30.0921	30.4068	29.6836	29.233
Q09161	NCBP1	nuclear cap binding protein subunit 1	28	462	28.4388	28.5937	28.8545	28.238	28.0829	28.8659	29.0168	28.6682	29.0442	29.1705	29.1959	29.0886	28.2941	28.6834	28.8116	29.0154
Q5JSZ5	PRRC2B	proline rich coiled-coil 2B	63	460	27.994	28.2194	27.9741	27.5757	28.4721	27.5724	28.6071	27.7645	28.4641	28.216	27.9986	28.2659	27.9856	28.225	28.3987	27.7652
O75083	WDR1	WD repeat domain 1	31	456	28.5554	28.7446	28.9127	28.8458	28.3869	30.0376	29.7362	29.9688	29.7249	29.9197	29.7387	29.3759	28.274	29.0256	28.5321	29.9252
P07437	TUBB	tubulin beta class I	33	455	30.7722	30.9167	30.4475	31.0037	30.9094	30.4954	30.8606	30.8157	30.5829	30.793	30.2832	30.5101	31.4756	31.169	31.2565	30.1793
P27824	CANX	calnexin	33	455	29.0912	29.3079	28.0798	30.5387	27.0204	27.911	29.0919	30.2829	28.6996	29.5145	29.413	29.1048	29.7403	27.9511	29.6028	28.5323
P22695	UQCRC2	ubiquinol-cytochrome c reductase core protein 2	17	454	29.3449	29.3824	28.6375	29.3327	29.4573	28.5655	29.9051	29.2998	29.1361	29.751	29.3859	29.4602	29.2719	29.3346	29.6305	28.8724
P23528	CFL1	cofilin 1	21	453	29.6012	29.8858	29.7714	30.6626	29.095	30.3729	30.5391	31.2691	30.6289	30.6203	30.4908	30.2967	30.4361	29.4221	30.6202	30.6063
P63244	RACK1	receptor for activated C kinase 1	21	451	29.9952	30.3978	29.3999	30.6613	29.7754	29.2804	30.0556	30.5538	29.8807	30.1737	29.7395	30.1054	30.6179	29.8137	30.4298	29.5839
Q99700	ATXN2	ataxin 2	36	451	28.7288	29.1965	28.9186	28.0057	28.1897	28.6127	29.7467	28.9965	29.8185	29.3021	29.3084	29.1801	28.6214	28.5546	29.5884	29.0547
P05198	EIF2S1	eukaryotic translation initiation factor 2 subunit alpha	30	449	28.9087	29.1261	28.4972	28.8921	28.4253	28.7507	28.6154	28.8626	28.3404	28.5388	28.5314	28.5518	28.9231	29.2606	28.9123	28.6166
P41091	EIF2S3	eukaryotic translation initiation factor 2 subunit gamma	23	447	29.3144	29.5426	29.3007	29.3221	28.9205	29.4228	29.0418	29.1781	28.9877	28.7706	29.0648	28.9186	29.5427	29.8404	29.263	29.1594
Q6P2E9	EDC4	enhancer of mRNA decapping 4	42	444	28.0781	28.5803	27.5779	28.1266	27.9945	28.4885	28.8267	28.856	29.5465	28.518	28.4972	28.9237	27.969	28.1638	28.7595	29.2387
Q9BYK8	HELZ2	helicase with zinc finger 2	79	442	25.0498	27.1304	25.0499	20.4557	21.0431	25.6772	28.704	27.9302	29.1308	28.0469	28.6708	28.2369	24.4342	25.4002	28.8396	28.2371
P48643	CCT5	chaperonin containing TCP1 subunit 5	35	438	28.6012	28.6087	27.8279	29.1473	27.9894	27.726	28.4462	29.1431	28.2596	28.6291	28.2195	28.3025	29.1745	28.102	29.0194	28.0644
O15061	SYNM	synemin	59	436	28.8268	28.6167	28.0425	27.6697	28.1897	28.4134	28.6783	27.757	28.3161	28.653	28.9508	28.6924	25.2664	26.3248	27.9267	27.9562
P06493	CDK1	cyclin dependent kinase 1	21	434	29.4063	29.238	28.7782	29.1613	28.9788	28.4384	28.889	29.0195	28.7115	28.7748	28.3654	28.7404	29.6169	29.0854	29.1067	28.4177
P45880	VDAC2	voltage dependent anion channel 2	18	431	29.8054	29.5206	29.1887	30.3183	29.7962	29.5356	30.1089	30.2399	29.6686	30.3301	30.2749	30.1478	29.0301	29.3313	29.8127	29.5089
P62263	RPS14	ribosomal protein S14	11	428	30.4168	30.2224	30.2412	29.982	29.7966	30.3139	30.5367	30.4487	30.877	30.3672	30.4318	30.3721	30.1368	30.4201	30.5789	30.7096
P00367	GLUD1	glutamate dehydrogenase 1	28	427	28.757	28.7222	28.2546	29.4595	29.132	28.4582	28.6491	28.8483	28.2412	29.1363	28.6899	28.9439	28.9695	28.9725	28.7157	28.2438
P68363	TUBA1B	tubulin alpha 1b	40	427	30.7734	30.9979	30.2572	30.9039	30.8922	30.4449	30.7668	30.5886	30.4113	30.957	29.8878	30.3848	31.2595	31.1082	31.0934	29.9021
Q06830	PRDX1	peroxiredoxin 1	19	427	30.0666	30.3016	30.2122	30.9076	30.2497	29.7543	30.3547	30.8975	30.2782	30.382	30.0636	30.193	30.8291	30.0007	30.8151	30.0107
Q13509	TUBB3	tubulin beta 3 class III	29	422	30.0206	29.8433	29.395	29.6536	29.6879	29.0407	29.7431	29.6096	29.4519	29.7241	29.094	29.4874	30.0975	29.8206	29.9929	29.1452
Q9Y265	RUVBL1	RuvB like AAA ATPase 1	25	421	28.0404	28.1608	28.4978	28.4282	28.0122	28.4293	28.0191	28.4328	27.9581	28.1879	28.2031	27.9958	28.3655	28.4044	28.2882	28.2402
P46782	RPS5	ribosomal protein S5	17	420	29.6284	30.1062	30.4295	29.9713	29.8538	30.0553	30.119	30.3373	30.5297	30.0729	30.1242	30.0321	30.0544	30.1064	30.3422	30.4895
P54136	RARS1	arginyl-tRNA synthetase 1	34	420	28.7385	28.7013	27.9889	28.4113	28.1973	27.7558	28.1675	28.0337	27.6255	28.1245	27.6273	27.8359	28.6799	28.5294	28.3271	27.5614
Q8WWI1	LMO7	LIM domain 7	62	420	26.1874	25.9363	28.0557	26.3059	26.324	29.7153	27.6055	28.9979	28.9419	27.747	28.6484	28.062	24.5003	27.6582	26.2788	29.421
O94906	PRPF6	pre-mRNA processing factor 6	36	419	27.9568	28.048	28.6833	27.8542	28.0923	28.5688	27.7182	27.9095	27.7319	27.7551	28.2039	28.1211	27.9421	28.5472	27.4795	28.6585
Q9Y230	RUVBL2	RuvB like AAA ATPase 2	28	419	28.2323	28.4247	28.6792	28.724	28.4626	28.5989	28.2736	28.6604	28.0221	28.3905	28.3287	28.3028	28.7572	28.5017	28.4607	28.502
Q99873	PRMT1	protein arginine methyltransferase 1	23	418	28.5295	28.891	28.7116	29.1336	28.0236	28.5809	28.9796	29.342	28.8525	28.9427	28.7145	28.7692	29.1017	28.3142	29.2965	28.7187
P55084	HADHB	hydroxyacyl-CoA dehydrogenase trifunctional multienzyme complex subunit beta	24	417	29.6531	29.5065	28.9146	29.4266	29.3796	29.2518	28.9009	29.0331	28.6848	29.165	28.8579	29.0051	29.2299	29.563	28.8609	28.7707
P61158	ACTR3	actin related protein 3	24	417	28.9052	28.4566	28.1499	28.6558	28.129	29.1068	29.9295	29.2827	29.0058	30.2874	29.9279	29.6278	27.6146	27.8951	28.268	29.5898
P05783	KRT18	keratin 18	28	416	29.6594	29.4215	29.1368	28.1672	28.6095	28.6869	29.58	28.5336	29.2189	29.0461	29.2089	29.182	28.1512	28.1465	28.8977	28.3022
P36578	RPL4	ribosomal protein L4	20	416	29.3771	29.2331	28.8625	29.1513	28.9404	29.2269	28.991	28.7874	28.6107	28.6826	28.8166	28.7128	29.1958	29.425	28.7529	28.9484
P62273	RPS29	ribosomal protein S29	9	416	33.0427	32.9948	32.8541	32.8135	34.3496	32.9495	33.5389	32.7043	33.3557	33.713	32.8039	33.5528	33.4159	33.7367	33.0351	33.1131
Q9Y512	SAMM50	SAMM50 sorting and assembly machinery component	25	416	28.9291	28.4753	28.5271	28.2564	28.5192	28.6901	28.6786	27.9691	28.2896	28.7667	28.5706	28.7764	27.3994	28.4332	27.9954	28.0201
P62750	RPL23A	ribosomal protein L23a	15	415	29.8147	29.9048	30.3212	29.4384	29.3982	30.2481	29.8511	30.1547	30.2437	29.8419	30.0943	29.9574	30.0535	29.6959	30.007	30.3537
Q99623	PHB2	prohibitin 2	19	415	30.1646	29.8563	29.063	30.2575	29.2822	28.9895	29.6486	29.7726	29.0498	29.7814	29.3812	29.5611	30.0784	29.8453	29.5149	29.012
Q9Y2X3	NOP58	NOP58 ribonucleoprotein	29	409	28.1086	28.0802	29.8163	27.8004	27.9923	29.731	28.3344	28.9542	28.8013	28.1845	29.2451	29.0532	28.0577	28.8235	27.498	29.8995
O00567	NOP56	NOP56 ribonucleoprotein	33	408	27.759	27.6709	29.8502	27.5281	27.3744	29.7668	27.8601	28.9558	28.5461	27.6632	29.0872	28.9315	27.3993	28.6082	26.2604	30.1431
P62826	RAN	RAN, member RAS oncogene family	16	408	30.7251	30.4886	29.7798	30.534	29.321	29.9995	29.6906	30.5641	29.7901	29.7339	30.1403	29.7218	30.7469	30.096	30.3183	30.3138
Q6NZI2	CAVIN1	caveolae associated protein 1	14	406	29.4503	29.3667	29.3232	28.8946	29.131	30.0849	28.5737	29.1153	28.9362	28.6192	28.6662	28.5768	29.067	29.4698	28.3682	29.241
P83111	LACTB	lactamase beta	25	405	28.6792	28.9455	28.3742	28.3898	28.4832	29.0869	29.5139	28.7046	29.0767	29.3092	29.0309	29.1164	27.9563	28.7984	28.6301	28.6082
Q9UMS4	PRPF19	pre-mRNA processing factor 19	21	405	29.3515	29.1866	29.911	29.1797	29.006	30.1665	28.9304	29.4417	29.333	29.0964	29.6815	29.4155	29.2602	29.7221	28.8876	30.1131
P62424	RPL7A	ribosomal protein L7a	20	403	30.3891	30.1315	30.1266	29.0857	27.5677	30.3579	28.7141	30.2856	29.622	29.0172	30.2826	30.2671	29.2193	28.7416	29.1312	30.4265
Q8IWR0	ZC3H7A	zinc finger CCCH-type containing 7A	38	401	27.7477	28.3559	28.076	27.1685	27.0203	27.9995	28.8806	28.2424	29.0521	28.7494	28.6833	28.5	27.558	27.6559	28.8244	28.3615
Q9NZ01	TECR	trans-2,3-enoyl-CoA reductase	14	401	30.1454	29.919	29.2379	29.6888	29.9317	29.3538	29.8179	29.0678	29.3964	29.8206	29.2924	29.7708	29.8034	30.108	29.5106	29.2734
P15311	EZR	ezrin	41	400	28.9914	29.3033	29.0597	29.5373	29.4808	27.8182	29.2442	29.4013	29.0255	28.7013	28.4275	28.9087	30.1706	29.4543	29.734	28.5048
O43318	MAP3K7	mitogen-activated protein kinase kinase kinase 7	30	398	29.5733	28.7347	28.6871	30.0085	30.1696	29.5094	28.974	28.0522	28.7	29.594	28.9823	30.3153	25.8055	25.5369	21.931	19.4994
P27635	RPL10	ribosomal protein L10	14	395	29.7715	29.8329	29.5939	29.5051	28.9338	29.7284	29.6054	29.708	29.9171	29.6704	29.4997	29.5326	29.6862	29.6727	29.8575	29.9187
Q96EY1	DNAJA3	DnaJ heat shock protein family (Hsp40) member A3	19	394	29.2043	28.9893	28.6759	28.9337	29.4637	29.219	28.5085	28.0437	28.552	28.8466	28.5667	28.7477	28.6213	29.5599	28.0719	28.5107
P49756	RBM25	RNA binding motif protein 25	30	392	28.4991	28.5122	29.3455	28.3596	29.1048	29.5403	28.5639	28.2658	28.3515	28.5601	29.0455	28.8881	28.2248	29.0271	27.8483	29.3646
Q7Z417	NUFIP2	nuclear FMR1 interacting protein 2	29	392	29.338	29.4045	29.0161	28.4003	28.4205	29.1348	30.1812	29.5105	30.2794	29.8908	29.9136	29.7704	28.3379	28.9682	29.9197	29.7571
O14980	XPO1	exportin 1	32	391	27.8014	27.8538	27.1229	28.2109	27.7056	27.2914	27.7856	28.025	27.6151	27.9906	27.5551	27.625	28.0911	27.8552	28.0672	27.315
P08195	SLC3A2	solute carrier family 3 member 2	27	391	28.7501	28.5925	27.7007	29.5364	28.6996	28.2143	28.4361	28.8017	28.1678	29.2095	28.8732	28.9922	28.8619	28.5934	28.6519	28.3299
Q00059	TFAM	transcription factor A, mitochondrial	18	389	29.5981	29.5645	29.9796	29.2411	29.3689	30.5028	29.3464	29.3247	29.5457	29.2116	29.2867	29.3301	29.1989	29.7883	28.9724	29.7911
Q92945	KHSRP	KH-type splicing regulatory protein	27	389	27.9542	28.3901	28.3327	28.2802	27.7241	28.3501	28.3858	28.4293	28.4323	28.4762	28.6803	28.5078	28.1715	27.9793	28.4437	28.6129
Q9Y6K9	IKBKG	inhibitor of nuclear factor kappa B kinase regulatory subunit gamma	33	389	30.431	30.3523	30.2911	30.1967	31.3426	30.3777	28.8557	27.7509	28.5049	29.3543	28.5902	29.1372	19.3344	20.1915	21.6403	22.1139
P27694	RPA1	replication protein A1	28	387	27.8075	28.3154	28.7269	27.9835	27.8002	28.5711	28.1082	28.265	28.5345	27.9681	27.8131	27.8716	28.3312	29.0539	28.2277	28.2728
P50991	CCT4	chaperonin containing TCP1 subunit 4	27	387	28.6421	28.8002	28.1658	29.3985	28.0006	27.9481	28.7094	29.4938	28.5024	28.7736	28.4745	28.5448	29.29	28.2527	29.2113	28.3276
P78344	EIF4G2	eukaryotic translation initiation factor 4 gamma 2	31	387	27.7405	28.0322	27.3506	28.0599	27.4898	27.2109	27.357	27.7184	27.2362	27.6066	27.4131	27.4415	27.9713	27.4735	27.7661	27.1605
Q86V48	LUZP1	leucine zipper protein 1	50	387	28.1092	28.0303	28.0129	27.8753	27.4686	28.6431	28.1727	28.1604	28.458	28.0189	28.3522	28.4284	27.7026	28.452	27.9149	28.5602
P32969	RPL9	ribosomal protein L9	11	386	29.5378	29.7563	29.8684	29.5676	28.8544	29.8264	29.4759	29.9229	29.5968	29.712	29.5978	29.42	29.9784	29.9708	29.602	29.8731
Q08945	SSRP1	structure specific recognition protein 1	31	386	28.4143	27.9539	28.7985	28.3375	27.8973	30.6841	27.6052	28.0573	28.2811	27.8454	28.2698	27.6612	28.7264	29.3116	27.6063	28.8758
P60174	TPI1	triosephosphate isomerase 1	20	384	28.5021	29.0999	28.3013	30.343	28.2186	27.926	29.2297	30.6313	29.3174	29.2966	29.2759	29.1246	30.1246	28.2016	30.143	28.9402
P16070	CD44	CD44 molecule (Indian blood group)	16	382	30.0449	30.2311	29.3148	31.1397	29.2797	29.968	30.3126	31.1961	30.2784	30.4982	30.3028	30.3102	30.5434	29.2121	30.4269	30.232
Q14498	RBM39	RNA binding motif protein 39	21	382	28.2923	28.4183	28.9914	28.3756	29.0548	29.0879	28.4306	28.1333	28.2186	28.7132	28.7309	28.6417	28.5626	29.399	28.1832	28.8663
P33992	MCM5	minichromosome maintenance complex component 5	33	381	28.093	28.1756	27.7588	28.0079	27.8093	27.6168	27.7676	27.724	27.3259	27.9045	27.6466	27.6516	28.1124	27.8895	27.8504	27.5387
P39019	RPS19	ribosomal protein S19	13	380	30.4974	30.7048	30.527	30.5049	30.6153	30.6606	30.696	30.8883	31.1009	30.7942	30.5233	30.6498	30.6955	30.8083	30.8216	31.0788
O60884	DNAJA2	DnaJ heat shock protein family (Hsp40) member A2	20	378	28.9616	29.2384	29.2842	28.9944	29.4951	28.8038	28.5204	28.387	28.4999	28.3681	28.1887	28.4145	29.4916	29.2223	28.6988	28.3366
P55884	EIF3B	eukaryotic translation initiation factor 3 subunit B	33	378	28.2838	28.6445	27.7884	28.8472	27.6466	27.9192	28.128	28.6271	28.0898	28.4918	27.9003	28.133	28.7803	28.2836	28.698	28.3109
Q14683	SMC1A	structural maintenance of chromosomes 1A	52	378	28.2361	28.671	29.6085	28.5319	28.312	29.4208	27.8307	28.4974	28.4135	28.4629	29.2073	28.7887	28.424	28.902	28.327	29.6987
P33176	KIF5B	kinesin family member 5B	44	377	28.242	28.2618	27.6997	28.1625	27.5372	27.3113	27.3634	27.9412	27.1299	27.2356	26.8255	27.3427	28.4167	27.6172	28.0075	27.2741
Q86V81	ALYREF	Aly/REF export factor	11	377	29.2788	29.1411	29.3638	28.8696	28.8651	29.5978	28.9175	28.9871	29.1061	28.9999	29.3398	28.9484	28.7167	29.2756	28.5277	29.2302
Q9UKM9	RALY	RALY heterogeneous nuclear ribonucleoprotein	21	376	28.9953	29.0391	30.6056	28.6321	28.7915	30.6638	29.0443	29.5293	29.5401	28.9604	30.0351	29.735	28.8849	29.8438	28.5192	30.5443
P52907	CAPZA1	capping actin protein of muscle Z-line subunit alpha 1	17	375	29.2923	29.1128	28.9438	28.9377	28.7697	29.4617	29.734	29.1958	29.1421	29.6856	29.3476	29.3209	28.7994	29.189	28.8263	29.2375
P62937	PPIA	peptidylprolyl isomerase A	15	374	30.3108	30.5122	29.2449	31.0783	28.6585	28.5692	29.8739	31.0872	29.6967	29.99	29.705	29.5294	31.0821	28.9453	30.7253	29.3311
Q9BQG0	MYBBP1A	MYB binding protein 1a	41	373	27.0532	27.0283	28.277	26.8037	26.4205	28.3179	27.0081	27.537	27.1911	26.7222	28.0253	27.7135	26.7934	27.4184	24.4446	28.6085
O00541	PES1	pescadillo ribosomal biogenesis factor 1	24	372	28.0603	28.0572	29.4382	27.6935	26.8149	29.5734	27.4964	28.6522	28.2209	27.5944	28.8401	28.5514	27.6739	28.2345	26.1815	29.5647
P40926	MDH2	malate dehydrogenase 2	19	371	28.7594	29.0721	27.9163	30.4758	27.8582	27.8531	29.1414	30.1988	28.8621	29.6223	29.4452	29.4129	29.7022	27.8179	29.5936	28.7002
P49790	NUP153	nucleoporin 153	43	370	28.0812	28.0212	28.7312	27.9039	28.2109	28.5314	28.0748	27.9659	28.0386	28.1527	28.3752	28.4774	27.8972	28.5291	27.7339	28.6384
P08865	RPSA	ribosomal protein SA	17	369	28.0687	28.3468	27.848	29.1269	27.8335	27.5071	28.4557	29.1831	28.4196	28.4891	28.4859	28.1035	29.0743	27.9742	29.0447	28.0328
Q96KR1	ZFR	zinc finger RNA binding protein	39	369	27.6925	27.7916	29.0995	27.2261	27.5296	28.8699	27.9037	28.0695	28.152	27.665	28.7246	28.2425	27.2244	28.0079	27.1746	29.0395
P27816	MAP4	microtubule associated protein 4	35	368	28.6062	28.9509	28.3805	28.9587	28.5382	28.2534	28.7188	28.9499	28.5226	28.4641	28.4075	28.4902	28.8643	28.2303	29.1391	28.2435
Q9UQ35	SRRM2	serine/arginine repetitive matrix 2	50	368	27.367	27.9943	28.9013	27.4823	26.9771	29.312	27.7859	28.3511	28.4363	27.5562	28.4859	28.1016	26.9681	28.5403	26.9538	29.2283
P26196	DDX6	DEAD-box helicase 6	24	367	28.0847	28.1956	27.7655	27.8324	27.6422	27.968	28.4888	28.5525	28.9652	28.3557	28.3241	28.4768	27.9766	27.7953	28.4935	28.6714
Q08188	TGM3	transglutaminase 3	28	367	28.2949	27.6798	28.7995	28.4576	29.4447	27.718	28.163	27.3939	28.4289	27.9265	28.0777	28.1729	28.6093	28.3933	28.0903	28.1434
O94925	GLS	glutaminase	23	366	28.652	28.5092	27.5019	29.0185	27.8574	27.4705	28.0912	28.5404	27.5323	28.4028	28.2101	28.1499	28.572	27.7612	28.2063	27.4664
Q9H0D6	XRN2	5'-3' exoribonuclease 2	35	366	27.9122	27.9829	28.2318	27.7424	27.1903	28.2056	28.063	28.1063	28.0188	27.8968	28.2417	28.1419	27.9772	28.1287	27.9363	28.2918
Q9H0H5	RACGAP1	Rac GTPase activating protein 1	29	366	27.8924	27.8332	28.3853	27.0435	27.0425	29.2248	27.4877	28.4174	28.6372	27.3077	27.5802	27.5828	27.4154	28.5839	27.2163	29.2163
P19367	HK1	hexokinase 1	39	365	28.6082	28.3392	27.1483	29.0907	26.9099	27.1359	28.0095	28.6103	27.3287	28.4627	28.2036	28.3229	28.1806	27.6377	28.3143	27.4115
Q00577	PURA	purine rich element binding protein A	18	365	29.0023	29.2624	29.1168	28.2888	28.4607	29.0637	30.0109	29.3229	30.0926	29.8187	29.8793	29.6547	28.7048	28.9192	29.9076	29.4498
Q7Z2W4	ZC3HAV1	zinc finger CCCH-type containing, antiviral 1	37	365	27.9447	28.2055	27.8854	27.5388	27.4216	27.8246	28.5199	27.9175	28.3761	28.2277	28.1143	27.9811	27.8104	27.9564	28.3168	28.0155
O14920	IKBKB	inhibitor of nuclear factor kappa B kinase subunit beta	41	364	29.7377	29.7922	29.498	29.0279	30.1968	29.4185	27.8457	26.5714	27.7584	28.4723	27.9829	28.2518	21.2751	21.5617	22.7344	21.9074
P07339	CTSD	cathepsin D	16	363	28.3922	28.4993	28.6814	29.496	29.0369	28.1141	28.6449	28.9377	28.381	28.5734	28.8483	28.6121	28.9266	28.0715	28.8549	28.5151
P40967	PMEL	premelanosome protein	11	363	31.1176	30.8872	29.7041	30.7243	30.3522	31.1801	30.7355	30.8966	31.1449	30.4652	30.4122	30.7288	30.2083	30.7078	30.3757	31.1086
Q99729	HNRNPAB	heterogeneous nuclear ribonucleoprotein A/B	17	361	28.6578	28.7244	29.4057	28.6923	28.2914	29.8227	28.8512	29.4218	29.384	29.1864	29.6845	29.2808	28.6778	29.1641	28.6516	30.01
P16989	YBX3	Y-box binding protein 3	26	360	29.2126	29.5863	29.4175	28.7157	28.7173	29.4366	30.2975	29.5843	30.3292	29.9265	30.0541	30.0264	29.0854	28.9105	30.2802	29.7674
P18754	RCC1	regulator of chromosome condensation 1	17	360	27.8826	27.8181	29.6934	28.0977	27.3695	29.9928	27.7296	28.8688	28.5895	28.1043	29.3223	28.8909	28.0032	29.0292	27.4564	29.8992
P47756	CAPZB	capping actin protein of muscle Z-line subunit beta	23	360	29.1215	28.9278	28.7202	28.8712	28.4534	29.3695	29.5542	29.2715	29.0345	29.7751	29.4032	29.4375	28.2971	28.7574	28.6176	29.28
Q9BTV4	TMEM43	transmembrane protein 43	23	360	28.1762	28.2687	28.1327	28.8369	27.4496	28.3307	28.3914	28.8054	28.1096	28.3608	28.4686	28.2857	28.5729	28.1689	28.4246	28.3494
Q15758	SLC1A5	solute carrier family 1 member 5	13	359	28.8698	28.6428	28.1284	29.1567	28.4889	27.9583	28.5586	28.6065	28.1299	28.8508	28.3453	28.633	28.6352	28.4984	28.609	27.8234
P42167	TMPO	thymopoietin	27	358	28.8542	29.0931	30.2665	28.5368	28.7872	29.9484	28.8451	29.56	29.503	28.8495	29.2385	29.333	28.7139	29.3429	28.6541	30.2913
Q02880	TOP2B	DNA topoisomerase II beta	73	358	26.7093	26.9258	28.6854	26.4353	23.1438	29.4784	23.8593	27.4377	27.3488	24.6544	27.6687	27.6698	27.0823	28.3935	23.9546	28.9113
O95373	IPO7	importin 7	29	357	27.7866	28.208	27.7516	28.6172	27.39	27.3962	28.2866	28.6408	27.9361	28.171	27.9453	27.8194	28.5177	27.8641	28.673	27.5976
Q9NVP1	DDX18	DEAD-box helicase 18	31	357	27.6066	27.5333	29.6158	27.3545	27.0453	29.7025	27.5088	28.4921	28.1322	27.6566	29.0727	28.2806	27.4166	28.511	26.5477	29.5067
O75694	NUP155	nucleoporin 155	38	356	27.6859	27.5035	28.0603	27.4124	26.797	27.9865	27.2663	27.65	27.2561	27.2107	27.6617	27.4512	27.2457	27.5593	26.8747	27.9439
P68133	ACTA1	actin alpha 1, skeletal muscle	26	354	32.0295	31.4398	32.4025	31.9844	31.9476	32.9195	32.3319	33.1254	32.8185	32.3925	32.299	32.2328	31.5854	33.0307	31.7651	32.7772
O94973	AP2A2	adaptor related protein complex 2 subunit alpha 2	31	353	27.6511	27.9498	28.0123	27.3921	27.654	28.3647	28.0159	27.8305	28.3301	28.0236	27.9483	28.0568	27.3481	27.6948	27.8964	27.9401
O95573	ACSL3	acyl-CoA synthetase long chain family member 3	34	353	28.3474	28.1768	27.4997	28.3957	28.1214	27.55	28.0298	27.8355	27.5508	28.0691	27.6	27.8913	28.0478	28.0753	27.9436	27.3122
P31942	HNRNPH3	heterogeneous nuclear ribonucleoprotein H3	17	353	29.2241	29.3637	30.6524	28.89	28.9748	30.7514	29.5351	30.1427	30.3803	29.6017	30.3086	30.0162	28.9917	29.7073	29.1671	30.9076
Q13838	DDX39B	DExD-box helicase 39B	19	352	28.4591	28.3338	28.6428	28.7813	27.6499	28.4006	27.811	28.5243	27.7959	27.9528	28.4458	28.2009	28.5219	28.3135	27.75	28.4067
P61160	ACTR2	actin related protein 2	19	351	28.7243	28.3937	27.9865	28.3894	28.1547	28.8826	29.6813	28.9689	28.7609	30.0877	29.6511	29.3244	27.812	28.3235	28.1204	29.1929
Q5T749	KPRP	keratinocyte proline rich protein	29	351	28.7184	27.6267	28.3649	28.5329	30.5918	27.8904	29.0618	27.734	28.3932	27.5137	28.5696	28.3721	27.5391	28.7666	28.7485	29.2794
P19525	EIF2AK2	eukaryotic translation initiation factor 2 alpha kinase 2	25	350	28.1605	28.4772	28.3524	27.722	27.487	28.2492	28.8379	28.4844	29.1982	28.236	28.3072	28.1367	27.724	28.1401	28.6569	28.4183
P04844	RPN2	ribophorin II	18	348	29.6902	29.0899	28.5242	29.4424	28.1202	27.9346	29.2523	29.3483	28.567	29.2695	29.0548	28.7982	29.2282	28.5319	29.2139	28.4653
Q9P2J5	LARS1	leucyl-tRNA synthetase 1	40	348	27.8566	27.8543	27.2028	27.6842	27.1792	26.7996	27.0224	27.2934	26.8977	27.051	26.521	26.9201	27.9284	27.5396	27.5641	26.5646
P02788	LTF	lactotransferrin	39	347	26.6606	27.2189	28.1087	27.5738	29.2148	28.2801	28.0742	26.8441	27.7332	27.4357	28.2151	28.0685	28.1044	27.4574	28.5526	27.375
P46783	RPS10	ribosomal protein S10	11	347	28.2335	28.6631	28.0986	28.3888	28.1794	28.0646	28.4871	28.6346	28.8543	28.7733	28.3942	28.4032	28.7105	28.2753	28.7643	28.5005
P34897	SHMT2	serine hydroxymethyltransferase 2	25	346	28.0089	28.3136	26.9698	29.5007	27.8975	27.7886	28.2738	29.1784	27.9881	28.8917	28.4221	28.515	28.6887	27.7735	28.6924	28.0213
Q99832	CCT7	chaperonin containing TCP1 subunit 7	24	346	28.156	28.3772	27.5447	28.8394	27.5352	27.3871	28.0596	28.9253	27.9349	28.2688	27.8223	27.9143	28.7704	27.5178	28.6083	27.7057
P01892	HLA-A	major histocompatibility complex, class I, A	21	345	29.2432	29.0785	28.1832	29.6352	28.688	28.7043	28.9207	29.2341	28.8267	29.0955	28.8593	28.8582	28.7241	27.8908	28.6462	28.1875
P54886	ALDH18A1	aldehyde dehydrogenase 18 family member A1	33	345	28.0304	28.1587	27.4225	28.7064	28.1705	27.6877	27.9383	28.2492	27.4751	28.1683	27.9933	28.1029	28.112	28.0111	27.9735	27.3905
Q6WCQ1	MPRIP	myosin phosphatase Rho interacting protein	41	345	27.2323	27.2733	27.5889	26.6089	26.0127	28.4243	28.2885	28.2092	28.2806	27.8167	27.5498	27.4661	26.3711	27.4865	27.3291	27.9038
O60762	DPM1	dolichyl-phosphate mannosyltransferase subunit 1, catalytic	17	344	29.2255	28.8563	28.7736	28.7853	29.3589	28.634	28.969	28.218	28.488	29.0778	28.3132	29.0513	29.0071	29.586	28.7036	28.3902
O75746	SLC25A12	solute carrier family 25 member 12	30	343	28.0273	27.8072	27.5643	27.792	28.2372	27.5239	27.8677	27.1179	27.5156	28.0154	27.5216	27.8521	27.7713	28.2636	27.5826	27.1752
P62136	PPP1CA	protein phosphatase 1 catalytic subunit alpha	21	343	28.4034	28.5415	28.8113	28.599	28.352	29.2344	28.4649	28.9853	28.7811	28.6805	28.8279	28.7016	28.4625	28.8237	28.1801	29.2158
Q15424	SAFB	scaffold attachment factor B	33	342	27.9648	27.8237	29.8559	27.7828	27.9244	29.6157	27.5828	28.6488	28.4489	27.5642	28.9329	28.5989	27.4454	28.9054	26.1739	29.6763
P18124	RPL7	ribosomal protein L7	15	341	29.7611	29.7433	29.7469	29.5638	29.2488	29.725	29.2847	29.4467	29.2604	28.959	29.1952	29.2233	29.6839	29.7923	29.3643	29.3997
Q9BVP2	GNL3	G protein nucleolar 3	25	341	28.1085	27.8979	28.6237	27.8179	27.7524	28.7904	27.8488	28.101	27.9937	27.9599	28.2389	28.291	27.8639	28.3986	27.3523	28.6732
P05023	ATP1A1	ATPase Na+/K+ transporting subunit alpha 1	41	340	30.7914	30.5788	29.5391	31.1056	29.5959	28.4042	30.1749	30.9529	29.6256	30.3214	29.8852	29.9867	30.6453	29.4261	30.2286	29.4419
P62917	RPL8	ribosomal protein L8	13	340	30.5371	30.33	29.7464	29.994	28.9819	30.19	29.3854	30.0874	29.6927	29.7078	29.5854	29.9768	30.181	29.6415	30.0313	29.8587
Q9Y4K1	CRYBG1	crystallin beta-gamma domain containing 1	37	340	28.1541	28.3928	27.7757	27.4036	27.7905	27.998	28.0767	27.1425	27.9038	27.4882	27.6536	27.6826	25.6663	27.0906	27.3115	27.1915
P04083	ANXA1	annexin A1	23	339	28.9807	27.9032	27.9516	28.9238	28.2056	26.7706	28.2581	29.0706	28.0647	28.1338	28.5524	28.0454	28.9573	26.871	28.9713	28.3162
O14979	HNRNPDL	heterogeneous nuclear ribonucleoprotein D like	18	338	28.2612	28.4799	29.8222	28.1674	28.0158	29.7489	28.5153	29.0708	29.1302	28.8634	29.332	29.034	28.3822	29.1345	28.1798	29.7495
O60832	DKC1	dyskerin pseudouridine synthase 1	29	338	27.2814	26.8703	28.8298	26.6244	26.5863	29.3289	27.4413	28.3716	27.8662	27.7178	28.5347	27.97	27.0262	27.7606	26.8238	29.4291
Q15365	PCBP1	poly(rC) binding protein 1	17	338	29.1024	29.2062	29.3307	29.1591	29.1071	29.353	29.2332	29.288	29.1661	29.1491	28.9839	29.0229	29.3096	29.3386	29.2431	29.2598
O00410	IPO5	importin 5	31	336	27.606	27.6997	26.7307	28.4155	26.2904	26.7981	27.4414	28.3673	27.285	27.5734	27.2307	27.2666	28.2716	26.9761	28.1431	27.0409
O15027	SEC16A	SEC16 homolog A, endoplasmic reticulum export factor	43	336	27.7201	28.136	27.725	27.7542	28.2461	27.8835	27.8964	27.2609	27.6457	27.7452	27.2763	27.883	27.9854	28.307	27.9288	27.2285
Q9NZM1	MYOF	myoferlin	62	336	27.0787	27.3289	26.191	27.7076	25.0527	27.0544	27.2049	28.0044	27.1413	27.2217	26.8722	26.9007	27.2839	23.439	27.22	26.848
P35637	FUS	FUS RNA binding protein	11	335	28.2649	29.0107	29.0689	28.6966	28.6934	29.1562	29.4843	29.4804	30.3434	29.7414	29.9929	29.8715	28.6921	29.3921	29.4295	30.3549
Q9NUD5	ZCCHC3	zinc finger CCHC-type containing 3	21	335	27.4839	27.7565	27.6213	26.6443	26.6218	27.451	28.441	27.9263	28.8579	28.3844	28.1904	28.0811	27.1219	27.0815	28.6516	28.177
Q7KZF4	SND1	staphylococcal nuclease and tudor domain containing 1	33	333	28.4937	28.5737	27.5915	28.9821	26.5411	27.1736	27.6538	28.4752	27.5439	27.7435	27.8256	27.6726	28.7489	27.7	28.3955	27.6013
Q99613	EIF3C	eukaryotic translation initiation factor 3 subunit C	25	333	28.1182	28.4006	27.7897	28.2926	27.3813	27.3416	27.9666	28.1774	27.8911	27.9234	27.8648	27.6923	28.26	27.2848	28.235	27.5157
P35606	COPB2	coatomer protein complex subunit beta 2	36	332	28.3848	28.0749	27.6957	28.7276	26.5978	27.3673	27.8283	28.3024	27.6088	27.8296	27.6252	27.5938	28.588	27.7296	28.3729	27.458
Q12769	NUP160	nucleoporin 160	38	332	27.164	26.9353	28.258	26.9159	26.6313	28.217	27.1066	27.5365	27.227	26.6178	27.8648	27.3608	27.0477	27.5843	26.603	28.2512
P20042	EIF2S2	eukaryotic translation initiation factor 2 subunit beta	25	331	28.7174	29.018	28.6557	28.8543	28.3741	28.68	28.3591	28.5314	28.3941	28.0416	28.3186	28.3688	28.8363	28.9778	28.6912	28.6768
Q14137	BOP1	BOP1 ribosomal biogenesis factor	31	331	27.0345	27.0541	29.2149	27.141	26.4266	29.3203	27.1576	27.9546	27.6909	26.9108	28.3494	27.8416	27.3846	28.0272	26.4152	29.0789
P53618	COPB1	coatomer protein complex subunit beta 1	38	330	28.1785	28.0051	27.4636	28.3762	25.9998	27.2388	27.5017	27.7409	26.6899	27.3342	27.0265	27.0837	28.3937	27.68	27.9426	26.9358
Q8IWZ3	ANKHD1	ankyrin repeat and KH domain containing 1	45	329	27.2691	27.4983	27.4824	27.1732	27.8068	27.2458	27.6457	27.0381	27.4518	27.5861	27.021	27.3958	27.6982	27.765	27.9226	26.98
P46060	RANGAP1	Ran GTPase activating protein 1	31	328	28.03	28.0051	28.3864	28.0507	27.5148	28.2756	27.9181	28.5636	28.1802	27.9902	28.3629	28.0513	28.1065	28.1549	27.9167	28.4606
Q15397	PUM3	pumilio RNA binding family member 3	25	328	26.9022	26.7196	28.7491	26.7877	27.0165	29.2541	26.633	28.0444	27.7276	26.9495	28.4248	27.9337	26.9015	28.1715	25.5646	29.2839
Q8TCS8	PNPT1	polyribonucleotide nucleotidyltransferase 1	36	328	27.7803	28.0236	27.2856	27.7286	25.6222	27.4298	28.3021	28.304	28.5076	27.7715	27.6339	27.8199	27.5035	25.9007	28.2201	27.497
Q9H078	CLPB	ClpB homolog, mitochondrial AAA ATPase chaperonin	21	328	28.6927	28.3141	27.8831	28.3959	28.7445	28.2994	27.8174	27.1625	26.5886	28.0236	27.7856	27.9248	28.093	28.6593	27.3242	27.2512
Q9NYJ8	TAB2	TGF-beta activated kinase 1 (MAP3K7) binding protein 2	23	327	29.0016	29.06	29.1698	29.6148	30.6751	29.8123	29.0458	28.1124	28.8964	29.6704	29.137	29.6623	22.3959	21.2861	20.6126	21.7994
P51149	RAB7A	RAB7A, member RAS oncogene family	18	326	28.5503	28.5043	27.9329	29.3763	27.8103	27.7655	28.3819	29.2042	28.1649	28.64	28.3407	28.359	28.9379	28.0085	28.7649	27.7243
Q15084	PDIA6	protein disulfide isomerase family A member 6	15	326	29.5238	28.9164	28.0002	29.2568	27.1957	27.0941	28.2294	28.8241	27.5936	28.3432	28.2687	28.1901	29.097	28.1143	28.45	27.6144
P57088	TMEM33	transmembrane protein 33	13	325	29.1465	29.0066	28.6447	28.8322	29.2035	28.3534	29.4432	28.4154	28.884	29.5129	28.8779	29.1322	28.8848	29.2536	29.0198	28.5872
Q12788	TBL3	transducin beta like 3	37	325	26.6079	26.4181	29.1909	25.9318	24.9135	29.2731	25.8574	27.8322	27.5101	25.9509	28.1953	27.5429	26.4466	27.9916	24.5341	29.3654
Q15046	KARS1	lysyl-tRNA synthetase 1	28	325	28.3572	28.7271	28.3653	28.5661	28.496	28.1199	28.3836	28.3854	27.9238	28.4809	28.0528	28.2655	28.6101	28.3883	28.6081	27.7554
P10586	PTPRF	protein tyrosine phosphatase receptor type F	57	324	27.7521	27.5631	25.5796	27.8784	28.1527	27.7193	28.5984	27.5778	28.0558	28.2877	27.5633	27.6787	21.4929	23.1361	21.9999	20.6129
Q13547	HDAC1	histone deacetylase 1	18	324	29.0937	28.9241	28.6526	28.6567	28.5851	28.5267	28.5747	28.3486	28.2343	28.6129	28.267	28.5142	28.7206	28.6264	28.5568	28.3974
Q9UKD2	MRTO4	MRT4 homolog, ribosome maturation factor	19	324	28.3011	28.2084	29.4714	28.3255	27.9922	29.3224	27.7191	28.5911	28.2484	27.8093	28.8241	28.6082	28.654	29.7103	27.5505	29.2887
O15042	U2SURP	U2 snRNP associated SURP domain containing	33	323	28.4729	28.6886	29.6311	28.3553	28.3641	29.5974	28.6976	28.9494	28.8785	28.6888	29.2458	28.9994	28.4665	28.9795	28.188	29.5032
Q96GQ7	DDX27	DEAD-box helicase 27	36	322	26.5095	26.6291	29.0582	26.64	26.1704	28.9725	26.5495	27.6549	27.2893	26.4958	28.1677	27.6049	26.5466	27.8517	25.3533	29.1568
O43852	CALU	calumenin	20	321	28.654	28.3761	27.901	29.1991	27.8322	27.9906	28.3339	28.7792	28.0328	28.4285	28.5191	28.3183	28.9231	27.7816	28.5961	27.7725
P61353	RPL27	ribosomal protein L27	8	321	30.1892	30.0937	30.236	29.6336	28.9885	30.4259	29.2914	29.9699	29.6746	29.4898	29.5949	29.7244	29.8667	29.7601	29.6605	30.1443
Q9NQC7	CYLD	CYLD lysine 63 deubiquitinase	35	321	29.8086	29.8128	29.527	29.3989	30.663	29.8196	25.1699	23.6687	25.4218	25.959	24.7915	26.5815	21.337	21.2178	21.4444	22.641
O75534	CSDE1	cold shock domain containing E1	39	320	28.1954	28.5208	27.9937	28.1728	27.205	27.8718	28.5142	28.2372	28.6567	28.2837	28.0646	28.3145	28.2504	28.1099	28.5852	28.121
Q9NYF8	BCLAF1	BCL2 associated transcription factor 1	43	320	28.0301	28.2446	29.1511	27.6686	27.9929	29.1677	28.7025	28.5238	28.8547	28.626	29.3831	28.8607	27.5449	28.391	28.127	29.3144
Q9UNX4	WDR3	WD repeat domain 3	40	320	26.5644	26.3316	28.4447	26.5431	26.2987	28.6075	25.2958	27.4205	27.2128	26.6306	27.8198	27.508	26.6832	27.9415	23.9645	28.5735
P36542	ATP5F1C	ATP synthase F1 subunit gamma	13	319	30.7261	30.4237	29.84	30.6132	30.8601	30.0804	29.9684	29.5715	29.3883	30.0024	29.4685	30.2356	30.3057	30.7927	29.542	29.4198
Q12849	GRSF1	G-rich RNA sequence binding factor 1	17	319	28.5623	28.5775	28.1276	28.1075	27.8963	28.0183	28.6069	28.2425	28.6285	28.6319	28.2259	28.1588	27.9078	27.9997	28.4758	28.0982
P07737	PFN1	profilin 1	14	318	30.4146	30.4827	29.3508	30.8867	28.4689	28.4465	29.7382	30.7227	29.3656	29.5385	29.2729	29.374	31.1405	29.1652	30.6154	28.9847
P25311	AZGP1	alpha-2-glycoprotein 1, zinc-binding	19	318	28.5322	28.4639	29.23	29.061	30.3659	29.1178	28.7071	28.1892	28.9391	28.5314	29.0784	29.1965	28.8789	28.7517	28.8152	28.7012
P62888	RPL30	ribosomal protein L30	10	318	30.8433	30.9165	30.6835	30.5793	30.5694	30.78	30.6165	30.4677	30.2831	30.4407	30.3666	30.566	30.7811	30.5764	30.5067	30.5466
Q9HCE1	MOV10	Mov10 RISC complex RNA helicase	34	318	27.5086	27.7248	27.5405	24.5434	21.4194	27.381	27.969	27.4778	28.194	27.7492	27.8967	27.8538	26.0131	25.9829	27.5914	27.6736
P02751	FN1	fibronectin 1	54	317	27.2168	27.5055	27.4661	26.6134	26.641	28.9186	27.4028	27.7897	28.1493	26.3096	27.0898	27.1156	26.2477	27.6089	26.1177	28.105
P42285	MTREX	Mtr4 exosome RNA helicase	33	316	27.1516	27.0569	28.2544	27.0641	26.0237	28.291	26.6756	27.6246	27.1832	26.9192	27.9694	27.375	27.1113	27.6427	26.4428	28.373
P16278	GLB1	galactosidase beta 1	17	315	28.7828	28.3662	28.4712	27.7652	28.0112	28.8804	28.5353	27.9247	28.2717	28.4069	28.5213	28.3421	27.3289	28.2542	27.8238	28.4709
Q92616	GCN1	GCN1 activator of EIF2AK4	60	315	27.3848	27.6307	27.3118	27.7784	25.835	27.0807	27.598	27.9331	27.3855	27.3791	27.138	27.2156	27.981	26.9912	27.833	27.4872
Q8TEQ6	GEMIN5	gem nuclear organelle associated protein 5	39	314	27.1726	27.3489	26.9127	27.0603	24.9653	27.2647	27.4786	27.3608	27.4993	27.4356	27.3103	27.1863	27.1116	26.8496	27.5945	27.2939
P12268	IMPDH2	inosine monophosphate dehydrogenase 2	24	313	28.0601	28.3408	27.5278	28.9828	27.4514	27.5435	27.9891	28.8391	27.7434	28.0246	27.8394	27.6668	28.6356	26.2536	28.6109	27.4475
Q07021	C1QBP	complement C1q binding protein	9	313	28.6644	28.7988	28.3547	29.3202	28.8669	28.5653	28.7283	29.0322	28.51	29.2004	28.7733	28.8072	28.91	28.8693	28.933	28.3804
P31151	S100A7	S100 calcium binding protein A7	9	312	28.2578	28.0132	27.9736	28.0261	30.5876	28.5602	28.4499	27.7596	27.5004	28.2278	28.9912	28.8919	27.8609	28.3026	28.3583	28.7214
Q00341	HDLBP	high density lipoprotein binding protein	41	312	28.6553	28.8528	28.4098	28.9577	25.5304	27.9225	27.7104	28.3832	27.9138	28.2243	27.9056	28.0449	28.7944	28.5654	28.408	27.9402
Q12931	TRAP1	TNF receptor associated protein 1	27	312	29.181	28.6776	27.5445	28.9354	27.6943	27.3398	27.8584	28.3739	27.2829	28.073	27.6774	27.9962	28.6331	27.7928	28.0983	27.1283
Q9GZL7	WDR12	WD repeat domain 12	19	312	27.8661	27.7869	29.2702	27.9895	27.9203	29.5496	27.8727	28.5695	28.2786	27.9617	28.9076	28.4755	27.9652	28.8752	27.4916	29.2178
P62258	YWHAE	tyrosine 3-monooxygenase/tryptophan 5-monooxygenase activation protein epsilon	24	311	27.9103	28.1594	27.7607	29.0125	27.7796	27.7672	28.2554	29.3307	28.4468	28.7957	28.594	28.3384	28.993	27.8042	29.2668	28.5026
P25205	MCM3	minichromosome maintenance complex component 3	34	310	27.4924	27.633	27.1814	27.7922	27.3321	27.1028	27.3747	27.5132	27.0813	27.4108	27.2647	27.1761	27.7554	27.3017	27.5587	27.0607
P14314	PRKCSH	protein kinase C substrate 80K-H	24	309	28.4722	28.7923	27.4937	30.0508	25.2675	27.2032	28.6862	29.6223	28.4265	28.9152	28.7916	28.6468	29.1866	25.7635	29.0785	27.8729
P46781	RPS9	ribosomal protein S9	20	309	29.5069	29.5539	29.2425	29.078	28.6606	29.0223	29.628	29.1517	29.5284	29.3804	29.4507	29.2107	29.0309	29.084	29.5216	29.3135
Q02543	RPL18A	ribosomal protein L18a	14	308	29.8399	29.8308	29.7073	29.4533	28.6602	29.9057	29.1078	29.4755	29.2601	29.1147	29.2859	29.4604	29.5294	29.1788	29.2969	29.631
O75400	PRPF40A	pre-mRNA processing factor 40 homolog A	31	306	27.9033	27.781	28.9121	27.5144	28.1736	29.1857	27.5502	28.043	28.0351	27.9789	28.7423	28.5314	26.5606	28.4738	26.2845	29.0173
P53396	ACLY	ATP citrate lyase	39	306	28.3027	28.1952	27.0355	28.6373	22.6605	26.0429	27.2606	28.2138	26.6147	27.1465	26.5634	25.8421	28.6722	27.3074	28.1792	26.3845
Q92598	HSPH1	heat shock protein family H (Hsp110) member 1	35	306	27.3303	27.8332	27.0131	28.4563	26.6098	26.8511	27.5421	28.3502	27.2069	27.7477	27.2927	27.5375	28.1261	27.0587	28.1127	27.0269
Q9H089	LSG1	large 60S subunit nuclear export GTPase 1	33	306	28.541	28.4341	27.8511	28.264	28.2929	27.8858	28.3914	27.8819	27.9742	28.2454	27.9652	28.2698	28.0794	28.5263	27.6549	27.6018
Q9BYJ9	YTHDF1	YTH N6-methyladenosine RNA binding protein 1	20	305	28.449	28.7391	28.4097	27.983	28.1713	28.1879	29.1491	28.5136	29.2199	28.9461	28.91	28.812	28.359	28.3325	29.0509	28.6118
Q9Y262	EIF3L	eukaryotic translation initiation factor 3 subunit L	24	305	27.9293	28.0904	27.4347	28.2098	27.0862	27.2109	27.7725	28.0696	27.6402	27.8544	27.5544	27.5933	28.2349	27.6009	28.0928	27.9616
P39656	DDOST	dolichyl-diphosphooligosaccharide--protein glycosyltransferase non-catalytic subunit	16	303	29.3103	28.8091	27.9472	28.9969	27.6055	27.3305	28.2341	28.4441	27.716	28.47	27.9698	28.2482	28.8761	27.9769	28.5078	27.8794
Q99459	CDC5L	cell division cycle 5 like	39	303	27.5042	27.412	28.459	27.2367	26.4431	28.4348	27.2219	27.5189	27.3455	26.8418	27.9199	27.5342	27.2483	27.836	26.7557	28.3201
P29508	SERPINB3	serpin family B member 3	18	302	28.649	27.8866	29.0392	28.6304	29.9218	28.43	28.6105	27.9585	28.6447	28.2634	28.8475	28.5282	27.9773	28.3569	28.6755	28.7788
P23284	PPIB	peptidylprolyl isomerase B	15	301	28.8452	29.1432	27.8817	30.178	28.6412	28.2943	29.0656	29.989	28.8623	29.3961	29.1656	29.21	29.5932	29.0123	29.687	29.3282
P62913	RPL11	ribosomal protein L11	15	301	30.208	30.1321	30.1911	29.9977	30.0392	30.032	30.0196	30.0137	29.9639	29.9869	29.8093	29.962	30.1209	30.0334	30.035	30.1185
Q8NI36	WDR36	WD repeat domain 36	35	300	25.4663	25.6705	28.862	26.0502	25.9542	28.9086	26.1261	27.5681	27.064	25.8055	28.0655	27.2297	25.3216	27.5625	23.9922	28.9525
Q9NZN4	EHD2	EH domain containing 2	24	298	27.6701	27.7742	27.3696	27.6293	27.3482	27.1802	26.9708	27.1794	27.2292	27.034	26.7429	27.0308	27.7641	27.5592	27.3297	27.2258
O15144	ARPC2	actin related protein 2/3 complex subunit 2	19	297	28.179	27.9125	27.6943	28.0223	27.6292	28.5034	29.3725	28.4988	28.298	29.72	29.0776	28.8934	27.1045	27.0828	27.5872	28.7525
Q0ZGT2	NEXN	nexilin F-actin binding protein	37	297	27.6834	27.4914	28.44	26.7179	27.3278	29.3651	28.3415	28.6228	28.9351	27.9528	28.0947	27.9534	24.6346	27.594	26.2303	28.9261
Q5SRE5	NUP188	nucleoporin 188	35	297	27.385	27.3405	27.3719	26.989	27.3573	27.3767	27.0289	26.6483	26.8631	27.1405	26.9343	27.1802	27.3512	27.5851	26.9373	27.0108
Q9UBX3	SLC25A10	solute carrier family 25 member 10	14	297	29.0653	28.9064	28.7346	28.7896	29.3769	28.6164	29.3907	28.4609	28.7742	29.2053	28.8114	29.3554	28.938	29.4071	29.0536	28.3982
P30050	RPL12	ribosomal protein L12	11	296	30.3329	30.389	30.4642	30.2739	30.2343	30.5652	30.3257	30.2756	30.0558	30.2246	30.1672	30.2437	30.6935	30.8144	30.3679	30.1891
Q01844	EWSR1	EWS RNA binding protein 1	9	296	28.9051	29.3205	28.7046	28.7745	28.9303	28.7693	29.5015	29.2077	30.3862	29.3158	29.1388	29.4838	29.1192	29.9688	29.6735	29.6541
Q9P0K7	RAI14	retinoic acid induced 14	40	296	26.8482	27.0816	27.2712	26.1977	25.3612	28.2313	28.0745	28.0838	28.1092	27.5379	27.3446	26.9264	25.0276	26.9633	27.0452	27.5126
Q9UJV9	DDX41	DEAD-box helicase 41	39	296	27.0529	27.3217	27.5411	26.9289	27.6401	28.1904	27.552	27.4318	28.0114	27.477	27.6355	27.5575	27.2027	27.9844	27.0022	28.3093
Q16795	NDUFA9	NADH:ubiquinone oxidoreductase subunit A9	16	295	28.2042	27.9842	27.5741	27.6278	27.9149	27.5125	27.8592	27.3412	27.2901	27.8381	27.4098	27.7487	27.5933	28.1604	27.4592	27.1697
Q6Y7W6	GIGYF2	GRB10 interacting GYF protein 2	33	295	28.1382	28.5698	28.1723	28.3056	28.8268	28.0246	27.8927	27.4811	27.6709	27.9276	27.3804	28.1381	28.3252	28.4034	28.1189	27.6229
P63104	YWHAZ	tyrosine 3-monooxygenase/tryptophan 5-monooxygenase activation protein zeta	20	293	28.2443	28.7808	28.241	29.7025	28.0073	28.1427	28.9934	29.802	28.9007	28.7471	29.1155	28.7299	29.4471	27.6442	29.6624	28.8471
Q5T9A4	ATAD3B	ATPase family AAA domain containing 3B	35	293	29.0136	28.6059	28.5211	28.3268	28.6713	28.4606	28.7586	28.3097	28.365	28.7473	28.2866	28.4296	28.289	28.9751	28.4158	28.1102
Q7L2H7	EIF3M	eukaryotic translation initiation factor 3 subunit M	16	293	27.9184	27.8113	27.0788	27.9316	26.5319	26.9061	27.4468	27.6219	27.3236	27.48	27.0411	26.9591	27.7405	25.8895	27.8127	27.6069
Q9BYM8	RBCK1	RANBP2-type and C3HC4-type zinc finger containing 1	32	293	30.501	30.3841	30.1365	29.3519	30.4804	29.5896	23.8174	20.7996	21.3166	20.9065	22.4516	22.3125	22.1989	21.9548	20.5873	20.618
P42677	RPS27	ribosomal protein S27	7	289	30.1737	30.3204	30.1996	30.0423	30.3184	30.0902	30.0727	29.9299	30.2473	29.9404	29.6551	30.2154	30.4184	30.4469	30.2248	30.0803
Q08554	DSC1	desmocollin 1	18	289	27.8573	27.5246	28.6049	28.4282	29.4672	27.9138	28.2389	27.6728	28.5231	28.0032	28.2851	28.2544	28.7785	28.8399	28.3444	28.4025
Q14839	CHD4	chromodomain helicase DNA binding protein 4	50	289	27.9316	27.5801	27.7098	27.3923	25.0417	27.9951	26.6596	27.3988	26.4103	26.0409	26.8736	26.9469	27.344	27.3533	26.7588	27.6166
Q15392	DHCR24	24-dehydrocholesterol reductase	16	289	28.0828	27.9785	27.3359	27.6514	27.616	26.9801	28.0483	27.4651	27.5875	27.8309	27.2437	27.6319	27.7498	27.5766	27.8394	26.9427
P31948	STIP1	stress induced phosphoprotein 1	33	288	27.5159	27.8629	27.012	28.7389	26.384	26.9172	27.673	28.9482	27.4249	27.8543	27.5134	27.5082	28.4934	26.8333	28.7	27.3174
P37198	NUP62	nucleoporin 62	13	288	28.891	28.8456	28.8733	28.4324	29.4113	28.7867	28.6036	27.7987	28.1693	28.584	28.2899	28.4919	28.8192	29.5773	28.3053	28.2178
Q09028	RBBP4	RB binding protein 4, chromatin remodeling factor	17	288	28.6673	28.758	29.0266	28.8771	28.3926	29.0495	28.5314	28.7355	28.3875	28.4284	28.6196	28.6197	28.8793	28.7878	28.4386	28.9542
Q99460	PSMD1	proteasome 26S subunit, non-ATPase 1	35	288	27.5896	27.6374	27.2542	28.1942	27.1063	26.8832	27.4175	27.7805	27.2834	27.5599	27.2258	27.4914	27.9939	26.705	27.7237	26.7768
P15144	ANPEP	alanyl aminopeptidase, membrane	30	287	26.9981	27.0093	27.3471	26.6776	24.6107	27.8103	28.5741	29.1173	28.5906	27.9598	27.6838	27.5764	26.5208	26.3817	27.5438	28.2241
Q9Y3F4	STRAP	serine/threonine kinase receptor associated protein	19	287	28.0429	28.4151	28.0737	28.4193	27.6108	27.8533	28.3808	28.4994	28.5515	28.3516	28.1383	28.0786	28.2691	27.9133	28.6355	28.0322
P40227	CCT6A	chaperonin containing TCP1 subunit 6A	24	286	28.1722	28.1909	27.5459	28.8593	27.2174	27.4755	28.1424	28.8692	27.7572	28.1442	27.8516	28.0411	28.8316	27.4695	28.4621	27.5119
P55209	NAP1L1	nucleosome assembly protein 1 like 1	14	286	29.18	28.8282	28.6905	29.6743	28.2267	28.4432	28.7624	29.7615	28.9201	28.9212	28.7032	28.5121	29.3977	28.6065	29.4474	28.7205
O43242	PSMD3	proteasome 26S subunit, non-ATPase 3	26	285	28.2247	28.0929	27.3438	28.0067	27.3066	26.9939	27.3468	27.7495	27.0693	27.6129	27.2786	27.1833	28.1386	27.0644	27.6334	27.0618
P53007	SLC25A1	solute carrier family 25 member 1	13	285	29.4034	29.2953	29.0961	29.2415	29.5328	28.9876	29.4336	28.6663	29.2019	29.5151	29.1559	29.5955	28.9197	29.6237	29.0191	29.0419
Q9Y6Q9	NCOA3	nuclear receptor coactivator 3	35	285	27.1277	27.3366	27.3772	27.3401	28.3552	27.3353	27.471	26.4245	27.2502	27.4734	26.8388	27.4375	27.7832	28.2573	27.4376	26.7115
P01375	TNF	tumor necrosis factor	10	282	31.6455	31.5831	31.6217	31.5175	32.8321	32.0346	31.422	30.0304	31.0459	31.7922	31.1184	31.4465	19.764	21.1117	20.5119	20.7119
P21796	VDAC1	voltage dependent anion channel 1	15	282	28.398	28.3951	27.4181	29.9088	27.6435	27.7948	29.0663	29.9464	28.7764	29.3425	29.5507	29.2059	28.5026	27.8529	29.1015	28.5122
Q14258	TRIM25	tripartite motif containing 25	25	282	27.5558	27.7556	27.2865	27.2534	25.9146	27.0426	27.6968	27.5635	27.788	27.4726	27.2131	27.1405	27.6181	27.4839	28.073	27.1365
Q53GQ0	HSD17B12	hydroxysteroid 17-beta dehydrogenase 12	14	282	28.5362	28.2104	27.7208	28.5914	28.359	27.7161	28.399	28.1613	27.8605	28.499	28.1792	28.14	28.014	28.1938	28.2856	27.7807
Q5BKZ1	ZNF326	zinc finger protein 326	26	281	26.875	27.2505	29.4011	27.1609	26.5626	29.3481	27.3313	27.9309	27.8342	27.3695	28.3321	28.0056	27.3357	28.3459	25.9127	29.0678
A5YKK6	CNOT1	CCR4-NOT transcription complex subunit 1	46	279	26.7318	26.8387	26.4946	26.4161	23.2241	26.1341	26.6799	26.1717	26.409	26.6055	26.5358	26.181	26.4884	25.1206	26.3333	26.198
P11586	MTHFD1	methylenetetrahydrofolate dehydrogenase, cyclohydrolase and formyltetrahydrofolate synthetase 1	35	279	27.8437	28.0571	27.4154	28.1659	27.0945	26.5849	27.4834	28.1559	27.1932	27.4033	26.8409	27.2091	28.1923	27.199	28.0462	26.5822
O43663	PRC1	protein regulator of cytokinesis 1	31	278	27.1642	27.2286	27.7313	26.5094	26.2004	28.1141	27.7946	27.7902	28.3971	27.4629	27.4917	27.2311	27.1542	27.8447	27.7352	28.2515
P05556	ITGB1	integrin subunit beta 1	23	278	27.4781	27.7567	25.5736	29.2198	24.3282	26.5988	27.8519	29.1608	27.5709	28.3506	28.1249	27.8541	28.4767	25.0078	28.5779	27.5347
O00231	PSMD11	proteasome 26S subunit, non-ATPase 11	24	277	28.0788	28.0169	27.6365	28.0537	27.5587	27.0162	27.5234	27.9251	27.253	27.7287	27.3888	27.4617	28.1141	27.0001	27.8097	27.0849
P06702	S100A9	S100 calcium binding protein A9	12	277	29.0925	28.1404	28.9175	28.6386	30.6195	28.0206	29.1387	27.8348	28.1925	28.2976	29.5154	28.8591	28.631	28.8923	28.8893	30.0911
P61204	ARF3	ADP ribosylation factor 3	12	277	29.0493	28.8759	28.3412	29.0914	28.4302	28.4369	28.6747	28.8299	28.3379	28.9348	28.5197	28.6385	29.1029	29.0611	28.8921	28.4728
O43464	HTRA2	HtrA serine peptidase 2	16	276	28.8717	28.6882	28.706	28.9092	29.8952	29.2339	28.2367	27.1878	27.7686	28.8602	28.2506	28.4831	21.3358	21.0972	22.1962	20.8745
P50395	GDI2	GDP dissociation inhibitor 2	27	276	27.7131	27.9636	26.5982	28.8579	26.0631	24.9623	27.467	28.7433	27.351	27.5048	27.2519	27.2628	28.597	25.5151	28.4926	26.9419
Q92922	SMARCC1	SWI/SNF related, matrix associated, actin dependent regulator of chromatin subfamily c member 1	34	276	27.5526	27.4086	27.6246	27.1573	26.6946	27.7132	26.3704	27.2882	26.4542	26.7374	27.0427	26.6084	27.3452	27.3923	26.6629	27.3432
Q9UPQ9	TNRC6B	trinucleotide repeat containing adaptor 6B	35	276	26.9608	27.327	27.3801	27.1262	27.925	27.3757	27.4284	26.9358	27.4173	27.3416	27.181	27.3706	27.2947	27.6786	27.3155	27.0121
P09661	SNRPA1	small nuclear ribonucleoprotein polypeptide A'	14	275	27.6292	27.6887	28.4866	27.503	27.8949	28.4234	27.5189	27.7112	27.6114	27.521	28.0336	27.791	27.5125	27.8342	27.1763	28.5065
P61254	RPL26	ribosomal protein L26	14	275	29.6861	29.8805	30.0474	29.3143	28.9871	30.0278	29.8255	29.9414	30.1882	29.6527	29.9235	29.8731	29.5441	29.4071	30.1375	30.2458
Q2TAY7	SMU1	SMU1 DNA replication regulator and spliceosomal factor	21	274	27.7614	27.8044	28.6337	27.7916	27.9056	28.8328	27.7091	28.0159	27.9331	27.888	28.4869	28.3135	27.646	28.516	27.3314	28.7999
Q9ULV3	CIZ1	CDKN1A interacting zinc finger protein 1	23	274	27.6761	27.7069	27.6963	27.418	28.1452	27.3666	27.9528	26.9127	27.3299	27.9315	27.3046	27.9663	27.6292	27.7383	27.5019	27.1555
P06744	GPI	glucose-6-phosphate isomerase	21	273	28.2258	28.7983	26.8503	29.6238	23.9911	26.8877	28.4445	29.7947	28.4462	28.4937	28.3559	28.2928	29.2536	27.5781	29.3043	27.8499
P13667	PDIA4	protein disulfide isomerase family A member 4	39	273	27.5492	27.6751	26.0268	29.3722	23.761	26.161	27.5013	28.8609	26.9347	27.9156	27.7368	27.4188	28.2989	25.3359	27.9398	26.651
Q03701	CEBPZ	CCAAT enhancer binding protein zeta	40	272	24.6613	24.36	29.2777	25.3855	21.8014	28.7692	24.3692	27.6815	26.4262	22.0243	28.1615	27.0951	21.6898	26.8501	20.7495	29.2045
P10412	H1-4	H1.4 linker histone, cluster member	12	271	29.516	29.0555	30.6247	28.5748	29.0877	29.4724	29.9591	29.7818	30.163	29.6862	30.076	30.5037	29.0343	29.9379	29.3113	30.5993
Q9NYY8	FASTKD2	FAST kinase domains 2	25	271	27.6736	27.2826	26.8824	27.3879	27.2911	26.9759	27.4803	26.9136	27.06	27.3684	27.0316	27.3711	27.0508	27.5523	27.1766	26.5543
O60313	OPA1	OPA1 mitochondrial dynamin like GTPase	38	269	27.6766	27.6674	24.8437	28.0244	26.3854	26.0271	26.8351	27.2636	25.7594	27.0795	26.9736	27.1563	27.4306	26.3026	27.0831	26.3538
Q8WUM0	NUP133	nucleoporin 133	38	269	26.7502	26.6039	28.2291	26.2824	26.6071	28.1648	26.6447	27.0789	26.9813	26.5115	27.4868	26.9407	26.3112	27.3289	25.4232	28.2371
Q12874	SF3A3	splicing factor 3a subunit 3	19	268	28.0808	28.0893	28.845	27.9835	28.3927	28.8882	27.8627	28.2472	28.0805	27.9593	28.5164	28.3317	28.0175	28.5638	27.6339	29.0339
P25398	RPS12	ribosomal protein S12	11	267	29.3936	29.6992	29.4502	29.5814	28.9017	29.2998	29.7879	30.2299	30.341	30.13	29.876	29.6213	29.7276	29.2858	30.2457	30.1529
Q71RC2	LARP4	La ribonucleoprotein domain family member 4	23	267	27.7809	28.2177	27.8448	27.1027	26.6497	27.7709	28.8186	28.2845	29.1888	28.5334	28.617	28.498	27.3871	27.559	28.7559	28.4526
Q8NCA5	FAM98A	family with sequence similarity 98 member A	14	267	28.3502	28.4922	28.4876	27.6519	27.9177	28.6567	29.088	28.3957	29.2392	29.0986	28.7179	28.6089	27.9671	28.427	29.0323	28.8085
Q9NYL9	TMOD3	tropomodulin 3	18	267	27.8642	27.9252	28.1662	27.8176	27.4667	28.9175	28.4152	28.5823	28.4665	28.2629	27.9786	28.2601	26.9124	28.2254	27.4868	28.3561
O14818	PSMA7	proteasome subunit alpha 7	14	266	27.7268	27.9129	27.7425	28.5002	27.8425	27.2932	27.7441	28.202	27.7298	27.8931	27.5851	27.7058	28.3473	27.65	28.0251	27.3268
P06730	EIF4E	eukaryotic translation initiation factor 4E	12	266	28.892	29.1285	28.891	28.3976	28.3344	28.7588	29.4385	29.2673	29.8073	29.3404	29.6064	29.1233	28.8079	28.6756	29.6585	29.0886
P07195	LDHB	lactate dehydrogenase B	17	266	29.6021	29.5372	28.6013	30.0048	27.4367	27.553	28.9895	29.9928	28.6246	28.9135	28.8577	28.739	30.0807	28.335	29.5189	28.3619
P27708	CAD	carbamoyl-phosphate synthetase 2, aspartate transcarbamylase, and dihydroorotase	46	266	26.8548	27.6363	26.7124	27.1423	25.9935	26.2764	25.6464	26.1966	25.2559	26.211	25.2774	25.5823	27.6309	27.5759	27.0255	25.3479
Q92974	ARHGEF2	Rho/Rac guanine nucleotide exchange factor 2	28	266	27.3325	27.5838	27.2175	27.212	26.5592	26.9429	27.2886	26.8458	27.1295	26.889	26.7301	26.841	27.2767	27.5964	27.3812	26.745
Q9BYG3	NIFK	nucleolar protein interacting with the FHA domain of MKI67	18	266	27.012	26.9834	29.0039	26.9	26.7819	28.9685	27.0891	27.8885	27.7864	26.7851	28.45	27.9302	26.75	27.9413	25.2146	28.9855
P13489	RNH1	ribonuclease/angiogenin inhibitor 1	25	265	28.1085	28.2941	27.4621	28.3915	27.217	27.0947	27.5918	28.2867	27.2713	27.5296	27.507	27.5574	28.7092	27.8693	28.2091	27.336
Q15366	PCBP2	poly(rC) binding protein 2	16	265	28.5123	28.707	28.7037	28.3164	28.0121	28.3482	28.7448	28.8102	28.9269	28.7162	28.7123	28.3861	28.526	28.4344	28.9457	28.8108
Q9NQW6	ANLN	anillin actin binding protein	37	265	27.4456	27.998	27.6195	27.544	26.3351	27.1618	27.3917	27.7234	27.4201	26.8009	26.7086	26.5296	27.4442	26.8697	27.4668	27.0082
P26368	U2AF2	U2 small nuclear RNA auxiliary factor 2	13	264	28.0467	28.0112	28.3006	27.9468	27.6245	28.4155	27.4753	27.8329	27.721	27.7635	28.2401	27.7159	27.7635	27.7771	27.3418	28.3662
P35232	PHB	prohibitin	19	264	28.915	28.832	27.7288	29.3512	27.5797	27.4071	28.4035	29.0024	27.6986	28.8022	28.2208	28.2855	28.9838	28.5021	28.705	27.7512
P67936	TPM4	tropomyosin 4	32	264	28.298	28.7838	28.2152	29.4022	28.4291	28.5378	29.1384	29.2826	28.3219	29.0442	28.5711	28.5524	29.0197	28.7435	29.0408	28.0623
P29317	EPHA2	EPH receptor A2	26	263	27.5473	27.4395	26.885	27.7614	27.2311	27.2454	27.5088	27.319	27.257	27.4956	27.1136	27.2695	27.129	25.3422	26.7065	26.3576
Q9P0V3	SH3BP4	SH3 domain binding protein 4	28	263	27.3563	27.2235	27.048	26.553	27.3029	27.3236	27.2734	26.637	27.1394	27.1084	26.8801	27.0988	26.5754	27.4318	26.7037	26.808
P09382	LGALS1	galectin 1	9	262	29.0195	29.4409	28.998	30.4869	29.0075	29.3965	29.6108	30.7706	30.0765	29.79	30.2791	29.4233	29.7667	28.9562	29.6988	29.9119
P60660	MYL6	myosin light chain 6	10	262	29.2473	29.8013	29.6961	29.4477	29.9537	29.9927	30.359	29.2825	29.556	30.2319	29.1204	29.4023	28.8852	30.3067	29.0923	29.1855
P63241	EIF5A	eukaryotic translation initiation factor 5A	14	262	27.9578	28.4505	27.414	29.5383	26.8113	27.2376	28.3737	29.7606	28.3647	28.4423	28.3295	28.2374	29.199	27.3361	29.1527	28.0156
Q8WUM4	PDCD6IP	programmed cell death 6 interacting protein	36	262	27.1335	27.5056	26.632	27.6427	25.8308	26.627	26.8164	27.7455	26.4593	26.9479	26.7246	26.6479	27.5121	26.0465	27.4172	26.7561
O15143	ARPC1B	actin related protein 2/3 complex subunit 1B	18	260	28.3357	27.8477	27.6545	28.0072	27.5414	28.3313	29.2316	28.5476	28.3259	29.5766	29.1464	29.1298	27.2274	27.7614	27.7665	28.7955
P62851	RPS25	ribosomal protein S25	11	260	30.4346	30.4543	30.4371	30.2908	30.4543	30.5587	30.6892	30.5878	30.7405	30.8543	30.5453	30.8576	30.1407	30.7127	30.5169	30.7572
Q15008	PSMD6	proteasome 26S subunit, non-ATPase 6	21	260	27.0996	27.167	26.7972	27.4865	26.5284	26.4558	26.9162	27.3655	26.7253	27.0188	26.7691	26.7732	27.2185	26.5438	27.1661	26.4495
Q9NX63	CHCHD3	coiled-coil-helix-coiled-coil-helix domain containing 3	16	260	29.3132	29.0508	29.1285	28.8339	29.1208	29.3297	29.2577	28.6605	28.872	29.043	29.0857	29.2817	28.1761	28.8203	28.6034	28.8006
P35998	PSMC2	proteasome 26S subunit, ATPase 2	29	259	27.8775	27.881	27.3348	28.1837	27.0602	27.0202	27.5292	27.9016	27.0791	27.5951	27.1032	27.4029	28.2424	27.1595	27.803	27.0289
Q14573	ITPR3	inositol 1,4,5-trisphosphate receptor type 3	53	259	26.5482	26.1646	25.8607	26.1152	22.0658	27.0433	26.9605	26.9809	26.8599	26.7138	26.561	26.2025	24.6336	25.517	23.0919	26.4428
P05089	ARG1	arginase 1	17	258	27.5287	27.4758	28.5171	28.4113	29.1611	27.493	27.87	27.1726	28.4724	27.7725	27.7173	28.1897	28.3788	28.3032	27.9863	28.389
P61604	HSPE1	heat shock protein family E (Hsp10) member 1	15	258	28.2481	28.5613	27.5554	29.9348	27.8594	27.6046	28.9054	30.0107	28.437	29.4341	29.4004	28.9144	29.2371	28.0275	29.313	28.3197
Q8NBS9	TXNDC5	thioredoxin domain containing 5	16	258	27.9347	27.9947	27.0182	28.6996	24.7834	26.7629	27.6179	28.2671	27.1219	27.816	27.7554	27.5851	28.2751	27.0134	27.8919	26.8658
Q8IWX8	CHERP	calcium homeostasis endoplasmic reticulum protein	24	257	26.9892	27.2751	28.1871	27.0225	27.4437	28.3539	27.1309	27.1954	27.3903	27.2445	27.8048	27.5881	27.0497	27.7941	26.2268	28.1318
Q9UM82	SPATA2	spermatogenesis associated 2	29	257	29.6797	29.8562	29.8893	29.5922	30.6637	29.8952	24.7574	24.2091	24.259	26.2858	25.9155	25.0685	21.8602	21.1325	21.0116	20.0089
O00299	CLIC1	chloride intracellular channel 1	16	256	28.7182	28.7507	27.9704	29.0449	26.2631	27.1116	28.0726	29.1613	27.8617	28.1029	27.9811	27.6869	29.2265	27.667	29.0107	27.4728
P15559	NQO1	NAD(P)H quinone dehydrogenase 1	12	256	28.7143	28.1881	27.634	28.8732	28.548	27.8486	27.4792	28.2199	27.232	28.1632	28.0079	27.8332	28.5754	28.4352	27.8232	27.6946
P60866	RPS20	ribosomal protein S20	7	256	29.8053	30.2112	29.6865	29.8227	29.5508	29.9148	30.2699	30.1044	30.3427	30.3217	30.2779	30.2993	29.7845	29.6709	30.505	30.2389
P04181	OAT	ornithine aminotransferase	17	255	27.2074	27.3848	26.5076	28.328	26.5978	26.7121	27.3806	28.0617	26.9825	27.8002	27.3432	27.3849	27.6498	26.5091	27.6486	26.8886
P30048	PRDX3	peroxiredoxin 3	10	255	28.3438	28.2117	27.7306	28.7197	28.1872	27.8503	28.1307	28.3487	27.7344	28.4419	27.9448	27.9409	28.5022	28.1834	28.1737	27.5359
P62841	RPS15	ribosomal protein S15	7	255	29.4868	29.4681	29.6166	29.0747	29.4405	29.5301	29.7813	29.218	29.7155	29.5822	29.3818	29.321	29.2114	29.3013	29.6128	29.5759
Q3MHD2	LSM12	LSM12 homolog	10	255	28.0306	27.9553	28.2722	27.1362	27.4849	27.9402	29.2369	28.2236	28.9552	28.9352	28.8155	28.3787	27.5356	27.8894	28.8399	28.4589
P30041	PRDX6	peroxiredoxin 6	18	254	27.2887	27.5273	26.8738	28.1057	27.3888	26.8196	27.5688	28.0418	27.1046	27.7617	27.3634	27.1185	27.9625	26.9721	27.8988	26.7486
Q96P63	SERPINB12	serpin family B member 12	19	253	27.7159	27.3307	28.762	28.2717	29.084	27.0399	27.6637	27.1607	28.7965	27.6259	28.0105	28.0431	28.0258	28.4097	28.0482	28.2023
Q96QR8	PURB	purine rich element binding protein B	19	253	27.7826	27.9828	28.062	27.3517	27.5832	27.9633	28.7366	28.1329	28.8989	28.4591	28.5542	28.3618	27.8557	27.3186	28.504	28.226
Q9P258	RCC2	regulator of chromosome condensation 2	20	253	27.9209	28.0524	27.7341	27.9735	27.2243	27.4558	27.5779	28.0462	27.6842	27.7392	27.5189	27.3868	28.1178	27.6929	27.9132	27.44
P11413	G6PD	glucose-6-phosphate dehydrogenase	22	252	27.545	27.4374	26.7371	28.1669	26.7682	26.2715	26.4242	27.5611	26.1003	27.3036	26.8477	27.0404	27.736	27.4313	27.2415	26.5232
P37802	TAGLN2	transgelin 2	12	252	27.726	28.0862	27.1103	29.1794	26.2834	26.5993	28.1657	29.2844	27.8885	27.8994	28.0069	27.7033	29.0006	26.9543	28.9545	27.2568
Q9H8H0	NOL11	nucleolar protein 11	26	252	26.5518	26.7068	28.8798	26.4861	25.8597	28.8978	26.5552	27.423	27.3285	26.7498	28.1457	27.5085	26.6068	27.8743	25.4242	28.7024
P24928	POLR2A	RNA polymerase II subunit A	51	251	24.9267	25.8118	28.1233	26.1601	24.1739	28.0086	22.9855	26.705	25.7296	24.4125	27.4816	26.4367	24.9781	26.5381	23.9729	28.1578
P51398	DAP3	death associated protein 3	18	251	27.7051	27.5756	26.8716	27.5063	27.3924	27.208	27.5054	27.4575	27.2812	27.4235	27.2679	27.119	27.1689	27.4396	27.4146	27.0356
Q9BWM7	SFXN3	sideroflexin 3	16	250	28.5952	28.3342	28.1364	28.1052	28.6982	27.6655	28.7657	28.1637	28.2514	28.8155	28.3494	28.7309	28.3625	28.4458	28.5199	28.0701
P04040	CAT	catalase	25	249	27.041	26.8797	27.2934	27.9283	28.0715	25.9209	27.1559	27.2055	27.634	27.3498	27.2464	27.3429	27.6796	27.2961	27.3929	27.302
P18669	PGAM1	phosphoglycerate mutase 1	15	249	27.2551	27.9632	26.7278	29.0438	26.304	26.5377	27.9424	29.1684	27.6941	28.0306	27.8141	27.6291	28.8725	27.0966	28.6534	27.448
P68400	CSNK2A1	casein kinase 2 alpha 1	18	249	28.0546	27.872	27.3583	27.6726	26.4522	27.4851	27.3223	27.926	27.5387	27.2685	27.2823	27.3677	27.7638	27.527	27.6682	27.8267
Q02790	FKBP4	FKBP prolyl isomerase 4	25	249	27.1444	27.4037	25.3397	28.3045	24.1671	25.6863	27.1269	28.5293	27.139	27.2116	27.3526	26.793	28.234	24.9943	28.1681	27.0996
O15111	CHUK	component of inhibitor of nuclear factor kappa B kinase complex	32	248	28.7787	28.6616	28.1612	28.0445	28.8807	28.2223	25.8123	23.9832	25.6363	27.0182	26.047	26.5868	21.9819	21.4273	20.6763	22.4843
Q01518	CAP1	cyclase associated actin cytoskeleton regulatory protein 1	19	248	27.5176	27.9798	27.1719	28.9699	25.822	26.9562	28.1643	28.9479	27.7886	27.8868	27.9344	27.5197	28.6405	26.46	28.701	27.5866
Q9UQ80	PA2G4	proliferation-associated 2G4	24	247	25.7851	27.4188	25.0109	28.8751	23.3298	25.4872	27.2867	29.2779	27.3934	27.4342	27.4167	27.2617	28.6977	25.4332	28.5229	27.1
O60841	EIF5B	eukaryotic translation initiation factor 5B	31	246	27.213	27.8491	27.2266	27.2858	27.1918	27.2991	27.1756	27.4053	26.9595	27.166	26.9442	27.1271	27.4934	27.8219	27.5054	27.1322
Q14247	CTTN	cortactin	25	246	28.1877	28.1966	27.4629	28.0992	26.2373	27.9441	28.7552	28.4102	28.0342	28.907	28.8296	28.5707	27.7843	26.8554	27.6547	28.5112
Q8TDN6	BRIX1	biogenesis of ribosomes BRX1	19	246	26.5997	25.9648	28.9632	26.4476	25.5721	28.9619	26.2932	27.917	27.2415	26.3935	28.1863	27.5048	26.5753	27.6651	24.8413	29.1216
P51659	HSD17B4	hydroxysteroid 17-beta dehydrogenase 4	29	245	27.5544	27.2535	26.2866	27.8941	26.4383	26.2847	27.0329	27.2307	26.5472	27.5123	26.5774	27.0154	27.5494	27.5112	27.6014	26.9196
Q13867	BLMH	bleomycin hydrolase	20	245	27.6209	27.3361	28.3864	28.2235	28.9547	26.7027	27.8132	27.1957	28.1373	27.1035	27.4694	27.7977	28.1151	27.3928	27.8467	28.0375
Q15021	NCAPD2	non-SMC condensin I complex subunit D2	36	245	26.9985	26.8208	27.1662	26.672	21.9644	26.9638	25.8574	27.0319	26.4887	24.3777	25.8899	24.9385	27.0058	26.6831	26.4408	26.5763
P56192	MARS1	methionyl-tRNA synthetase 1	28	243	27.1498	27.4608	26.8237	27.3019	27.008	26.8125	27.0688	27.0981	26.7593	27.1386	26.6628	26.7976	27.3385	27.3594	27.4068	26.4595
P62195	PSMC5	proteasome 26S subunit, ATPase 5	21	243	27.8156	27.877	27.2779	27.9639	26.932	26.917	27.3514	27.8429	27.2172	27.4672	27.2817	27.181	27.9586	27.1064	27.6863	26.9095
Q8IWA0	WDR75	WD repeat domain 75	31	243	26.0523	26.1819	28.8345	26.2245	26.0186	28.6497	25.7388	27.5251	26.9544	26.0746	27.6293	27.1906	26.4554	27.804	23.6905	28.7997
P00387	CYB5R3	cytochrome b5 reductase 3	20	242	28.0214	27.9948	26.8132	28.4428	26.72	26.8696	27.8864	28.1171	27.0954	27.8485	27.6757	27.5582	27.8198	27.2568	28.0142	27.5422
P09622	DLD	dihydrolipoamide dehydrogenase	14	242	26.9286	27.1815	26.4323	28.1688	26.8395	26.6048	27.1097	27.8006	26.7351	27.6227	27.1636	27.1956	27.583	26.3852	27.3981	26.6656
P10515	DLAT	dihydrolipoamide S-acetyltransferase	17	242	28.2665	27.7347	27.11	28.0008	27.5105	27.211	27.3605	27.2776	26.7091	27.4155	26.9824	27.0448	27.5513	27.388	27.3749	26.4445
P23526	AHCY	adenosylhomocysteinase	17	242	27.5207	28.2748	27.1936	28.7178	23.5249	25.5491	28.0106	28.9228	27.5755	27.8335	27.6368	27.633	28.6555	26.3988	28.67	27.3791
O15371	EIF3D	eukaryotic translation initiation factor 3 subunit D	20	241	28.0041	28.3479	27.716	28.3419	27.5065	27.453	28.015	27.9717	27.5827	27.8458	27.6944	27.425	28.2368	27.873	28.1585	27.8398
O43684	BUB3	BUB3 mitotic checkpoint protein	13	241	27.5689	27.8566	27.8978	27.9865	27.8969	28.0375	27.745	27.8186	27.4766	27.7446	27.8848	27.866	27.8073	27.8991	27.7214	27.8731
Q7L7X3	TAOK1	TAO kinase 1	30	241	25.8948	27.1181	27.0215	26.3791	27.069	27.2904	27.2185	26.9722	27.5816	26.3773	25.9866	26.7489	27.5286	27.4073	27.5508	26.9407
P84103	SRSF3	serine and arginine rich splicing factor 3	10	240	28.4763	28.6648	29.2336	28.422	28.033	29.562	28.8098	29.1303	29.2282	28.9836	29.5438	29.4394	27.9347	28.6775	28.5988	29.7771
Q15293	RCN1	reticulocalbin 1	20	240	28.0598	28.0459	27.3582	28.5892	27.5921	27.2059	27.8902	28.0644	27.6026	28.1356	27.8305	28.0635	28.1587	27.6438	27.965	27.5208
Q9ULW0	TPX2	TPX2 microtubule nucleation factor	33	240	26.1966	26.8606	28.1334	26.558	23.7996	28.0677	27.2364	27.4976	27.5131	26.9986	27.9589	27.109	26.522	26.8622	26.2108	28.049
P43686	PSMC4	proteasome 26S subunit, ATPase 4	22	239	27.7193	27.7904	27.3862	27.9099	27.3064	27.0051	27.3667	27.7392	26.9173	27.4549	27.1631	27.2422	27.9444	27.2719	27.5486	26.8235
Q13148	TARDBP	TAR DNA binding protein	11	239	28.0631	28.2173	28.6051	27.918	27.5936	28.5833	28.2625	28.052	28.2406	28.1118	28.4341	28.325	27.8374	27.5336	27.9002	28.7284
Q9NXW2	DNAJB12	DnaJ heat shock protein family (Hsp40) member B12	19	239	27.7056	27.4958	27.4854	27.5743	27.5225	27.3912	27.5692	27.006	27.1834	27.6132	27.2217	27.3867	27.4647	27.5645	27.112	27.1627
Q9Y5A9	YTHDF2	YTH N6-methyladenosine RNA binding protein 2	17	239	28.5665	28.8444	28.6499	28.2855	28.3691	28.5984	29.1051	28.6273	29.1554	28.984	28.7376	28.8012	28.691	28.5766	29.1605	28.5579
P18583	SON	SON DNA binding protein	45	238	26.3192	26.4541	28.9904	26.3644	25.6794	29.0914	26.8677	27.0567	27.4632	26.6479	27.7262	27.2768	26.646	27.5494	24.1768	28.9521
P61513	RPL37A	ribosomal protein L37a	6	238	30.0397	30.1332	29.7174	29.5854	29.6178	29.4634	29.5788	29.2512	29.391	29.5367	28.792	30.0786	29.8855	30.1967	29.4044	29.0883
Q9UPN3	MACF1	microtubule actin crosslinking factor 1	64	238	26.9738	27.1407	26.4017	26.723	21.7375	26.6847	26.5333	26.8782	26.5773	25.4644	25.7715	25.0429	26.041	25.9683	26.2067	26.486
P22392	NME2	NME/NM23 nucleoside diphosphate kinase 2	15	237	27.9534	28.4985	27.5122	29.6268	25.8989	27.3822	28.6964	29.9557	28.7264	28.5938	28.5792	28.4687	29.3239	26.951	29.5872	28.1727
P36957	DLST	dihydrolipoamide S-succinyltransferase	17	237	27.9956	27.8667	27.3912	28.2866	27.7162	27.4419	27.5337	27.7005	27.1063	28.0005	27.6067	27.5511	27.9625	27.3911	27.6324	26.9087
P57740	NUP107	nucleoporin 107	30	237	26.7933	26.6369	27.8043	26.5139	26.5835	27.9415	26.7296	27.2616	26.9268	26.6148	27.2611	26.9963	26.8053	27.1989	25.6304	27.9254
Q9Y4K3	TRAF6	TNF receptor associated factor 6	24	237	27.4547	27.6108	26.6683	28.3787	29.2734	28.5937	28.4124	27.459	28.0762	28.999	28.3893	28.9105	22.6916	22.7148	20.7984	21.5727
P25786	PSMA1	proteasome subunit alpha 1	19	236	28.0777	28.153	27.7029	28.6614	28.1434	27.5852	28.1061	28.4509	27.9342	28.2381	27.543	28.1008	28.6251	27.994	28.472	27.5246
P31040	SDHA	succinate dehydrogenase complex flavoprotein subunit A	22	236	27.55	27.7771	26.8383	28.4674	27.0886	26.3562	27.6455	28.2166	27.2379	27.8531	27.7876	27.5951	27.782	26.761	27.6441	26.9952
P31944	CASP14	caspase 14	19	236	27.3822	26.9733	28.2052	27.6972	28.9203	26.9691	27.763	26.9004	27.9248	27.3633	27.5344	27.911	28.1412	27.7915	27.3712	27.3396
Q13573	SNW1	SNW domain containing 1	21	236	26.9354	27.1402	27.8902	26.922	26.9281	28.1659	26.7888	27.234	27.4811	26.8373	27.4983	27.2009	26.8136	27.4812	26.9823	28.1902
Q92896	GLG1	golgi glycoprotein 1	35	236	26.474	26.7388	26.0673	27.3015	26.1823	27.0511	26.5975	27.493	26.9107	26.6595	26.7182	26.7023	26.629	26.1586	26.7475	27.0603
Q9NYU2	UGGT1	UDP-glucose glycoprotein glucosyltransferase 1	35	236	27.8797	27.0841	26.1786	27.5665	25.4309	24.3803	26.5839	27.0012	26.0272	26.4893	26.3443	25.4746	27.0727	25.4042	26.534	25.228
Q9P0L0	VAPA	VAMP associated protein A	14	236	27.791	28.0851	27.5836	28.6415	27.6553	27.4703	28.0623	28.328	27.6286	28.073	28.035	28.1779	28.1637	26.7645	27.9185	27.7429
P08133	ANXA6	annexin A6	36	235	25.5837	26.8883	24.2433	28.1105	21.4541	24.6243	26.7669	28.5281	26.7974	26.5622	26.8322	26.3912	27.8557	21.796	27.9976	26.4547
P29692	EEF1D	eukaryotic translation elongation factor 1 delta	13	235	28.7771	28.7156	28.0898	29.2566	28.0999	27.6378	28.3304	29.2511	28.2877	28.5629	28.2176	28.3736	29.2766	28.2611	29.1604	28.2098
Q92947	GCDH	glutaryl-CoA dehydrogenase	13	235	28.4874	28.3192	28.1253	28.0418	28.6805	27.9616	28.4149	27.7609	28.0245	28.8709	28.1302	28.4431	28.3331	28.726	28.3168	27.7331
O75190	DNAJB6	DnaJ heat shock protein family (Hsp40) member B6	13	234	27.7907	27.8401	27.9616	27.6048	28.4456	27.8197	28.2793	27.6944	28.0832	28.2957	27.9193	28.2998	28.0609	28.1646	28.2759	27.6942
P24752	ACAT1	acetyl-CoA acetyltransferase 1	21	234	27.947	28.1907	27.0763	29.3057	27.263	26.9765	28.2353	29.1432	27.6581	28.3111	28.3687	28.256	28.4475	27.12	28.5116	27.6847
P30876	POLR2B	RNA polymerase II subunit B	42	234	25.3859	25.9124	27.9766	25.2055	22.0839	27.9309	25.3845	26.6709	25.5842	24.2739	27.2034	26.0989	25.97	26.1501	21.4499	28.1751
Q02218	OGDH	oxoglutarate dehydrogenase	32	233	27.002	27.3187	26.5802	27.6378	27.1242	26.6417	26.913	26.99	26.4805	27.1733	26.859	26.8671	27.2196	26.9583	26.9507	26.2921
Q86VP6	CAND1	cullin associated and neddylation dissociated 1	27	233	26.4268	26.8107	25.8505	27.1225	25.0403	25.3947	26.2279	27.0821	26.0029	26.3258	26.0232	25.6515	27.2593	24.8731	27.1518	25.7903
Q9Y2R9	MRPS7	mitochondrial ribosomal protein S7	15	233	27.94	27.6824	27.1217	27.294	27.2013	27.1615	27.3711	27.1857	27.2921	27.4475	27.0969	27.1001	27.0988	27.1454	27.3777	27.1598
P12004	PCNA	proliferating cell nuclear antigen	13	232	27.3578	27.7672	27.8104	28.2717	26.9143	27.6358	27.6269	28.6593	27.7209	27.904	27.8073	27.8596	28.3585	27.6769	28.389	27.963
P46087	NOP2	NOP2 nucleolar protein	29	232	26.8272	26.7015	29.3686	26.8476	26.8891	29.1084	26.7771	27.8626	27.6067	27.0122	28.6318	27.7908	26.9393	28.0388	25.7709	29.2402
Q13114	TRAF3	TNF receptor associated factor 3	29	232	28.1983	28.3698	28.272	28.3562	29.1719	28.5977	27.6117	26.1319	27.4833	28.0942	27.5491	27.8795	20.1839	21.9139	21.1456	22.3071
P62191	PSMC1	proteasome 26S subunit, ATPase 1	18	231	27.6318	27.5686	27.1008	27.7273	26.8853	27.0372	27.1211	27.4787	26.8278	27.1661	26.6427	26.7617	27.6548	27.3165	27.3245	26.6517
Q15269	PWP2	PWP2 small subunit processome component	28	231	26.367	23.5873	28.0164	24.3371	22.9347	28.7799	24.1936	27.3997	26.6906	24.5851	27.6704	26.9935	25.2528	27.8393	21.6682	28.5329
O75390	CS	citrate synthase	15	230	27.6512	27.7456	26.7981	28.4953	26.9636	26.9091	27.5612	28.1458	27.0263	27.868	27.67	27.4692	28.0303	26.2798	27.7919	26.8753
Q9ULX6	AKAP8L	A-kinase anchoring protein 8 like	18	230	27.3405	27.4745	27.5475	27.0531	27.4929	27.2791	27.7285	27.2067	27.4992	27.9202	27.1329	27.7196	27.5688	27.6603	27.836	27.3213
Q9Y4W6	AFG3L2	AFG3 like matrix AAA peptidase subunit 2	30	230	27.7494	27.4675	26.6319	27.7199	26.6129	26.6381	26.8127	26.7935	26.3787	27.1643	26.7623	27.2114	27.2363	27.3498	26.7235	26.0619
O43660	PLRG1	pleiotropic regulator 1	20	229	27.0062	27.0839	28.1647	26.9573	26.518	28.1751	26.9244	27.3361	27.2078	26.9225	27.62	27.33	27.0896	27.3128	26.6255	28.1602
P18031	PTPN1	protein tyrosine phosphatase non-receptor type 1	20	229	27.4487	27.6941	26.7859	28.2894	26.4811	26.4927	27.3163	27.9125	26.8638	27.5131	27.33	27.4615	27.7141	26.6626	27.6001	26.6058
P49750	YLPM1	YLP motif containing 1	42	228	26.455	26.567	27.9836	26.1165	25.1325	28.0325	26.2112	26.8275	26.8121	26.3256	27.4457	27.0434	24.8288	26.7131	25.5843	27.8834
P82650	MRPS22	mitochondrial ribosomal protein S22	21	228	28.5763	28.0117	27.509	27.7948	27.7206	27.467	27.4277	27.0544	27.0956	27.3275	27.2147	27.2889	27.7682	27.9187	27.1217	26.914
Q9BZE1	MRPL37	mitochondrial ribosomal protein L37	18	228	27.6053	27.5908	27.0733	27.2938	27.6595	27.0841	27.3554	26.9836	26.7862	27.6523	27.356	27.4784	27.3926	27.4352	27.1594	26.5733
Q9UBU9	NXF1	nuclear RNA export factor 1	26	228	26.7195	26.5901	27.871	26.1532	26.1152	27.8985	26.5284	27.1085	27.059	26.3902	27.5735	26.9676	26.3188	27.2064	26.2709	27.9749
Q07666	KHDRBS1	KH RNA binding domain containing, signal transduction associated 1	10	227	28.9603	29.0977	29.6676	28.5227	28.4249	29.2946	29.3676	29.0291	29.4604	29.0376	29.1996	29.2024	28.6738	29.2028	29.0459	29.4236
P41250	GARS1	glycyl-tRNA synthetase 1	25	226	27.6593	27.7554	26.4739	28.236	26.3038	26.2643	27.2149	27.98	26.8301	27.0953	26.8789	26.9076	28.0224	25.9284	27.6494	26.6088
Q8TED0	UTP15	UTP15 small subunit processome component	25	226	26.5098	26.2325	28.3841	26.239	25.6216	28.3677	26.4714	27.3443	27.0503	26.2959	27.7479	27.2001	26.3553	27.5964	25.0296	28.4025
Q9Y678	COPG1	coatomer protein complex subunit gamma 1	26	226	27.3005	27.5051	26.3974	27.8767	25.6097	26.2094	26.8824	27.3235	25.9713	26.8284	26.4218	26.5338	27.491	26.7858	27.4895	26.1991
P23921	RRM1	ribonucleotide reductase catalytic subunit M1	31	225	26.5214	27.2185	25.6332	27.9253	25.6402	23.5003	26.7526	27.7922	26.7146	26.6839	26.4472	26.1934	27.8386	24.2224	27.7888	26.0236
P35268	RPL22	ribosomal protein L22	10	225	29.7817	30.0512	30.0874	29.5887	29.871	30.3914	30.184	30.2303	30.6346	30.0116	30.3181	30.2608	30.0427	30.2774	30.4314	30.7408
Q02241	KIF23	kinesin family member 23	34	225	26.8978	27.0199	27.2517	26.3524	24.415	28.0986	26.6174	27.4484	27.6041	26.5766	26.8823	26.3486	26.4476	27.7723	26.5587	28.0181
Q15061	WDR43	WD repeat domain 43	27	225	27.1008	26.8065	28.9008	26.6475	25.5744	29.0952	26.4241	27.9012	27.4901	26.7123	28.2939	28.0337	26.5734	28.0953	25.2413	29.0697
Q9HAU5	UPF2	UPF2 regulator of nonsense mediated mRNA decay	32	225	26.267	26.5291	26.3057	25.8512	24.1648	25.9148	27.0396	26.5144	27.0551	26.6767	26.5226	26.168	25.9528	25.9727	27.0196	26.535
O43809	NUDT21	nudix hydrolase 21	9	224	27.963	28.26	28.4548	27.8247	28.3653	28.4103	28.4091	27.7888	28.4737	28.4645	28.4232	28.4195	28.0453	28.4986	28.0972	28.707
Q969V3	NCLN	nicalin	20	224	27.5125	27.1224	26.4283	27.2932	26.9604	26.4213	27.006	26.6678	26.328	27.0758	26.8069	26.8891	26.9823	26.8859	26.8422	26.3575
P30530	AXL	AXL receptor tyrosine kinase	21	223	27.7672	27.724	27.3353	27.9773	28.3133	27.8519	28.054	27.5777	27.6125	28.0114	27.6287	27.6108	26.6312	27.0196	26.5401	26.2815
P62995	TRA2B	transformer 2 beta homolog	16	223	27.567	27.4729	28.5995	27.3345	27.2636	28.8262	27.8721	27.9142	28.0422	27.8713	28.516	27.9507	27.0811	27.9054	27.2428	28.7356
Q16181	SEPTIN7	septin 7	21	223	27.8171	27.7909	26.6481	28.0238	24.2691	26.5767	26.9632	27.7643	26.6175	27.0352	26.4514	26.6118	28.0234	27.1354	27.5865	26.5235
P28331	NDUFS1	NADH:ubiquinone oxidoreductase core subunit S1	31	222	27.4182	27.4159	26.204	27.6663	27.4819	26.7468	26.9002	27.2073	26.5785	27.1766	27.0807	26.92	26.9538	27.167	26.981	26.1054
Q13347	EIF3I	eukaryotic translation initiation factor 3 subunit I	17	222	27.7661	28.0496	27.5491	28.3668	27.5164	27.421	27.5506	28.2492	27.7575	27.9135	27.7035	27.6139	28.2328	27.0938	28.0867	27.9388
Q9UHD2	TBK1	TANK binding kinase 1	37	222	30.272	30.2024	29.7223	26.4595	27.6886	27.03	25.4547	24.2916	26.2249	24.2463	21.4341	24.0254	21.3992	21.3407	20.5688	21.1835
P61106	RAB14	RAB14, member RAS oncogene family	15	221	27.5206	27.7281	27.1164	28.5266	27.4191	27.1498	27.6622	28.2494	27.4208	27.7616	27.634	27.7129	28.1668	27.6063	28.1325	27.2286
P62333	PSMC6	proteasome 26S subunit, ATPase 6	18	221	27.637	27.8059	27.2214	27.9572	27.3062	26.893	27.187	27.6248	27.0314	27.6163	26.9816	27.2202	28.0286	27.4321	27.6216	26.9093
P62847	RPS24	ribosomal protein S24	6	221	28.7169	28.6948	28.6353	28.0624	27.7871	28.4976	28.4751	28.5846	28.787	28.7486	28.3226	28.728	28.2812	28.5847	28.4491	28.4892
Q10570	CPSF1	cleavage and polyadenylation specific factor 1	34	221	25.9781	26.0099	27.9012	24.9765	25.0217	27.754	26.1057	26.8991	26.7017	25.5993	27.5061	26.5605	25.3208	26.4112	25.7068	27.9222
O00622	CCN1	cellular communication network factor 1	20	220	27.4231	27.6473	27.7069	27.6022	27.9271	28.0828	27.5831	27.5321	27.9159	27.512	27.5168	27.7958	27.4696	28.2822	27.4532	28.0106
P31930	UQCRC1	ubiquinol-cytochrome c reductase core protein 1	19	220	28.1924	27.8778	26.5681	28.4161	26.7794	26.9401	27.177	27.7229	26.6667	27.5376	27.3184	26.8694	27.5201	27.5694	27.4647	26.8291
P48729	CSNK1A1	casein kinase 1 alpha 1	13	220	27.5063	27.5959	27.5473	27.12	28.0466	27.5948	27.8915	27.3065	27.533	27.8481	27.4624	27.6041	27.5436	28.0563	27.4865	27.5082
Q969X6	UTP4	UTP4 small subunit processome component	23	220	26.8429	26.5763	28.1185	26.661	26.6822	28.3161	26.4821	27.2743	27.154	26.4613	27.4761	27.2278	26.6175	27.691	26.2353	28.3433
Q9H307	PNN	pinin, desmosome associated protein	22	220	26.5464	26.7141	28.4958	26.727	26.7083	28.3113	27.2447	27.6342	27.3525	26.7742	27.9618	27.6143	26.9821	27.4653	26.3452	28.4058
Q8N3C0	ASCC3	activating signal cointegrator 1 complex subunit 3	44	219	26.0959	26.702	26.0387	25.8622	24.4111	26.4033	26.4732	25.9735	26.7016	26.3208	25.7535	25.7683	25.3541	26.4571	26.905	26.1476
Q9UJF2	RASAL2	RAS protein activator like 2	34	219	25.3708	26.4079	26.8252	25.0187	25.4442	26.203	27.3783	26.5578	27.495	25.5788	25.1054	26.0396	26.8696	26.6804	27.3746	26.1688
O95602	POLR1A	RNA polymerase I subunit A	52	218	25.6847	25.3299	27.83	24.6756	24.4757	27.9126	23.5979	26.6162	25.7018	24.7266	26.9644	26.3175	25.215	26.6883	24.5702	27.7799
Q14145	KEAP1	kelch like ECH associated protein 1	28	218	26.4832	26.7853	26.2026	26.4903	26.4401	27.151	26.8863	26.3785	26.9606	28.1438	27.7862	27.8407	24.4096	26.4463	24.6342	25.91
Q5T160	RARS2	arginyl-tRNA synthetase 2, mitochondrial	25	218	27.1992	26.896	26.5832	26.7686	27.2766	26.4174	27.0213	26.3182	26.5744	27.1207	26.8911	26.932	26.8608	27.0458	26.707	26.5585
Q8WYP5	AHCTF1	AT-hook containing transcription factor 1	47	218	25.232	25.5092	27.7051	25.3334	23.908	27.7288	24.3281	26.3992	25.7127	25.4733	27.033	26.2149	24.8518	26.8294	21.4166	27.6862
Q92747	ARPC1A	actin related protein 2/3 complex subunit 1A	19	218	27.4857	26.8838	25.6865	27.4125	26.0926	27.7646	28.4198	27.9877	27.5175	28.8266	28.2273	28.2559	26.1537	26.5481	26.7077	28.1832
P09429	HMGB1	high mobility group box 1	12	217	27.827	28.1682	27.5176	28.9034	27.6438	27.3494	27.7094	29.1942	27.9435	27.9218	27.6398	27.3114	28.9385	27.0844	28.8112	28.0854
P25789	PSMA4	proteasome subunit alpha 4	10	217	27.1626	27.1802	27.1247	27.8188	27.3465	26.4503	27.3342	27.732	27.1953	27.4009	27.1015	27.1072	27.7275	26.9077	27.6744	26.8398
P46063	RECQL	RecQ like helicase	22	217	27.9522	27.8778	27.2989	27.8342	26.0362	26.8971	26.9591	27.5917	26.9954	27.07	26.498	26.3509	28.1889	27.3938	27.7801	26.7174
Q03135	CAV1	caveolin 1	11	217	28.4516	28.4788	28.4414	28.482	28.3482	30.0566	28.4468	29.5003	29.4266	28.6855	29.0359	28.615	27.8033	28.859	28.1426	29.6968
Q92615	LARP4B	La ribonucleoprotein domain family member 4B	20	217	26.7641	27.1672	26.7535	26.3775	26.3738	26.5855	27.6479	26.9259	27.6361	27.4292	27.1891	27.3719	26.5178	26.6457	27.6145	26.8965
P10619	CTSA	cathepsin A	11	215	28.7702	28.6115	28.4917	28.4244	28.4338	28.8064	28.502	28.379	28.4315	28.6872	28.3358	28.6063	28.3676	28.3986	28.352	28.3666
P51572	BCAP31	B cell receptor associated protein 31	17	215	27.7612	27.8758	27.0179	29.1493	26.0742	26.9118	27.8828	28.7803	27.7312	28.1559	27.8844	28.0152	28.2381	26.9426	28.474	27.5161
P62753	RPS6	ribosomal protein S6	10	214	28.4953	28.5115	28.2705	28.2246	27.9266	28.2269	28.4925	28.6376	28.3657	28.3896	28.2405	28.5327	28.5028	28.2194	28.3535	28.7609
Q02878	RPL6	ribosomal protein L6	14	214	28.3855	28.5882	27.8345	28.1958	28.1217	28.1327	28.1952	28.1055	27.6193	27.7115	27.9248	28.2099	28.514	28.0855	28.0745	27.9357
Q17RY0	CPEB4	cytoplasmic polyadenylation element binding protein 4	19	214	26.9322	27.0648	26.9767	26.5435	27.6484	26.9674	27.5636	26.5615	27.3493	27.4594	26.9115	27.3513	26.9514	27.5274	27.4867	26.8532
Q99986	VRK1	VRK serine/threonine kinase 1	18	213	26.4044	26.0612	28.3248	26.4517	25.4901	28.1816	26.335	27.5256	27.1925	25.8372	27.022	26.8249	26.9781	27.5638	26.0225	28.2859
P35659	DEK	DEK proto-oncogene	17	212	27.0153	27.4661	28.1998	27.17	27.3232	28.3938	26.797	27.5797	27.2316	26.8982	27.6542	27.3263	27.409	27.746	26.4435	28.5853
Q9H0S4	DDX47	DEAD-box helicase 47	20	212	26.8852	26.8415	28.1396	26.5724	26.6707	28.083	26.9969	27.3044	27.1331	26.8452	27.8357	27.3862	26.7826	27.6284	26.4613	28.0941
Q71UI9	H2AZ2	H2A.Z variant histone 2	6	211	28.7341	28.5468	31.1018	28.2016	28.7041	30.4003	28.7183	29.8146	29.5415	28.5549	30.2097	29.3331	28.6274	29.9747	28.0819	30.7774
P31939	ATIC	5-aminoimidazole-4-carboxamide ribonucleotide formyltransferase/IMP cyclohydrolase	28	211	27.2096	27.194	25.2155	27.4577	23.5889	23.0935	26.1952	27.8371	25.8186	26.5458	26.3374	25.879	27.5881	24.9938	27.238	25.7741
Q9H0U4	RAB1B	RAB1B, member RAS oncogene family	13	211	28.5065	28.2359	27.6371	29.0884	27.8587	27.6799	27.9385	28.8308	27.8711	28.2587	27.9423	27.9287	28.7058	27.8666	28.3901	27.7841
Q9H6R4	NOL6	nucleolar protein 6	22	211	26.1445	26.4137	28.4309	25.7469	25.7905	28.2663	26.4532	27.0929	26.8641	26.4856	27.7564	27.1462	26.4432	27.2732	25.4762	28.5716
O95985	TOP3B	DNA topoisomerase III beta	29	210	26.7227	26.7571	26.8423	24.5396	24.768	26.8435	27.62	26.8877	27.7454	27.3634	27.1369	27.0194	25.1768	26.2711	27.4821	27.0668
Q01780	EXOSC10	exosome component 10	30	210	26.4475	26.6175	27.8569	26.3654	25.048	27.7021	25.7835	27.0469	26.1696	25.5975	27.0093	26.7562	26.4262	27.237	23.8793	27.6928
Q9H5Q4	TFB2M	transcription factor B2, mitochondrial	18	210	26.6823	26.5528	26.3686	26.422	27.0621	26.2741	26.8009	25.9955	26.3808	26.9067	26.4822	26.7091	26.4759	26.9143	26.4523	26.0445
Q9Y4L1	HYOU1	hypoxia up-regulated 1	25	210	26.921	26.5508	23.3877	28.1651	22.8275	25.7374	26.7316	27.8601	26.4318	27.2298	27.0718	26.8044	27.279	21.2547	27.1628	26.2882
P24539	ATP5PB	ATP synthase peripheral stalk-membrane subunit b	11	209	29.1325	28.8388	28.0497	29.264	28.8256	28.3009	28.187	28.6702	28.0226	28.3948	28.1772	28.503	28.6516	28.4788	28.2152	27.8827
P51148	RAB5C	RAB5C, member RAS oncogene family	11	209	27.467	27.3398	26.7265	28.0712	26.6638	26.7478	27.177	27.807	26.8775	27.3013	27.13	26.9828	27.673	26.5108	27.4787	26.6306
Q9BY77	POLDIP3	DNA polymerase delta interacting protein 3	19	209	27.2532	27.3659	27.6036	26.7651	27.2594	27.5777	27.3942	27.1722	27.6769	27.1822	27.4644	27.4146	26.8142	27.1923	27.2021	27.546
Q9Y285	FARSA	phenylalanyl-tRNA synthetase subunit alpha	15	209	27.219	27.1403	26.118	27.3434	25.7757	26.0946	26.6345	27.1561	26.6671	26.8242	26.2075	26.3474	27.2367	26.6551	27.1089	26.2732
P78347	GTF2I	general transcription factor IIi	27	208	27.5739	27.3185	26.9683	27.1637	25.4892	27.2865	26.5946	27.2479	26.6603	26.7183	26.5353	26.7951	26.8629	26.6088	26.6146	27.0501
P55735	SEC13	SEC13 homolog, nuclear pore and COPII coat complex component	12	207	27.9067	27.9312	28.0237	27.6903	27.8366	27.8854	27.5951	27.559	27.5255	27.5066	27.3483	27.4855	27.8716	27.9621	27.6127	27.731
P60228	EIF3E	eukaryotic translation initiation factor 3 subunit E	17	207	27.3706	27.6642	26.796	27.7279	26.8309	26.7509	27.2869	27.6606	27.2842	27.4733	27.3532	27.4047	27.5618	26.7975	27.6806	27.7073
Q6DD88	ATL3	atlastin GTPase 3	15	207	28.3803	28.0353	27.0645	28.5137	24.7455	26.3902	27.1523	27.9638	26.6296	27.673	27.2665	27.461	28.1051	26.1708	27.7925	26.6859
P30153	PPP2R1A	protein phosphatase 2 scaffold subunit Aalpha	21	206	26.8905	27.3482	27.0103	27.7401	26.9289	26.7295	27.0976	27.668	27.1111	27.0148	27.0604	27.3671	27.736	27.159	27.6005	27.1901
P49748	ACADVL	acyl-CoA dehydrogenase very long chain	25	206	26.7397	26.9995	25.8739	27.8833	26.4425	26.0254	26.8135	27.4795	26.4932	27.1896	26.9116	26.8232	26.8523	25.9687	26.8768	26.2232
Q12792	TWF1	twinfilin actin binding protein 1	17	206	27.4296	27.0231	26.9141	27.0748	26.2924	27.6927	28.1602	27.7105	27.4907	28.5811	28.42	27.7776	25.9327	26.5358	26.5325	28.0236
Q13185	CBX3	chromobox 3	12	206	27.8781	27.9293	29.0725	28.3254	27.857	29.1964	27.5461	28.3914	28.1834	27.7216	28.6461	28.5466	28.0762	28.5929	27.5739	29.3206
Q15019	SEPTIN2	septin 2	16	206	28.0806	27.8851	26.8443	28.0905	26.9213	26.9269	27.1815	28.0835	26.8684	27.3035	26.8509	27.072	28.0055	27.5104	27.7167	26.7948
Q92552	MRPS27	mitochondrial ribosomal protein S27	18	206	27.3398	27.0049	26.0201	26.9428	26.7801	26.5664	26.6922	26.7325	26.5488	26.9417	26.4214	26.7483	26.5712	26.9438	26.7045	26.4779
Q15637	SF1	splicing factor 1	16	205	26.9308	27.1606	27.2176	26.8328	26.8873	27.1972	27.2254	27.1714	27.1975	27.1027	27.2156	27.3427	27.0862	27.0098	26.9475	27.5617
Q9UH99	SUN2	Sad1 and UNC84 domain containing 2	20	205	26.9599	26.9352	27.6429	26.8076	26.993	27.7119	26.8073	26.9715	26.9418	26.4758	26.9533	26.4209	26.9131	27.3338	26.3263	27.231
O94905	ERLIN2	ER lipid raft associated 2	17	204	28.4132	28.0322	27.6406	27.9543	28.3418	27.5985	28.0667	27.3961	27.5368	28.0556	27.4787	27.847	27.9548	27.9326	28.041	27.0498
P05121	SERPINE1	serpin family E member 1	15	204	26.4958	26.1971	26.8565	26.3297	26.3342	28.3655	26.4665	27.0245	27.0642	26.2516	26.7945	26.6359	25.8247	27.2872	25.5465	27.9449
P47755	CAPZA2	capping actin protein of muscle Z-line subunit alpha 2	16	204	27.6084	27.4991	27.2857	27.5762	26.8825	27.903	28.1453	27.6746	27.7103	28.2536	27.9205	28.0074	27.238	27.4148	27.0146	27.7946
Q6P1M0	SLC27A4	solute carrier family 27 member 4	25	204	26.9142	26.8816	26.6425	26.833	26.8837	26.113	26.9607	26.297	26.4963	26.7563	26.4199	26.5432	26.7681	27.1483	26.6409	26.0359
Q9C0C2	TNKS1BP1	tankyrase 1 binding protein 1	32	204	26.9163	27.3635	26.9147	26.6428	22.8832	26.7843	27.0656	26.5604	26.9563	26.7474	26.8693	26.8419	26.4415	25.6303	26.7946	26.638
Q9H936	SLC25A22	solute carrier family 25 member 22	12	204	28.7122	28.5281	28.3204	28.4855	28.7913	28.1535	28.4619	27.9579	28.0843	28.496	28.2582	28.7564	28.6292	28.7826	28.1656	27.9134
Q96QK1	VPS35	VPS35 retromer complex component	26	203	26.3893	26.6748	25.8454	27.6206	23.5416	24.564	26.7338	27.5395	26.3989	26.7137	26.6438	26.2842	27.4167	25.9047	27.3495	26.2224
Q9UNM6	PSMD13	proteasome 26S subunit, non-ATPase 13	21	203	27.4928	27.4285	27.1613	27.8805	27.2089	26.6466	27.3316	27.7608	27.1058	27.3804	27.1275	27.1739	27.8308	26.8299	27.4986	27.0791
P08240	SRPRA	SRP receptor subunit alpha	24	202	27.8866	27.9042	27.1186	27.8307	26.2198	26.5608	26.9241	26.962	26.1778	26.9062	26.8357	26.8707	27.4157	27.1894	27.0546	26.3976
Q04837	SSBP1	single stranded DNA binding protein 1	12	202	28.918	28.8225	28.3065	29.0827	28.8089	28.8955	28.956	28.8706	29.0302	28.8459	28.7876	28.8478	28.3559	28.8315	28.6011	28.3568
Q13242	SRSF9	serine and arginine rich splicing factor 9	17	202	26.7455	26.9663	28.435	26.698	26.5833	28.2408	27.0784	27.7169	27.8637	27.18	28.1839	27.7864	26.6499	27.5118	26.5301	28.84
Q9H7E2	TDRD3	tudor domain containing 3	25	202	26.2637	27.0885	26.8152	24.1599	24.7422	26.6088	27.5504	26.8534	27.8418	27.3438	27.3116	27.2553	26.1297	26.1435	27.5609	27.1663
Q9Y3T9	NOC2L	NOC2 like nucleolar associated transcriptional repressor	25	202	26.2385	25.8526	28.1352	26.1111	26.1679	28.3977	26.1822	27.1285	26.7959	26.3018	27.5247	27.0637	26.2864	27.3548	24.4993	28.2639
P14678	SNRPB	small nuclear ribonucleoprotein polypeptides B and B1	9	201	27.5847	27.6444	28.2085	27.5686	27.6857	28.4498	27.2858	27.5373	27.6007	27.4507	27.9623	27.9772	27.8213	28.054	26.848	28.3829
Q02809	PLOD1	procollagen-lysine,2-oxoglutarate 5-dioxygenase 1	23	201	27.0019	27.051	25.614	26.9109	24.29	25.6651	26.2194	27.1318	26.4421	27.1112	26.8471	26.8264	26.8179	24.1093	26.8595	26.4784
P62316	SNRPD2	small nuclear ribonucleoprotein D2 polypeptide	11	199	28.7532	28.795	29.5163	28.5747	28.3679	29.5002	28.2907	28.616	28.4502	28.4136	29.0665	29.0077	28.3966	28.773	28.2276	29.4707
P10599	TXN	thioredoxin	9	198	28.7265	28.4578	28.9603	29.2691	29.3327	28.0858	28.7414	29.0717	28.8251	28.591	28.6365	28.6822	29.2166	28.7927	28.9578	28.6521
Q96A72	MAGOHB	mago homolog B, exon junction complex subunit	13	198	27.5532	27.6335	28.7612	27.5671	27.4782	28.8422	28.194	28.1881	28.2	27.9421	28.6331	27.9234	27.3044	28.2107	27.6687	28.7997
Q9NVV4	MTPAP	mitochondrial poly(A) polymerase	18	198	27.5349	27.3567	27.253	26.9626	26.9716	27.032	27.3006	26.7665	27.1808	27.1625	27.1037	27.0926	26.795	27.4281	26.8305	26.9704
Q13428	TCOF1	treacle ribosome biogenesis factor 1	39	197	26.4969	26.9859	27.4895	26.4625	26.0926	27.8557	26.9163	27.3888	27.6003	26.4976	27.4157	26.988	25.491	26.7651	25.6069	28.1954
Q969Z0	TBRG4	transforming growth factor beta regulator 4	15	197	27.4211	27.1021	26.1635	27.3734	26.8017	26.1058	26.2248	26.5759	25.6694	26.8226	26.2582	26.3818	26.979	26.8798	26.5055	25.9271
Q9NUQ6	SPATS2L	spermatogenesis associated serine rich 2 like	20	197	27.0755	27.3583	27.5071	26.5686	24.8759	27.1966	27.6738	27.474	27.6413	27.2382	27.4256	27.3926	25.6676	27.169	27.6422	27.7188
P51571	SSR4	signal sequence receptor subunit 4	6	196	28.8161	28.5531	27.7174	28.6833	28.0074	27.5696	27.9729	28.3643	27.5823	28.2478	27.7329	27.9555	28.7985	28.2463	28.1615	27.1776
P61964	WDR5	WD repeat domain 5	17	196	26.9477	27.2553	27.357	27.1411	27.591	27.1473	27.4701	27.2314	27.2244	27.3442	27.2262	27.281	27.3229	27.4768	27.4949	27.0854
P62899	RPL31	ribosomal protein L31	9	196	30.182	30.1298	30.1464	29.795	29.2033	30.066	30.1528	30.2955	30.5041	30.2158	30.1819	30.2304	29.995	29.8113	30.4024	30.3578
P82933	MRPS9	mitochondrial ribosomal protein S9	18	196	27.5925	27.3002	26.6984	26.9576	26.8404	26.6897	26.898	26.8075	26.6968	26.8317	26.4791	26.6305	26.7558	26.7524	26.8272	26.3772
Q9Y5M8	SRPRB	SRP receptor subunit beta	16	196	27.7498	27.789	27.0762	27.8452	27.159	26.8227	27.2462	27.3574	26.6668	27.3507	27.1698	27.0207	27.7091	27.2788	27.2529	26.869
P60900	PSMA6	proteasome subunit alpha 6	15	195	27.4644	27.6932	27.3612	28.2649	27.4915	26.8748	27.527	28.0575	27.4737	27.6988	27.2913	27.5214	28.0858	27.1285	28.0129	27.2898
Q13162	PRDX4	peroxiredoxin 4	16	195	27.3809	27.4031	26.3133	28.2777	26.338	25.9115	27.3069	27.9876	26.8399	27.6033	27.3661	27.4173	27.7253	26.526	27.786	26.6784
Q96EY7	PTCD3	pentatricopeptide repeat domain 3	16	195	27.117	26.7831	26.3186	26.6865	26.6044	26.4175	26.4924	26.3552	26.0379	26.5946	26.295	26.386	26.7709	26.6084	26.3878	25.5908
Q9BYD1	MRPL13	mitochondrial ribosomal protein L13	13	195	27.2346	27.047	26.4459	26.9479	27.5264	27.033	26.544	26.2626	26.1452	26.8762	26.4106	26.4895	26.5805	27.2668	26.3521	26.2111
Q9GZT3	SLIRP	SRA stem-loop interacting RNA binding protein	11	195	28.3392	28.2895	27.6466	28.4173	27.824	27.6961	28.0849	28.0352	27.9818	28.1605	27.9743	28.0257	28.1354	27.823	28.1307	27.7543
Q9Y224	RTRAF	RNA transcription, translation and transport factor	15	195	26.8534	27.2249	27.1625	26.5825	27.8228	27.2182	27.8769	27.6543	28.344	28.193	28.5369	27.7062	27.0323	27.7521	28.2723	28.1989
P08758	ANXA5	annexin A5	17	194	26.9707	27.0964	25.282	28.5539	23.9274	25.6549	27.0581	28.5888	27.0032	27.0137	27.0382	26.9113	28.2361	25.8088	28.0146	26.4432
Q9H5Z1	DHX35	DEAH-box helicase 35	24	194	26.1349	26.6331	26.5595	26.1803	26.9363	26.805	25.7215	24.9305	25.9844	24.7285	25.646	26.2555	27.1257	27.4251	26.3438	27.0826
P24534	EEF1B2	eukaryotic translation elongation factor 1 beta 2	12	193	28.0314	27.7367	27.0219	27.9936	27.0191	26.685	26.9969	27.7086	26.4833	27.1734	26.6934	25.6414	28.2425	27.0879	27.8373	26.5577
P55769	SNU13	small nuclear ribonucleoprotein 13	8	193	27.4207	27.4082	29.2511	27.3964	27.5685	29.2762	27.6462	28.1545	28.2362	27.5474	28.3692	28.3896	27.6299	28.556	26.6757	29.4118
Q15181	PPA1	inorganic pyrophosphatase 1	19	193	26.182	26.5985	25.073	28.3802	23.4937	25.3639	27.1396	28.774	27.1568	27.5039	27.0972	26.8359	28.1215	25.5155	28.1467	26.7138
Q8NE71	ABCF1	ATP binding cassette subfamily F member 1	20	193	26.6887	27.2382	26.9662	26.898	25.334	27.0272	26.6506	26.8037	26.5766	26.3309	26.6581	26.6611	26.9529	27.1593	26.5969	26.9281
Q92979	EMG1	EMG1 N1-specific pseudouridine methyltransferase	14	193	26.4837	26.6258	27.8235	26.6235	26.1064	27.8467	26.8611	27.477	27.4564	26.7747	27.5319	27.1816	26.8604	27.6141	26.4979	28.0035
Q9BVI4	NOC4L	nucleolar complex associated 4 homolog	23	193	26.358	26.3228	27.7656	25.7448	25.869	27.5085	26.2959	26.7103	26.3194	25.9502	27.1391	26.7752	25.891	27.1076	25.605	27.7291
P35241	RDX	radixin	41	192	26.7239	27.4021	27.2074	27.7973	28.0174	26.3918	27.4825	27.5125	27.2651	27.1662	25.3482	27.0148	28.4471	27.5947	27.8091	26.5462
Q9BXP5	SRRT	serrate, RNA effector molecule	27	192	26.4702	26.8547	27.439	26.7648	24.3755	27.2409	26.126	26.9664	26.5561	26.4777	27.1031	26.7991	26.4036	26.2288	25.7568	27.5843
Q9UKV3	ACIN1	apoptotic chromatin condensation inducer 1	31	192	25.629	25.3716	28.3032	25.4863	25.1423	28.205	25.4723	26.605	25.8493	25.4911	27.3213	26.2497	25.4067	26.8097	24.5185	28.5513
Q9Y4W2	LAS1L	LAS1 like, ribosome biogenesis factor	28	192	26.2711	26.0369	28.2551	25.8749	26.1901	28.2829	26.0714	26.8684	26.6063	25.4781	27.0708	26.7572	25.9403	26.9301	23.9433	27.7368
P13987	CD59	CD59 molecule (CD59 blood group)	8	191	27.9158	27.8294	28.6142	27.4457	28.4779	29.3713	29.3021	29.6688	29.7887	28.6496	29.1609	28.756	27.2812	27.5536	28.3464	29.8169
Q8IYB8	SUPV3L1	Suv3 like RNA helicase	22	191	26.8628	26.8866	26.3399	26.3786	24.2827	26.2298	27.0421	26.7814	27.3284	26.3073	26.3047	26.317	26.0554	25.2494	26.7817	26.1622
P46977	STT3A	STT3 oligosaccharyltransferase complex catalytic subunit A	14	190	27.8132	27.5095	26.7073	27.8356	27.0467	26.3301	27.1697	27.3673	26.7096	27.296	26.8496	27.1401	27.4937	26.9016	27.2146	26.5656
Q5JPH6	EARS2	glutamyl-tRNA synthetase 2, mitochondrial	14	190	27.0654	26.8772	26.6403	26.6847	27.2557	26.5464	27.0638	26.5088	26.6123	27.4371	26.8744	27.3212	26.9328	27.0098	26.9129	26.552
O43290	SART1	spliceosome associated factor 1, recruiter of U4/U6.U5 tri-snRNP	30	189	26.0348	26.2192	27.3901	25.9682	25.2177	27.4289	25.2193	26.7233	26.2006	25.9544	26.813	26.4521	25.5284	26.3611	25.2682	27.4221
Q86SQ0	PHLDB2	pleckstrin homology like domain family B member 2	29	189	26.5886	26.6629	26.7772	26.1416	26.4698	27.235	26.55	26.7744	27.216	26.1104	26.401	26.3652	26.1904	27.0087	26.4219	27.003
Q8NC56	LEMD2	LEM domain containing 2	27	189	26.5224	26.7969	27.9884	25.9739	26.0055	27.921	26.4855	27.1772	27.1939	26.5676	27.044	27.1553	26.7783	27.2739	26.1365	27.8589
Q9Y6C9	MTCH2	mitochondrial carrier 2	10	189	27.2943	27.0205	26.4206	27.4352	27.2257	26.6885	27.8851	27.5307	27.16	27.6915	27.7056	27.732	26.6154	27.1989	27.3962	27.0275
Q13610	PWP1	PWP1 homolog, endonuclein	17	188	26.9486	26.961	27.1419	26.8056	26.1368	27.8422	26.8796	27.262	27.0014	26.9991	27.2022	27.1582	27.106	27.2731	26.8592	27.696
Q7L0Y3	TRMT10C	tRNA methyltransferase 10C, mitochondrial RNase P subunit	19	188	27.8249	27.5713	26.7787	27.5813	26.4797	26.8787	26.8375	26.9474	26.4539	26.9887	26.6374	26.864	27.2634	24.6766	26.9351	26.233
Q8TF42	UBASH3B	ubiquitin associated and SH3 domain containing B	21	188	28.6726	28.5493	28.2496	26.64	27.0245	26.9508	27.5237	26.6815	27.3614	27.6193	26.9976	27.3085	22.2007	22.2224	22.7911	21.977
Q96GD4	AURKB	aurora kinase B	15	188	26.6914	26.7972	27.1096	26.3472	26.6016	27.4687	27.018	26.7352	27.0495	26.8397	27.0013	26.7623	26.606	27.3602	26.6064	26.9676
Q9NYH9	UTP6	UTP6 small subunit processome component	27	188	26.6088	25.3811	28.0807	26.1436	25.6156	28.0429	25.8096	27.0647	27.3421	26.6291	27.7568	26.9992	26.5976	27.4589	27.2521	28.1466
Q86UE4	MTDH	metadherin	19	187	27.0035	27.0935	26.753	26.9247	25.2909	27.1128	26.7844	27.0807	26.9192	26.5852	26.7904	26.7179	26.3362	26.4919	26.5394	27.2115
Q9BY44	EIF2A	eukaryotic translation initiation factor 2A	23	187	27.3426	27.0983	26.302	27.438	24.8472	25.9047	26.8056	27.3217	26.9534	26.7256	26.6161	26.6196	27.2031	25.3667	27.0822	26.8457
O00165	HAX1	HCLS1 associated protein X-1	10	186	27.1143	26.7851	26.6929	26.7268	27.4684	26.8612	26.6863	25.9547	26.2604	26.9429	26.3514	26.7544	26.7335	27.3487	26.2238	26.1675
Q96C19	EFHD2	EF-hand domain family member D2	17	186	26.6153	26.6706	27.2458	26.7246	26.6223	28.1591	27.2907	27.8768	27.9051	27.3096	27.6356	27.1595	26.3765	26.9655	26.5475	28.2512
Q9NY93	DDX56	DEAD-box helicase 56	22	186	25.9074	26.1256	28.1307	26.029	25.9283	28.0522	26.3325	27.0662	26.5654	26.3184	27.382	26.9933	26.3438	27.2565	25.1605	28.1352
P17980	PSMC3	proteasome 26S subunit, ATPase 3	19	185	26.928	27.0954	26.7178	27.2375	26.6228	26.0084	26.5307	26.9496	26.345	26.6207	26.3562	26.1431	27.3291	26.4731	26.9763	26.0981
P67775	PPP2CA	protein phosphatase 2 catalytic subunit alpha	13	185	27.0869	27.3177	26.7148	27.7417	26.6994	26.7903	27.1026	27.6689	27.0611	27.341	26.8393	27.097	27.7582	26.9507	27.6466	26.7483
Q9GZS1	POLR1E	RNA polymerase I subunit E	19	185	26.8225	26.7861	27.5469	26.5238	25.715	27.5353	26.3522	26.8746	26.3964	26.3314	27.2134	26.6046	26.4516	26.9173	26.2545	27.4423
Q9Y618	NCOR2	nuclear receptor corepressor 2	31	185	26.7053	27.2373	26.7899	26.6309	25.4839	26.3451	27.2356	26.5527	26.8974	27.2629	26.3945	26.7208	27.1641	26.9643	27.3878	26.166
O00232	PSMD12	proteasome 26S subunit, non-ATPase 12	20	184	27.5385	27.4612	27.0136	27.5309	26.7096	26.2069	26.5708	27.2211	26.242	26.689	26.189	26.4859	27.6093	26.759	27.0528	25.5324
P22314	UBA1	ubiquitin like modifier activating enzyme 1	31	184	26.6321	26.8713	24.3122	27.8428	21.5237	23.7717	26.2429	27.8203	26.0183	26.4071	25.9938	25.2771	27.8263	23.3115	27.6033	25.9228
Q8IZL8	PELP1	proline, glutamate and leucine rich protein 1	20	184	25.7083	25.5114	27.9053	25.5864	24.7241	27.6928	24.7898	26.1673	26.0812	25.3454	26.6063	26.3258	25.6893	26.7144	23.7615	27.5524
P17096	HMGA1	high mobility group AT-hook 1	9	183	26.2383	26.3168	28.2435	26.4895	26.2552	29.0306	26.2125	27.6001	27.3854	26.8578	27.8226	27.5298	26.568	26.8511	25.8624	28.7511
P61019	RAB2A	RAB2A, member RAS oncogene family	15	183	26.3788	26.7884	26.3195	27.7209	25.2063	26.0606	26.6044	27.2763	26.4611	27.0019	26.6438	26.6626	27.2086	26.4611	27.1014	26.1493
O75179	ANKRD17	ankyrin repeat domain 17	44	182	26.1796	26.7325	25.8878	26.2339	26.6245	25.5306	26.5853	25.9908	26.3437	26.4595	25.9285	26.5158	26.5395	26.6834	26.631	26.0426
P62879	GNB2	G protein subunit beta 2	19	182	26.622	26.4769	26.832	26.3667	26.3174	27.6526	27.8028	27.8531	28.1976	27.3165	27.2977	27.1297	25.1677	26.8709	26.8891	27.8008
Q96AE4	FUBP1	far upstream element binding protein 1	21	182	26.5323	26.898	25.8448	27.6766	23.8539	25.9341	26.6181	27.586	26.8185	26.9018	27.2612	26.9932	27.2672	25.2102	27.2876	26.6027
P48047	ATP5PO	ATP synthase peripheral stalk subunit OSCP	12	181	28.244	28.0765	27.229	28.3456	27.9333	27.129	27.6138	28.036	27.3458	27.8494	27.1792	27.7079	27.9842	27.6355	27.7118	27.1231
Q8N163	CCAR2	cell cycle and apoptosis regulator 2	22	181	26.7903	26.7565	27.1986	26.4949	26.118	26.5344	26.3647	26.8008	26.1358	26.2649	26.9208	26.4	26.6491	26.2633	26.2227	26.9915
Q05048	CSTF1	cleavage stimulation factor subunit 1	14	180	27.0105	27.0956	27.9765	26.7827	25.9566	27.7434	26.7494	27.3412	27.0923	26.9259	27.6858	27.1464	26.7923	27.2267	26.4855	27.9166
Q9BSJ8	ESYT1	extended synaptotagmin 1	25	180	27.2687	26.9858	25.4252	27.4872	23.2052	23.5431	26.0115	27.179	25.2346	26.3601	26.3247	25.9336	26.9387	24.5905	26.6442	25.4744
O94826	TOMM70	translocase of outer mitochondrial membrane 70	26	179	27.2785	27.6596	24.4005	28.5744	25.0257	24.1864	26.1535	27.9716	26.1144	26.7543	26.8034	26.6572	27.6052	25.3114	27.1562	24.8484
P11166	SLC2A1	solute carrier family 2 member 1	9	179	27.9979	27.768	27.0245	27.9918	28.1809	27.2015	27.9545	27.7794	27.6587	28.1831	27.6705	28.1139	27.4739	27.8931	27.9039	27.4077
Q06210	GFPT1	glutamine--fructose-6-phosphate transaminase 1	26	179	26.8764	27.1331	26.3421	26.885	26.923	26.2734	26.6942	26.48	26.3817	26.5574	26.1906	26.4367	27.0207	26.7213	26.6725	25.8421
Q3ZCQ8	TIMM50	translocase of inner mitochondrial membrane 50	12	179	28.1506	28.1177	27.5295	28.0588	27.9681	27.4396	27.8263	27.0662	27.3689	27.9641	27.6093	27.9118	27.9307	27.9909	27.4899	27.2013
Q9NTJ5	SACM1L	SAC1 like phosphatidylinositide phosphatase	23	179	26.9992	26.8017	24.9269	27.3912	24.1453	23.6353	26.162	26.5962	25.1012	26.4614	25.7673	25.7994	26.7693	25.138	26.2942	24.8709
Q2NL82	TSR1	TSR1 ribosome maturation factor	24	178	26.3845	26.3886	25.9267	26.2771	26.1934	26.3036	26.3086	26.1174	26.1186	25.925	25.6579	25.7208	26.5574	26.8018	26.3221	26.0072
Q9UBM7	DHCR7	7-dehydrocholesterol reductase	7	178	28.3269	28.2076	27.8985	27.9188	28.0668	27.3406	28.4927	27.943	27.927	28.5131	27.9182	28.202	28.1471	27.9509	28.2256	27.5379
O75489	NDUFS3	NADH:ubiquinone oxidoreductase core subunit S3	13	177	27.7696	27.556	26.9944	27.7181	27.9633	27.4126	26.9969	27.1376	26.7794	27.4088	27.1734	27.1392	27.1968	27.5246	27.0684	26.8289
P61619	SEC61A1	SEC61 translocon alpha 1 subunit	12	177	29.2593	29.1521	28.9276	28.9999	29.06	28.4438	28.8177	28.352	28.3908	28.7707	28.4117	28.8544	28.9515	28.4164	28.6178	28.1335
Q13895	BYSL	bystin like	19	177	25.9504	26.5819	27.5965	26.0342	22.7456	27.4052	26.4577	27.0994	27.333	25.8427	27.1489	26.7944	26.3591	26.6195	26.5385	27.8237
Q92769	HDAC2	histone deacetylase 2	14	177	27.9116	27.6767	27.5354	27.3099	27.1077	27.4476	27.5036	27.1419	27.1794	27.2494	26.8782	27.3375	27.5461	27.5685	27.3101	27.0676
Q9BRK5	SDF4	stromal cell derived factor 4	12	177	28.2578	27.8464	27.4556	27.8265	27.6774	27.1281	27.5261	27.1406	27.1517	27.6887	27.3449	27.5844	27.8297	27.7813	27.3413	26.9371
Q9BWF3	RBM4	RNA binding motif protein 4	16	177	26.9228	26.9879	27.1596	26.9115	25.9002	26.9867	26.7345	26.7252	26.7402	26.6987	26.9969	26.9156	26.8231	26.7385	26.5783	26.9928
O43823	AKAP8	A-kinase anchoring protein 8	21	176	26.8234	26.8921	27.597	26.1047	26.7031	27.1755	26.9528	26.6044	26.5931	26.7781	27.0674	26.9301	26.3378	27.2521	26.0831	27.2899
P12273	PIP	prolactin induced protein	10	176	27.5733	27.572	28.3611	28.1114	30.4701	28.8164	28.1124	27.3218	28.3911	28.0871	28.5405	27.9456	28.5247	28.4862	28.2233	28.1014
P52292	KPNA2	karyopherin subunit alpha 2	17	176	26.5654	26.8391	26.8693	26.7839	26.0872	26.6151	26.5421	27.1607	26.626	26.6943	26.7686	26.5096	26.6954	26.5172	26.7262	26.8635
P63261	ACTG1	actin gamma 1	42	176	28.748	28.759	29.5182	28.768	28.3429	30.1112	29.4523	30.0036	29.6936	29.697	29.5986	29.0937	28.1034	28.9287	28.4089	29.6635
Q13206	DDX10	DEAD-box helicase 10	30	176	25.0508	24.8866	27.7837	24.9437	21.9061	27.5496	21.9893	26.4326	25.9368	23.4074	27.3095	25.8792	23.6442	26.431	20.8395	27.7367
Q7L576	CYFIP1	cytoplasmic FMR1 interacting protein 1	24	176	26.3538	26.4239	25.9528	26.3462	26.2339	26.1572	26.1691	26.1853	26.196	25.8388	26.5951	23.9256	26.5882	26.4682	26.1628	25.834
P33991	MCM4	minichromosome maintenance complex component 4	27	175	26.9317	27.1153	25.5267	27.729	23.8165	25.6534	26.1619	27.439	25.66	26.5311	26.177	26.0799	27.4276	24.9449	27.2829	26.2755
P53680	AP2S1	adaptor related protein complex 2 subunit sigma 1	7	175	28.0881	28.0568	27.958	27.3662	27.7923	28.3697	28.2686	27.9002	28.3859	28.0982	27.6921	27.921	27.4384	27.992	27.7792	27.8941
P62266	RPS23	ribosomal protein S23	5	175	29.6496	29.7875	29.6436	29.2776	29.4248	29.5797	29.4643	29.5213	29.6962	29.2053	29.4154	29.479	29.3568	28.938	29.3507	29.7144
Q01105	SET	SET nuclear proto-oncogene	12	175	26.9515	27.7862	26.604	28.9717	25.8817	26.3649	27.8939	29.1628	28.0097	27.8211	27.8266	27.8488	28.7706	26.5833	28.9432	27.7466
Q01469	FABP5	fatty acid binding protein 5	16	175	27.7614	27.4853	28.7764	28.4706	29.1652	28.3364	27.9594	27.7524	28.5475	27.7725	29.1921	28.3862	28.2103	27.8406	28.1071	27.9189
Q9UG63	ABCF2	ATP binding cassette subfamily F member 2	21	175	26.8096	26.817	25.875	26.7282	26.1768	25.8059	26.1852	26.1844	25.9226	26.2058	25.9713	25.9175	26.4436	26.3815	26.2792	25.9105
Q8N474	SFRP1	secreted frizzled related protein 1	11	174	27.7171	27.7537	27.4487	26.3583	26.6082	27.6876	27.3813	27.1064	27.7766	26.4057	26.528	26.2713	27.1583	27.307	26.8028	27.3753
P08579	SNRPB2	small nuclear ribonucleoprotein polypeptide B2	11	173	28.1425	28.1265	28.7861	28.0773	28.0453	28.8679	27.8379	28.2233	28.0339	28.0077	28.3103	28.4125	27.8967	28.161	27.7751	29.0122
P52209	PGD	phosphogluconate dehydrogenase	21	173	27.4589	27.5489	25.5927	28.4461	23.5698	26.0179	27.0811	28.2635	26.8465	27.4966	27.2627	27.1106	28.0583	26.4903	27.8862	26.7821
P56537	EIF6	eukaryotic translation initiation factor 6	7	173	27.6055	27.5817	28.6123	27.8928	27.3067	28.604	27.6323	27.8363	27.916	27.8287	28.2064	28.1899	27.9228	28.3828	27.8143	28.7778
Q02978	SLC25A11	solute carrier family 25 member 11	13	173	26.7174	26.7988	26.0633	26.856	26.564	25.9594	26.8723	26.4798	26.3222	26.8631	26.8077	26.6599	26.5229	26.4465	26.4014	26.3143
Q13740	ALCAM	activated leukocyte cell adhesion molecule	19	173	26.3261	26.1391	23.9208	27.9188	22.1013	24.6272	26.8488	27.7328	26.4658	27.1882	26.9726	26.7488	27.1935	22.9351	27.1287	26.3421
Q96DI7	SNRNP40	small nuclear ribonucleoprotein U5 subunit 40	17	173	26.6767	26.7594	28.0351	26.7205	26.9795	28.1304	26.3825	26.9679	26.9158	26.8267	27.5452	27.3529	27.0588	27.5571	26.3209	28.018
O00303	EIF3F	eukaryotic translation initiation factor 3 subunit F	13	172	27.7745	27.9158	27.3559	27.9437	27.1613	27.0628	27.4226	28.0295	27.4752	27.6948	27.4519	27.5076	28.0109	27.1923	27.8553	27.7799
O43166	SIPA1L1	signal induced proliferation associated 1 like 1	48	172	23.6916	24.2058	25.4608	22.7791	21.5891	28.5282	24.2836	27.5867	27.5955	24.7243	26.6435	26.2851	22.3998	24.2707	23.6884	28.3877
Q99848	EBNA1BP2	EBNA1 binding protein 2	16	172	26.4858	26.3039	28.6834	26.4315	23.5349	28.6931	26.6101	27.5376	27.0036	26.2969	27.9572	27.5506	26.2061	26.8627	23.1798	28.848
Q96N67	DOCK7	dedicator of cytokinesis 7	39	171	25.9396	26.2154	26.2805	25.6265	25.1958	27.3794	25.6754	25.9265	25.3259	25.6019	25.5128	25.7257	24.951	25.9677	25.0163	25.4349
Q9Y2S7	POLDIP2	DNA polymerase delta interacting protein 2	14	171	27.1702	26.944	26.7874	27.2098	27.237	26.6606	26.3584	26.5604	26.2628	27.0014	26.8048	26.8394	26.8062	26.9747	26.3798	26.0338
Q9Y5S9	RBM8A	RNA binding motif protein 8A	11	171	27.6575	27.864	28.9441	27.5372	27.8226	28.8494	27.7937	28.2411	28.2455	27.7288	28.4247	28.3087	27.68	28.0579	27.7269	28.7997
P05387	RPLP2	ribosomal protein lateral stalk subunit P2	10	170	27.7452	27.7427	27.4651	27.3917	29.5579	27.6504	27.8029	27.8029	27.6571	27.8391	28.107	27.7412	27.9172	28.4898	28.0394	27.6388
P59998	ARPC4	actin related protein 2/3 complex subunit 4	8	170	28.1677	27.9062	27.4707	28.1146	27.894	28.2933	28.99	28.3321	28.2	29.5	28.8762	28.8976	27.3619	27.7446	27.589	28.4487
Q8WVX9	FAR1	fatty acyl-CoA reductase 1	20	170	26.8706	26.8333	26.5367	26.7804	26.8676	26.2025	27.0678	26.4956	26.6259	26.8921	26.5963	26.9115	26.7647	27.056	26.7309	26.3008
Q9NWT1	PAK1IP1	PAK1 interacting protein 1	18	170	25.7077	25.5763	27.8215	25.5488	22.1864	28.0773	25.5512	27.0091	26.2377	25.7412	27.7462	26.8178	25.9696	26.9441	24.4174	28.0908
O43172	PRPF4	pre-mRNA processing factor 4	23	169	26.2155	26.2571	27.2689	26.1571	24.3002	27.0938	25.2793	26.7448	26.0935	25.9389	26.817	26.4311	26.3044	26.62	25.5777	27.4476
O75477	ERLIN1	ER lipid raft associated 1	15	169	28.4078	27.9754	27.2755	27.8562	27.7586	27.2464	27.753	27.1263	27.2636	27.6196	27.1566	27.557	27.7886	27.9074	27.6106	27.0219
P23258	TUBG1	tubulin gamma 1	16	169	26.616	26.7662	26.3645	26.4433	26.6843	26.5684	26.8658	26.2897	26.6134	27.1271	26.5505	26.6183	26.7323	26.9427	26.8311	26.228
P62318	GGT1	gamma-glutamyltransferase 1	7	169	28.3537	28.2895	29.4564	28.4143	28.4419	29.3248	28.1212	28.703	28.4124	28.2187	28.7662	28.6584	28.6663	28.7493	27.8099	29.3272
Q92973	TNPO1	transportin 1	21	169	26.1006	26.3975	25.7197	27.2334	23.5259	25.3599	26.1419	26.9402	26.1733	26.4724	26.3876	26.1113	26.8324	25.5068	26.8833	25.9239
Q9Y5J1	UTP18	UTP18 small subunit processome component	24	169	26.0998	26.2303	28.8057	25.5664	21.9882	28.7593	25.1104	27.3965	27.0853	25.255	27.8957	27.1413	25.5364	27.3043	25.4255	28.772
P13073	COX4I1	cytochrome c oxidase subunit 4I1	10	168	27.1467	27.3138	26.4702	28.0614	27.3134	26.6648	27.2737	27.6357	26.7556	27.4583	27.0361	27.1314	27.3253	27.0582	27.1285	26.4392
P26373	RPL13	ribosomal protein L13	9	168	28.5266	28.2647	28.0836	28.1069	27.6594	28.0309	27.823	28.0712	27.4216	27.5023	27.6188	27.9079	28.1066	28.1085	27.8206	28.0935
Q8IXB1	DNAJC10	DnaJ heat shock protein family (Hsp40) member C10	20	168	26.5948	26.6446	26.2827	25.9274	25.9123	26.0708	26.9353	26.7486	27.1937	26.6026	26.8216	26.2165	25.8832	23.5571	26.4962	25.1367
Q9BW27	NUP85	nucleoporin 85	22	168	26.3391	26.2755	27.1927	25.7959	25.5624	27.9332	26.2646	26.5113	26.4078	25.887	26.8187	26.3561	26.0206	26.9276	25.3836	27.2537
O15269	SPTLC1	serine palmitoyltransferase long chain base subunit 1	14	167	27.47	27.3822	27.0411	27.5638	27.5343	27.0393	27.4563	27.0742	26.9539	27.4986	27.248	27.2583	27.1344	27.025	27.116	26.5736
O75531	BANF1	barrier to autointegration factor 1	14	167	26.7593	27.0466	27.7117	25.8486	27.8772	28.2701	27.5825	27.9899	27.857	27.3571	27.3957	27.6034	26.9768	29.1324	26.5908	28.6452
P09211	GSTP1	glutathione S-transferase pi 1	12	167	26.8227	26.8748	26.6901	28.0242	26.035	25.6607	27.0818	28.1452	26.7585	27.0903	27.1307	26.5226	27.8567	26.1174	27.7736	26.6063
P19447	ERCC3	ERCC excision repair 3, TFIIH core complex helicase subunit	26	167	25.9258	25.7506	26.1306	25.4752	25.0098	26.5328	25.4803	25.5426	25.5979	25.4405	25.8542	25.6648	25.3813	26.0743	25.1746	26.0539
P25788	PSMA3	proteasome subunit alpha 3	11	167	27.3038	27.5558	26.7796	28.0443	27.1307	26.3925	27.1984	27.7506	27.1488	27.1999	26.8822	27.3182	27.8482	26.8604	27.2682	26.9847
P43490	NAMPT	nicotinamide phosphoribosyltransferase	18	167	26.5325	26.5948	26.1233	27.1803	26.7492	25.91	26.9498	27.3388	26.5742	27.2775	26.8248	26.9761	26.8395	26.461	27.2447	26.6171
Q9H9B4	SFXN1	sideroflexin 1	12	167	27.855	27.679	26.8357	27.8729	26.6832	26.271	27.3313	27.5165	27.0173	27.5297	27.5772	27.4213	27.4568	26.7972	27.4923	26.9989
Q14257	RCN2	reticulocalbin 2	14	166	27.6498	27.1785	27.1651	27.0551	27.4453	26.8956	27.1605	26.5326	26.7768	27.6123	27.0275	27.2499	27.3789	27.6493	26.9675	26.5861
Q9NQC3	RTN4	reticulon 4	11	166	27.6398	27.7772	26.2722	28.9128	25.7962	26.6139	27.9545	28.3801	27.481	28.0476	27.4429	27.7573	28.166	26.3039	28.27	26.9615
P40937	RFC5	replication factor C subunit 5	14	165	26.3122	26.4186	25.6385	26.3416	26.3609	26.2171	26.4829	26.449	26.4017	26.5552	26.5101	26.1424	26.5332	26.7334	26.4782	26.2873
P61626	LYZ	lysozyme	10	165	29.1791	28.2626	28.5145	29.0236	30.471	29.4748	28.8428	28.2103	28.2224	27.9756	29.4866	29.232	28.8391	28.3351	29.3931	28.9687
Q5JTH9	RRP12	ribosomal RNA processing 12 homolog	28	165	25.1734	24.5103	27.2266	24.7421	21.0437	27.5843	24.3619	26.512	26.1797	24.2774	26.7416	26.487	24.8421	25.7775	23.6023	27.761
Q9Y2A7	NCKAP1	NCK associated protein 1	21	165	26.2223	26.4945	25.8552	26.5091	25.0278	26.0806	25.6012	26.0132	25.6511	25.8169	25.4273	25.7628	26.2488	26.1087	26.1085	25.8043
O43395	PRPF3	pre-mRNA processing factor 3	24	164	26.5288	26.3763	27.3602	26.1896	23.2233	27.208	26.6228	26.83	26.715	26.2972	26.8131	26.4534	26.2102	26.5915	26.2474	27.2871
Q6NUK1	SLC25A24	solute carrier family 25 member 24	19	164	26.9769	26.9917	25.6832	27.6863	26.1514	25.4608	26.7308	27.405	26.2742	26.9045	26.6164	26.4394	27.1101	25.94	27.0411	25.9699
Q86U42	PABPN1	poly(A) binding protein nuclear 1	11	164	26.7056	26.7889	27.9947	26.6755	26.7119	27.6477	26.3215	26.9241	27.0139	26.623	27.2666	27.1477	26.9537	27.222	26.3229	27.685
Q9NVA2	SEPTIN11	septin 11	17	164	26.8258	27.3007	26.1509	27.3467	24.8958	25.6563	25.6126	27.1731	25.8968	26.0486	25.023	25.7132	27.4671	26.4443	26.9212	25.3153
Q9UL54	TAOK2	TAO kinase 2	29	164	24.6461	26.2866	26.3202	25.2459	26.4625	25.906	26.767	26.0595	26.4282	25.1832	22.4552	25.9118	26.8563	26.4831	26.5766	25.9836
P26639	TARS1	threonyl-tRNA synthetase 1	29	163	26.5409	27.1141	23.7676	27.8428	22.1268	22.6874	24.9681	27.493	25.7691	25.7624	25.1115	24.3049	27.8345	25.3704	27.4435	24.8962
Q96TA2	YME1L1	YME1 like 1 ATPase	19	163	27.5595	27.0965	26.8143	26.9079	26.9195	26.6355	26.8232	26.3733	26.425	27.0212	26.5896	26.8636	26.9706	27.3188	26.5546	26.3042
Q9BPW8	NIPSNAP1	nipsnap homolog 1	12	163	27.1917	27.0332	26.5091	26.8376	27.46	26.8513	26.9311	26.4572	26.4769	27.6423	26.9923	27.16	26.6531	27.1726	26.2873	26.0685
O75691	UTP20	UTP20 small subunit processome component	40	162	24.1009	24.2575	26.684	25.0307	22.5113	27.2439	23.7716	25.9499	24.7352	24.7179	26.4661	25.0711	23.69	25.8156	22.6011	27.2892
P00533	EGFR	epidermal growth factor receptor	24	162	26.191	26.5601	24.6585	26.9155	25.5577	25.8313	25.4411	26.439	24.5426	25.7036	25.3117	25.5354	26.4126	25.3474	25.8923	24.7307
Q14978	NOLC1	nucleolar and coiled-body phosphoprotein 1	17	162	26.7584	27.2323	28.63	26.8394	26.7064	28.9953	26.7487	28.1207	27.8	26.6371	28.2548	27.7479	26.8309	27.4574	26.0328	28.8085
Q15428	SF3A2	splicing factor 3a subunit 2	11	162	27.6642	27.4977	28.2359	27.4653	27.6448	28.1058	27.3476	27.6995	27.4737	27.4735	27.9559	27.7436	27.8088	27.6415	26.9631	28.5016
Q92879	CELF1	CUGBP Elav-like family member 1	13	162	27.0736	27.1186	26.9989	26.7923	25.5786	27.0439	27.6591	27.4596	27.6768	27.5497	27.4561	27.3613	26.9277	26.8868	27.4785	27.4842
Q9NR56	MBNL1	muscleblind like splicing regulator 1	12	162	27.5948	27.5233	27.3882	26.9391	27.1625	27.0534	27.9581	27.4859	28.0258	27.6934	27.7507	27.8728	27.4412	27.4418	27.942	27.7073
O15372	EIF3H	eukaryotic translation initiation factor 3 subunit H	14	161	26.2768	27.2447	26.6513	27.5039	26.5362	26.4861	27.1936	27.357	26.8181	27.4479	27.1689	27.0477	26.9839	26.1128	27.4363	27.2606
O75521	ECI2	enoyl-CoA delta isomerase 2	13	161	26.8727	26.7021	26.4776	26.3748	27.0385	26.1663	26.2145	25.7238	25.9231	26.6406	25.6733	26.4951	26.8669	26.9084	26.2643	25.4007
P09936	UCHL1	ubiquitin C-terminal hydrolase L1	15	161	26.1598	27.5318	25.2777	28.7498	23.891	25.6628	27.44	29.2339	27.2765	27.5894	27.7042	27.4207	28.461	23.5334	28.5341	27.2677
P18077	RPL35A	ribosomal protein L35a	11	161	29.525	29.4427	29.577	29.1308	28.9207	29.3706	29.0296	29.173	28.7249	28.8022	28.9767	29.1108	29.3372	29.2611	29.0045	29.1878
P61586	RHOA	ras homolog family member A	11	161	27.2119	27.778	26.5071	28.6136	25.1424	26.6672	27.4832	28.5777	27.1972	27.6758	27.4128	27.2727	27.9296	26.6285	28.2022	26.6357
Q02338	BDH1	3-hydroxybutyrate dehydrogenase 1	14	161	26.773	26.3791	26.3439	26.3657	26.8452	26.0424	26.6629	25.796	25.9671	26.7902	26.1426	26.3785	26.3991	26.5334	26.1402	25.6574
Q10713	PMPCA	peptidase, mitochondrial processing alpha subunit	20	161	26.8451	26.9163	25.4944	26.9754	24.8816	25.7165	26.0969	26.702	25.6527	26.3144	26.122	26.3344	26.6923	25.3451	26.2387	25.3398
Q96HC4	PDLIM5	PDZ and LIM domain 5	22	161	26.834	27.0509	26.4354	26.9028	26.2819	26.1954	26.6461	26.9225	26.3005	26.4971	26.3816	26.0238	27.331	26.669	27.1129	26.3461
P13804	ETFA	electron transfer flavoprotein subunit alpha	10	160	26.8407	27.0858	26.1828	27.6935	27.0542	26.3948	26.6838	27.3943	26.3408	26.8608	26.9852	26.7155	27.0457	26.2919	26.9189	26.2567
P49915	GMPS	guanine monophosphate synthase	26	160	27.1573	26.8873	25.4831	27.4614	23.5206	22.3802	26.0847	27.6994	25.5801	25.9427	25.96	25.3406	28.0584	25.5821	27.028	25.403
Q8N684	CPSF7	cleavage and polyadenylation specific factor 7	12	160	26.7874	26.9487	27.4441	26.4074	26.7607	27.4785	27.1166	26.8466	27.3962	27.0813	27.5603	27.2129	26.36	26.9815	26.9107	27.5319
O43818	RRP9	ribosomal RNA processing 9, U3 small nucleolar RNA binding protein	16	159	26.2462	26.2442	28.0456	26.2055	25.8504	28.2366	25.8569	27.6468	26.9988	26.1494	27.5178	27.0282	26.0943	27.318	25.2964	28.4071
P37108	SRP14	signal recognition particle 14	7	159	27.5343	27.8521	27.8757	27.5657	27.4151	27.8841	27.7237	27.8407	27.8734	27.6795	27.7964	27.741	27.7886	27.529	27.9195	28.0101
P83731	RPL24	ribosomal protein L24	8	159	28.5338	28.5107	28.9408	27.9597	26.9546	29.0983	27.4901	28.9707	28.693	28.3276	28.7058	28.6522	27.8666	27.8013	27.9067	29.0846
Q16576	RBBP7	RB binding protein 7, chromatin remodeling factor	16	159	27.5438	27.4658	27.3567	27.3894	26.5111	27.1654	26.9347	27.2742	26.5853	26.8716	27.0065	26.8777	27.4555	27.0689	27.2247	27.2144
Q9Y221	NIP7	nucleolar pre-rRNA processing protein NIP7	9	159	26.695	26.3863	28.4547	26.1893	26.5749	28.2392	26.5497	27.4455	27.2018	26.4697	27.851	27.3726	26.6465	27.6214	25.5715	28.4389
O15145	ARPC3	actin related protein 2/3 complex subunit 3	8	158	26.8923	26.7303	26.3885	26.9425	26.4929	27.354	28.2204	27.4313	27.1765	28.2559	28.0755	27.7862	26.1314	25.7313	26.6352	27.8467
P11177	PDHB	pyruvate dehydrogenase E1 beta subunit	16	158	26.4382	26.6732	25.4792	27.265	26.5911	26.2371	26.6136	27.3046	26.1441	26.8946	26.6079	26.6235	26.8232	26.5236	26.8381	26.068
Q96EP5	DAZAP1	DAZ associated protein 1	12	158	26.2953	26.5894	27.019	26.4991	25.0176	27.2069	27.507	28.0154	28.4149	27.6068	27.9215	27.657	26.0469	26.4197	27.4503	28.3623
P18085	ARF4	ADP ribosylation factor 4	11	157	28.3431	28.2305	27.6594	28.2228	27.605	27.3465	27.9297	27.6809	27.5135	28.0478	27.4172	27.9032	28.0722	28.1742	28.008	27.5452
P51532	SMARCA4	SWI/SNF related, matrix associated, actin dependent regulator of chromatin, subfamily a, member 4	25	157	26.7292	26.6089	27.0456	25.7013	24.3748	26.8439	24.4909	25.8199	24.6165	24.5118	25.619	25.6262	25.8221	25.6716	24.9848	26.0739
Q12797	ASPH	aspartate beta-hydroxylase	22	157	26.0136	26.0318	26.3439	26.4239	26.1738	26.13	26.0611	25.745	26.0509	26.4114	26.2276	25.8998	26.045	26.3602	25.9396	26.0889
Q53H12	AGK	acylglycerol kinase	15	157	26.7988	26.9135	26.1119	26.9849	27.0629	26.3213	26.8813	26.3964	26.8711	26.8585	26.5145	26.8053	26.7925	27.4371	26.6455	26.502
O75475	PSIP1	PC4 and SFRS1 interacting protein 1	25	156	25.866	25.9401	27.7855	26.4689	25.1905	28.31	25.6245	26.5532	25.8551	26.093	26.9415	26.5573	26.0418	27.1613	24.9914	28.2479
O95831	AIFM1	apoptosis inducing factor mitochondria associated 1	16	156	26.6337	26.7704	26.3099	27.218	26.3578	26.1295	26.2865	26.5484	25.8946	26.4773	26.471	26.6407	26.8521	26.1415	26.6303	25.7611
Q12904	AIMP1	aminoacyl tRNA synthetase complex interacting multifunctional protein 1	15	156	27.6753	27.5725	27.0289	27.1408	27.1446	26.5249	27.1918	26.7632	26.2735	26.7894	26.666	26.6295	27.5763	27.4778	26.9839	26.4656
P34932	HSPA4	heat shock protein family A (Hsp70) member 4	36	155	25.7396	26.6197	24.5673	28.0857	21.9258	24.204	26.3135	28.2151	26.2529	26.8453	26.1615	25.8716	27.714	22.727	27.6798	25.9471
P62158	None	None	13	155	27.9887	27.5117	28.5388	26.7099	27.3535	27.9384	28.6767	27.51	28.1129	28.9189	27.4158	27.9999	25.5446	28.1975	26.8734	27.835
Q13123	IK	IK cytokine	18	155	26.1359	26.4839	27.2616	26.3443	26.4056	27.4018	26.312	26.4791	26.5742	26.1408	26.9839	26.7027	26.0334	27.0651	25.7717	27.4418
Q96S55	WRNIP1	WRN helicase interacting protein 1	19	155	27.5683	27.6074	27.2132	27.0365	27.668	27.2605	27.3152	26.5052	26.642	27.8025	27.3317	27.9502	21.6094	20.7981	21.8654	21.5771
Q9HD33	MRPL47	mitochondrial ribosomal protein L47	11	155	27.0079	26.3569	25.5971	26.1295	26.0532	25.8165	26.0998	26.0615	25.8602	26.2944	25.9303	26.0505	26.1305	26.237	26.0848	25.6468
Q9Y446	PKP3	plakophilin 3	20	155	26.4423	26.3251	26.3689	25.8217	26.5331	26.1772	26.5498	25.3341	26.2637	26.2786	25.9721	25.9694	26.0665	26.534	26.0576	26.0845
O00116	AGPS	alkylglycerone phosphate synthase	19	154	26.1539	26.7876	21.9146	27.5322	23.351	24.1697	25.9718	27.3433	26.4271	26.8583	26.5603	26.2437	26.9657	22.6073	26.7924	25.9237
O43432	EIF4G3	eukaryotic translation initiation factor 4 gamma 3	32	154	25.9186	26.4709	25.9759	25.6732	23.0478	25.2847	26.9502	26.288	27.0014	26.7062	25.4099	26.3449	25.7673	24.3833	27.1367	26.1253
O96008	TOMM40	translocase of outer mitochondrial membrane 40	12	154	27.2194	26.8836	25.8236	27.9255	27.2108	26.8382	27.4276	27.6146	27.012	27.6888	27.3206	27.639	26.7758	27.1073	27.2848	26.7523
P50914	RPL14	ribosomal protein L14	4	154	28.1561	28.1311	28.2989	27.5013	26.2137	28.6175	26.7806	28.4167	27.8231	27.2719	28.152	28.4049	27.2462	27.1474	27.0071	28.8185
Q15075	EEA1	early endosome antigen 1	36	154	28.6278	28.2311	28.1784	29.1818	27.848	25.4295	26.0621	28.4261	28.9874	27.9254	28.2101	27.7517	28.4886	28.3996	28.2627	28.0743
Q9BQ67	GRWD1	glutamate rich WD repeat containing 1	14	154	27.0441	27.1767	27.4672	27.1336	26.8569	27.7451	27.2469	27.2069	27.1808	27.2109	27.1583	27.0778	27.015	27.8093	27.2658	27.2518
Q9NR12	PDLIM7	PDZ and LIM domain 7	12	154	26.4841	26.5214	26.2604	26.3764	26.135	27.0249	26.3402	26.5698	26.6039	26.5985	26.3205	26.6262	26.4193	26.9719	26.2783	27.014
Q9P2K5	MYEF2	myelin expression factor 2	16	154	26.2175	26.2309	26.7715	25.5827	25.1643	27.1352	26.7052	26.3323	26.547	26.4532	26.704	26.6027	25.2547	26.1512	26.3796	26.8938
Q9Y305	ACOT9	acyl-CoA thioesterase 9	13	154	26.6273	26.3234	25.7767	26.2351	25.7858	25.8545	26.086	26.0035	25.7644	26.266	26.1635	25.9791	26.3362	26.1775	25.721	25.7093
Q9BPX3	NCAPG	non-SMC condensin I complex subunit G	22	153	26.3962	26.4141	26.3666	26.3507	22.4886	26.4306	25.5328	26.3288	26.1054	23.7614	25.8068	25.3209	26.4579	26.2287	26.062	25.9202
O14776	TCERG1	transcription elongation regulator 1	28	152	25.1973	25.9862	26.2178	25.7994	24.3938	26.1046	25.2879	26.2407	25.0972	25.0336	25.6227	25.6315	26.2656	25.1069	25.3149	26.566
O14925	TIMM23	translocase of inner mitochondrial membrane 23	6	152	28.2877	28.1312	28.2839	28.0693	28.7338	27.8163	28.3721	27.597	27.9665	28.5024	27.8271	28.2661	28.0271	28.6083	28.1137	27.5675
O15260	SURF4	surfeit 4	7	152	26.4712	26.3659	25.7595	26.8248	26.4458	25.807	26.3899	26.3643	25.9809	26.7089	26.5314	26.1867	26.6782	26.2299	26.5051	25.7799
P01876	None	None	11	152	24.6977	27.2446	27.8713	27.4324	29.338	28.0559	27.7688	26.6295	27.6393	27.2198	28.136	27.6242	27.8404	27.0684	28.5372	27.5764
P08621	SNRNP70	small nuclear ribonucleoprotein U1 subunit 70	13	152	27.2467	27.2151	27.6786	27.165	26.5729	27.6355	26.4688	26.8689	26.7483	26.4835	27.4534	26.972	26.6316	26.7665	26.318	27.3661
P52294	KPNA1	karyopherin subunit alpha 1	12	152	26.7662	26.9508	26.8365	26.899	26.2427	26.7523	26.6359	26.6765	26.5659	26.5589	26.731	26.3291	26.7166	26.8577	26.9584	26.9285
P63220	RPS21	ribosomal protein S21	7	152	26.4614	27.1271	26.0098	28.1217	25.5624	26.143	26.7575	28.1539	27.1892	26.9082	26.9293	27.226	27.8729	24.4479	27.8469	26.8558
P78332	RBM6	RNA binding motif protein 6	31	152	26.1076	26.3496	26.5982	23.9682	22.2395	26.5162	26.4667	26.2217	26.49	26.1526	26.9173	25.8993	21.9148	25.618	25.9258	25.9907
Q14789	GOLGB1	golgin B1	53	152	27.8143	27.8601	25.3401	27.6433	24.1117	25.0063	23.796	21.5832	20.9145	25.2711	21.5453	20.2214	24.2057	26.5025	22.9325	23.0433
P31946	YWHAB	tyrosine 3-monooxygenase/tryptophan 5-monooxygenase activation protein beta	15	151	27.0172	27.6651	27.0583	28.7224	26.9978	26.9114	27.5052	28.9526	27.675	27.4817	27.7015	27.7391	28.6348	26.9896	28.5232	28.0269
Q8NBJ5	COLGALT1	collagen beta(1-O)galactosyltransferase 1	18	151	27.0839	26.8447	25.2041	27.1643	22.0982	24.2181	25.755	26.6568	25.4839	26.2875	25.9212	25.358	26.6296	24.8721	26.287	25.3208
Q8NBQ5	HSD17B11	hydroxysteroid 17-beta dehydrogenase 11	10	151	27.0717	27.1352	26.4325	27.1218	27.0692	26.1988	27.4186	26.9126	26.7659	27.2914	26.917	27.0932	27.0067	27.0481	27.0795	26.5699
O94776	MTA2	metastasis associated 1 family member 2	22	150	27.4169	26.9916	26.5671	26.8805	24.9743	26.6375	25.0788	26.55	25.5576	24.8829	25.5627	24.3489	27.0103	26.0343	25.3538	26.8634
P51858	HDGF	heparin binding growth factor	16	150	26.3869	27.0353	23.4594	28.0857	23.7622	25.4838	26.9435	28.3462	26.8591	26.7729	26.8761	26.4667	27.8913	25.6161	27.8667	26.2873
Q13247	SRSF6	serine and arginine rich splicing factor 6	11	150	26.9493	27.1878	27.7336	26.9728	26.5869	27.8882	27.1542	27.5104	27.2593	27.3877	28.0105	27.765	26.9008	27.1826	26.8061	28.0542
Q9BVJ6	UTP14A	UTP14A small subunit processome component	25	150	24.8771	25.1615	27.0509	24.9885	24.6409	27.2185	24.895	26.0368	25.995	25.1268	26.9977	25.9652	25.0585	26.3585	24.5878	27.2263
Q9GZR7	DDX24	DEAD-box helicase 24	28	150	26.6411	26.3107	27.3936	25.1164	20.8413	27.8503	23.8996	25.8819	25.3242	23.9845	26.6898	26.2461	22.5105	25.3003	23.7534	27.8153
P46821	MAP1B	microtubule associated protein 1B	28	149	26.1368	26.5727	25.8452	26.891	25.1807	25.7258	25.3569	25.6509	24.9763	25.7818	25.8776	24.8104	26.1431	25.6512	25.8913	25.1986
Q5JPE7	NOMO2	NODAL modulator 2	29	149	26.2998	26.2506	24.2081	26.9016	21.6039	22.5661	26.0686	26.6207	25.5578	26.6811	26.1604	25.9454	26.2662	22.5162	26.4809	25.6523
Q70UQ0	IKBIP	IKBKB interacting protein	16	149	27.2283	27.0774	26.0606	27.6103	25.8282	26.1583	26.8789	27.4417	26.2217	27.0294	26.9729	26.8804	26.7398	24.4986	27.081	26.416
Q9NW13	RBM28	RNA binding motif protein 28	24	149	24.1021	24.6224	28.4219	25.113	23.7688	28.2448	23.893	26.9132	26.9477	24.2934	27.598	25.7354	25.0874	26.7148	20.4673	28.6334
P32119	PRDX2	peroxiredoxin 2	10	148	26.3827	26.4957	27.2728	27.3922	27.6213	26.4077	26.7628	27.0644	27.1946	26.9349	26.9252	26.7124	27.3216	26.6999	27.2205	27.1539
P48444	ARCN1	archain 1	17	148	26.7961	26.6895	26.1491	26.8293	26.0097	25.7521	25.8739	26.5266	25.6855	26.1373	25.6101	25.6251	27	24.9648	26.4786	25.4894
Q9BQ39	DDX50	DExD-box helicase 50	23	148	26.101	25.8588	26.5662	25.2406	24.8141	26.4617	26.4148	25.7953	26.2508	26.5554	26.4603	25.8445	25.1127	24.9342	25.607	26.4177
Q9Y399	MRPS2	mitochondrial ribosomal protein S2	12	148	27.0977	27.0975	26.2713	26.9994	26.7629	26.5064	26.4367	26.4606	26.3719	26.6626	26.0379	26.6337	26.7037	26.7776	26.4289	26.2808
O95470	SGPL1	sphingosine-1-phosphate lyase 1	18	147	26.9989	26.9524	26.4196	26.6717	26.8014	26.6188	26.6772	26.3863	26.1319	26.5163	25.5814	26.4687	26.4698	26.6622	26.4417	26.2528
P05109	S100A8	S100 calcium binding protein A8	9	147	28.7097	27.3976	28.5387	27.9407	30.175	27.7588	28.4919	27.4185	27.5062	27.8565	28.8221	28.1515	27.8078	28.4774	28.2736	28.8741
P19784	CSNK2A2	casein kinase 2 alpha 2	14	147	26.1214	26.4568	26.3456	26.1395	25.5676	25.7928	26.0612	26.3509	25.9441	25.8114	25.4402	25.2329	26.2578	25.8258	26.3391	25.9656
P21912	SDHB	succinate dehydrogenase complex iron sulfur subunit B	12	147	26.3682	26.7832	26.024	27.6851	26.6216	26.226	26.5056	26.9952	25.9145	26.753	26.5789	26.7316	26.7225	26.4579	26.5443	26.1543
P63092	GNAS	GNAS complex locus	15	147	26.2777	26.1549	23.7926	25.2136	23.1647	26.8009	27.3717	27.5448	27.7749	26.9566	26.8293	26.8415	25.1629	25.7637	26.2585	27.2728
P67870	CSNK2B	casein kinase 2 beta	8	147	26.9096	26.7566	26.7517	26.5805	26.5749	26.5036	26.5996	26.7679	26.6832	26.5007	26.2752	26.0791	26.8292	26.8146	26.8717	26.5277
Q9UIG0	BAZ1B	bromodomain adjacent to zinc finger domain 1B	40	147	22.8709	22.4235	27.9504	21.5698	22.0395	27.7679	20.6103	26.0047	23.8389	22.4212	26.9924	25.353	19.9921	25.6379	21.72	27.8808
O60341	KDM1A	lysine demethylase 1A	20	146	26.6108	26.3407	26.5361	26.2653	25.8916	26.4537	26.2002	26.2845	26.1954	26.2947	26.1574	26.3859	26.4521	26.3581	26.3038	26.4096
O94901	SUN1	Sad1 and UNC84 domain containing 1	25	146	25.0441	24.7847	27.8161	25.2888	23.8818	28.0067	23.6577	26.6183	26.7601	24.2987	27.025	26.6116	24.0129	26.2593	22.9336	27.9136
Q9NXF1	TEX10	testis expressed 10	27	146	25.7042	25.6123	27.3886	25.5319	24.6425	27.4276	25.1442	26.0301	25.5782	24.512	26.3872	25.9764	25.0127	26.4544	22.9904	26.9718
P20340	RAB6A	RAB6A, member RAS oncogene family	10	145	27.7065	27.3715	26.7648	27.8848	26.8168	26.5838	27.0454	27.7629	26.8967	27.1618	26.8197	26.8827	27.9562	26.932	27.3614	26.7005
P30086	PEBP1	phosphatidylethanolamine binding protein 1	12	145	25.6941	26.5948	25.4119	28.1023	25.8445	25.4908	27.1473	28.5609	26.9924	27.1058	26.8795	26.6581	27.8365	24.5111	28.0809	26.4983
Q05682	CALD1	caldesmon 1	25	145	25.8845	27.1391	26.2176	27.6353	22.4023	24.18	26.6256	27.8081	26.7398	26.2043	26.2245	24.0632	27.1332	21.3161	27.3603	24.8293
Q13155	AIMP2	aminoacyl tRNA synthetase complex interacting multifunctional protein 2	10	145	27.4096	27.3468	26.9688	27.174	26.884	26.6409	26.918	26.4936	26.4074	26.6319	26.4563	26.3771	27.3029	27.1426	27.0315	26.1624
Q13637	RAB32	RAB32, member RAS oncogene family	13	145	27.1533	26.8274	26.2885	27.1706	27.2229	26.4011	26.7427	26.3854	26.0463	27.1134	26.5753	26.9385	26.7309	26.8928	26.5272	26.0323
O00422	SAP18	Sin3A associated protein 18	13	144	26.3836	25.9991	28.1629	26.2403	26.4269	27.9361	26.2964	26.7169	26.834	26.1837	27.2221	27.1515	25.8811	26.9715	24.064	28.2985
O95433	AHSA1	activator of HSP90 ATPase activity 1	19	144	29.7399	29.5648	29.0255	29.7055	29.2729	29.0759	29.0739	29.1152	28.6122	29.2747	28.6908	28.6372	30.5818	29.4738	29.4016	28.73
P17812	CTPS1	CTP synthase 1	19	144	26.684	26.3602	25.8038	26.7791	25.7949	25.2472	25.8518	26.6512	25.3608	25.7363	25.6988	25.2886	27.0462	25.6141	26.4058	25.5375
Q8ND56	LSM14A	LSM14A mRNA processing body assembly factor	16	144	27.1699	27.483	27.183	27.3593	27.6875	27.3493	27.6193	27.2517	28.2058	27.3921	27.1771	27.812	27.8302	28.0585	27.7616	27.4447
O00767	SCD	stearoyl-CoA desaturase	8	143	27.5331	27.4584	27.1068	27.358	27.2567	26.598	27.4806	27.1575	27.1705	27.2721	27.0393	27.075	27.4945	27.0693	27.3868	26.3357
P09543	CNP	2',3'-cyclic nucleotide 3' phosphodiesterase	15	143	26.7446	26.7259	26.0168	26.6607	26.2548	26.0604	25.9812	26.1676	25.7777	26.2927	25.7953	26.1735	26.5841	26.7069	25.2802	25.7262
P62861	FAU	FAU ubiquitin like and ribosomal protein S30 fusion	4	143	28.6134	28.4817	28.476	28.3746	28.8188	28.9719	28.8168	29.6372	29.825	29.4901	30.8301	30.1539	28.3518	28.566	28.3326	30.1981
P63167	DYNLL1	dynein light chain LC8-type 1	10	143	28.1432	28.0569	28.1766	27.3434	28.8079	28.0024	28.3435	27.8141	28.0443	28.0431	28.2161	27.9029	27.5604	28.493	28.1777	28.0689
Q15907	RAB11B	RAB11B, member RAS oncogene family	12	143	28.336	27.7022	26.9147	27.9939	26.548	26.3327	26.928	27.5537	26.9114	26.9451	26.8403	26.8416	27.7445	26.5086	27.0223	26.7057
Q9P035	HACD3	3-hydroxyacyl-CoA dehydratase 3	11	143	27.4188	27.1588	26.9086	27.393	27.098	26.5064	27.2824	26.9869	26.7698	27.4741	27.0857	27.0196	27.2437	27.2407	26.9786	26.9714
O43592	XPOT	exportin for tRNA	21	142	25.8284	26.1228	25.5552	25.4905	22.3071	23.2761	25.6996	25.776	25.01	24.8157	24.9465	25.1105	26.2923	23.9901	26.215	24.4882
O75323	NIPSNAP2	nipsnap homolog 2	12	142	27.4798	27.2823	26.7418	27.349	27.8178	27.3499	27.3121	26.8643	27.0723	28.3185	27.722	28.027	26.7843	27.237	26.3148	26.5906
P49959	MRE11	MRE11 homolog, double strand break repair nuclease	19	142	25.9504	25.7932	25.5944	25.9528	25.1793	25.5955	25.672	25.8557	25.0301	25.7772	25.5455	25.1851	25.9013	25.6582	25.5751	25.3755
Q9UBS4	DNAJB11	DnaJ heat shock protein family (Hsp40) member B11	15	142	26.9038	27.0068	26.6939	27.2232	27.1291	26.632	26.7767	26.679	26.4218	27.0901	26.7398	26.768	26.8527	26.8255	26.6245	26.3753
Q9Y3C1	NOP16	NOP16 nucleolar protein	10	142	26.8352	26.7121	28.0452	26.5177	26.9664	27.9594	27.071	27.124	26.9981	26.8238	27.6083	27.0353	26.6263	27.0333	26.2501	27.9371
O15234	CASC3	CASC3 exon junction complex subunit	12	141	26.6232	26.9478	26.8686	25.6924	25.9278	26.7642	27.4432	27.0297	27.6024	26.8937	27.4047	26.8901	26.1483	25.911	27.3265	26.9909
O60573	EIF4E2	eukaryotic translation initiation factor 4E family member 2	11	141	26.5052	26.8365	26.5416	26.721	27.136	26.7287	26.4988	25.9834	26.3435	26.5433	26.1793	26.4141	26.9292	27.2975	26.4516	26.0778
O75494	SRSF10	serine and arginine rich splicing factor 10	10	141	26.6483	26.8911	27.8603	26.5246	26.1619	27.805	26.8209	26.8335	27.5376	26.9412	27.5083	27.5211	26.2878	27.2553	26.2359	28.1403
P81605	DCD	dermcidin	8	141	28.8258	28.6029	29.8019	28.9932	30.9246	28.9597	28.9864	28.5885	29.9157	29.5863	29.8584	29.7344	29.9521	29.9521	29.2854	28.3329
Q7KZ85	SUPT6H	SPT6 homolog, histone chaperone and transcription elongation factor	43	141	22.9651	23.4103	27.6932	21.424	22.0389	27.4809	23.184	25.6493	23.0281	20.8867	26.6169	25.5177	21.2038	22.2242	22.7344	27.9155
Q92878	RAD50	RAD50 double strand break repair protein	24	141	26.6382	26.4683	25.8292	26.119	25.8245	25.8137	26.104	25.8134	24.9393	25.7824	25.5913	25.5255	26.2492	26.074	25.6739	25.4819
Q96I25	RBM17	RNA binding motif protein 17	17	141	26.5398	26.6971	27.7267	26.3361	26.7361	27.6747	26.6867	26.7329	26.7988	26.6168	27.1746	26.7993	26.4624	27.0449	25.4656	27.7697
Q99519	NEU1	neuraminidase 1	9	141	27.0633	27.1519	26.6879	25.9186	26.0614	26.6907	26.926	26.2153	26.9506	26.5603	26.6546	26.5217	26.0333	25.5862	26.8606	26.3506
Q9NUL3	STAU2	staufen double-stranded RNA binding protein 2	27	141	26.3785	26.893	26.4869	23.1939	23.5237	24.7122	27.8677	26.397	27.3834	26.7532	27.1514	27.4102	21.9783	23.765	26.9681	27.2062
Q9Y4P3	TBL2	transducin beta like 2	18	141	26.8201	26.7089	26.3932	26.5642	26.163	26.2289	26.2488	26.1	26.1145	26.4358	26.497	26.0912	26.4265	26.7695	26.2753	26.2223
P00491	PNP	purine nucleoside phosphorylase	15	140	25.092	25.2582	25.3089	27.1334	24.3167	23.3843	25.2833	26.7182	25.9888	25.7651	24.7963	25.2756	26.4339	24.2669	26.6399	25.2674
P46776	RPL27A	ribosomal protein L27a	7	140	29.2941	29.0984	28.965	28.724	28.1414	28.9375	28.7502	29.1349	28.9913	28.9085	29.0152	28.8786	28.7625	28.8789	28.7573	29.2074
P08473	MME	membrane metalloendopeptidase	26	139	22.9097	23.8775	25.9849	22.6109	22.7873	27.4909	25.9173	27.7437	27.3644	25.1567	26.3608	24.9815	24.2624	24.2136	23.4935	27.4206
P17655	CAPN2	calpain 2	15	139	26.4295	26.4193	25.6821	27.0841	24.3454	24.4586	24.9003	26.8986	23.5924	25.4359	25.3491	23.4944	27.0876	25.2875	26.8099	24.9836
P22061	PCMT1	protein-L-isoaspartate (D-aspartate) O-methyltransferase	11	139	26.6366	26.8149	26.8077	26.9052	27.2906	26.3889	26.9466	26.9256	26.6012	26.8206	26.3897	26.5989	27.2466	26.7354	27.0884	26.4695
P37837	TALDO1	transaldolase 1	16	139	26.2552	26.6075	25.7383	28.5093	24.93	23.6009	26.4742	28.4034	26.8887	27.2241	27.1291	27.0179	27.657	23.6534	27.9047	26.5643
P49589	CARS1	cysteinyl-tRNA synthetase 1	20	139	24.8606	26.3883	24.1958	27.3097	24.7445	24.6661	25.0897	26.978	25.3978	25.2492	24.7848	24.8232	26.5873	25.2175	26.4612	25.1
P84090	ERH	ERH mRNA splicing and mitosis factor	8	139	27.2911	27.3241	28.2926	26.5428	28.0028	28.1835	28.0152	27.4641	28.0866	27.8607	28.3086	27.8883	26.4236	28.0041	27.1533	28.7923
Q6RFH5	WDR74	WD repeat domain 74	17	139	20.7258	22.4114	27.9397	25.3829	24.9772	28.2257	25.4312	27.0422	27.0453	25.599	27.3814	26.5447	25.1368	26.7881	24.1986	28.1285
Q6UWP8	SBSN	suprabasin	17	139	26.9862	26.98	28.0438	27.4578	28.9794	27.2827	27.5153	26.895	28.0099	27.3016	27.8494	27.8741	28.1837	27.7698	27.4095	27.398
Q6YHK3	CD109	CD109 molecule	22	139	23.9326	25.1241	25.1159	23.8963	20.9008	27.1101	26.4512	27.4371	27.448	25.9896	26.0898	25.5853	23.5479	24.5066	24.7116	27.3174
Q96A33	CCDC47	coiled-coil domain containing 47	17	139	27.3685	27.0737	26.159	27.2609	25.7278	25.8899	26.2844	26.5438	24.7428	26.2039	26.1993	26.2565	26.8953	26.2336	26.1429	25.5383
Q96EE3	SEH1L	SEH1 like nucleoporin	17	139	26.2064	26.4385	27.2081	26.1489	26.0508	27.3884	26.3335	26.8574	26.7674	26.4176	26.9762	26.6987	26.3467	26.7492	26.0779	27.1562
Q99575	POP1	POP1 homolog, ribonuclease P/MRP subunit	21	139	26.0193	25.9757	26.6109	25.5738	19.4257	26.3314	25.7714	26.1792	25.7869	25.7703	25.9224	25.4987	25.7668	25.5528	25.639	26.3995
Q9BQ75	CMSS1	cms1 ribosomal small subunit homolog	12	139	26.6779	26.9529	26.6285	26.6335	22.4749	27.0374	26.9685	27.201	27.4126	26.9138	27.2916	27.1444	26.4476	27.108	26.9071	27.616
O15014	ZNF609	zinc finger protein 609	23	138	26.2449	26.3216	25.6742	25.6673	26.3014	25.3503	26.5288	25.0967	26.0363	26.3199	24.114	26.6063	26.2618	22.9907	26.3582	24.8906
P01834	None	None	6	138	26.3432	26.0238	27.3292	26.8375	28.1557	26.7529	26.8282	25.7154	26.4554	26.3054	27.3753	26.6962	26.3945	26.0231	27.0058	26.548
P09001	MRPL3	mitochondrial ribosomal protein L3	12	138	27.2626	26.9602	26.4164	26.6909	26.633	26.3829	26.6747	26.3319	26.4022	26.6628	26.3571	26.4164	26.5339	26.412	26.3972	26.1536
P28066	PSMA5	proteasome subunit alpha 5	10	138	26.5796	26.6786	26.6389	27.2441	26.4616	26.0078	26.9261	27.0393	26.5894	27.0116	26.5604	26.6501	26.9596	26.2546	27.0447	26.3589
O75306	NDUFS2	NADH:ubiquinone oxidoreductase core subunit S2	13	137	27.4048	27.1044	25.5294	27.3491	27.2739	26.8151	26.8974	26.8532	25.8475	27.0501	26.1183	26.7078	26.8696	27.2579	26.8397	26.043
P01040	CSTA	cystatin A	11	137	27.4267	27.2673	28.5493	28.2063	30.6067	28.3907	27.7926	27.2371	28.1438	27.5792	28.1838	28.3333	28.2678	28.1804	27.6408	27.8392
P22102	GART	phosphoribosylglycinamide formyltransferase, phosphoribosylglycinamide synthetase, phosphoribosylaminoimidazole synthetase	26	137	25.5993	26.1912	25.2135	27.0768	21.8143	25.3382	25.3757	27.1345	25.6901	25.866	24.5084	25.547	26.699	21.8868	26.7893	24.93
P49916	LIG3	DNA ligase 3	27	137	24.5556	24.9262	26.4368	24.7061	24.2754	27.2584	24.8914	25.5535	25.3707	24.4374	25.2238	24.6416	25.1939	26.2956	24.7144	26.2212
Q7RTV0	PHF5A	PHD finger protein 5A	9	137	26.5366	26.3526	27.5407	26.2366	27.2788	27.1771	26.3718	26.564	26.3904	26.5158	27.1912	26.6951	26.7437	27.1191	26.0424	27.5703
Q96N66	MBOAT7	membrane bound O-acyltransferase domain containing 7	7	137	27.0523	27.1357	26.8741	27.3596	27.051	26.312	27.5386	27.1602	26.7864	27.3791	26.9297	27.1576	27.2423	26.9905	27.1802	26.5388
Q9NV06	DCAF13	DDB1 and CUL4 associated factor 13	16	137	25.5396	25.277	27.4168	24.9525	25.139	27.584	25.4908	26.3632	26.2192	25.6801	26.5061	26.3553	25.1979	26.5433	24.9414	27.3659
Q9NXE4	SMPD4	sphingomyelin phosphodiesterase 4	20	137	25.9914	25.7129	26.1836	25.7225	25.7866	26.2766	25.9969	25.6013	25.4088	26.5293	26.0321	26.0889	25.5173	25.9351	25.6821	25.7296
Q9Y4C8	RBM19	RNA binding motif protein 19	27	137	24.1856	23.5722	27.6616	23.2138	20.4161	27.8208	23.2071	26.4356	25.7356	23.8231	26.9986	25.726	23.6034	24.7383	21.8542	27.6583
O95239	KIF4A	kinesin family member 4A	29	136	25.1307	25.8901	26.5949	25.8848	22.0826	26.2933	23.4543	25.7538	24.7386	21.6391	24.4429	23.4762	25.9593	25.4619	24.7385	25.1333
P55795	HNRNPH2	heterogeneous nuclear ribonucleoprotein H2	15	135	27.5709	27.5698	28.0243	27.124	27.0236	27.888	28.0726	27.4862	28.1002	28.0915	28.1229	28.055	26.9677	27.473	27.9713	28.1067
Q01081	U2AF1	U2 small nuclear RNA auxiliary factor 1	8	135	28.0062	28.0651	28.1683	27.7608	27.5086	28.5807	27.3222	27.6083	27.673	27.477	28.3565	27.5799	27.5781	27.5159	27.065	28.5787
P28074	PSMB5	proteasome subunit beta 5	12	134	26.8555	26.8065	26.6484	27.4305	26.979	26.1324	27.0916	27.3378	26.883	26.9607	26.604	26.6183	27.2263	26.6738	27.2712	26.2671
P55010	EIF5	eukaryotic translation initiation factor 5	15	134	24.8686	26.7178	25.1026	27.1441	25.812	24.9858	25.4689	26.6562	25.1942	25.9549	25.2264	25.5765	27.1433	26.5939	26.6736	25.5046
O60287	URB1	URB1 ribosome biogenesis homolog	45	133	21.9763	19.9801	27.6928	20.9995	22.1985	27.6484	21.2007	25.7592	22.773	21.6202	25.4512	21.4824	21.3089	22.0872	22.1823	27.7383
Q7Z3B4	NUP54	nucleoporin 54	15	133	26.7054	26.3421	26.9132	26.0672	25.7667	26.5558	25.6029	25.7482	25.9845	25.8721	26.2588	26.3163	26.1918	26.2718	25.5656	26.3501
O00629	KPNA4	karyopherin subunit alpha 4	13	132	26.3032	26.3938	26.4169	26.2864	24.2867	26.6058	25.1373	26.7888	26.0313	26.0827	26.298	25.4826	26.2519	25.886	26.1396	26.4889
O43615	TIMM44	translocase of inner mitochondrial membrane 44	15	132	26.6179	26.3703	25.5182	26.6096	25.6457	25.2631	25.6519	25.7303	25.2884	25.8542	25.4041	25.6119	26.2545	25.638	25.7874	25.0938
P61962	DCAF7	DDB1 and CUL4 associated factor 7	9	132	26.0423	26.0503	26.1909	25.9994	26.6764	25.9539	26.4202	25.712	26.2349	26.2453	25.8739	26.1905	26.3703	26.7313	26.6313	25.6
P84095	RHOG	ras homolog family member G	13	132	28.4389	27.7767	26.888	28.1588	22.6307	27.0086	27.0329	27.7587	24.7513	27.4904	26.1273	27.5613	28.1705	27.5734	27.8504	26.3104
Q13077	TRAF1	TNF receptor associated factor 1	16	132	26.9339	26.9225	26.8848	27.3415	28.462	27.4731	27.2665	26.0842	26.8351	27.501	26.8138	26.963	20.7829	22.1231	21.1127	22.2822
Q13724	MOGS	mannosyl-oligosaccharide glucosidase	14	132	25.9654	26.2041	24.7956	26.2243	25.3156	25.4245	25.8219	25.9846	25.5624	25.9773	25.9216	25.8515	26.0127	25.7903	26.0252	25.7507
Q8IXI1	RHOT2	ras homolog family member T2	11	132	27.1901	26.6147	26.9763	26.5159	27.4498	26.2715	26.7961	25.7029	26.0062	26.8461	26.2766	26.5521	26.8022	28.8643	26.4946	25.9956
Q99714	HSD17B10	hydroxysteroid 17-beta dehydrogenase 10	14	132	26.0613	25.9896	25.4752	27.0663	25.4517	25.6516	26.2527	26.6974	25.9662	26.48	26.333	26.0936	26.4307	25.232	26.4598	25.6343
Q9BS26	ERP44	endoplasmic reticulum protein 44	13	132	27.4497	27.0354	25.0381	27.8461	21.8687	24.8965	26.1301	27.3757	26.0252	26.2432	26.2536	26.6058	27.0602	22.6181	26.7798	25.3108
O60216	RAD21	RAD21 cohesin complex component	20	131	26.174	26.3943	27.578	25.7442	22.1269	27.6454	23.7617	26.206	25.4363	24.7208	26.6836	26.193	26.0804	26.6471	23.351	27.3696
P35613	BSG	basigin (Ok blood group)	10	131	27.216	27.1255	26.0602	28.4439	25.5522	26.158	27.2795	28.4312	26.9051	27.5635	27.4438	27.2122	27.6051	24.0457	27.757	26.6934
P50552	VASP	vasodilator stimulated phosphoprotein	14	131	27.0136	26.745	26.1019	26.8188	25.0404	25.3907	25.5522	26.6112	25.5104	25.4036	25.7145	25.3479	27.0195	25.8042	26.2887	24.7214
P62304	SNRPE	small nuclear ribonucleoprotein polypeptide E	5	131	26.4183	26.4423	27.5211	26.582	26.6436	27.6707	26.4202	26.6102	26.4814	26.4809	27.2452	26.9092	26.6169	27.1218	26.0052	27.7062
Q14692	BMS1	BMS1 ribosome biogenesis factor	28	131	25.239	21.2094	26.9625	23.3554	21.8155	27.3997	21.6994	26.0144	25.5085	22.1193	26.1496	25.2214	24.8911	26.2963	22.1821	27.1365
Q15645	TRIP13	thyroid hormone receptor interactor 13	13	131	25.7329	25.432	25.1642	25.6293	25.7765	25.0898	25.3869	25.5414	25.1457	25.3616	25.0773	24.2127	26.0198	25.7162	25.879	25.0271
Q9BQ48	MRPL34	mitochondrial ribosomal protein L34	5	131	28.406	28.0933	28.0119	28.0313	28.7467	28.2456	28.5544	27.3737	27.9437	28.7338	28.5119	28.6962	27.9353	28.8206	27.6262	27.9271
O14744	PRMT5	protein arginine methyltransferase 5	20	130	26.1797	26.0649	25.2725	26.2396	24.3799	25.2377	26.1821	26.2736	26.234	25.0826	24.6498	24.6906	26.3389	25.2844	26.5126	25.7863
P15170	GSPT1	G1 to S phase transition 1	20	130	25.8868	26.2023	24.9685	26.7003	24.1722	25.036	25.8196	26.8225	25.5787	25.539	25.7911	25.4102	26.5773	24.4515	26.7052	25.3763
P21291	CSRP1	cysteine and glycine rich protein 1	8	130	27.6411	28.3246	27.2437	28.2042	26.6897	26.8738	27.7682	28.3572	27.4619	27.2975	27.3256	27.3423	28.3835	26.6436	28.2816	26.9731
P62854	RPS26	ribosomal protein S26	3	130	28.5065	28.5548	28.6754	28.0965	27.4674	28.5051	27.97	28.8361	28.7952	28.2931	28.8061	28.4737	28.1612	28.176	28.5256	29.0352
Q96CS3	FAF2	Fas associated factor family member 2	11	130	27.2096	26.9066	25.7658	27.0745	26.9451	26.0893	26.6334	26.3984	25.9503	26.8974	26.4252	26.7793	26.8886	26.8552	26.4095	26.2231
O95299	NDUFA10	NADH:ubiquinone oxidoreductase subunit A10	11	129	26.9704	26.8485	26.1703	26.9692	27.1602	26.467	26.7159	26.4224	26.0798	26.7347	26.2936	26.7221	26.2818	26.7877	26.3647	26.0987
P09496	CLTA	clathrin light chain A	12	129	26.6765	27.1682	27.4035	26.6338	27.1362	27.6529	26.5823	27.2543	27.1953	26.8276	26.5633	26.7566	26.178	26.512	26.4302	26.9748
P30084	ECHS1	enoyl-CoA hydratase, short chain 1	10	129	26.4812	26.7049	26.1525	27.7546	26.4956	26.1601	26.8171	27.3129	26.2419	27.1063	27.0731	26.9141	26.946	25.8042	26.8702	26.0831
P30405	PPIF	peptidylprolyl isomerase F	10	129	26.0008	26.58	25.3662	27.9562	25.1526	25.8083	25.2719	27.2546	25.7772	26.7862	26.4715	26.402	26.8157	26.035	26.605	25.8409
P55081	MFAP1	microfibril associated protein 1	17	129	26.7572	26.6292	27.1288	26.7434	27.4235	27.1608	26.5276	26.2762	26.4689	26.4987	26.8108	26.9681	26.8486	27.5358	26.266	27.6309
Q3ZCM7	TUBB8	tubulin beta 8 class VIII	11	129	30.0894	29.9573	28.4234	29.9303	30.0304	29.6925	30.0317	30.1316	30.0721	30.0483	29.701	29.4417	30.499	30.037	30.4636	29.3621
Q8IWS0	PHF6	PHD finger protein 6	15	129	26.496	27.0259	26.9508	26.6366	25.8038	27.0521	26.64	26.8708	26.8654	26.1814	26.8129	26.7274	26.8395	27.0095	26.8526	27.0331
Q93009	USP7	ubiquitin specific peptidase 7	21	129	25.7528	26.0427	25.7093	25.7695	22.9215	25.8623	25.7991	25.8084	25.3687	25.6828	25.5658	25.0843	25.5446	25.084	25.414	25.5298
Q9NYK5	MRPL39	mitochondrial ribosomal protein L39	15	129	26.6583	26.5462	25.6421	26.4293	25.2635	25.4139	25.8076	25.9282	25.8705	25.8836	25.6959	25.8487	25.919	24.7425	25.94	25.4158
Q9UL40	ZNF346	zinc finger protein 346	11	129	26.4514	26.5698	26.4768	25.4608	25.4356	26.6132	26.8208	26.3825	27.458	26.4583	26.6946	26.2383	25.3006	26.0506	26.559	26.5966
P49755	TMED10	transmembrane p24 trafficking protein 10	10	128	27.8971	27.833	27.0645	28.4983	26.3542	26.6558	27.3805	27.8928	27.0605	27.6088	27.4405	27.3806	28.0588	26.5328	27.9383	26.8352
P51153	RAB13	RAB13, member RAS oncogene family	10	128	26.9125	26.6305	26.4792	27.3117	26.8529	26.316	26.7986	26.7193	26.6197	26.9847	25.6685	26.6592	27.0107	26.7638	26.6281	26.4203
Q14192	FHL2	four and a half LIM domains 2	15	128	25.8272	26.0991	25.8135	25.9788	24.6642	25.8291	25.3251	26.0061	25.6216	25.5075	25.4794	25.7274	26.3681	25.0147	26.0383	25.4265
Q14331	FRG1	FSHD region gene 1	14	128	26.4924	26.7042	26.5133	26.2837	27.0878	26.8165	26.7651	26.4918	27.0341	26.435	26.6812	26.9579	26.4747	27.1719	26.7447	27.1725
Q5QJE6	DNTTIP2	deoxynucleotidyltransferase terminal interacting protein 2	20	128	25.0025	25.0386	27.6156	24.9345	24.5436	27.9681	24.647	26.4083	26.0368	24.8005	27.1127	26.0195	24.7577	25.4347	24.1021	27.9934
Q8WWC4	MAIP1	matrix AAA peptidase interacting protein 1	8	128	27.2961	27.184	26.8143	27.0719	27.4263	26.7672	27.1681	26.6589	26.8317	27.2841	26.9662	27.4053	27.0649	27.1783	26.883	26.4911
Q9BZZ5	API5	apoptosis inhibitor 5	20	128	25.9378	26.184	25.3372	27.1479	24.4981	24.7314	25.6602	27.3373	25.7812	25.7427	26.4236	25.5401	26.614	23.7835	26.7482	25.8763
Q9NNW5	WDR6	WD repeat domain 6	19	128	25.4016	25.6112	25.3016	25.0903	21.4953	25.3476	25.7595	25.1084	25.8167	25.5993	25.25	25.3385	25.3105	23.5063	25.7216	25.1894
Q9NX20	MRPL16	mitochondrial ribosomal protein L16	9	128	26.4963	25.9677	25.3435	25.7474	26.0007	25.6893	25.8296	25.7608	25.5476	26.0784	25.716	26.2439	25.7182	25.8158	25.5845	25.5554
Q9UNQ2	DIMT1	DIMT1 rRNA methyltransferase and ribosome maturation factor	12	128	26.5394	26.4816	26.289	26.2279	25.8139	26.1243	26.3089	26.2671	26.3962	26.478	26.2312	26.4818	25.9935	26.3976	26.0562	26.2385
O60306	AQR	aquarius intron-binding spliceosomal factor	35	127	23.3893	23.7161	26.2351	24.0341	22.5687	27.6337	20.4309	25.3032	24.0732	23.5981	26.507	24.985	23.6788	25.2446	22.9619	27.3023
P01857	None	None	9	127	26.321	25.6878	27.1309	27.4784	27.9782	26.9835	26.6566	25.673	26.296	25.9929	27.2443	26.7112	26.219	25.3886	26.8093	26.4472
P61221	ABCE1	ATP binding cassette subfamily E member 1	18	127	26.0803	26.2	25.1394	26.7451	25.6155	25.3889	25.8286	26.6641	25.8925	25.6828	25.5543	25.201	26.4498	25.9081	26.6667	25.5093
P82663	MRPS25	mitochondrial ribosomal protein S25	9	127	27.3188	27.0367	26.6151	26.8555	26.9863	26.7305	26.5584	26.3826	26.4784	26.5622	26.6878	26.9023	26.6764	26.7774	26.5368	26.3302
Q8TCT9	HM13	histocompatibility minor 13	10	127	26.8441	26.6966	25.9273	27.6011	26.2793	25.9749	26.1582	27.1706	26.346	26.6931	26.3926	26.4417	27.1055	26.1793	26.7533	26.0873
Q9C0J8	WDR33	WD repeat domain 33	23	127	24.9159	25.5358	26.8618	25.2493	24.462	26.8399	24.9001	25.9846	25.4461	24.9508	26.2989	25.1951	25.189	25.803	24.3189	27.252
Q9Y3B4	SF3B6	splicing factor 3b subunit 6	6	127	27.4427	27.154	27.8674	27.0531	27.2605	28.0749	26.8463	27.1858	27.1363	27.2232	27.6	27.3002	27.0785	27.6253	26.6923	28.0008
O43491	EPB41L2	erythrocyte membrane protein band 4.1 like 2	20	126	26.1472	26.533	24.1195	26.8983	24.5218	25.7739	25.7212	26.8614	25.1968	25.603	25.5814	25.0622	26.3005	25.0982	25.6631	25.5491
P51665	PSMD7	proteasome 26S subunit, non-ATPase 7	12	126	26.1668	25.8838	25.8397	26.7197	25.89	26.1346	26.172	26.9188	25.9343	26.4673	26.1328	25.6588	26.5657	25.9046	26.7792	25.8827
Q9UHD8	SEPTIN9	septin 9	23	126	26.6425	27.0999	26.0542	27.4902	22.9509	24.5151	24.6426	26.9827	23.6112	25.9449	25.3842	23.3481	27.2845	24.8448	26.4268	24.4105
O43824	GTPBP6	GTP binding protein 6 (putative)	15	125	26.6611	26.4739	26.0616	26.1121	26.6444	26.1979	26.3956	25.8101	26.0919	26.5037	26.044	26.4593	26.0872	26.8361	25.8131	25.8037
P46778	RPL21	ribosomal protein L21	7	125	28.8908	28.6962	28.5769	28.062	26.8997	28.9759	27.736	28.7819	28.155	28.0331	28.0245	28.5108	27.8927	27.6732	28.0203	28.9064
Q9BSC4	NOL10	nucleolar protein 10	27	125	23.3171	23.714	27.4908	23.7921	22.5778	27.5871	19.7428	26.0155	25.3203	23.8078	27.0466	25.2004	23.4242	25.6638	20.3326	27.4122
Q9UN37	VPS4A	vacuolar protein sorting 4 homolog A	12	125	25.8503	25.7634	25.5163	25.734	26.0558	25.5733	25.7273	25.6318	25.7205	25.7858	25.2618	25.5687	25.7106	26.2084	25.5446	25.3664
P07954	FH	fumarate hydratase	14	124	27.2738	27.0207	25.8694	27.7614	20.5501	25.2557	26.7193	27.7886	26.3013	27.0894	26.7344	26.6396	27.3135	24.861	27.1234	25.9374
P22234	PAICS	phosphoribosylaminoimidazole carboxylase and phosphoribosylaminoimidazolesuccinocarboxamide synthase	18	124	26.3594	26.5884	25.7324	27.388	25.1239	24.4762	26.3069	26.8811	25.7319	25.9673	24.5507	26.1726	27.1145	22.9477	27.0174	25.8403
P52565	ARHGDIA	Rho GDP dissociation inhibitor alpha	8	124	26.42	26.7421	25.761	28.0437	22.7804	25.6335	27.0166	28.303	27.1379	27.1053	27.0669	26.9458	27.6251	22.8568	27.9805	26.1588
P52926	HMGA2	high mobility group AT-hook 2	6	124	24.7183	24.718	26.992	25.0498	25.0657	27.5464	25.1139	25.837	25.799	24.4409	26.5808	25.6819	25.0734	25.4543	24.2043	26.9993
Q96A35	MRPL24	mitochondrial ribosomal protein L24	10	124	26.6492	26.5845	25.7894	26.402	26.5916	26.2277	26.4132	26.2437	26.1859	26.4115	26.4309	26.5169	26.3501	26.4168	26.2569	25.7914
P02545	LMNA	lamin A/C	80	123	28.9808	28.9851	30.1029	28.5958	27.9981	29.8929	28.8748	29.5693	29.4684	28.5599	29.2997	29.2054	29.058	29.2602	28.7237	29.9999
P24390	KDELR1	KDEL endoplasmic reticulum protein retention receptor 1	3	123	27.7834	27.58	26.6098	28.0507	27.55	27.1097	28.0002	27.0027	27.3934	27.931	27.2307	27.7116	28.0302	27.9242	27.8436	26.7019
P40938	RFC3	replication factor C subunit 3	13	123	25.9139	26.0857	26.1338	25.9788	25.7082	25.9642	26.2285	26.0144	26.0316	25.9166	26.0311	26.225	26.0434	26.314	26.3403	26.1556
Q14566	MCM6	minichromosome maintenance complex component 6	27	123	25.4395	25.7998	24.2799	27.2925	21.3449	24.6027	25.1536	26.8056	24.266	26.2595	25.4556	24.68	26.9223	22.0002	26.73	25.5312
Q14847	LASP1	LIM and SH3 protein 1	12	123	25.9783	26.5479	25.6354	26.8246	24.1091	25.0723	26.3188	27.2558	25.9147	25.7652	26.1836	25.4871	27.1917	23.881	26.9817	25.9044
Q15025	TNIP1	TNFAIP3 interacting protein 1	32	123	30.4618	30.3806	29.6498	21.3176	21.2255	21.6007	24.5158	23.2264	24.8493	21.3292	22.9805	21.7644	21.5585	20.9795	21.6133	21.3434
Q8IUF8	RIOX2	ribosomal oxygenase 2	16	123	25.853	26.0149	26.211	26.1726	26.1945	26.1431	26.2232	26.1821	25.7793	25.8911	26.0866	26.003	26.0668	26.2826	26.0581	25.9111
Q969N2	PIGT	phosphatidylinositol glycan anchor biosynthesis class T	15	123	26.9093	26.332	25.577	26.4326	26.0562	25.769	26.1304	25.7009	25.9725	26.262	25.8469	26.2324	26.1546	26.4039	26.004	25.8333
Q9Y295	DRG1	developmentally regulated GTP binding protein 1	14	123	25.386	25.8559	25.4336	25.908	23.9127	25.1162	25.2797	25.8232	25.584	25.3867	25.2557	25.3815	26.0661	25.6582	26.0345	25.2286
O14880	MGST3	microsomal glutathione S-transferase 3	5	122	26.6581	26.3179	26.0353	26.4227	26.2335	26.3848	26.8017	26.3222	26.159	26.7158	26.5378	26.627	25.4903	26.2024	26.0712	26.0021
O43175	PHGDH	phosphoglycerate dehydrogenase	16	122	26.4046	26.5996	25.9925	26.522	24.4579	25.5674	26.3856	26.7729	26.4674	25.9405	26.0319	25.9077	27.0227	26.1769	26.7572	25.8853
O75152	ZC3H11A	zinc finger CCCH-type containing 11A	22	122	25.4314	25.7816	26.8647	25.3307	23.6856	26.5288	25.5961	25.9401	26.1009	25.4292	26.4442	25.8835	25.5194	26.0297	25.5315	26.6532
P07858	CTSB	cathepsin B	9	122	26.7863	26.9032	26.4795	28.5034	26.7959	26.4426	27.1897	28.0226	26.6509	27.1738	27.0556	27.0731	27.67	26.2657	27.4352	26.73
P21127	CDK11B	cyclin dependent kinase 11B	15	122	25.3573	25.7931	25.3891	25.6942	26.2574	25.6734	24.932	24.9851	24.863	25.5041	25.2927	25.87	25.7813	26.2751	25.2849	25.0376
P22735	TGM1	transglutaminase 1	18	122	26.2862	24.8861	26.8905	26.5544	28.0464	25.0251	26.218	25.4695	26.6846	25.3914	26.2031	26.2192	26.601	26.2904	26.4006	26.8334
P40222	TXLNA	taxilin alpha	20	122	25.7471	26.7617	25.6002	26.349	24.7035	25.1541	25.4871	26.0398	24.8656	24.2046	24.5267	23.5846	26.7843	25.8524	26.621	25.87
P49257	LMAN1	lectin, mannose binding 1	18	122	28.0773	27.2304	20.7695	28.1359	22.621	20.7735	25.1349	27.6711	23.9779	25.472	25.5827	26.1939	27.5127	22.088	26.7871	25.1624
P57678	GEMIN4	gem nuclear organelle associated protein 4	22	122	25.359	25.9185	25.3448	25.3083	25.5899	25.8851	25.6468	24.8811	25.5069	25.761	25.8531	25.7356	23.8464	25.5047	25.5839	25.894
Q15691	MAPRE1	microtubule associated protein RP/EB family member 1	12	122	27.1141	27.059	26.4325	27.586	25.6433	26.1943	26.8254	27.8479	26.7334	26.5862	26.8931	26.4463	27.5742	23.4967	27.5207	26.4834
Q96SB4	SRPK1	SRSF protein kinase 1	16	122	25.7939	26.0701	26.1286	25.7536	24.4793	26.0877	26.1453	26.3991	26.4445	26.0738	26.1605	26.0592	25.6207	26.0089	26.1777	26.3215
Q9H845	ACAD9	acyl-CoA dehydrogenase family member 9	19	122	26.7895	26.5838	26.0556	27.0996	26.23	25.8484	25.8089	26.147	25.0121	26.0778	25.8627	26.1121	26.7187	26.0899	26.0551	25.0196
P13693	TPT1	tumor protein, translationally-controlled 1	8	121	27.1083	27.5909	26.1557	28.3049	24.8842	25.9067	27.1077	28.434	27.039	27.0751	27.4223	27.0109	27.8121	26.6036	28.0422	26.7244
Q13489	BIRC3	baculoviral IAP repeat containing 3	25	121	26.5076	26.7299	26.6634	27.718	29.0058	27.9272	26.6189	24.4694	25.8613	26.7231	25.8103	26.4793	21.7334	20.6131	22.3601	20.9894
Q969G5	CAVIN3	caveolae associated protein 3	8	121	27.3288	27.1533	26.9793	26.901	26.9839	27.8514	26.4019	27.1401	26.8879	26.4343	26.6484	26.8566	27.1159	27.4097	26.1728	27.2271
Q96TA1	NIBAN2	niban apoptosis regulator 2	18	121	26.1467	26.6783	25.1494	26.8638	23.8514	24.8568	24.8227	27.3787	25.425	25.6511	25.7822	25.6367	27.0885	24.7002	26.3987	25.598
Q99497	PARK7	Parkinsonism associated deglycase	10	121	25.241	26.421	25.6671	27.764	25.4128	25.9204	26.4667	28.2591	26.6402	26.5576	26.9235	26.517	27.511	25.245	27.6301	26.396
Q9NRX1	PNO1	partner of NOB1 homolog	11	121	25.9707	24.8412	26.644	25.6382	24.553	26.6722	25.1174	26.4457	26.4015	25.2701	26.2472	26.0978	25.6683	26.351	25.682	27.1393
Q9Y4K0	LOXL2	lysyl oxidase like 2	19	121	26.7052	26.5539	25.6972	26.3806	25.8137	25.5066	26.3358	26.2874	26.0288	26.0675	26.064	25.9944	26.722	26.0032	26.2186	25.7756
O75439	PMPCB	peptidase, mitochondrial processing beta subunit	17	120	27.0822	26.97	26.0715	27.2445	26.173	25.2817	25.9596	26.636	22.1013	26.2774	26.1115	24.5599	26.7153	26.4477	26.4547	25.2756
P49757	NUMB	NUMB endocytic adaptor protein	15	120	26.0578	26.4453	25.7083	25.6009	26.0684	26.3461	26.5603	25.5979	26.4016	25.9811	25.6098	26.0519	25.47	24.4029	26.0932	25.9037
Q14669	TRIP12	thyroid hormone receptor interactor 12	24	120	25.216	25.5398	25.0716	25.5046	20.6165	25.8643	25.5628	25.5639	25.0717	24.9566	25.6344	25.0458	24.3591	24.033	24.9157	25.476
Q9H4M9	EHD1	EH domain containing 1	23	120	26.3593	25.9492	24.3706	26.3009	23.1237	25.0762	25.3049	26.5808	25.3497	24.0234	25.1391	24.3677	26.5214	25.598	26.048	25.672
O43776	NARS1	asparaginyl-tRNA synthetase 1	16	119	25.4192	25.8818	24.0289	26.7565	22.8654	23.9564	25.353	26.8529	25.1269	25.393	24.6676	24.7491	26.6122	24.7623	26.337	24.682
O75616	ERAL1	Era like 12S mitochondrial rRNA chaperone 1	12	119	26.3837	26.3427	25.9126	25.9327	26.284	25.8081	26.02	25.7654	25.9549	25.8286	25.5551	25.5626	25.7035	25.983	25.8327	25.6675
Q8IX12	CCAR1	cell division cycle and apoptosis regulator 1	25	119	24.8181	25.3269	27.2047	24.741	24.0755	28.0085	23.2967	24.9043	22.991	23.9036	26.9963	25.556	23.0835	25.4282	21.478	27.2699
A1L0T0	ILVBL	ilvB acetolactate synthase like	13	118	26.3344	26.365	24.899	26.1006	26.0831	25.4129	26.0005	25.5442	25.3059	26.2918	25.2097	25.6862	26.1944	25.5385	25.6668	24.8153
Q15436	SEC23A	Sec23 homolog A, coat complex II component	20	118	27.4285	27.8553	26.4787	27.5868	21.2726	24.6728	25.0449	25.7976	25.1511	23.0861	25.1869	23.0143	27.5281	27.7892	26.8	24.0794
Q6PJT7	ZC3H14	zinc finger CCCH-type containing 14	28	118	24.4846	24.6526	27.5475	24.7962	24.2143	27.6915	24.0671	25.074	23.5087	24.0824	26.1637	25.6168	24.6359	25.1902	23.5236	27.4895
Q9BYD3	MRPL4	mitochondrial ribosomal protein L4	9	118	26.5309	26.357	24.9412	26.0972	25.5637	25.6601	26.0314	25.6753	25.3061	25.9877	25.9316	25.4467	25.8775	26.0281	25.8795	25.3594
Q9H7B2	RPF2	ribosome production factor 2 homolog	12	118	25.977	25.7601	27.5137	25.7198	25.6426	28.2445	25.5735	27.2141	26.6795	25.4355	27.4537	26.7679	25.4986	27.1536	23.5924	28.0693
Q9UM54	MYO6	myosin VI	33	118	24.7549	25.0644	24.9574	24.7963	20.9551	26.8527	25.615	26.2858	25.5393	25.7549	25.8695	25.3201	22.1666	24.6622	21.0922	25.7406
O60488	ACSL4	acyl-CoA synthetase long chain family member 4	21	117	26.6682	26.5404	25.4748	27.0111	25.1454	25.4096	25.8081	26.7915	25.4224	25.8348	25.36	25.3556	26.381	24.6433	26.1843	25.1665
P08574	CYC1	cytochrome c1	10	117	25.7809	25.9213	25.1853	26.4421	26.0842	25.2184	26.1104	26.1113	25.7671	26.5242	25.9424	26.1232	25.6629	25.762	26.3265	25.4735
P14324	FDPS	farnesyl diphosphate synthase	7	117	26.7539	26.5956	25.744	27.0364	24.8847	24.981	26.3012	26.9854	25.9181	25.8421	25.63	25.8554	26.7971	25.7201	26.5999	25.4215
P16949	STMN1	stathmin 1	10	117	25.6935	26.8259	22.6219	27.795	22.2606	24.9642	26.5521	28.245	26.7095	26.9779	26.9574	26.6211	27.6753	20.5899	27.8193	26.2638
P62633	CNBP	CCHC-type zinc finger nucleic acid binding protein	9	117	27.3868	28.1891	27.528	27.7905	24.7076	26.5096	27.783	28.1267	27.8287	27.5323	25.8436	27.2755	28.013	26.9743	28.0158	27.2565
Q9H9G7	AGO3	argonaute RISC catalytic component 3	27	117	25.2219	25.7583	25.2061	22.0247	20.0843	24.7464	26.0398	25.4126	26.2513	26.2291	25.6547	25.7595	24.0317	23.9904	26.0907	25.4386
P13797	PLS3	plastin 3	22	116	24.8737	25.6175	21.5985	27.0711	23.1258	21.7455	25.5056	26.9738	23.8586	24.9672	24.7866	25.0656	26.3895	20.9661	26.1517	25.0793
P20618	PSMB1	proteasome subunit beta 1	8	116	26.8647	27.0153	26.8865	27.5563	27.2908	26.4402	27.1145	27.6344	26.7848	27.2002	26.8886	26.8381	27.2844	26.5436	27.0713	26.4216
Q8TB72	PUM2	pumilio RNA binding family member 2	19	116	26.0227	26.2689	24.7111	24.7801	24.5667	25.5482	26.7163	25.8361	26.893	26.261	26.5663	26.7336	25.3612	25.5106	26.532	26.0662
Q9Y3B7	MRPL11	mitochondrial ribosomal protein L11	12	116	26.8448	26.2891	26.1401	26.5363	25.1102	25.9563	25.9993	26.3663	26.0846	26.2036	26.2989	26.2642	26.1247	26.7056	26.1704	26.0629
Q13765	NACA	nascent polypeptide associated complex subunit alpha	4	115	26.354	27.196	26.359	27.7168	26.5815	26.1601	26.9887	27.6887	26.9623	27.0681	26.6823	26.2768	27.8333	26.7078	27.7139	26.6854
O43251	RBFOX2	RNA binding fox-1 homolog 2	12	115	26.0361	26.0907	26.1318	25.873	26.4134	26.1922	26.5144	25.8457	26.2877	26.3069	26.4326	26.5207	26.199	26.5577	26.189	26.0494
P00403	COX2	cytochrome c oxidase subunit II	6	115	27.3578	26.8599	26.3787	27.3911	26.2187	25.6819	26.7149	27.0786	26.1697	27.0662	26.8167	26.3768	26.6955	26.5329	26.9482	26.381
P30837	ALDH1B1	aldehyde dehydrogenase 1 family member B1	15	115	26.5381	26.2978	25.8132	26.362	27.0237	26.0809	26.3095	25.9456	25.1627	26.1943	25.9966	26.0917	26.0546	26.4561	26.0861	24.6239
Q07020	RPL18	ribosomal protein L18	7	115	27.8038	27.8268	27.4044	27.2514	26.9745	27.1874	27.4421	27.3619	26.97	26.8485	27.4239	27.2776	27.2392	26.998	27.2465	27.4693
Q13045	FLII	FLII actin remodeling protein	21	115	29.1101	29.8619	27.5808	29.8177	21.5789	28.563	27.2521	28.8388	28.0279	28.0895	27.3419	30.859	30.9028	29.5791	28.8679	28.176
Q5SY16	NOL9	nucleolar protein 9	17	115	25.6485	25.7499	27.2266	25.3438	20.4747	27.2275	22.583	26.3042	25.9703	24.9209	26.3497	25.6667	25.6949	26.3503	22.0571	26.8303
Q96RP9	GFM1	G elongation factor mitochondrial 1	21	115	27.2414	26.4419	25.4433	26.537	23.5988	25.3467	23.7811	26.0074	21.4082	25.4876	24.7531	25.2287	26.6998	26.0569	25.6496	22.0784
Q9Y383	LUC7L2	LUC7 like 2, pre-mRNA splicing factor	12	115	25.9482	26.8091	26.6391	26.2823	26.8013	26.52	25.535	25.7962	25.935	25.9963	25.6246	25.5883	26.4878	27.0548	26.1646	25.762
O15258	RER1	retention in endoplasmic reticulum sorting receptor 1	7	114	27.0096	27.147	26.6036	27.264	27.0951	25.9241	26.945	26.5787	26.4842	26.7608	26.2115	26.8975	27.1453	27.0762	26.8067	26.1474
P19388	POLR2E	RNA polymerase II subunit E	8	114	26.1626	25.9241	26.9927	26.0864	26.1815	27.1685	25.6652	26.4178	25.9755	25.8864	26.2343	26.2093	26.1419	26.3887	25.6982	26.8978
P43304	GPD2	glycerol-3-phosphate dehydrogenase 2	25	114	25.2441	25.7642	21.5582	26.8673	21.4745	22.2418	25.5029	26.2008	24.6417	24.9534	25.5309	25.8344	25.7985	24.88	25.6935	22.9952
P54578	USP14	ubiquitin specific peptidase 14	22	114	26.4772	26.4873	25.0791	27.3601	23.2975	25.8064	26.1259	27.2367	24.675	26.0259	26.0774	24.7541	27.1421	22.0219	26.8275	24.0857
P54819	AK2	adenylate kinase 2	11	114	27.0238	26.7111	25.0214	27.6115	21.5924	24.9926	26.3069	27.4021	25.6055	26.5988	26.467	26.0103	26.9855	25.4288	26.8016	25.6239
P62314	SNRPD1	small nuclear ribonucleoprotein D1 polypeptide	4	114	28.128	27.8909	29.16	27.818	27.6822	29.5325	28.1074	28.2343	28.0204	27.9741	29.0992	28.1545	27.5618	27.9863	27.4868	29.2975
Q16778	H2BC21	H2B clustered histone 21	19	114	30.3761	29.9885	31.2613	29.61	29.1066	31.5937	29.4359	31.2348	30.32	29.6028	30.9856	31.1814	29.7848	30.9458	29.014	31.1175
Q5JRX3	PITRM1	pitrilysin metallopeptidase 1	24	114	23.8963	26.3784	22.2779	28.2479	22.9433	23.0441	22.3613	27.0182	22.2049	25.6747	25.8299	25.0138	26.4808	21.6361	25.1801	25.1029
Q99798	ACO2	aconitase 2	17	114	26.4901	25.7692	21.7367	27.3449	22.7405	22.6541	25.4368	27.4608	24.8737	26.0593	26.3463	26.0782	26.8963	22.9458	26.6157	24.3454
P02792	FTL	ferritin light chain	9	113	25.3256	26.282	24.6794	26.6321	27.0433	26.0274	26.1058	26.6652	26.0444	27.1874	27.4143	27.1074	26.1557	26.0271	26.4085	26.0225
P61313	RPL15	ribosomal protein L15	10	113	27.521	27.5418	27.4176	27.2346	26.8918	27.4141	27.0314	27.1264	26.9181	26.5309	27.0562	26.7742	27.589	27.3818	26.871	27.1661
Q7Z2W9	MRPL21	mitochondrial ribosomal protein L21	9	113	26.6958	26.1935	25.4212	26.0533	26.6125	25.877	25.7523	25.6588	25.2712	25.9271	25.3847	25.506	26.0796	26.192	25.4671	25.4501
Q9NPJ8	NXT2	nuclear transport factor 2 like export factor 2	10	113	25.8992	25.9315	26.6382	25.7897	26.3368	26.7079	26.295	25.9359	26.2224	25.9576	26.1868	26.6003	26.4139	26.3737	26.1085	26.5942
Q9NSD9	FARSB	phenylalanyl-tRNA synthetase subunit beta	21	113	25.6855	26.4351	24.2552	26.8804	20.8303	23.8669	25.4621	27.0539	23.7246	25.7675	25.1565	23.8813	26.7427	22.2927	26.5858	24.1785
Q9NZL4	HSPBP1	HSPA (Hsp70) binding protein 1	13	113	25.639	25.8719	25.7333	26.3241	25.5014	25.6989	25.2441	26.2189	25.3976	25.3481	25.3742	22.8065	26.437	27.1794	26.0462	25.1077
O00267	SUPT5H	SPT5 homolog, DSIF elongation factor subunit	30	112	21.1715	25.8477	28.2192	24.5059	20.6969	29.0486	23.2616	27.6979	25.91	20.6021	26.399	27.8278	24.9949	28.1646	21.3856	28.3458
Q9NR31	SAR1A	secretion associated Ras related GTPase 1A	9	112	26.9922	26.8102	26.4819	27.1128	25.6426	25.996	26.0541	26.8154	25.6868	26.0978	25.7283	25.9556	27.0988	26.4161	26.519	25.8581
Q9Y2D5	PALM2AKAP2	PALM2 and AKAP2 fusion	16	112	24.8404	24.9596	25.8063	25.6794	23.2001	27.2837	24.4816	27.0776	26.2147	25.1957	25.6753	25.6213	25.2153	23.7962	24.2146	26.7762
O43747	AP1G1	adaptor related protein complex 1 subunit gamma 1	15	111	26.3508	25.9154	25.431	26.3057	24.7424	25.0752	23.6356	26.086	25.1775	25.3218	24.9648	24.8581	26.1531	25.5557	26.0309	24.3842
P07947	YES1	YES proto-oncogene 1, Src family tyrosine kinase	17	111	24.1736	23.0916	24.8756	22.9743	23.8067	27.2599	26.9604	26.7684	27.2861	25.8564	26.2274	24.1598	22.5913	24.2734	23.7969	26.6136
P49720	PSMB3	proteasome subunit beta 3	6	111	26.1317	26.1795	25.674	26.6039	26.2671	25.4304	26.1087	26.4883	26.0959	26.3348	25.8043	25.9595	26.4913	25.5394	26.4833	25.6264
P55786	NPEPPS	aminopeptidase puromycin sensitive	20	111	25.5684	25.3941	25.0705	26.0904	24.4573	20.1358	24.915	25.2923	24.7423	24.6992	24.7199	24.4593	26.1193	22.3485	25.6644	24.5753
Q9Y241	HIGD1A	HIG1 hypoxia inducible domain family member 1A	5	111	27.4217	27.0498	26.4804	26.9022	27.3797	26.8555	27.3246	26.4593	26.6373	27.4285	26.5564	27.1362	27.0198	27.3303	26.8854	26.3809
P25787	PSMA2	proteasome subunit alpha 2	9	110	26.2384	26.331	26.4193	26.9879	26.2429	25.5678	26.4327	26.8975	26.2171	26.4061	26.3221	26.0229	27.084	25.9892	26.7217	26.0613
P29144	TPP2	tripeptidyl peptidase 2	24	110	25.3678	25.3033	23.7804	26.3243	23.8719	24.5885	24.3363	26.0107	24.954	25.285	24.314	24.9256	25.9819	24.8921	25.4967	23.8532
P36551	CPOX	coproporphyrinogen oxidase	19	110	25.7312	25.8387	22.0222	27.123	22.3996	23.5634	25.4221	26.3248	25.1546	25.7906	25.8131	25.5553	25.8722	22.1047	25.5726	24.5772
Q9Y3Z3	SAMHD1	SAM and HD domain containing deoxynucleoside triphosphate triphosphohydrolase 1	16	110	25.3025	25.6555	25.1158	25.6197	25.5742	23.7424	25.5273	25.5918	24.766	25.6334	24.8462	25.2502	25.8013	25.0126	25.7612	24.1223
O00566	MPHOSPH10	M-phase phosphoprotein 10	17	109	24.9288	25.0315	27.216	24.593	23.3247	27.7838	24.6635	26.267	25.8251	24.0645	26.7588	26.2577	24.4493	26.4057	23.0891	28.0095
P08651	NFIC	nuclear factor I C	8	109	25.8708	25.8889	25.9264	25.5103	25.4386	26.3128	25.9287	25.6298	25.8127	25.7576	26.1614	25.8055	26.0935	26.1227	25.7026	25.8965
P23229	ITGA6	integrin subunit alpha 6	28	109	23.3239	24.5061	21.0399	26.9578	21.4267	21.0277	23.8653	26.827	24.0981	24.3748	23.687	24.1174	25.2311	21.7455	25.8655	24.252
P23458	JAK1	Janus kinase 1	27	109	25.8319	25.9364	25.2961	26.2189	26.8853	26.8404	26.3092	25.1483	25.5191	26.266	25.27	25.4098	23.0234	22.8663	20.7941	22.0448
P84098	RPL19	ribosomal protein L19	5	109	28.4869	28.4781	27.8772	28.0053	27.7234	28.1593	28.4196	28.5641	28.4179	28.0197	28.4723	28.1536	28.1292	27.7223	28.5632	28.2226
Q9BVA1	TUBB2B	tubulin beta 2B class IIb	30	109	26.9244	26.871	27.0756	27.1671	27.1492	26.6572	26.9311	26.8357	26.8519	27.3186	26.6203	26.7857	27.5048	27.4672	27.2105	26.6136
Q16629	SRSF7	serine and arginine rich splicing factor 7	9	109	27.4117	27.3885	28.5856	27.2708	26.9566	28.9291	27.8463	28.0978	27.7975	27.6903	28.8448	28.102	26.9562	27.8433	26.8646	28.9059
Q6UUV7	CRTC3	CREB regulated transcription coactivator 3	12	109	26.5222	26.4792	26.4113	26.0907	27.1564	26.0959	26.5928	24.5886	26.004	26.083	25.1147	26.3375	26.7469	27.132	26.4964	25.191
Q9BUQ8	DDX23	DEAD-box helicase 23	21	109	23.4575	24.538	27.3209	24.7526	23.6141	27.1151	22.9317	25.5295	23.9731	24.2936	25.2623	25.1436	24.5254	24.7888	21.72	27.0303
Q9NQ55	PPAN	peter pan homolog	13	109	24.7434	22.7723	27.2478	24.564	20.7345	27.1727	24.6867	26.2687	25.6404	24.6874	26.4895	25.5644	24.5858	25.8065	22.3608	27.5805
O75569	PRKRA	protein activator of interferon induced protein kinase EIF2AK2	12	108	25.3404	25.7323	25.2879	25.0256	23.1604	25.3245	26.2858	25.6311	26.5357	26.0049	25.8807	25.7144	24.9472	25.8012	26.0782	25.7785
P82930	MRPS34	mitochondrial ribosomal protein S34	9	108	26.6558	26.3583	26.0571	26.1075	25.7566	25.8793	25.7636	25.5903	25.6751	25.8463	25.8836	25.5341	25.7238	25.6919	25.4015	25.565
Q14151	SAFB2	scaffold attachment factor B2	31	108	24.2209	24.7439	27.7714	24.9081	22.8531	27.5314	25.0125	26.1689	25.0089	24.5537	26.7982	26.2158	23.9882	25.8722	22.7527	27.5496
Q8NFW8	CMAS	cytidine monophosphate N-acetylneuraminic acid synthetase	14	108	25.8688	26.0218	26.1745	25.8012	24.7701	26.4672	25.7886	25.8333	26.0111	25.9428	26.5579	26.0219	25.1258	26.3363	25.7108	26.3353
Q8WUK0	PTPMT1	protein tyrosine phosphatase mitochondrial 1	11	108	26.5074	26.2258	25.9532	25.9833	26.5918	25.9247	26.3337	25.517	25.9527	26.3383	25.7623	26.4917	26.2489	27.2052	26.0454	25.6457
Q8WVV9	HNRNPLL	heterogeneous nuclear ribonucleoprotein L like	15	108	25.8183	25.9525	25.8436	25.5681	21.7257	25.7984	26.1028	26.0026	26.137	25.6536	25.8081	25.8247	25.5198	25.6043	26.1192	26.0044
Q9HAV0	GNB4	G protein subunit beta 4	17	108	25.3729	25.2052	25.5406	25.2502	25.0527	26.7574	26.9815	26.7929	27.2964	26.6455	26.2921	26.0593	25.2484	25.5551	25.9378	26.6956
Q9HDC9	APMAP	adipocyte plasma membrane associated protein	15	108	25.1526	25.9749	23.0144	27.6761	22.73	24.5577	25.9171	27.3661	25.7961	26.9018	26.4714	26.054	26.6549	23.8112	26.9919	25.3634
Q9NW64	RBM22	RNA binding motif protein 22	14	108	23.5265	25.2077	27.0408	25.1531	24.7254	27.1921	24.9206	25.8904	25.6084	25.0556	26.0884	26.4175	21.3763	26.0349	24.721	27.6342
A6NHR9	SMCHD1	structural maintenance of chromosomes flexible hinge domain containing 1	33	107	25.2775	25.1037	25.7659	26.0552	23.0125	26.4209	21.9947	23.7211	22.2702	21.8156	24.1275	24.3763	25.3956	25.2173	24.0608	26.0227
P05455	SSB	small RNA binding exonuclease protection factor La	18	107	26.171	25.9909	22.8984	26.9371	23.4154	24.5846	24.8687	26.5287	24.715	25.2921	24.8357	24.909	26.6716	24.7354	26.2444	24.4361
P06454	PTMA	prothymosin alpha	10	107	26.757	27.2154	26.21	28.06	23.212	25.8395	27.5275	28.9151	27.6047	27.7968	28.0687	27.6383	27.639	25.8175	28.5219	27.6965
P27348	YWHAQ	tyrosine 3-monooxygenase/tryptophan 5-monooxygenase activation protein theta	17	107	26.4373	26.6769	26.2622	27.3545	26.5799	26.1292	26.7781	27.5092	26.8034	26.844	26.9923	26.7689	27.3684	26.0023	27.3991	26.576
P49736	MCM2	minichromosome maintenance complex component 2	27	107	25.2856	25.0749	20.0378	26.5529	20.477	24.017	24.9008	26.9184	24.7462	24.7957	25.5003	24.9349	26.54	23.7528	26.4965	24.9317
Q96HE7	ERO1A	endoplasmic reticulum oxidoreductase 1 alpha	18	107	24.2558	24.9439	22.4521	27.4332	21.715	23.4233	25.7664	27.6862	24.2938	25.7354	25.9342	25.2866	26.4851	22.9639	25.9283	24.5893
Q9BTC0	DIDO1	death inducer-obliterator 1	28	107	25.8444	26.2696	26.3988	25.7808	24.8926	25.3511	24.9694	25.8324	25.8132	25.2766	26.0345	25.9061	25.2709	23.4555	25.79	25.9925
Q9Y281	CFL2	cofilin 2	13	107	25.6674	25.7703	25.901	25.7503	25.3858	27.3179	26.6444	27.0073	26.984	27.1755	26.948	26.5249	25.1147	26.0239	25.8242	27.1602
O14734	ACOT8	acyl-CoA thioesterase 8	10	106	26.3268	26.1824	25.4452	26.0585	26.1562	25.5739	26.2981	25.953	25.7594	26.3235	25.8542	26.4037	26.268	26.5553	25.9819	25.4736
P62857	RPS28	ribosomal protein S28	7	106	27.4696	27.9354	26.8657	28.481	27.1529	26.9413	27.4932	28.8215	27.7299	28.0394	27.375	28.1044	28.416	27.0875	27.5497	27.6787
Q16698	DECR1	2,4-dienoyl-CoA reductase 1	12	106	26.1768	26.1018	25.5419	26.5638	26.2183	26.4902	25.9533	26.1103	25.6887	25.8882	26.0205	26.0033	26.1358	26.3299	25.8301	25.6881
Q27J81	INF2	inverted formin, FH2 and WH2 domain containing	26	106	26.0514	26.4649	25.2817	26.2688	22.4235	24.5303	25.2659	25.8477	25.1754	25.3259	24.929	25.1899	26.0192	23.0239	25.8565	24.4083
Q96SB3	PPP1R9B	protein phosphatase 1 regulatory subunit 9B	21	106	24.2079	23.1111	25.4726	23.0415	23.8667	27.8612	24.8053	26.8816	27.1387	24.423	26.0935	25.4647	22.7845	24.8116	23.5228	27.156
Q96T88	UHRF1	ubiquitin like with PHD and ring finger domains 1	25	106	24.7999	24.9331	26.2855	23.9649	23.5072	27.413	24.2588	24.4384	24.4045	23.3855	26.2189	24.302	22.0905	24.8286	22.9333	26.6016
A3KMH1	VWA8	von Willebrand factor A domain containing 8	29	105	25.6101	25.6134	25.2388	25.6036	26.1588	25.33	24.4307	22.6647	23.6063	25.5571	24.9258	25.0114	25.3573	26.2969	23.6416	22.6419
O15294	OGT	O-linked N-acetylglucosamine (GlcNAc) transferase	19	105	25.413	25.804	25.2514	25.4777	22.8251	25.2612	23.9413	25.6366	24.7888	23.2424	25.3913	24.6932	25.6069	25.1078	25.5557	25.0042
O60610	DIAPH1	diaphanous related formin 1	25	105	25.9573	26.158	24.8402	26.6005	23.6293	24.1232	24.1875	25.4645	24.6015	22.4029	23.8543	21.9906	26.3796	24.2997	25.2662	23.4399
O96005	CLPTM1	CLPTM1 regulator of GABA type A receptor forward trafficking	13	105	26.4457	25.9804	24.873	26.6711	25.4477	24.6645	25.807	26.0732	25.3172	25.7942	25.7537	25.6656	26.0788	24.809	25.8041	24.871
P62495	ETF1	eukaryotic translation termination factor 1	14	105	26.442	26.7441	25.4853	26.6847	23.8627	24.1901	25.3546	26.2572	24.1717	25.4947	24.8073	25.6116	26.7446	25.9287	26.536	25.2999
Q14574	DSC3	desmocollin 3	9	105	25.5534	25.1651	26.5786	26.3748	27.1792	25.5583	25.8831	25.2107	26.775	25.8196	26.009	25.7039	26.261	26.6162	25.8877	26.4695
Q16222	UAP1	UDP-N-acetylglucosamine pyrophosphorylase 1	19	105	23.8679	25.3257	23.4649	27.1923	22.2508	21.495	25.5183	27.8013	25.9738	23.6564	23.6778	24.6671	26.5432	23.5477	27.0833	22.8152
Q92734	TFG	trafficking from ER to golgi regulator	13	105	27.8945	27.3954	26.3662	27.2446	24.3942	25.4582	24.2295	26.4557	25.0688	25.5459	24.5107	25.9466	27.979	29.5301	26.6234	25.489
Q96GA3	LTV1	LTV1 ribosome biogenesis factor	14	105	25.5502	25.9895	24.7266	22.9285	21.3835	25.2746	26.2561	25.92	26.7405	25.9675	25.6915	25.4859	25.1262	25.2253	26.3297	26.0816
O75955	FLOT1	flotillin 1	16	104	24.9631	24.0751	25.3551	23.9876	22.8325	27.7161	24.1549	26.7719	27.1065	23.4081	26.3155	25.4516	21.4715	25.6195	23.8765	27.4766
P08559	PDHA1	pyruvate dehydrogenase E1 alpha 1 subunit	17	104	26.1282	26.2627	22.3406	27.2099	24.5203	25.079	25.7266	27.1104	25.0732	26.4152	25.4035	25.6983	26.4199	24.9761	26.0949	25.136
P23368	ME2	malic enzyme 2	16	104	25.7277	25.6417	24.9517	26.7601	25.5645	25.3979	25.7907	26.5732	25.4559	26.0833	25.9659	25.8957	26.0007	24.9618	26.0796	25.0708
P31153	MAT2A	methionine adenosyltransferase 2A	14	104	25.9776	26.2854	24.8981	27.1267	25.2142	25.0768	25.732	27.4396	26.1779	26.4165	26.0448	25.9285	26.6808	25.0872	26.9276	25.4945
P42766	RPL35	ribosomal protein L35	4	104	27.7126	27.7312	27.6757	27.356	27.3551	27.7727	27.5827	27.8108	27.6524	27.4662	27.4882	27.8447	27.5178	27.6325	27.5651	28.1026
P47985	UQCRFS1	ubiquinol-cytochrome c reductase, Rieske iron-sulfur polypeptide 1	8	104	26.8667	26.7127	25.8409	27.0834	26.8723	26.3049	26.4146	26.5602	26.0144	26.7296	26.403	26.7818	26.3014	26.7769	26.5163	25.8461
P56134	ATP5MF	ATP synthase membrane subunit f	3	104	25.3959	25.3927	24.5827	25.8019	25.6178	24.664	25.7802	25.899	25.5669	25.9109	25.4562	25.7091	25.5132	25.594	26.086	25.1645
Q07157	TJP1	tight junction protein 1	23	104	24.5953	24.8348	25.102	24.0123	23.3668	26.8059	24.825	25.7016	25.3403	24.7407	24.9559	24.0488	23.635	24.7086	24.604	25.663
Q6ZVX7	NCCRP1	NCCRP1, F-box associated domain containing	7	104	26.8407	26.2166	27.4566	27.1548	27.9855	25.55	26.6711	25.7723	26.8927	25.9061	26.5149	26.9496	26.7321	26.6886	26.7402	27.1181
Q8NCN5	PDPR	pyruvate dehydrogenase phosphatase regulatory subunit	20	104	26.7275	25.8552	24.5572	26.3098	25.2748	24.6522	24.2851	24.6085	23.891	25.2738	24.1758	22.166	25.451	24.6636	24.8659	23.7708
Q8NFJ5	GPRC5A	G protein-coupled receptor class C group 5 member A	8	104	26.5183	26.2892	26.8322	25.5007	26.1272	27.3249	27.2189	27.7404	28.0931	26.8634	27.1689	26.469	25.4964	25.9431	26.1261	27.4972
Q8NI27	THOC2	THO complex 2	31	104	20.9927	21.7648	27.2334	22.0109	21.9901	26.9458	21.9744	25.3817	24.7957	21.0738	26.2097	23.3366	21.9953	22.8928	22.5809	26.8347
O14974	PPP1R12A	protein phosphatase 1 regulatory subunit 12A	22	103	26.0261	25.8272	25.0683	25.4072	24.2044	27.0605	26.4479	27.3648	26.6345	26.4601	24.9261	25.9833	25.9394	20.7323	26.2443	27.0056
O75436	VPS26A	VPS26, retromer complex component A	14	103	25.9407	25.8586	24.2186	26.8165	23.4357	24.6195	25.2605	26.2673	25.4808	25.5729	25.5467	24.9228	26.5829	22.6938	25.9779	25.115
P07384	CAPN1	calpain 1	17	103	24.6483	24.5563	25.1947	25.7134	25.7537	24.3092	24.1904	25.5262	24.3777	24.5465	25.2194	24.5721	25.7625	25.1674	25.4724	24.5108
P08754	GNAI3	G protein subunit alpha i3	16	103	26.4363	26.5488	26.5184	25.809	25.7652	27.5394	27.6553	27.7823	27.9337	27.0503	27.1006	26.9558	25.8588	25.9786	26.6431	27.6757
P13861	PRKAR2A	protein kinase cAMP-dependent type II regulatory subunit alpha	13	103	26.103	26.1429	25.4777	26.4691	25.0538	25.2954	25.0044	25.9472	25.3167	25.6686	25.433	26.0008	26.1617	26.0279	26.0145	25.2858
P26640	VARS	valyl-tRNA synthetase	21	103	25.4721	26.5236	24.0109	26.918	20.7081	21.4553	24.241	26.4585	22.3362	23.8315	23.6876	23.2978	26.3287	20.8236	25.8704	24.5226
Q13616	CUL1	cullin 1	22	103	25.3084	25.2957	24.7922	25.2911	21.2532	25.0246	24.817	25.7518	25.0794	25.6054	25.1925	25.4099	25.4357	24.5725	25.6403	24.703
Q13835	PKP1	plakophilin 1	19	103	24.6263	22.9145	26.8778	26.094	27.0652	22.8798	24.2515	25.1792	26.8214	25.5572	25.9347	25.3045	25.0459	25.8669	24.5791	26.1263
Q7L1Q6	BZW1	basic leucine zipper and W2 domains 1	13	103	26.2151	26.5206	24.7386	27.0943	22.085	24.9817	26.0571	27.5317	26.1501	26.2876	25.9589	26.0657	26.9214	25.5176	27.0938	25.7974
Q96SI9	STRBP	spermatid perinuclear RNA binding protein	19	103	26.017	25.9562	27.3458	25.628	25.4432	26.7899	26.0476	26.3225	26.4034	25.9911	26.4787	26.2618	25.5259	26.4593	25.6555	27.0615
O00560	SDCBP	syndecan binding protein	10	102	26.3439	26.1451	26.1656	26.0992	26.1559	26.5723	26.0436	25.804	25.9832	26.0607	25.6188	25.8984	25.5623	26.1105	25.564	25.7531
O15226	NKRF	NFKB repressing factor	24	102	24.2326	23.3515	26.9451	23.7099	23.2584	27.0518	23.9936	25.8629	24.8393	23.7684	26.0551	24.6316	23.4848	25.3248	24.167	26.8729
O43324	EEF1E1	eukaryotic translation elongation factor 1 epsilon 1	8	102	26.6299	26.3515	25.4114	25.9528	24.6163	24.851	25.4603	25.2126	25.2168	25.0561	25.334	23.4362	26.3731	26.3294	25.6662	24.4476
O60716	CTNND1	catenin delta 1	17	102	25.4264	25.6994	24.8873	25.2307	25.2719	25.104	25.3661	25.0307	24.9501	25.424	24.8812	25.11	25.432	25.4575	25.4681	24.8447
O75131	CPNE3	copine 3	16	102	24.2799	25.4871	24.6525	26.8552	27.3604	21.155	24.925	27.1656	25.2063	25.311	25.2894	25.4184	26.9673	20.4482	26.7489	25.4916
P28288	ABCD3	ATP binding cassette subfamily D member 3	19	102	26.7982	26.5427	25.9434	26.3256	26.3342	26.3565	25.6285	25.3972	24.8948	25.9534	25.3384	25.789	26.2983	26.569	24.9051	25.6765
P38117	ETFB	electron transfer flavoprotein subunit beta	14	102	25.8884	26.167	24.5683	27.5675	25.4639	25.2433	25.8944	27.2158	25.5532	26.5071	25.6413	26.4894	26.4548	24.7055	25.8992	25.3997
Q12907	LMAN2	lectin, mannose binding 2	12	102	24.2646	25.6119	22.0282	27.1994	22.3046	23.5775	25.6315	27.2466	25.0286	26.1047	26.0091	25.8471	26.4835	22.901	26.4675	25.2834
Q14146	URB2	URB2 ribosome biogenesis homolog	37	102	21.5743	20.749	27.0589	21.1855	20.2911	27.0289	21.2421	25.7046	24.7089	20.3125	26.4415	24.1389	21.484	22.3375	21.5932	27.2201
Q6PJG2	ELMSAN1	ELM2 and Myb/SANT domain containing 1	15	102	26.191	26.2718	25.5894	25.2201	25.1108	25.5281	25.9123	25.2891	26.1193	25.7808	25.701	25.3945	25.602	25.6724	25.6472	25.381
Q7L8L6	FASTKD5	FAST kinase domains 5	16	102	26.2805	26.0938	24.863	25.6343	26.188	25.5179	25.5844	25.2424	25.2589	25.9922	25.031	25.713	26.0509	25.8542	25.7686	24.0403
Q9BVK6	TMED9	transmembrane p24 trafficking protein 9	10	102	25.6501	25.7665	24.7472	27.4243	24.8115	25.4019	26.0866	27.0179	25.9294	26.3979	26.0358	25.8356	26.6087	24.832	26.5166	25.5243
Q9NSE4	IARS2	isoleucyl-tRNA synthetase 2, mitochondrial	18	102	26.2104	26.2218	24.7447	26.8288	25.515	24.0914	24.709	25.3175	23.5219	25.5665	23.8832	24.5404	25.8903	24.6466	25.1667	24.0471
Q9UBQ5	EIF3K	eukaryotic translation initiation factor 3 subunit K	7	102	26.5146	26.5015	26.0544	26.669	25.8464	25.578	26.2417	26.603	26.3329	26.2274	26.1872	26.3541	26.4869	25.8623	26.3155	26.7045
Q9Y3Y2	CHTOP	chromatin target of PRMT1	9	102	26.7735	26.7917	28.0745	26.3816	26.3897	27.9004	26.5305	27.0591	27.1718	26.2143	27.3489	27.4062	26.8315	27.2976	26.0991	27.944
O75396	SEC22B	SEC22 homolog B, vesicle trafficking protein (gene/pseudogene)	11	101	26.626	26.4473	25.1569	27.1523	24.9281	24.3393	25.7734	26.4183	25.4504	25.9507	25.6835	25.996	26.6648	25.5905	26.1954	25.161
P29558	RBMS1	RNA binding motif single stranded interacting protein 1	8	101	26.4757	26.6217	26.8034	26.0188	25.8692	26.3204	26.9178	26.3293	27.1436	26.6887	26.8232	26.7712	26.1473	26.2116	27.0016	26.9694
P43307	SSR1	signal sequence receptor subunit 1	6	101	26.4386	25.9557	25.4508	26.6634	26.4366	25.7268	26.302	26.4637	26.0537	26.6291	26.6895	26.4738	26.4104	26.3731	26.4793	25.9482
Q15070	OXA1L	OXA1L mitochondrial inner membrane protein	8	101	26.619	26.5796	26.4431	26.6613	26.6469	26.1313	26.6102	26.1081	26.199	26.6291	26.2412	26.796	26.6913	26.5013	26.4438	26.1749
Q9Y2P8	RCL1	RNA terminal phosphate cyclase like 1	16	101	24.0803	23.8314	27.1916	23.8057	21.7584	27.051	23.5489	25.3495	24.9637	23.5923	26.2726	25.0917	23.4977	25.2662	23.0486	27.3441
O75964	ATP5MG	ATP synthase membrane subunit g	5	100	26.1803	25.7877	24.6836	26.3107	25.151	24.1142	25.8682	26.0541	25.2541	25.8813	25.412	25.4761	26.2403	25.1249	25.8362	24.9134
O95140	MFN2	mitofusin 2	16	100	26.1357	25.8936	25.1268	25.5034	25.6852	25.1535	25.6772	25.2287	25.1131	25.7737	25.4322	25.6287	25.3732	25.2788	25.507	24.7611
P36776	LONP1	lon peptidase 1, mitochondrial	22	100	26.048	26.0033	24.0209	26.7818	23.963	24.1308	24.3212	25.3107	22.0795	25.3223	24.2124	24.6638	25.9333	24.8719	25.0928	23.9938
P50570	DNM2	dynamin 2	17	100	25.5746	25.9102	24.8405	25.6734	24.3539	24.4634	24.63	25.1024	24.2089	24.8252	24.5153	24.5717	26.0151	25.2232	24.968	24.2237
P61224	RAP1B	RAP1B, member of RAS oncogene family	10	100	26.7771	26.2925	23.2375	27.6605	23.0599	23.9947	25.5788	26.6353	25.6147	26.086	26.0975	26.4812	26.9338	25.8108	26.5229	25.111
P61981	YWHAG	tyrosine 3-monooxygenase/tryptophan 5-monooxygenase activation protein gamma	15	100	26.382	26.7325	26.3046	27.6144	25.9698	26.3434	26.6831	27.677	26.9061	26.5813	27.0368	26.985	27.3041	25.7456	27.6063	26.8207
Q15024	EXOSC7	exosome component 7	11	100	25.3483	26.0723	27.1104	25.7283	25.3848	26.7269	25.5238	26.2986	25.6457	25.6072	26.252	26.2	25.9815	25.9887	25.3193	26.6207
Q9HCS7	XAB2	XPA binding protein 2	24	100	22.7669	22.8288	27.6734	23.4171	23.9232	27.0852	24.0231	26.386	24.632	23.272	27.0844	24.5814	24.1857	25.2689	23.7294	26.9479
Q9HD45	TM9SF3	transmembrane 9 superfamily member 3	9	100	26.5053	26.1542	25.122	26.4133	25.5175	24.864	25.8008	25.637	25.2283	25.8529	25.4247	26.217	25.9984	25.9821	25.5736	25.1039
Q9NX24	NHP2	NHP2 ribonucleoprotein	6	100	25.5664	25.1597	27.1034	25.1174	25.6728	26.973	25.7556	26.3162	26.1337	25.3975	26.4189	26.2917	25.4121	25.7621	25.5319	27.2886
Q9NX58	LYAR	Ly1 antibody reactive	14	100	25.5414	25.3844	26.3619	25.4602	25.3212	26.3985	25.6019	25.8877	25.9452	25.7106	26.1961	25.9833	25.6168	25.7939	25.5186	26.6968
Q9Y617	PSAT1	phosphoserine aminotransferase 1	15	100	25.7352	26.029	23.6301	26.8046	22.0566	20.5232	25.7033	27.1818	25.6009	25.606	25.6472	23.5486	26.7842	22.4011	26.6568	25.0406
P53597	SUCLG1	succinate-CoA ligase alpha subunit	8	99	27.4327	27.5436	27.1154	27.5606	27.5682	26.8199	27.2627	26.8472	26.8699	27.185	26.9903	27.2435	27.1482	27.0478	26.9726	26.6551
Q8WXI9	GATAD2B	GATA zinc finger domain containing 2B	15	99	26.9382	26.5253	26.3134	26.0942	25.449	26.2884	25.9088	25.9213	25.6315	25.6033	25.7095	25.8355	25.9911	25.8529	25.2249	26.0544
Q92820	GGH	gamma-glutamyl hydrolase	8	99	25.6965	25.5637	24.5681	26.5878	25.7681	24.746	25.1741	25.7797	25.9566	25.4192	25.508	25.6405	26.0014	25.3697	25.399	25.4577
Q9NVH1	DNAJC11	DnaJ heat shock protein family (Hsp40) member C11	16	99	25.1725	24.8909	22.6148	25.5249	25.421	24.8839	25.6566	24.2474	25.3607	26.257	25.7889	26.2512	23.4073	25.945	25.2196	25.0018
P31025	LCN1	lipocalin 1	12	98	26.3366	26.2585	27.216	27.0785	30.252	27.5654	26.709	26.1921	26.7641	26.3469	27.559	27.4222	26.876	27.0979	27.3475	26.3338
P40616	ARL1	ADP ribosylation factor like GTPase 1	8	98	26.4406	26.4512	26.3835	26.2993	26.1038	25.5546	26.098	25.7249	25.5938	26.4017	25.7619	25.8158	26.2933	26.2705	25.7604	25.2844
Q01804	OTUD4	OTU deubiquitinase 4	14	98	24.2232	25.7546	24.9869	24.7357	23.8664	24.9494	25.5946	25.0368	25.8758	25.4926	25.3435	25.5355	24.8542	24.8078	25.6405	25.0773
Q07960	ARHGAP1	Rho GTPase activating protein 1	16	98	26.3698	25.8144	24.8241	26.1611	24.2153	25.868	25.2176	26.0804	24.8305	24.8526	25.081	24.9326	26.0961	24.3339	25.5687	25.2908
Q6P158	DHX57	DExH-box helicase 57	21	98	24.4729	25.0189	22.2825	22.6341	22.6667	23.9884	25.57	24.9988	26.4842	25.2204	24.8007	24.4253	22.9012	24.5262	26.0629	25.1316
Q9BRQ8	AIFM2	apoptosis inducing factor mitochondria associated 2	12	98	26.1647	25.7991	25.2689	26.2761	25.99	25.2765	25.6788	25.4949	23.9713	25.8144	25.59	25.7081	25.8223	26.0043	25.6178	25.03
Q9BZK7	TBL1XR1	transducin beta like 1 X-linked receptor 1	13	98	27.2248	26.9544	27.419	26.6659	27.5694	26.4911	26.9691	27.0384	27.6339	26.2743	25.8746	27.3057	27.2646	26.9335	26.9268	26.4142
Q9Y266	NUDC	nuclear distribution C, dynein complex regulator	13	98	25.2117	26.7619	26.0472	27.5921	25.2975	26.0961	26.3856	27.9117	26.2583	26.335	26.3084	25.9839	27.5002	26.3638	27.0587	26.5145
O15427	SLC16A3	solute carrier family 16 member 3	9	97	26.4059	26.4413	25.8529	26.6979	26.4551	25.5192	26.7548	26.2716	26.189	26.633	26.4167	26.5884	26.0343	25.7318	26.4846	25.8922
O75223	GGCT	gamma-glutamylcyclotransferase	9	97	25.8679	25.9578	26.9745	26.8961	27.5744	26.2116	26.1148	26.0064	26.5282	25.9816	26.2147	26.3902	26.4409	26.3804	26.3968	26.5625
O96019	ACTL6A	actin like 6A	11	97	27.1394	26.9654	26.8854	26.687	26.3721	27.2522	26.2281	26.6262	25.9002	26.1561	26.5836	26.2884	26.8572	27.0803	26.2184	26.773
P43246	MSH2	mutS homolog 2	23	97	24.9361	26.2613	23.6221	25.2891	22.0667	21.1778	23.525	25.9436	21.9282	22.4379	22.9773	21.7882	25.9209	23.0072	25.5259	26.2693
Q09472	EP300	E1A binding protein p300	27	97	25.0837	25.3875	25.2824	25.2356	25.7135	24.9066	25.2224	23.3983	23.3772	25.5179	24.1789	24.8783	24.6301	26.0614	24.0161	22.9094
Q13425	SNTB2	syntrophin beta 2	17	97	26.2922	25.5046	24.8512	25.5728	24.9698	25.3256	24.8951	25.1201	24.7583	25.0481	24.5377	25.0195	24.8926	25.222	25.0819	24.7116
Q86VI3	IQGAP3	IQ motif containing GTPase activating protein 3	34	97	26.3688	26.6315	24.2237	24.4846	24.0947	23.5001	24.3017	24.1788	23.6775	22.188	22.5249	21.297	25.6078	23.8096	23.8988	23.4473
Q96FQ6	S100A16	S100 calcium binding protein A16	6	97	25.6669	25.2468	26.0619	26.4463	27.0879	24.6134	26.0106	26.459	26.2419	25.4919	26.2412	25.7726	26.3553	25.7263	26.6169	26.3152
Q96FV9	THOC1	THO complex 1	23	97	22.4445	22.5966	27.7191	23.3704	20.4409	27.4241	23.1011	24.7954	24.7285	20.7299	25.4692	22.6784	21.1086	24.2594	21.1462	27.2929
Q9UBI6	GNG12	G protein subunit gamma 12	8	97	26.1032	26.2455	26.5952	25.4514	26.2899	27.3779	27.6101	27.79	27.7591	26.7577	27.4571	26.834	25.1089	26.3367	26.4836	27.539
P17066	HSPA6	heat shock protein family A (Hsp70) member 6	12	96	29.6911	29.5211	29.1792	29.7634	29.7417	28.8712	29.7588	29.2302	29.5059	29.5548	28.9661	29.5532	29.9342	28.9873	29.2728	29.201
Q15738	NSDHL	NAD(P) dependent steroid dehydrogenase-like	14	96	25.4941	26.3939	23.7311	27.1575	22.3336	24.2135	25.9632	27.2307	25.3487	26.4026	26.3044	25.9753	26.3866	22.774	26.3806	25.217
Q5XKP0	MICOS13	mitochondrial contact site and cristae organizing system subunit 13	3	96	26.2489	26.1899	25.9003	26.1903	26.8089	26.2096	26.6862	25.7095	26.0537	26.8887	26.575	26.345	26.3355	26.8203	26.2641	26.0003
Q8WVM0	TFB1M	transcription factor B1, mitochondrial	13	96	25.1223	25.04	24.7851	24.6135	22.86	25.21	25.4017	24.7704	24.9648	25.6249	24.8562	24.4239	24.607	25.0993	24.7734	24.9235
Q8WVM7	STAG1	stromal antigen 1	24	96	24.0523	21.617	27.735	23.9152	23.3802	27.6595	23.4584	25.7993	24.0319	22.7704	24.5169	25.1177	23.142	25.0253	21.6147	26.6633
Q9UKX7	NUP50	nucleoporin 50	11	96	26.146	25.4268	26.5206	25.7294	24.7931	26.3474	25.9016	26.0402	25.6038	25.6416	26.3388	25.5873	25.4356	25.5976	25.5635	26.2282
O95292	VAPB	VAMP associated protein B and C	11	95	26.2974	26.487	25.5459	27.2046	25.4488	25.5112	25.9895	26.929	25.7505	26.5743	26.4756	26.48	26.6313	23.5331	26.4674	25.9419
P27144	AK4	adenylate kinase 4	11	95	26.9312	26.4539	25.0431	27.0517	24.9256	25.053	25.5776	26.6024	24.4378	25.5282	25.7881	25.4962	26.6352	24.7932	25.852	25.0505
P51610	HCFC1	host cell factor C1	22	95	26.1207	26.0004	25.5805	26.4194	23.2221	24.5612	25.0278	26.1814	25.0057	25.542	25.708	25.3255	25.6387	24.0395	25.5419	25.6751
Q08379	GOLGA2	golgin A2	19	95	26.3369	26.1377	25.1553	26.173	24.7017	25.0978	25.2355	25.0041	24.1158	25.6909	24.8652	25.2632	25.0595	25.1593	25.1094	24.7763
Q15652	JMJD1C	jumonji domain containing 1C	23	95	25.3105	25.5531	24.541	25.0898	25.379	24.8631	25.9694	25.1071	24.9295	25.4135	24.309	25.2976	25.6333	25.1829	25.602	24.8743
Q92688	ANP32B	acidic nuclear phosphoprotein 32 family member B	9	95	23.331	25.5629	20.699	27.2684	21.9557	22.3292	25.7291	27.449	25.823	25.6707	25.6912	26.0443	26.9536	24.3208	26.9188	25.6019
Q9BV38	WDR18	WD repeat domain 18	10	95	25.1925	25.4925	27.6322	25.235	25.8188	27.55	25.6159	25.9192	25.7043	24.9513	26.8977	25.693	25.5089	25.8887	23.274	27.2229
Q9HCD5	NCOA5	nuclear receptor coactivator 5	17	95	25.1703	25.2325	27.4619	24.9985	24.4851	27.2471	24.5777	25.8515	25.4027	24.6902	26.9215	25.6064	24.7535	25.6518	23.4977	27.3959
Q9NY61	AATF	apoptosis antagonizing transcription factor	14	95	24.255	23.3101	25.7358	23.9997	22.7368	27.1023	23.35	25.8978	25.1385	23.0039	25.7962	24.598	23.8231	25.5212	22.7823	26.7191
O75821	EIF3G	eukaryotic translation initiation factor 3 subunit G	13	94	26.2584	26.7501	25.3857	26.7868	25.2991	25.6171	26.1313	26.0305	25.9072	25.9843	25.9059	26.1326	26.5878	21.5451	26.6638	26.1188
P32780	GTF2H1	general transcription factor IIH subunit 1	16	94	24.9594	25.0192	24.579	24.6161	22.7055	25.566	25.2533	24.8716	25.0552	24.6377	25.1763	25.4428	24.6655	25.1306	24.0617	25.3181
P60981	DSTN	destrin, actin depolymerizing factor	11	94	25.6963	25.7859	25.7639	25.9413	25.5843	25.9774	26.1813	26.3362	25.9239	26.4872	25.7888	25.2438	26.1525	25.5694	26.2859	25.8455
Q15020	SART3	spliceosome associated factor 3, U4/U6 recycling protein	23	94	26.5451	26.9922	23.7578	25.7252	23.8463	24.606	25.7341	25.8781	22.487	25.7959	24.8781	24.0318	25.9835	24.3348	25.944	25.4563
Q8NFH3	NUP43	nucleoporin 43	8	94	25.6186	25.4749	26.6828	25.5614	24.9216	26.5256	25.5938	26.1225	25.8337	25.6904	26.1907	25.9582	25.3246	26.2873	25.235	26.4164
Q9BZJ0	CRNKL1	crooked neck pre-mRNA splicing factor 1	19	94	25.7589	25.8399	26.7861	24.8193	22.4244	27.3894	19.9072	25.8629	25.0353	21.9483	26.3428	26.0351	24.416	24.629	22.9606	26.8317
Q9NV31	IMP3	IMP U3 small nucleolar ribonucleoprotein 3	10	94	25.5975	25.1947	26.5932	25.0831	24.0167	27.1946	24.7269	26.1302	25.8674	25.1955	26.5161	26.0727	25.3325	26.1732	24.9028	27.0965
Q9P2I0	CPSF2	cleavage and polyadenylation specific factor 2	18	94	23.5092	24.9863	26.9589	24.0491	22.2105	27.1073	24.7963	26.111	24.8346	25.169	26.1197	24.5836	24.7473	25.7977	24.3275	27.4924
Q9Y3B9	RRP15	ribosomal RNA processing 15 homolog	11	94	25.5205	25.3806	27.5374	25.2313	25.1381	27.1534	25.3604	26.2861	25.9674	25.2977	26.6157	26.1559	25.5637	26.2374	24.1209	27.4301
Q9Y3C6	PPIL1	peptidylprolyl isomerase like 1	6	94	26.5896	26.6514	27.942	26.264	26.9759	27.6579	26.6907	26.7866	26.7841	26.6301	27.1014	26.7489	26.8964	26.7561	26.689	27.3471
O00487	PSMD14	proteasome 26S subunit, non-ATPase 14	9	93	25.813	26.1013	25.485	26.3877	25.4805	25.3996	25.3547	26.5071	25.438	25.8675	25.5415	25.4918	26.1883	25.4195	25.9215	25.3565
O43293	DAPK3	death associated protein kinase 3	12	93	24.9563	25.2892	24.5414	24.5026	22.9755	25.8533	24.8962	25.1877	25.7554	25.1918	24.9093	25.5478	24.7508	25.5656	24.7619	25.7272
P30040	ERP29	endoplasmic reticulum protein 29	8	93	26.1059	26.1881	24.8576	27.6536	21.8106	24.4458	26.0274	27.1738	25.9264	26.5191	26.3734	26.4686	26.9927	25.1777	26.6167	25.68
Q00587	CDC42EP1	CDC42 effector protein 1	11	93	25.9544	25.9472	25.6329	25.5539	26.3712	25.3949	26.0317	25.2765	25.8704	26.0022	25.249	25.8012	26.1015	26.2346	25.8266	25.3117
Q6NUQ4	TMEM214	transmembrane protein 214	13	93	25.0544	25.2465	24.7624	25.6736	19.9595	24.9424	24.0971	25.5466	24.7059	24.9197	25.1059	24.8165	24.5109	23.9924	23.499	24.9732
Q6P1L8	MRPL14	mitochondrial ribosomal protein L14	5	93	26.543	26.717	26.2146	26.547	27.2583	26.2106	27.0569	26.1381	26.8629	26.7405	26.419	26.8514	26.2651	26.6691	26.3991	26.1697
Q8WUY1	THEM6	thioesterase superfamily member 6	10	93	25.4343	25.4209	24.6867	25.4029	25.2092	24.9416	25.0243	24.9383	24.957	25.3418	24.9718	24.6246	25.2313	25.5376	24.7001	24.7931
Q8WWQ0	PHIP	pleckstrin homology domain interacting protein	34	93	20.7018	21.1026	26.2486	20.4439	21.9602	27.3086	22.0833	25.2584	24.0485	21.7704	25.8863	22.5828	21.7282	23.9585	20.5299	27.9897
O00154	ACOT7	acyl-CoA thioesterase 7	10	92	26.358	26.3218	22.3835	26.7824	19.8468	24.4656	25.763	27.0553	25.3539	26.1173	25.7604	25.3997	27.0638	25.3743	26.9337	25.3789
O43399	TPD52L2	TPD52 like 2	14	92	25.4765	26.2799	25.0401	27.4376	20.4194	24.2328	25.8699	27.6588	26.2152	25.789	26.2624	26.3455	26.7646	22.1926	27.1484	25.8301
P00441	SOD1	superoxide dismutase 1	8	92	25.8368	25.6269	25.329	27.0866	26.1463	24.8539	25.8359	27.8781	25.9275	26.4315	26.2107	26.6164	26.7351	25.0677	26.9711	26.4976
P20073	ANXA7	annexin A7	14	92	24.0054	24.6097	25.0436	26.4498	24.6892	24.2293	25.1088	26.9404	25.3708	25.3075	25.2142	25.4551	26.3921	24.9842	26.4109	25.401
P35249	RFC4	replication factor C subunit 4	13	92	21.4819	25.133	24.8623	24.8904	24.0786	25.3201	25.9396	25.7127	24.574	25.1111	25.1245	23.8977	25.1612	24.1582	25.6267	25.5472
P40925	MDH1	malate dehydrogenase 1	9	92	25.8454	25.995	24.4901	27.3775	23.2981	23.7762	26.156	27.4802	26.0858	26.3382	26.2522	25.8947	26.9597	23.2977	27.1466	25.4754
P46100	ATRX	ATRX chromatin remodeler	26	92	25.1136	25.3198	25.7783	24.2107	21.0031	27.5043	22.5954	25.296	25.2705	21.7491	24.3903	21.7755	24.4016	24.9687	23.0977	26.9165
P46939	UTRN	utrophin	34	92	27.7935	27.2385	22.5056	26.8045	19.9019	26.4163	25.0459	24.9616	25.2284	25.7231	25.0211	21.7502	25.5088	25.82	22.9047	23.6277
Q01085	TIAL1	TIA1 cytotoxic granule associated RNA binding protein like 1	11	92	25.2174	25.205	24.884	25.4076	22.1402	25.6082	24.1576	26.0029	25.7386	24.8044	25.8451	25.5567	24.9298	25.3511	25.2555	26.1999
Q13137	CALCOCO2	calcium binding and coiled-coil domain 2	19	92	27.4474	27.1066	27.4516	25.3484	26.417	25.5776	24.882	23.1197	24.8763	24.7624	24.1077	24.8522	21.4466	22.4369	22.5546	22.1015
Q14699	RFTN1	raftlin, lipid raft linker 1	16	92	23.9398	24.6957	23.7581	25.1344	20.5708	26.2278	26.6931	26.8486	26.3278	26.051	25.3108	25.6576	24.6123	24.7894	24.7626	25.776
Q8WXX5	DNAJC9	DnaJ heat shock protein family (Hsp40) member C9	12	92	25.1103	25.5471	25.2987	25.6962	24.8382	25.8172	24.9095	26.0114	25.7309	25.1125	25.2859	25.2607	25.6773	25.2821	25.6299	26.1333
Q9H0U3	MAGT1	magnesium transporter 1	7	92	26.4247	26.3784	25.9186	26.3559	25.9137	25.4797	25.7976	25.6344	25.6936	25.983	25.6396	25.8093	26.292	25.9539	25.9654	25.6281
O00763	ACACB	acetyl-CoA carboxylase beta	42	91	25.1034	25.5826	25.9135	23.4303	25.6311	25.6232	23.6103	22.5935	23.6842	23.6101	22.1989	22.18	26.3036	25.8772	24.2765	22.3094
O60333	KIF1B	kinesin family member 1B	23	91	24.9802	25.4924	25.0312	21.0041	24.2919	24.9196	26.096	25.3176	26.3649	25.5009	25.444	24.8769	21.6149	24.7742	25.7679	25.2263
O60664	PLIN3	perilipin 3	13	91	24.9694	25.6934	24.9285	26.6072	21.7056	24.4171	25.6269	27.0187	25.4288	25.2163	25.5799	25.3991	26.3821	20.4374	26.5299	25.1592
P15927	RPA2	replication protein A2	7	91	26.8596	26.8455	27.0273	26.724	26.5062	27.1611	26.8916	27.2791	27.4641	26.6943	26.7757	26.8421	27.0783	27.7338	27.0424	27.1831
P49207	RPL34	ribosomal protein L34	6	91	26.5435	26.5185	27.245	26.1176	25.6282	27.6024	26.084	27.0872	26.3836	25.4634	27.1967	26.2147	26.1253	26.2433	25.6728	27.7385
P53999	SUB1	SUB1 regulator of transcription	7	91	25.1272	26.2852	25.4984	26.3662	25.5556	25.3557	25.8241	26.4851	25.6994	25.7362	25.5228	25.2873	26.0375	25.7881	26.408	25.873
Q13951	CBFB	core-binding factor subunit beta	9	91	25.923	25.6512	25.3407	25.4108	25.0937	25.5457	25.5376	25.4299	25.3845	25.2813	25.3852	25.6568	25.5269	25.7179	25.422	25.5885
Q9NP72	RAB18	RAB18, member RAS oncogene family	11	91	26.0712	25.7852	25.1132	26.8367	25.3373	25.1923	25.9008	26.4476	25.5885	26.1313	25.8919	26.0083	26.0995	25.7864	26.0687	25.2053
Q9UDY2	TJP2	tight junction protein 2	19	91	24.0401	24.185	24.1361	24.5082	23.7944	26.2063	25.0882	25.1246	25.8783	23.8413	24.7619	23.9615	24.122	24.6702	24.9608	25.8941
Q9Y676	MRPS18B	mitochondrial ribosomal protein S18B	9	91	26.7887	26.8528	26.4106	26.3764	26.3634	25.9267	26.6273	25.5809	25.6517	26.4853	25.8419	25.722	26.239	25.3842	26.3736	25.1127
O95817	BAG3	BCL2 associated athanogene 3	18	90	25.2721	25.4845	25.6347	25.9126	25.7755	25.0737	24.3369	24.5839	23.8463	25.1853	24.0103	25.1768	26.054	25.984	24.8425	24.8778
P36897	TGFBR1	transforming growth factor beta receptor 1	11	90	25.9594	25.4809	25.2293	26.1865	26.3195	25.5229	26.1684	25.2872	25.6038	26.3125	25.0701	25.8154	24.9719	24.1158	25.0401	24.8624
P40429	RPL13A	ribosomal protein L13a	7	90	28.1162	27.9331	28.1498	27.6209	27.7407	27.6691	27.3444	27.6603	27.2163	27.0373	27.1357	27.0026	27.6367	27.5649	27.4564	27.515
Q13617	CUL2	cullin 2	18	90	25.8905	26.1517	23.6586	26.0771	23.35	22.6421	23.7083	25.6747	24.3713	24.5595	24.4069	23.0087	25.9069	22.339	25.6136	23.8742
Q14165	MLEC	malectin	8	90	26.0283	26.2024	25.2287	26.9045	25.112	24.7403	25.9922	26.0955	25.5183	26.1719	25.8025	25.9659	26.3465	25.1523	25.882	25.3602
Q99755	PIP5K1A	phosphatidylinositol-4-phosphate 5-kinase type 1 alpha	11	90	26.1088	26.0922	24.2759	25.502	25.6217	25.5006	26.09	25.8658	25.9764	25.7449	25.9793	25.6886	25.2047	25.6072	25.7722	25.8198
Q9Y2J4	AMOTL2	angiomotin like 2	13	90	24.7186	24.6352	24.6474	24.2674	25.1451	24.7068	24.8349	24.6816	24.9769	24.724	24.3721	25.1557	24.8361	24.8757	24.8378	24.7494
O75934	BCAS2	BCAS2 pre-mRNA processing factor	11	89	25.1927	25.0674	25.5262	24.9356	25.0498	26.1361	24.6555	26.0476	25.3506	24.9605	26.118	25.8976	25.0742	26.1295	24.7978	26.6907
Q12996	CSTF3	cleavage stimulation factor subunit 3	19	89	25.446	25.405	27.2004	25.0723	21.0379	26.7628	25.15	26.4831	25.4599	24.2235	26.7125	25.8016	25.1343	25.6975	24.511	26.9695
Q13868	EXOSC2	exosome component 2	11	89	23.943	25.2219	26.9469	25.4631	23.4175	26.7914	24.6892	26.2395	24.758	22.105	26.2639	25.5424	24.597	25.6405	22.7642	26.7588
Q16540	MRPL23	mitochondrial ribosomal protein L23	6	89	27.553	26.9417	26.4469	26.7501	26.7964	26.7191	26.5518	26.1978	26.5343	26.6348	26.8098	26.3667	26.5344	26.9125	26.3664	26.1975
Q9H9J2	MRPL44	mitochondrial ribosomal protein L44	12	89	26.5555	26.0499	25.2008	26.1245	25.5805	25.5126	25.6239	25.4889	25.3359	25.4046	25.4324	25.6148	25.8736	25.4444	25.7854	25.0958
Q9NVX2	NLE1	notchless homolog 1	14	89	22.3995	21.2032	26.9777	23.7298	23.723	27.1913	23.3553	24.9983	25.1646	24.5391	26.1942	25.7021	23.8115	25.7314	21.1122	27.1048
Q9Y277	VDAC3	voltage dependent anion channel 3	8	89	26.1016	25.9441	24.8325	26.7296	25.4166	25.4293	26.4702	27.0088	25.9442	26.7448	26.6494	26.5955	24.734	25.3863	26.3849	26.1844
Q9Y3U8	RPL36	ribosomal protein L36	4	89	27.7244	27.4689	27.1132	26.7096	23.9231	27.1277	26.2114	27.0331	26.604	26.0465	26.4613	27.195	26.6879	26.9063	26.3495	27.386
O00330	PDHX	pyruvate dehydrogenase complex component X	12	88	26.5237	26.472	25.6028	26.4787	26.2899	23.7859	26.0866	25.7807	25.2013	25.8858	25.9981	25.8314	26.0781	25.6677	26.0982	25.4759
O15511	ARPC5	actin related protein 2/3 complex subunit 5	6	88	26.2738	25.5567	25.471	26.0721	25.1379	26.365	27.04	26.4035	25.9971	27.5717	26.9808	26.8266	25.3392	24.5035	25.1815	26.6391
O75153	CLUH	clustered mitochondria homolog	22	88	24.6428	25.513	23.1507	25.9955	22.8222	23.1951	22.3089	25.5227	22.9527	23.9036	21.7014	23.9179	25.85	23.6422	26.0074	22.3772
O75718	CRTAP	cartilage associated protein	11	88	25.8523	25.6007	24.96	25.7638	24.071	21.8894	24.542	25.4477	24.0061	25.9193	23.555	24.944	25.9242	23.3393	25.026	24.8759
P0CG12	CHTF8	chromosome transmission fidelity factor 8	20	88	22.9073	24.0505	24.2027	22.2291	24.5653	22.8264	28.1851	27.0922	26.4185	26.5145	25.3485	25.2429	24.3714	24.0436	27.1898	25.6434
P35240	NF2	neurofibromin 2	14	88	24.9425	25.334	24.8456	24.7718	25.1884	25.2502	24.9287	24.6661	24.8055	24.2938	24.5176	24.3438	24.7368	24.3293	24.486	25.0275
P52701	MSH6	mutS homolog 6	28	88	25.481	25.9694	23.1637	25.6033	21.0799	24.1152	20.4327	25.7294	21.8595	21.9103	21.1185	23.1806	26.0107	22.4316	25.5218	21.993
P55036	PSMD4	proteasome 26S subunit, non-ATPase 4	12	88	25.6462	26.453	26.2821	26.6594	23.6847	25.8462	26.062	26.472	25.7488	26.2572	25.8691	24.729	26.7826	20.6168	26.5459	25.4256
Q15417	CNN3	calponin 3	10	88	26.2987	26.3634	25.5373	26.7307	22.6762	24.0828	25.2474	26.3038	25.0354	25.5085	23.2349	21.5809	26.5757	25.2967	26.3412	24.3617
Q15517	CDSN	corneodesmosin	6	88	24.533	24.3465	26.2585	25.6267	26.6626	24.8477	25.5582	24.6183	26.187	25.0953	25.469	25.5116	25.8901	26.0419	25.4705	25.6573
Q9Y2Z4	YARS2	tyrosyl-tRNA synthetase 2	11	88	26.3645	25.6083	23.209	26.127	25.2052	23.6781	24.6216	25.4056	22.6683	25.1871	24.8435	24.7157	25.563	25.4372	25.0863	21.8895
P62308	SNRPG	small nuclear ribonucleoprotein polypeptide G	3	87	26.034	26.0819	27.3077	26.6447	26.7943	27.3486	26.2369	26.7123	26.7094	25.9704	27.3253	26.2666	26.6506	26.7378	26.1306	27.7621
P11717	IGF2R	insulin like growth factor 2 receptor	35	87	22.06	25.0563	21.7785	27.4201	22.6843	21.3759	23.1488	25.7654	24.2734	24.1	23.9996	22.4486	24.0382	21.9318	25.5385	20.8612
Q14684	RRP1B	ribosomal RNA processing 1B	19	87	24.2482	24.6415	26.6638	24.3416	21.8888	26.4832	23.5043	25.2002	25.2557	23.8656	26.3805	25.0259	22.7453	24.8319	21.9116	27.3539
Q99569	PKP4	plakophilin 4	22	87	23.7339	24.4601	24.955	20.3817	23.4833	26.6963	25.1841	25.477	25.785	24.8696	25.4528	22.747	21.3014	23.8583	24.3641	26.1117
Q9H2U2	PPA2	inorganic pyrophosphatase 2	11	87	25.6212	25.5946	23.9641	26.7759	24.6589	25.0108	25.3192	26.5379	25.5899	25.9398	25.9425	25.1102	25.8972	24.5514	25.7483	25.2471
Q9NPL8	TIMMDC1	translocase of inner mitochondrial membrane domain containing 1	10	87	26.1609	25.7641	24.9645	25.8026	25.8207	24.8484	25.8204	25.4434	25.1754	25.9038	25.498	25.8211	25.7128	25.9662	25.5556	24.9467
Q9NQS7	INCENP	inner centromere protein	17	87	23.6309	23.6594	26.1032	20.9671	24.6096	26.9187	24.7426	25.6763	25.0897	24.7655	25.4317	24.5329	23.595	25.7629	23.8451	25.7081
P62330	ARF6	ADP ribosylation factor 6	5	86	25.9709	25.6548	26.2196	25.9778	21.3251	26.1835	25.0124	26.2788	25.7595	25.175	25.4307	25.286	25.6204	25.6771	25.4827	25.6537
Q53EP0	FNDC3B	fibronectin type III domain containing 3B	14	86	25.7175	25.9198	24.734	25.6991	23.1812	25.0749	25.2361	24.3973	24.0477	25.2139	24.8491	25.2538	26.16	24.088	24.6868	22.1904
Q8TCJ2	STT3B	STT3 oligosaccharyltransferase complex catalytic subunit B	14	86	26.6527	26.4995	25.2796	26.2493	25.2321	24.9126	24.907	25.6425	24.6362	25.389	24.6131	24.8851	25.9155	25.1984	25.0123	24.4371
Q96EL2	MRPS24	mitochondrial ribosomal protein S24	6	86	26.7955	26.5353	25.8288	26.6598	26.9862	26.4042	25.9946	25.7943	25.7077	26.1435	25.839	26.0379	26.1731	26.6947	25.7908	25.9401
Q96G23	CERS2	ceramide synthase 2	7	86	26.7017	26.6378	25.2036	27.1748	25.6529	24.3917	26.6544	26.8667	26.0743	26.4763	26.2437	26.5566	26.5988	25.6407	26.4007	25.223
O00505	KPNA3	karyopherin subunit alpha 3	12	85	25.4256	25.194	25.3309	25.4004	24.8737	25.5631	24.9034	25.5628	25.3297	25.419	25.2323	24.9226	25.7039	25.5054	25.4694	25.6043
P35250	RFC2	replication factor C subunit 2	9	85	25.3924	25.5056	25.0442	25.3331	25.0564	25.0414	25.3241	25.1417	25.2564	25.4305	25.1007	25.454	25.332	25.4709	25.3338	25.307
P56545	CTBP2	C-terminal binding protein 2	11	85	25.4902	26.0605	25.627	25.599	24.4516	25.8352	25.5253	26.1212	25.5825	25.4894	25.5947	25.7082	25.6277	25.658	25.4626	26.1203
Q16630	CPSF6	cleavage and polyadenylation specific factor 6	9	85	25.6053	25.8967	26.1469	25.9274	26.0583	26.0335	25.8766	25.9429	26.1248	26.0483	26.204	25.5262	25.7326	26.0404	25.6064	26.6626
Q5SNT2	TMEM201	transmembrane protein 201	11	85	24.9846	24.9835	25.6431	24.6741	24.4559	25.4696	25.0278	25.0095	24.7289	25.0119	25.1573	25.1355	24.7468	25.2113	24.5428	25.6803
Q5T280	SPOUT1	SPOUT domain containing methyltransferase 1	11	85	25.1258	24.4548	26.6241	25.2657	25.056	26.8596	25.4182	25.6924	25.9788	25.2303	26.5993	25.8875	25.1813	25.8343	24.8745	26.7247
Q8WU90	ZC3H15	zinc finger CCCH-type containing 15	9	85	25.5958	25.8463	24.9998	25.7735	23.4788	24.663	25.407	25.5186	24.4149	24.8034	22.5211	24.9466	25.7197	24.9601	25.939	24.2238
Q9BYN8	MRPS26	mitochondrial ribosomal protein S26	8	85	26.9004	26.4406	25.9746	25.9846	25.5222	25.9477	25.9941	25.5081	25.6521	25.8352	25.2943	25.6182	25.4445	24.2521	25.7056	25.6039
Q9H9Y6	POLR1B	RNA polymerase I subunit B	19	85	24.3339	23.0484	25.9711	23.4073	23.5791	26.4625	21.7099	24.8172	24.6009	23.5158	25.5962	24.1342	23.9809	24.0969	23.1644	26.0834
O00148	DDX39A	DExD-box helicase 39A	18	84	26.2053	26.2446	26.1114	26.4845	25.5409	25.9499	25.4111	26.3556	25.4669	25.8517	25.8511	25.6626	26.3879	25.944	25.8643	25.8003
P02794	FTH1	ferritin heavy chain 1	11	84	22.8741	24.617	23.4446	25.434	27.1245	24.1108	24.1108	24.871	24.7805	26.5466	27.0555	27.2501	24.132	24.9774	21.3108	23.3202
P12694	BCKDHA	branched chain keto acid dehydrogenase E1 subunit alpha	9	84	25.6853	25.5902	25.0877	25.9737	26.3476	25.7613	25.184	25.0847	24.8857	25.5821	24.9388	25.8371	25.7113	26.0052	25.4039	24.9509
P21399	ACO1	aconitase 1	21	84	21.2775	25.6143	25.9245	27.0409	26.8858	22.6013	22.0079	26.9492	26.167	25.7768	25.0746	21.1499	26.6776	25.0667	26.3471	25.8319
Q13823	GNL2	G protein nucleolar 2	17	84	24.724	24.8881	25.6884	23.7411	22.285	26.64	23.3878	24.9001	23.9648	23.8327	25.298	25.207	23.3919	20.5656	22.5121	26.8961
Q14677	CLINT1	clathrin interactor 1	12	84	25.5019	25.655	25.4357	25.5132	25.4493	25.3361	25.1648	25.2041	25.034	25.3277	25.025	24.9304	25.6405	25.1904	25.4488	24.8893
Q16881	TXNRD1	thioredoxin reductase 1	19	84	22.6475	23.9308	22.5712	27.7312	21.1186	24.08	24.7672	26.4464	24.6709	26.5764	26.3208	25.4178	25.5021	21.8222	26.336	25.7439
Q6P1J9	CDC73	cell division cycle 73	17	84	25.2715	25.0831	25.0367	25.0532	21.6095	25.253	23.7191	24.7237	22.3541	22.6453	25.0936	24.339	24.7511	24.2404	23.6978	25.7825
Q6UB35	MTHFD1L	methylenetetrahydrofolate dehydrogenase (NADP+ dependent) 1 like	14	84	25.4125	24.966	24.2251	25.5649	24.7571	24.0586	24.151	24.2938	22.5595	24.8857	24.3182	24.7188	25.2467	25.0584	24.2207	23.9816
Q6UXN9	WDR82	WD repeat domain 82	11	84	25.5314	25.646	25.6462	25.4495	24.8212	25.301	25.3812	25.7607	25.4375	24.9908	25.5244	24.9738	25.6454	25.9721	25.5885	25.7333
Q8N766	EMC1	ER membrane protein complex subunit 1	19	84	25.2661	25.4086	22.1237	26.4418	21.3247	23.8643	24.337	26.1214	24.6497	26.0422	24.8245	24.9759	25.4224	22.1537	25.1316	24.2495
Q9BRJ7	NUDT16L1	nudix hydrolase 16 like 1	11	84	24.2613	24.4139	25.3511	21.6883	21.8751	25.5095	24.8729	25.3827	26.0163	25.3452	25.0578	25.512	22.6112	24.2874	25.0971	25.8224
O14578	CIT	citron rho-interacting serine/threonine kinase	27	83	24.7131	25.3734	24.5739	23.4699	21.4008	25.7012	24.7972	23.5006	22.2167	23.7992	23.6984	22.1817	22.8137	24.8082	24.711	23.9427
O60427	FADS1	fatty acid desaturase 1	12	83	25.8092	25.2093	24.5762	25.3671	26.3159	24.6603	26.3563	25.5773	25.6703	25.966	25.641	25.8004	25.3401	25.6995	25.7996	23.8306
O95425	SVIL	supervillin	28	83	22.2278	23.9292	24.3584	21.2193	23.1018	27.4508	24.8924	25.9869	25.8124	24.8307	25.7433	24.5747	22.2971	24.2302	21.036	26.2478
P56270	MAZ	MYC associated zinc finger protein	7	83	25.841	26.4469	26.1843	25.8769	23.4886	26.3864	26.2657	26.3546	26.4385	26.2224	25.8971	26.2479	25.7307	26.1389	26.5876	26.2072
P62306	SNRPF	small nuclear ribonucleoprotein polypeptide F	6	83	26.1825	26.1208	27.2512	25.8899	26.5204	26.6962	25.5874	26.4539	26.0074	25.6705	26.6621	26.3122	25.7614	26.3229	25.4811	27.3718
Q13418	ILK	integrin linked kinase	14	83	25.1349	25.9152	22.7927	25.3635	24.7608	23.4913	23.3086	25.4864	22.0666	23.7223	22.0442	22.4346	25.8696	24.2894	25.1898	24.3911
Q15286	RAB35	RAB35, member RAS oncogene family	10	83	26.7024	26.338	25.7125	26.4517	25.0446	26.056	26.951	26.8078	26.5454	26.4955	26.2818	26.2109	26.2348	23.6187	26.2334	26.137
Q68D10	SPTY2D1	SPT2 chromatin protein domain containing 1	16	83	25.149	24.6287	24.3819	22.4291	20.9766	26.2616	25.3771	24.3727	25.1781	25.7007	25.6059	24.1837	21.6072	24.9984	25.1934	25.7654
Q8IX01	SUGP2	SURP and G-patch domain containing 2	21	83	23.8473	23.8891	26.8434	23.4529	21.5696	26.8585	23.8712	25.2899	25.1997	23.6683	25.7852	24.551	22.9393	24.5849	23.4823	26.6225
Q96DA0	ZG16B	zymogen granule protein 16B	6	83	25.9699	24.6625	26.4075	25.3567	28.2028	26.7876	27.2858	24.9367	26.1392	25.3063	26.3782	26.2752	25.4193	23.5626	26.6806	27.838
Q9H9Y2	RPF1	ribosome production factor 1 homolog	9	83	24.8034	23.0258	26.7859	24.8669	21.2202	26.6506	24.5157	25.5324	25.4004	24.3387	26.2615	25.5876	24.9546	25.6928	22.7315	26.7269
Q9NWH9	SLTM	SAFB like transcription modulator	20	83	24.7594	22.0187	27.2564	24.4413	23.3196	27.3757	21.2933	25.7815	24.6014	22.5649	26.0774	25.3962	22.5337	25.2281	21.5548	27.3351
Q9Y3A4	RRP7A	ribosomal RNA processing 7 homolog A	10	83	24.1886	24.2502	26.7964	24.0857	24.1703	26.7676	24.4366	25.4578	25.7108	24.6003	25.4276	25.473	24.3961	25.9667	22.7436	27.0533
P09012	SNRPA	small nuclear ribonucleoprotein polypeptide A	9	82	26.6947	26.8434	27.1153	26.8746	26.244	27.1729	26.2288	26.7548	26.5555	26.7363	26.8916	26.7053	26.898	26.8593	26.2108	27.3195
P35251	RFC1	replication factor C subunit 1	16	82	24.5896	24.5387	24.2979	24.2303	20.4827	24.6037	24.4944	24.7174	24.6471	24.7988	24.4844	24.3532	24.5066	24.7306	24.666	24.263
P48556	PSMD8	proteasome 26S subunit, non-ATPase 8	8	82	26.5454	26.3946	25.4857	26.6328	25.4641	25.2786	25.7024	26.3432	25.6504	25.807	25.5206	26.0806	26.4666	25.7936	26.0526	25.3608
Q12923	PTPN13	protein tyrosine phosphatase non-receptor type 13	26	82	23.2971	24.0874	23.5076	21.8594	24.3907	25.9112	24.4917	25.0861	26.6218	22.7112	22.7388	22.0922	23.9214	24.7572	24.0216	26.4088
Q9BRQ6	CHCHD6	coiled-coil-helix-coiled-coil-helix domain containing 6	9	82	26.7082	26.443	26.2642	26.3384	25.9545	26.5756	26.6911	26.2946	26.2081	26.5152	26.6182	26.5561	24.376	25.0443	24.2843	25.7257
Q9H6F5	CCDC86	coiled-coil domain containing 86	11	82	24.6828	24.9284	26.3899	24.6623	22.5138	26.4702	24.0111	25.8767	25.1984	24.8105	26.3162	25.2235	23.3243	24.7565	24.7061	26.954
Q9NZV1	CRIM1	cysteine rich transmembrane BMP regulator 1	16	82	24.2876	24.2543	24.5065	26.194	27.0397	26.3669	26.7415	25.5487	26.3623	25.9643	26.1341	24.2065	22.1097	21.8347	21.2964	20.0713
A0FGR8	ESYT2	extended synaptotagmin 2	14	81	26.3983	25.346	23.4913	25.4659	22.5561	24.3975	24.3519	24.213	23.8122	25.0703	24.3065	23.8894	25.6688	23.8359	24.3483	22.6447
P04745	AMY1A	amylase alpha 1A	16	81	23.639	23.136	25.8942	23.9953	26.7846	24.7371	24.5263	23.8683	23.606	22.2073	24.7166	26.2465	23.7815	24.0959	23.5023	24.6176
P15121	AKR1B1	aldo-keto reductase family 1 member B	11	81	23.3922	25.6476	23.1971	27.6722	22.1347	23.329	25.1792	27.1638	24.8974	26.0204	26.0802	25.797	27.0536	23.4485	26.9811	24.8357
P17858	PFKL	phosphofructokinase, liver type	17	81	25.5416	25.2455	23.0901	25.4414	24.5019	23.4209	25.6117	25.1867	24.6197	25.2069	24.237	24.5772	25.0412	25.065	25.2901	24.2935
P21964	COMT	catechol-O-methyltransferase	11	81	24.8656	25.231	23.8408	26.4281	21.1908	24.5317	25.1129	26.4803	24.9209	25.8119	25.6965	24.9585	25.8377	23.6515	25.8599	24.5632
P23919	DTYMK	deoxythymidylate kinase	12	81	25.4852	25.3291	24.0538	25.8605	20.0848	22.8213	23.9718	25.6305	23.3508	24.8116	23.6711	24.1381	26.2293	21.7334	25.3248	23.3058
P29590	PML	promyelocytic leukemia	21	81	23.85	24.7182	26.4999	24.2894	23.3547	26.6172	24.3648	25.3169	24.5039	24.2957	25.549	24.2955	23.7422	25.0925	22.8764	26.4524
P63000	RAC1	Rac family small GTPase 1	7	81	25.6953	26.139	25.2365	26.5529	21.1474	25.4073	26.412	26.5406	26.0688	26.2611	25.7343	26.3078	26.3308	23.4757	26.0874	25.9506
Q01628	IFITM3	interferon induced transmembrane protein 3	4	81	26.5939	26.9411	25.7284	27.5322	27.2513	26.8806	27.3324	26.83	26.5178	27.0226	26.7378	26.7089	26.0634	24.6752	26.2066	25.5736
Q99805	TM9SF2	transmembrane 9 superfamily member 2	14	81	25.4313	25.0766	24.2356	26.376	23.7971	22.8356	25.1433	25.5245	24.7068	25.1081	25.0236	24.9252	25.812	23.4671	25.5321	24.2697
Q9BW92	TARS2	threonyl-tRNA synthetase 2, mitochondrial	15	81	26.0392	25.9686	24.9306	25.2814	25.4318	24.9605	24.9109	24.72	24.9232	25.5157	24.9239	24.7367	25.6079	26.1143	24.7397	24.3511
Q9BXJ9	NAA15	N(alpha)-acetyltransferase 15, NatA auxiliary subunit	19	81	24.5674	26.2586	23.4986	26.2018	23.3022	23.1479	21.228	24.4986	21.956	24.5317	23.6855	23.6008	26.3312	22.3756	25.951	23.5869
O95202	LETM1	leucine zipper and EF-hand containing transmembrane protein 1	14	80	24.6657	25.8455	24.1284	26.4907	21.4514	22.4257	25.4042	26.3881	24.8297	25.494	24.9116	25.392	25.9109	22.5823	25.2117	24.3363
P13674	P4HA1	prolyl 4-hydroxylase subunit alpha 1	14	80	24.9038	25.2852	24.5416	26.5836	23.0541	23.4903	22.2103	25.826	24.5958	25.4938	24.2957	24.8099	25.6158	24.5769	25.3331	24.9667
P78417	GSTO1	glutathione S-transferase omega 1	10	80	25.3808	25.6391	24.4676	26.1641	22.801	22.6926	24.7927	26.0609	24.4076	24.7554	24.3304	24.5888	26.3644	23.4747	25.8255	24.3051
P80723	BASP1	brain abundant membrane attached signal protein 1	11	80	24.6479	25.9605	23.5423	26.7025	22.9263	24.7714	26.9892	26.6959	26.3338	26.6369	26.4247	26.6648	25.891	22.3927	26.3181	25.9012
Q00688	FKBP3	FKBP prolyl isomerase 3	10	80	23.6646	26.1497	23.4038	27.3983	24.949	24.04	25.4843	26.961	24.9099	25.5724	24.5283	25.4624	26.896	24.3643	26.8115	24.7506
Q08J23	NSUN2	NOP2/Sun RNA methyltransferase 2	18	80	25.0416	25.5654	23.6658	26.0048	21.2621	21.2069	24.3097	25.7941	23.9977	24.4358	23.6228	23.7842	25.7626	24.3556	26.3822	24.2718
Q13769	THOC5	THO complex 5	14	80	23.8723	24.2598	27.3508	23.4568	21.7937	27.0293	22.7233	25.5914	25.375	21.8825	26.2884	25.193	23.9432	25.1708	22.173	27.0655
Q6P1K8	GTF2H2C	GTF2H2 family member C	8	80	25.2124	25.4194	25.5035	25.0436	24.9605	25.5853	25.3118	24.9886	25.3194	25.4477	25.3069	24.988	25.1833	26.3166	25.1144	25.4918
Q15773	MLF2	myeloid leukemia factor 2	7	80	25.7991	25.7297	26.3254	25.7976	26.4496	26.2467	25.9473	25.308	25.93	25.9832	25.9768	25.854	25.7522	26.6165	25.7862	25.7426
Q9Y3B3	TMED7	transmembrane p24 trafficking protein 7	6	80	25.6298	25.7691	24.6018	26.9182	23.4372	25.0305	25.9508	26.8056	25.3932	26.1423	25.9406	25.8128	26.3771	25.4737	26.4326	25.2106
Q8IY37	DHX37	DEAH-box helicase 37	19	80	24.859	24.7163	24.7436	24.1172	20.3486	24.7351	24.1671	24.7627	24.8028	24.8506	25.3517	24.7206	23.7084	24.1755	24.1602	25.1692
Q8WVV4	POF1B	POF1B actin binding protein	11	80	24.7329	23.8125	26.9361	25.8186	26.8532	21.6451	23.9547	24.6549	26.7058	26.7279	24.9215	25.9065	25.9011	25.1413	25.0891	25.8636
Q9HBH1	PDF	peptide deformylase, mitochondrial	9	80	23.4754	25.139	25.2462	25.0884	25.605	25.3893	25.4198	24.5384	25.6321	25.3444	25.1299	25.5608	23.9369	24.9415	24.8783	25.103
Q9NRG9	AAAS	aladin WD repeat nucleoporin	16	80	25.9894	25.4762	25.5594	25.417	21.5574	26.0963	25.1051	25.775	25.3672	25.2318	25.6998	25.179	25.282	24.6969	22.5333	25.9498
P16152	CBR1	carbonyl reductase 1	11	79	25.1337	25.2694	22.1313	26.4444	22.3564	22.0451	24.7015	25.9349	22.9693	25.6769	25.376	24.5917	25.9062	24.5532	26.0547	24.796
P16401	H1-5	H1.5 linker histone, cluster member	12	79	26.3665	21.2095	27.7914	23.9832	26.2181	26.5792	27.0817	26.3522	26.7027	26.5278	27.0062	27.1393	25.7045	27.132	26.1175	28.3939
P41223	BUD31	BUD31 homolog	7	79	22.9884	24.3407	25.9092	24.3808	23.3684	26.2498	23.9096	24.8179	24.5141	24.1118	25.5957	24.595	24.5076	25.2829	24.0727	26.1395
P54920	NAPA	NSF attachment protein alpha	11	79	24.8691	25.1934	23.8843	26.6992	21.2062	23.5158	24.3207	26.818	25.0457	25.3256	25.1267	24.3403	25.9295	22.2128	26.296	25.2273
P60891	PRPS1	phosphoribosyl pyrophosphate synthetase 1	10	79	25.248	25.8073	24.6416	26.3716	22.4602	23.3268	25.8242	26.2996	25.5677	25.1003	25.2783	25.5845	26.1969	24.5634	26.1227	24.5289
Q59GN2	None	None	3	79	28.646	28.696	28.9227	27.8141	28.4858	28.8336	28.6755	27.8588	28.5941	28.7118	28.2275	28.7359	28.7765	28.938	28.1254	29.0174
Q02818	NUCB1	nucleobindin 1	15	79	24.1724	24.0896	21.0706	26.7881	21.3722	20.6566	24.2847	26.489	23.7574	25.1832	25.0074	24.6275	25.9893	21.5133	25.4568	23.2931
Q13595	TRA2A	transformer 2 alpha homolog	10	79	24.1377	24.3348	26.0496	24.1282	24.5647	26.6335	24.5831	25.5085	25.2701	22.7116	25.8983	25.3784	23.3169	24.9449	24.4007	26.5483
Q15629	TRAM1	translocation associated membrane protein 1	6	79	25.7018	26.1113	25.7069	26.057	26.1337	25.5225	26.104	25.3154	25.4623	25.8987	25.4631	25.8842	25.7867	25.9804	25.6816	25.2228
Q16543	CDC37	cell division cycle 37	11	79	25.5855	25.9149	25.1312	26.6019	24.6964	24.3894	25.0624	26.4741	25.323	24.4544	25.2366	24.8959	26.0566	23.7233	25.9139	24.4528
Q16555	DPYSL2	dihydropyrimidinase like 2	16	79	24.666	25.6555	24.398	26.6391	22.1253	23.5008	24.7516	26.9606	24.8787	24.7813	25.2025	25.2321	26.4295	21.685	26.577	23.5593
Q86UK7	ZNF598	zinc finger protein 598	15	79	24.9973	25.4746	24.7355	24.8031	21.2729	25.0211	24.7412	24.7931	25.0344	24.7824	24.9505	24.8671	25.013	25.0334	25.2854	24.7258
Q9H074	PAIP1	poly(A) binding protein interacting protein 1	8	79	26.1255	26.4085	25.8955	25.2821	23.5077	25.3042	26.5545	26.0375	27.054	26.5936	26.5106	26.4369	25.1326	23.4176	26.5408	26.1801
Q9H223	EHD4	EH domain containing 4	19	79	25.3659	25.9442	24.8276	25.2097	22.4647	24.1057	24.4691	25.7734	24.7831	24.109	24.3525	21.9774	25.7189	22.9063	25.6961	25.0398
Q9P2N5	RBM27	RNA binding motif protein 27	16	79	25.0824	25.3491	24.6494	25.077	24.5658	25.2037	25.2625	24.9245	25.0513	24.8124	25.139	25.3265	25.1443	24.944	25.2297	25.2327
O60763	USO1	USO1 vesicle transport factor	19	78	24.0899	25.8536	24.1343	26.693	20.2083	22.3901	21.3144	26.5404	21.9459	23.4265	23.528	22.5337	25.8126	19.9527	25.8698	24.2055
O95071	UBR5	ubiquitin protein ligase E3 component n-recognin 5	25	78	26.6391	25.6364	24.5077	26.1826	22.1607	23.7073	23.427	24.4466	22.5397	23.1072	21.4811	23.2002	26.4573	24.6158	23.7164	23.1928
P20339	RAB5A	RAB5A, member RAS oncogene family	11	78	25.6698	25.4175	24.142	26.1937	23.9257	24.6836	25.2394	26.1067	24.5697	25.5897	24.9164	25.3193	25.5356	23.9904	25.8357	24.735
P52789	HK2	hexokinase 2	18	78	23.6575	25.4414	22.8142	26.0746	22.4303	23.649	22.4142	25.346	23.8981	25.3519	23.7431	24.4475	25.1259	23.5696	25.4433	24.6371
Q8N5C6	SRBD1	S1 RNA binding domain 1	17	78	24.2809	24.316	24.384	23.5742	20.2683	24.8099	25.4509	24.5855	25.1409	25.304	25.2211	24.6709	24.1474	24.5768	24.9668	24.9
Q8WWY3	PRPF31	pre-mRNA processing factor 31	11	78	24.9419	25.4604	26.5042	25.307	24.2269	26.2215	23.2737	25.5507	24.3618	23.8207	25.9542	24.9437	25.2329	24.8544	24.1954	26.2648
Q96QA5	GSDMA	gasdermin A	10	78	25.1312	25.0694	27.0216	25.9445	27.6157	23.4492	24.6608	23.3826	25.7356	24.2113	25.5844	25.6585	26.2388	23.4758	25.8747	26.2373
Q9HAV7	GRPEL1	GrpE like 1, mitochondrial	8	78	25.1043	25.6534	23.8324	27.0019	22.7956	24.7479	25.2324	26.2272	24.2836	25.8	26.1523	25.8413	26.0144	22.5278	25.8709	25.1259
Q9NY12	GAR1	GAR1 ribonucleoprotein	7	78	25.2909	24.9768	26.237	25.1598	25.2228	27.4804	24.7207	26.279	26.1204	25.138	26.4969	26.4083	25.1645	26.4932	24.753	27.1746
Q9P2R7	SUCLA2	succinate-CoA ligase ADP-forming beta subunit	12	78	24.3424	24.5647	23.5922	25.7257	24.3392	23.8671	24.9851	24.9505	23.8329	25.4257	25.4014	25.5677	24.8624	23.3604	24.2023	24.6351
Q9Y2R5	MRPS17	mitochondrial ribosomal protein S17	5	78	26.8092	26.6413	26.0641	26.2304	26.2823	26.1118	26.2541	26.1911	26.0251	26.4316	26.1274	26.2124	26.1276	25.9526	26.1873	25.8012
P01833	PIGR	polymeric immunoglobulin receptor	14	77	24.1994	24.3766	24.8245	24.5897	27.2284	26.0894	25.0975	23.6801	25.2675	24.7784	26.0594	25.4716	25.3242	24.4639	25.7904	24.9803
P0DMU9	CT45A10	cancer/testis antigen family 45 member A10	8	77	26.0413	26.0328	25.5714	25.4073	26.1324	26.431	25.9561	25.7053	26.1986	25.6199	25.4189	25.8697	25.2595	26.1605	25.6005	26.1971
P49458	SRP9	signal recognition particle 9	5	77	25.8286	26.095	26.0759	26.0603	26.0126	26.0894	26.0968	26.6465	26.6216	26.2589	26.1808	25.7558	26.207	26.6623	26.6174	26.5221
P53992	SEC24C	SEC24 homolog C, COPII coat complex component	19	77	25.4132	25.6238	24.1825	26.2969	23.4981	23.5126	23.6035	26.1123	22.306	23.4505	24.0402	23.1749	26.3346	24.5661	25.2247	23.9945
Q15185	PTGES3	prostaglandin E synthase 3	7	77	26.4797	26.5413	25.4566	27.6392	24.955	25.7815	26.3805	27.7523	26.3852	26.4374	26.7353	26.4131	27.1582	26.0651	27.1241	26.3383
Q15363	TMED2	transmembrane p24 trafficking protein 2	4	77	25.2847	25.4433	24.1075	26.7941	23.5107	23.4578	24.856	26.1145	24.4778	24.9707	24.9677	24.9426	26.3475	24.321	25.5985	24.5414
Q93077	H2AC6	H2A clustered histone 6	13	77	26.4025	26.1081	28.5246	26.3446	26.6012	28.7601	25.6552	27.9315	27.3	26.1477	27.392	27.1594	26.5736	27.4212	25.7785	29.0337
Q96DV4	MRPL38	mitochondrial ribosomal protein L38	9	77	26.1884	25.7544	24.4586	25.672	24.5069	24.5534	24.2427	24.5716	23.874	24.6713	24.0225	24.4734	24.7854	24.1238	24.5123	24.0433
Q96RR1	TWNK	twinkle mtDNA helicase	13	77	23.0028	25.2769	24.4273	23.4495	24.4806	24.7254	24.9157	25.4757	25.711	24.8529	25.7611	25.2916	20.2497	22.6814	25.1011	25.4975
Q9BU23	LMF2	lipase maturation factor 2	8	77	25.6406	25.2115	24.9652	25.3377	25.3072	24.6355	25.4345	24.8531	25.0576	25.4652	24.8227	25.2637	25.3811	24.9098	25.2642	24.6744
Q9UH17	APOBEC3B	apolipoprotein B mRNA editing enzyme catalytic subunit 3B	9	77	24.3932	24.5034	25.6519	24.1166	21.0864	25.6541	25.3154	24.6863	25.677	25.1776	25.4672	25.464	21.9034	23.0781	24.8644	25.7673
Q9UHB9	SRP68	signal recognition particle 68	14	77	25.7642	25.9177	25.1157	26.0995	24.577	24.5513	24.3236	26.0978	23.5839	23.853	23.7355	24.4356	26.328	23.7293	25.3752	24.3809
Q9Y2R4	DDX52	DExD-box helicase 52	17	77	23.8482	24.3512	25.8957	23.1815	22.7536	26.3976	22.5447	25.139	25.0028	22.7527	26.1686	24.1447	22.4706	25.2424	20.7986	26.817
P28070	PSMB4	proteasome subunit beta 4	7	76	26.126	26.3786	26.1919	26.8527	26.3474	25.9013	26.4269	26.7981	26.2686	26.5207	26.0761	26.0232	26.8258	26.2637	26.8127	25.8705
P47929	LGALS7	galectin 7	8	76	26.0089	25.39	26.7272	26.4691	26.7777	21.3394	26.0842	25.1387	26.1271	27.0049	25.7267	25.6989	25.5394	25.7678	25.6488	26.168
P55145	MANF	mesencephalic astrocyte derived neurotrophic factor	10	76	24.9162	25.736	22.536	27.2091	21.4988	22.3279	25.2425	27.2827	25.5984	25.8531	26.3262	25.9387	26.7046	21.4754	26.149	24.8489
P60953	CDC42	cell division cycle 42	7	76	26.8356	27.0421	26.1742	27.4322	26.2591	26.0692	27.0689	27.3094	26.843	27.031	25.5761	26.7214	27.3633	26.2356	27.2752	26.7021
P98179	RBM3	RNA binding motif protein 3	4	76	25.7402	26.4925	26.575	26.5774	26.1679	27.2267	26.3664	27.5717	27.3516	26.734	27.2486	26.819	26.3968	26.5567	26.7685	28.0925
Q6ZRP7	QSOX2	quiescin sulfhydryl oxidase 2	12	76	25.1394	24.6336	20.0007	25.5072	24.3602	24.3253	24.7636	24.9072	24.2794	25.0626	24.6365	24.744	24.9507	24.4312	24.539	24.4243
Q7L014	DDX46	DEAD-box helicase 46	22	76	24.9999	25.8506	23.9698	26.7464	24.7259	24.8501	20.5005	25.8451	23.2199	25.3178	23.3731	24.0482	25.1806	24.5924	25.4395	24.5032
Q8TEW0	PARD3	par-3 family cell polarity regulator	22	76	23.3088	21.949	23.1315	22.4149	21.8547	26.7953	24.8601	26.1684	26.0384	23.0398	25.2376	23.7338	20.5788	23.4687	22.6342	25.7654
Q9BR76	CORO1B	coronin 1B	11	76	26.6258	25.8364	22.6323	25.9476	21.4978	25.4161	25.7185	26.3524	25.6664	25.9919	26.5878	25.7802	25.8792	25.3716	25.399	26.1468
Q9HB71	CACYBP	calcyclin binding protein	11	76	24.619	25.6072	23.5927	26.84	23.594	25.5474	24.9886	26.6929	25.2908	25.6117	25.2053	25.3543	26.2064	24.7492	26.3929	24.8792
Q9NPA3	MID1IP1	MID1 interacting protein 1	9	76	25.5578	25.4581	25.7915	24.439	26.9154	24.943	25.6568	22.5421	25.509	25.2872	24.3878	24.6675	25.9273	26.1838	25.7442	24.5053
O00743	PPP6C	protein phosphatase 6 catalytic subunit	9	75	25.3639	25.569	25.5647	25.4024	25.6385	25.015	25.1283	25.48	25.0293	25.4913	24.9071	24.9187	25.8949	25.346	25.5877	24.8931
P04062	GBA	glucosylceramidase beta	11	75	24.718	23.2402	24.7364	26.0974	24.6907	24.4382	24.7813	25.3284	24.9496	25.3682	25.2064	24.844	25.3187	24.0926	25.2794	24.6785
P09486	SPARC	secreted protein acidic and cysteine rich	8	75	25.773	26.1728	24.3947	26.4602	23.7661	19.8989	25.6573	26.9411	25.3698	25.3088	25.8691	25.9206	26.2251	22.1726	26.1488	24.6444
P19623	SRM	spermidine synthase	12	75	25.824	25.773	24.091	26.2102	24.2304	22.2197	25.0628	26.2705	24.3253	24.3294	24.5374	24.8139	26.2803	22.6879	26.0083	24.2964
P61006	RAB8A	RAB8A, member RAS oncogene family	10	75	25.3935	25.4782	24.4299	26.2487	24.4561	24.3382	25.0979	26.1249	25.084	25.226	25.5101	25.212	25.7361	24.316	25.7197	25.0895
P98175	RBM10	RNA binding motif protein 10	15	75	24.9191	24.4179	25.8437	24.3205	22.0015	26.0319	23.8761	24.8909	25.6289	24.5539	25.8283	25.2887	24.4184	24.9501	24.6197	26.5529
Q96RT1	ERBIN	erbb2 interacting protein	15	75	24.3064	24.3699	23.4791	24.161	24.2336	25.8902	23.9531	24.4626	23.7428	24.562	23.1229	24.1809	21.8208	24.5075	22.6102	24.0526
Q9BQ52	ELAC2	elaC ribonuclease Z 2	20	75	25.4429	26.0398	24.008	26.2417	23.0023	23.8512	24.3401	25.6463	21.4006	24.1394	21.6998	21.9286	25.178	24.0822	25.0075	21.889
Q9BUN8	DERL1	derlin 1	5	75	27.1418	26.628	26.0266	27.0593	27.4082	25.9369	27.3694	26.613	26.8817	27.2148	26.8994	27.0059	27.0444	27.3798	26.9807	26.5451
Q9Y6G9	DYNC1LI1	dynein cytoplasmic 1 light intermediate chain 1	15	75	26.1983	25.4244	24.5355	26.1742	24.5375	24.5271	24.8616	26.1937	24.2515	24.507	24.1054	24.5324	26.5686	24.8677	25.6587	24.0842
O75844	ZMPSTE24	zinc metallopeptidase STE24	12	74	26.1885	25.8378	21.6737	26.568	20.1953	20.5025	24.9975	26.0731	24.2807	25.6721	25.3816	25.0362	26.2428	22.6548	25.2568	20.921
O94915	FRYL	FRY like transcription coactivator	36	74	21.6035	21.1083	22.4759	21.9054	22.1079	21.7924	28.4352	23.6047	24.6607	25.2892	21.7773	20.169	21.9285	22.3543	20.6558	20.1754
O95478	NSA2	NSA2 ribosome biogenesis factor	9	74	20.5487	21.6746	27.3181	21.4268	24.2623	27.267	20.9268	25.8577	25.8664	25.0701	26.5677	24.4298	24.7561	25.3091	21.0541	27.343
O95758	PTBP3	polypyrimidine tract binding protein 3	12	74	24.7138	25.1679	26.364	24.3001	23.6318	26.0728	25.7385	25.7797	26.1789	25.7469	25.7707	25.8426	24.7451	25.454	25.7878	26.169
P45973	CBX5	chromobox 5	11	74	24.1956	23.7866	27.1261	24.3583	22.062	27.4714	22.9657	24.9362	24.4087	24.0266	25.5512	24.712	23.3167	25.568	20.5244	26.6436
P49821	NDUFV1	NADH:ubiquinone oxidoreductase core subunit V1	12	74	25.1106	25.3465	24.0763	26.149	24.8356	24.4084	24.6614	25.4403	23.6193	25.1358	24.8387	24.3787	24.3407	24.5862	25.6868	24.0412
P60468	SEC61B	SEC61 translocon beta subunit	4	74	26.3758	26.9703	26.996	27.096	27.1689	26.064	27.2076	26.3769	26.0092	27.0672	26.7405	26.0315	27.3205	26.5364	26.876	25.8266
Q7L5A8	FA2H	fatty acid 2-hydroxylase	1	74	21.8	24.2418	21.7188	23.198	23.918	23.9178	25.4299	24.1996	24.3424	25.202	24.4937	20.9256	24.0463	22.3732	24.8244	24.272
Q8N884	CGAS	cyclic GMP-AMP synthase	13	74	23.0136	23.2252	26.6458	24.1189	23.6308	27.0077	23.276	25.7699	25.6937	23.5664	25.2849	25.4297	24.1748	25.8133	20.2162	27.0401
Q96K37	SLC35E1	solute carrier family 35 member E1	6	74	25.334	25.0168	25.0278	25.1105	25.6481	24.6532	25.446	24.5149	24.4214	24.7741	24.9665	25.2623	25.0894	25.265	24.8974	24.1405
Q96SZ6	CDK5RAP1	CDK5 regulatory subunit associated protein 1	9	74	25.6511	25.6345	23.6173	24.9299	24.664	24.8905	21.8299	23.7874	23.4717	24.1781	24.8676	23.9125	24.2444	25.292	22.6268	22.5758
Q9H501	ESF1	ESF1 nucleolar pre-rRNA processing protein homolog	20	74	20.1926	21.0306	26.7281	21.4044	21.325	26.8242	21.6162	25.3321	24.8338	20.0505	26.1293	24.5044	21.8941	24.5008	21.2913	27.2548
Q9NTK5	OLA1	Obg like ATPase 1	12	74	25.7761	26.159	21.1939	26.4174	23.598	21.5163	23.8719	26.6181	23.5973	22.9793	24.5854	23.2603	26.7919	21.8955	25.9393	23.1091
Q9Y6M9	NDUFB9	NADH:ubiquinone oxidoreductase subunit B9	6	74	25.2681	25.319	24.3128	25.5661	25.2866	24.8639	24.5614	25.3123	24.5092	25.3332	24.9556	25.1126	25.0401	25.4152	24.9983	24.7523
A8K2U0	A2ML1	alpha-2-macroglobulin like 1	19	73	21.473	22.1051	25.916	24.1504	26.7407	21.351	24.2841	23.6943	24.78	24.1828	25.0142	25.1574	24.2329	24.2549	22.7628	25.7952
O14965	AURKA	aurora kinase A	10	73	24.7039	25.0443	25.044	24.7202	24.9071	25.0729	25.3724	25.1822	25.6781	25.1328	25.5006	25.0429	24.8059	25.0043	25.378	25.4447
O15523	DDX3Y	DEAD-box helicase 3 Y-linked	32	73	26.4259	26.6859	26.5118	26.2323	25.8388	26.6675	26.6702	26.4698	26.9611	26.6323	26.5029	26.9679	26.1204	26.3046	26.6664	26.8628
P18074	ERCC2	ERCC excision repair 2, TFIIH core complex helicase subunit	14	73	24.3798	24.9929	24.2673	24.3097	23.4811	23.1905	23.5064	23.4819	21.4092	24.119	21.401	23.8465	25.0135	23.1477	24.671	22.2758
P51553	IDH3G	isocitrate dehydrogenase (NAD(+)) 3 non-catalytic subunit gamma	8	73	25.5006	25.5013	23.4656	25.5807	25.7053	24.9426	24.9012	25.539	23.8103	25.0758	24.8652	25.1721	25.2225	25.5876	24.8526	24.3587
Q15287	RNPS1	RNA binding protein with serine rich domain 1	6	73	25.3085	25.2343	27.1025	24.9999	25.3944	27.0577	25.5055	25.4711	25.6067	25.5462	26.0692	25.9542	25.0522	26.1172	24.6797	26.633
Q6PIU2	NCEH1	neutral cholesterol ester hydrolase 1	11	73	24.5836	24.6977	22.0325	26.529	21.1924	20.8745	25.4012	26.179	24.1487	25.352	25.0329	24.6772	25.5442	20.7251	25.2268	23.4425
Q709F0	ACAD11	acyl-CoA dehydrogenase family member 11	16	73	23.0404	23.3859	22.2392	22.3793	22.3096	20.6495	26.6291	25.2574	26.6323	26.7158	25.7664	25.3289	21.821	21.2455	26.5106	24.1113
Q7Z406	MYH14	myosin heavy chain 14	15	73	28.5748	28.8439	28.7136	28.6535	28.8554	28.8173	29.0579	28.1994	28.1699	29.2444	28.0792	28.5261	28.3304	29.427	28.0914	27.956
Q8IXM3	MRPL41	mitochondrial ribosomal protein L41	6	73	26.2099	26.0398	24.27	25.6718	25.9106	25.1794	25.7544	26.6477	28.127	26.2337	25.5223	25.5153	25.5361	25.3671	25.5837	26.7251
Q96D15	RCN3	reticulocalbin 3	9	73	25.5115	25.3542	24.685	26.0765	24.3997	23.1152	25.6946	25.9322	25.3263	25.8909	25.6856	25.3999	25.8973	25.3763	25.7581	25.2314
Q96LW7	CARD19	caspase recruitment domain family member 19	9	73	25.3596	25.0525	25.0553	24.8906	24.989	25.2011	25.1755	24.5076	24.7181	25.1931	25.2021	25.258	22.8879	24.8106	24.4841	24.5901
Q9Y4E8	USP15	ubiquitin specific peptidase 15	18	73	24.8901	25.5899	23.6577	25.9835	22.583	22.1065	22.297	25.0941	24.0098	23.7677	22.1136	21.3705	25.2665	22.5497	25.1899	21.0051
P61163	ACTR1A	actin related protein 1A	10	72	26.0014	25.8286	25.6061	26.2747	25.277	25.7933	25.8344	26.0582	25.4561	25.9554	25.2749	25.6585	26.2972	25.3365	26.2771	25.3497
Q13620	CUL4B	cullin 4B	16	72	24.6039	25.0833	25.1568	25.2983	23.7588	24.3016	24.3539	24.6393	23.8861	23.1649	24.1553	24.3167	24.7996	23.8228	25.062	24.8846
Q14019	COTL1	coactosin like F-actin binding protein 1	12	72	24.3382	25.62	23.8867	26.8011	22.1168	20.614	26.4851	27.2919	25.6189	26.139	25.7425	24.8548	26.9182	24.57	27.2292	25.1406
Q53ET0	CRTC2	CREB regulated transcription coactivator 2	12	72	25.0931	25.7899	24.5996	25.0133	26.0086	25.1728	25.6647	24.2007	25.1661	24.6824	24.0102	24.2635	26.1251	26.2547	25.489	23.9394
Q9P0J0	NDUFA13	NADH:ubiquinone oxidoreductase subunit A13	5	72	25.3302	24.9471	24.5311	25.1076	24.9469	24.3288	25.0793	24.737	24.4273	25.3406	24.5192	25.015	24.9004	24.9854	25.0603	24.6126
O14828	SCAMP3	secretory carrier membrane protein 3	6	71	25.6398	25.4364	24.088	26.3741	24.4239	24.9535	25.8282	26.1354	25.6812	26.0256	25.9942	26.2034	26.109	25.3281	26.2623	25.641
O15213	WDR46	WD repeat domain 46	19	71	20.3591	23.8447	27.2098	22.8397	21.9537	27.2119	20.3833	26.1893	21.9559	23.3814	26.4579	22.7416	23.114	22.4944	21.9127	27.2572
O43837	IDH3B	isocitrate dehydrogenase (NAD(+)) 3 non-catalytic subunit beta	12	71	25.895	25.5969	25.0095	26.0298	25.6006	25.477	25.4167	25.2701	24.8238	25.6211	25.1543	25.4646	25.4226	25.0764	25.3213	25.0559
O95900	TRUB2	TruB pseudouridine synthase family member 2	10	71	25.3346	24.8814	24.7051	24.298	24.9956	24.5422	24.8114	20.8965	24.783	24.9616	24.1923	24.8863	24.3742	25.2095	24.4344	24.2509
P52298	NCBP2	nuclear cap binding protein subunit 2	7	71	26.1369	26.4543	25.203	25.5306	25.653	26.8115	26.5307	26.5204	26.8992	26.6324	26.9311	26.8774	26.2786	26.2877	25.3716	26.8837
P52943	CRIP2	cysteine rich protein 2	6	71	25.723	25.9146	25.1096	25.8886	25.364	25.3544	25.5561	25.7802	25.4835	25.4191	25.2979	25.3127	26.1483	25.2034	25.693	25.0494
P53985	SLC16A1	solute carrier family 16 member 1	6	71	26.7102	26.6109	26.3018	26.8029	27.3574	25.5746	26.5042	26.095	26.2145	26.8241	26.4056	26.6742	26.7246	27.0631	26.5838	26.2025
P60903	S100A10	S100 calcium binding protein A10	2	71	24.9108	24.7794	24.7556	25.4281	25.8271	24.2149	25.7927	26.8461	24.4511	25.2159	25.3691	25.077	25.223	24.7621	26.0535	25.6128
Q15427	SF3B4	splicing factor 3b subunit 4	6	71	25.9394	26.0681	26.6428	26.1377	26.3737	27.1904	25.9446	26.2929	26.1433	25.9865	26.3732	25.8618	26.1301	26.4507	26.122	27.0198
Q53GS9	USP39	ubiquitin specific peptidase 39	14	71	24.9506	24.2998	26.1835	25.2126	22.0898	25.8306	23.8789	25.1832	23.8374	20.5831	25.5684	24.2447	23.3111	24.5318	21.347	26.5661
Q8NE86	MCU	mitochondrial calcium uniporter	9	71	25.6228	25.1275	24.2068	25.3436	25.0525	24.556	25.1863	24.8908	24.6734	25.4742	25.218	25.2488	24.7715	25.1162	25.1703	24.6383
Q8TC12	RDH11	retinol dehydrogenase 11	10	71	26.3883	26.4442	25.4775	26.9672	25.8339	24.9255	26.1266	26.3657	25.3304	26.1099	25.589	26.1828	26.4005	24.9443	25.9581	24.985
Q9NQT5	EXOSC3	exosome component 3	11	71	24.1218	24.4571	26.039	24.7673	22.2003	25.7943	23.8251	25.1457	24.4091	24.1735	25.579	24.5959	24.1668	25.3057	23.4985	26.3158
Q9UI09	NDUFA12	NADH:ubiquinone oxidoreductase subunit A12	8	71	25.6313	25.665	24.4354	25.628	25.5078	24.5333	25.1982	25.023	24.8743	25.3573	25.0858	24.7018	25.0736	25.2585	25.2543	24.1103
O14737	PDCD5	programmed cell death 5	8	70	23.6158	24.8305	23.6814	25.8493	22.9658	23.1401	25.4651	26.9776	25.0899	25.598	25.4675	25.3033	26.16	23.1964	26.6771	24.6373
O60869	EDF1	endothelial differentiation related factor 1	5	70	21.7514	25.7817	24.1534	26.75	26.3915	22.809	25.7943	26.4133	25.6157	25.8277	25.4327	25.62	25.9915	25.3226	26.4025	25.1591
O75431	MTX2	metaxin 2	7	70	25.3768	24.5156	24.5933	24.6891	23.4386	25.5565	25.3974	24.2359	24.4845	24.7838	24.9753	24.5613	22.7603	22.9497	24.2254	23.1089
O95571	ETHE1	ETHE1 persulfide dioxygenase	9	70	24.8745	25.4238	22.8923	26.6183	23.2613	24.1234	25.3329	26.3235	24.7044	25.6148	24.675	25.0958	25.8497	23.0155	25.6398	24.2962
P63279	UBE2I	ubiquitin conjugating enzyme E2 I	7	70	25.679	25.0464	26.0765	25.6157	23.2724	25.6234	24.0698	26.3317	25.1625	25.0179	25.378	25.5283	25.2808	25.0972	25.1491	26.1778
Q13085	ACACA	acetyl-CoA carboxylase alpha	169	70	27.4599	27.5563	27.8304	26.819	27.9965	27.4913	27.2981	26.5161	26.8754	27.1316	26.286	26.7409	27.6444	27.9145	27.4214	26.4945
Q16401	PSMD5	proteasome 26S subunit, non-ATPase 5	12	70	24.659	24.7552	20.7595	25.4166	21.4599	23.2409	24.4121	25.2785	23.917	24.2193	23.8938	22.8629	25.2912	21.3992	24.8337	23.7004
Q16658	FSCN1	fascin actin-bundling protein 1	16	70	24.1062	25.2108	20.5345	27.1476	22.4654	21.7849	23.806	27.4022	24.9909	24.6761	25.4315	24.4626	26.3873	21.1183	26.4495	24.2069
Q6DKI1	RPL7L1	ribosomal protein L7 like 1	9	70	24.6186	23.2041	25.7432	24.2941	23.9545	26.9004	23.822	25.955	25.0441	23.7974	26.5191	25.2446	20.9901	25.2779	20.3995	27.0798
Q9BXY0	MAK16	MAK16 homolog	12	70	23.0666	22.758	27.2051	21.2349	21.1058	27.2964	22.5575	26.126	25.1621	23.4068	26.3702	25.1913	20.6389	23.9099	20.8593	27.3582
O43148	RNMT	RNA guanine-7 methyltransferase	11	69	23.5517	24.9952	23.6125	24.9386	23.6503	24.876	24.7752	24.9571	24.9572	25.0272	25.655	23.9064	24.4459	22.2759	24.6688	24.9243
O75874	IDH1	isocitrate dehydrogenase (NADP(+)) 1	14	69	21.2663	24.8606	23.4096	25.9362	23.27	21.1869	23.7878	26.8028	23.486	23.8046	23.8691	21.1713	25.776	21.0773	26.1781	23.612
O76094	SRP72	signal recognition particle 72	13	69	26.0461	26.1102	25.3016	25.6392	22.8476	24.3106	24.1723	25.1406	23.9391	24.4569	23.8917	24.3705	25.7371	23.6013	25.4139	23.8864
O94979	SEC31A	SEC31 homolog A, COPII coat complex component	16	69	24.4394	25.0323	23.639	26.3739	21.7509	20.836	24.4189	26.6629	22.2661	24.1922	21.8498	23.6121	26.3964	22.1882	25.8296	22.4968
P54577	YARS1	tyrosyl-tRNA synthetase 1	20	69	22.0852	25.6675	21.5662	26.5094	21.7106	21.929	22.3993	26.4229	21.3984	21.2136	22.5725	22.2747	26.5044	21.1852	25.8518	20.7626
P56182	RRP1	ribosomal RNA processing 1	13	69	24.1392	24.2187	26.6978	23.8197	22.9924	26.9917	23.9335	25.3223	24.8288	23.4152	25.8262	25.1162	23.3049	24.018	23.5681	27.0498
P68871	HBB	hemoglobin subunit beta	9	69	26.4274	25.497	28.6898	24.4284	24.8124	24.0607	24.0985	25.1521	25.2767	26.4084	24.3788	27.0941	24.3195	27.6931	20.6329	25.4643
Q14739	LBR	lamin B receptor	7	69	25.7067	25.4144	25.1978	25.6519	24.7707	24.7425	24.8328	25.2502	24.6922	25.3241	24.8032	24.9398	25.3016	25.0383	25.2116	24.7196
Q8WUF5	PPP1R13L	protein phosphatase 1 regulatory subunit 13 like	16	69	24.8724	24.8333	24.8083	23.262	25.7523	24.277	25.4422	23.9743	24.4893	24.6033	22.7768	24.1078	25.86	24.9895	25.0694	22.6529
Q92665	MRPS31	mitochondrial ribosomal protein S31	10	69	25.5298	25.3451	23.7622	24.1493	24.4578	24.6885	24.8909	25.0021	23.2503	24.9954	24.3498	24.0293	24.1819	23.2453	24.6317	24.5479
Q93063	EXT2	exostosin glycosyltransferase 2	12	69	24.7783	24.2049	24.2224	24.7133	22.535	24.0051	23.7534	24.3459	23.6622	24.6549	24.1742	23.9797	23.9577	24.5547	23.7677	23.5601
Q9BUB7	TMEM70	transmembrane protein 70	5	69	25.7455	25.4718	25.3003	25.7745	26.0317	24.8742	25.5039	24.5368	24.6562	25.4972	24.8258	25.3839	25.4422	25.4763	25.1095	24.1562
Q9UFN0	NIPSNAP3A	nipsnap homolog 3A	10	69	25.4277	25.4027	23.6073	26.7677	23.6446	24.6917	24.6867	25.8523	24.0808	25.3889	25.3453	24.848	25.3953	25.142	24.5649	24.4544
Q9UKN8	GTF3C4	general transcription factor IIIC subunit 4	15	69	25.1137	25.1308	25.6825	24.7271	22.2577	25.2944	23.0683	25.3269	22.3257	23.5439	24.4289	23.8897	23.9622	22.7025	24.8412	25.6524
Q9Y2G8	DNAJC16	DnaJ heat shock protein family (Hsp40) member C16	13	69	25.7166	24.855	22.1941	24.9216	23.0931	25.1516	24.5302	24.0133	23.9714	25.8489	24.3245	24.9244	22.9589	25.0606	22.5541	25.356
O15355	PPM1G	protein phosphatase, Mg2+/Mn2+ dependent 1G	13	68	23.827	25.8379	22.326	26.105	21.0996	21.0086	24.2451	26.1918	24.0602	24.242	22.467	21.1849	26.1377	20.4324	26.5339	22.6594
O75347	TBCA	tubulin folding cofactor A	7	68	25.2588	25.441	23.4579	27.3116	22.1009	22.1545	25.3225	27.0112	25.3845	25.1815	24.9484	26.0207	27.1392	21.4886	26.7104	23.8754
P07686	HEXB	hexosaminidase subunit beta	11	68	23.3149	24.1751	24.0413	26.4417	24.1552	23.4649	24.6577	26.4094	24.4395	25.3537	25.5464	24.5499	25.9496	23.4648	25.024	24.625
P39748	FEN1	flap structure-specific endonuclease 1	11	68	24.4127	25.4761	21.7915	26.1785	21.4922	24.4715	25.6595	27.4254	25.2611	25.0671	24.642	23.8112	25.6261	22.9234	26.4927	23.8539
P54727	RAD23B	RAD23 homolog B, nucleotide excision repair protein	11	68	24.4134	24.3395	24.2836	26.3883	23.9025	24.8319	25.3685	27.2813	24.5375	25.25	26.4766	25.3103	26.3963	25.5446	26.3344	25.0631
Q13492	PICALM	phosphatidylinositol binding clathrin assembly protein	11	68	26.044	25.999	23.9197	26.3844	23.1195	22.4105	23.9495	25.343	23.9258	22.9863	23.335	24.1822	26.0205	24.0302	25.2567	22.9202
Q14966	ZNF638	zinc finger protein 638	25	68	22.2061	21.5451	27.2726	22.9465	21.937	26.6676	21.2103	23.1932	23.1121	22.2256	24.4925	22.592	22.0871	24.0633	21.9228	26.4935
Q8WUM9	SLC20A1	solute carrier family 20 member 1	9	68	24.7153	25.1913	24.4896	25.8202	25.8752	25.5994	26.2283	24.4575	24.6841	25.7991	24.9287	25.1464	22.9606	20.7808	22.8652	21.7845
Q92544	TM9SF4	transmembrane 9 superfamily member 4	10	68	25.5423	25.5452	24.4823	26.0888	23.0872	23.6584	24.9522	25.5394	24.4399	25.3338	24.6314	25.2442	25.6864	24.261	25.4203	24.2816
Q9BTD8	RBM42	RNA binding motif protein 42	6	68	24.1286	23.7603	24.6469	24.023	22.5962	24.5774	23.6388	24.184	24.2827	24.0516	24.8215	24.1949	23.9141	24.4053	23.7515	24.5947
Q9BXS6	NUSAP1	nucleolar and spindle associated protein 1	11	68	24.815	25.0509	24.6207	24.4942	22.8732	24.8444	24.2534	24.8609	24.6233	24.9403	25.0748	24.9444	21.6708	20.8495	24.8855	24.721
Q9H147	DNTTIP1	deoxynucleotidyltransferase terminal interacting protein 1	8	68	25.6254	25.4062	25.3671	24.7592	24.9237	25.0272	25.4579	24.5913	25.1965	25.3019	24.9797	24.2021	25.3902	25.0381	25.1331	24.7716
Q9NP92	MRPS30	mitochondrial ribosomal protein S30	8	68	25.7989	25.8683	24.4574	26.1056	25.4006	25.5509	23.614	25.4986	23.2787	25.0939	23.66	24.9463	25.7346	24.666	24.335	24.5885
Q9NXV6	CDKN2AIP	CDKN2A interacting protein	11	68	23.3141	23.8779	24.1177	24.0392	23.5309	24.4798	24.3006	23.99	24.2799	23.9077	24.709	24.0096	24.0147	23.6729	23.7768	24.3488
O95197	RTN3	reticulon 3	3	67	25.5389	25.893	24.4477	26.6092	24.5794	24.3044	25.6661	26.3923	25.2307	25.8721	25.8303	25.4263	26.2192	24.6352	26.2528	24.9533
P50213	IDH3A	isocitrate dehydrogenase (NAD(+)) 3 catalytic subunit alpha	14	67	24.4622	25.0945	23.6171	26.5085	21.2651	22.6411	25.0108	26.0286	23.6681	24.7229	25.2535	25.1061	25.4718	21.079	25.3081	23.5886
Q16740	CLPP	caseinolytic mitochondrial matrix peptidase proteolytic subunit	7	67	25.9967	25.9718	26.0127	26.4894	27.1455	26.2196	25.9885	25.6517	25.5143	26.544	26.1707	26.2334	25.5831	26.7011	25.8227	25.6225
Q96QD9	FYTTD1	forty-two-three domain containing 1	11	67	23.8295	23.2359	27.3088	23.439	22.6511	26.8866	21.4597	24.8423	25.0955	19.7141	26.3092	22.8477	21.8752	24.8548	22.3073	26.4831
Q96T23	RSF1	remodeling and spacing factor 1	21	67	21.6845	22.1928	26.9423	22.2159	23.1668	27.4854	21.4796	25.3036	23.0349	21.9996	21.9975	22.603	23.9656	24.5934	20.8614	26.2118
Q9BPX5	ARPC5L	actin related protein 2/3 complex subunit 5 like	5	67	26.5108	26.0767	25.7659	26.2072	25.2112	26.6395	27.4597	26.9298	26.4372	27.9389	27.5315	27.3192	24.2569	21.3495	26.0288	27.1477
Q9BRZ2	TRIM56	tripartite motif containing 56	14	67	24.3608	24.5892	23.3667	21.3603	22.3155	23.3124	25.2947	24.3606	25.3612	24.8326	24.9948	24.4889	21.1048	23.0902	25.3608	24.7549
Q9BT22	ALG1	ALG1 chitobiosyldiphosphodolichol beta-mannosyltransferase	7	67	25.238	24.9295	24.0192	25.1499	24.8505	24.1243	24.641	24.6344	24.4732	24.9785	24.5723	24.8604	24.8312	24.8991	24.5182	23.9935
Q9BYD2	MRPL9	mitochondrial ribosomal protein L9	8	67	26.5722	26.1522	24.7073	25.6971	25.1585	25.6236	25.0726	25.639	25.4197	25.5031	25.6186	25.9442	25.26	23.3508	25.3487	24.9731
Q9H857	NT5DC2	5'-nucleotidase domain containing 2	12	67	24.9694	24.5391	22.8697	24.4783	25.3588	24.2389	23.407	23.2157	23.7718	24.0897	23.3288	23.6349	24.3208	24.3368	22.2024	21.9999
Q9UPT8	ZC3H4	zinc finger CCCH-type containing 4	13	67	25.9552	26.6331	24.4997	25.0098	23.6867	25.3748	25.8458	26.5938	24.9785	24.936	25.9812	26.9437	25.7254	23.0026	26.1233	25.2706
O75342	ALOX12B	arachidonate 12-lipoxygenase, 12R type	8	66	24.8556	24.0744	25.5851	25.1617	26.3923	23.3066	24.7873	24.0505	25.2108	22.1808	24.6795	24.9194	24.9209	24.6633	24.9657	25.2942
O94874	UFL1	UFM1 specific ligase 1	13	66	24.8913	24.6469	22.2903	25.382	23.147	22.885	23.3655	23.2126	22.9791	23.9033	22.9411	23.3827	24.1346	20.3073	23.5426	22.4447
O95163	ELP1	elongator complex protein 1	19	66	25.3548	25.3567	23.6018	25.3835	20.0748	23.7285	23.0567	24.5275	21.6932	23.8517	21.8619	22.2455	25.6711	24.6756	25.3149	20.7041
P12235	SLC25A4	solute carrier family 25 member 4	23	66	25.6953	25.4048	25.7405	25.3228	25.844	25.0698	25.8549	24.7263	24.9141	25.9237	25.6016	25.4169	25.3857	25.7964	25.1047	24.684
P16435	POR	cytochrome p450 oxidoreductase	19	66	25.8601	24.9987	23.8347	26.9504	22.6104	21.2318	24.4246	25.599	20.5577	23.8244	23.4061	23.6367	25.6742	20.851	24.9177	21.7038
P47813	EIF1AX	eukaryotic translation initiation factor 1A X-linked	7	66	23.8264	25.9778	23.8605	26.4003	24.5533	24.587	25.6917	26.479	25.5666	25.5847	25.6835	23.9433	26.2628	24.9384	26.4639	25.0997
P49406	MRPL19	mitochondrial ribosomal protein L19	8	66	25.7488	25.5229	22.7754	25.3477	23.0134	24.8943	24.9722	25.2492	24.6497	25.0606	24.5369	24.4232	25.1442	24.8252	24.8395	24.5193
P49721	PSMB2	proteasome subunit beta 2	10	66	24.4031	24.9034	25.2709	26.444	25.9357	24.6147	25.7869	27.2349	25.2277	25.6213	25.729	22.9199	25.2438	24.8066	25.539	25.0168
P50750	CDK9	cyclin dependent kinase 9	8	66	24.6432	24.7747	24.151	24.4649	23.073	24.8694	24.536	24.7399	24.3746	24.2876	23.863	24.7479	23.7893	24.637	24.3351	25.0123
P53634	CTSC	cathepsin C	9	66	25.0217	25.0695	23.5089	26.3524	24.3908	24.4603	24.7018	25.8376	24.8325	24.7513	25.0361	24.9317	25.3505	24.2204	25.0086	25.2436
P78316	NOP14	NOP14 nucleolar protein	18	66	23.6967	21.4381	26.0537	23.9405	24.9999	26.5167	20.6734	21.8865	23.0819	20.5756	25.6191	20.8502	23.707	24.9791	20.8189	26.1627
P99999	CYCS	cytochrome c, somatic	6	66	26.5142	26.5008	24.8337	27.3489	24.1532	24.4514	25.8327	27.1775	25.4908	26.4206	26.153	26.415	26.7893	24.7498	26.1765	25.2657
Q96AY3	FKBP10	FKBP prolyl isomerase 10	11	66	24.709	25.5362	22.3185	25.9504	20.2442	20.9331	24.5244	25.953	24.375	24.8909	24.6748	23.451	25.9787	21.6945	24.8768	23.3052
Q96BM9	ARL8A	ADP ribosylation factor like GTPase 8A	6	66	26.2197	25.6239	20.6367	26.3631	23.058	24.7432	25.1452	25.9911	24.5806	25.3152	25.397	25.1639	25.2587	25.3542	25.2537	24.9569
Q9H3N1	TMX1	thioredoxin related transmembrane protein 1	9	66	25.4571	25.284	21.2652	26.6429	21.9731	20.3396	25.2055	26.2231	23.1201	25.7656	25.1499	24.937	25.8194	22.5091	25.767	24.2225
Q9H6S1	AZI2	5-azacytidine induced 2	15	66	27.4432	27.7418	26.8088	25.4324	26.1117	25.5935	23.1038	22.2862	21.5104	22.3984	22.1166	25.219	20.3339	20.1335	21.3695	21.2731
Q9NR28	DIABLO	diablo IAP-binding mitochondrial protein	8	66	26.7287	26.6577	27.0397	26.4714	27.8887	26.5255	26.813	26.1852	26.5044	27.2456	26.5866	26.9616	21.6697	21.4657	22.2715	21.3253
O15160	POLR1C	RNA polymerase I and III subunit C	9	65	23.2721	23.9043	26.0754	24.4363	23.2714	25.6167	22.2747	25.1791	24.9864	22.2538	25.6613	23.4571	24.643	24.9695	23.8031	25.5982
P05067	APP	amyloid beta precursor protein	11	65	25.8632	25.4302	23.0079	25.8609	25.0787	23.2052	24.1327	25.0358	24.3475	24.9989	24.9575	24.96	25.2423	24.9848	24.372	23.9088
P09493	TPM1	tropomyosin 1	24	65	25.2648	26.3785	25.3215	26.5302	21.9497	25.895	27.2192	26.7317	26.3359	26.4367	26.2477	25.9403	24.978	26.0778	25.8278	22.5066
P20290	BTF3	basic transcription factor 3	6	65	23.4248	26.9837	25.3281	28.2203	26.0812	25.9863	26.6148	28.3719	26.2461	26.6089	26.1485	26.5942	27.9309	26.3039	27.8227	27.5361
P28347	TEAD1	TEA domain transcription factor 1	11	65	23.8595	21.4888	26.1626	24.6958	21.2563	26.8943	21.6716	24.8197	24.7621	22.1598	25.5126	24.2552	22.2495	23.8521	21.9629	26.5796
P49588	AARS1	alanyl-tRNA synthetase 1	17	65	25.6341	26.3112	20.7071	26.751	20.1133	22.756	22.3493	26.4753	20.3724	21.7855	24.4252	20.6955	26.715	20.9733	26.2345	23.701
P51970	NDUFA8	NADH:ubiquinone oxidoreductase subunit A8	7	65	24.7709	25.3549	22.4786	25.9573	21.7134	24.0205	25.4919	25.5648	24.5393	25.6175	25.1642	25.414	25.5267	23.9252	25.449	24.7157
P61026	RAB10	RAB10, member RAS oncogene family	11	65	25.0728	25.2594	24.4773	26.3374	24.2542	24.2037	25.282	26.0148	24.945	25.3757	25.1635	24.7013	25.7869	24.1132	25.5	24.7862
P69905	HBA1	hemoglobin subunit alpha 1	8	65	26.1967	25.0592	27.5131	24.6521	25.2009	25.7109	24.7492	25.0805	24.9473	25.7735	24.7935	26.2363	23.846	26.0858	21.4601	25.9859
Q13112	CHAF1B	chromatin assembly factor 1 subunit B	9	65	24.4173	25.0855	25.3027	24.3411	24.7561	26.1556	24.6431	24.4172	24.5534	24.5627	24.6518	24.179	24.3083	24.8139	23.3582	25.5804
Q5VTR2	RNF20	ring finger protein 20	20	65	26.3577	26.4304	22.3631	26.1887	22.3551	24.034	22.7679	25.025	20.2955	22.5061	21.8953	23.2663	26.1384	22.129	24.9326	22.8544
Q6IBS0	TWF2	twinfilin actin binding protein 2	11	65	24.1281	24.6624	21.3765	25.0776	21.2195	24.1286	25.3929	25.9496	23.7833	25.5783	25.647	25.3846	24.5646	21.3996	24.6082	25.7859
Q8IYB3	SRRM1	serine and arginine repetitive matrix 1	14	65	24.511	24.8918	26.1305	24.7708	25.0275	26.6606	24.6363	25.3344	25.0653	24.7907	25.5656	24.8828	21.6799	25.4644	22.3516	26.3006
Q92614	MYO18A	myosin XVIIIA	22	65	22.7402	23.2557	23.5497	23.6093	25.025	27.3577	21.532	25.5498	24.3452	22.47	24.277	23.4909	21.9688	24.3117	23.5432	24.7624
Q9H488	POFUT1	protein O-fucosyltransferase 1	12	65	26.8695	25.3498	24.363	27.3678	23.6185	23.684	24.7002	25.7071	21.2037	24.3693	24.3509	24.7932	26.3938	24.9598	25.0466	22.4483
O00488	ZNF593	zinc finger protein 593	7	64	26.0726	26.1159	25.7849	25.9109	26.7068	25.6368	26.2119	25.3071	25.3887	26.2156	25.9035	26.0468	25.5245	26.5921	25.7105	25.5236
O43670	ZNF207	zinc finger protein 207	8	64	25.7716	26.0028	26.0603	25.619	25.8362	26.1463	24.6481	25.7604	25.9208	25.6338	25.9892	25.6815	25.9251	25.6172	25.4227	26.3972
P22090	RPS4Y1	ribosomal protein S4 Y-linked 1	18	64	26.6527	26.8318	26.919	26.7859	26.7652	27.1501	26.9163	26.8241	26.7724	27.2112	26.6292	26.6403	26.4769	27.1609	26.8887	26.9619
P43363	MAGEA10	MAGE family member A10	5	64	24.8349	24.8047	24.1053	25.5582	24.5634	23.9315	23.8824	25.3358	24.2782	24.4879	23.4846	24.2415	25.684	24.5945	24.7709	23.5819
Q14203	DCTN1	dynactin subunit 1	19	64	25.417	25.5734	24.1695	26.4734	20.7698	23.1144	23.3199	25.4468	21.974	23.8737	22.2314	22.6348	26.2703	25.0032	25.7061	20.9785
Q8TA86	RP9	RP9 pre-mRNA splicing factor	8	64	22.6518	24.0213	21.7586	22.3522	22.677	25.7153	21.9402	23.5495	26.5237	22.8394	23.072	25.2144	23.2172	24.5863	19.2068	26.602
Q8TF68	ZNF384	zinc finger protein 384	9	64	25.31	25.068	25.8463	24.979	23.3195	26.4883	24.4744	24.7853	25.1097	22.915	24.6177	24.843	24.8273	25.7281	22.9982	25.7924
Q9H0F6	SHARPIN	SHANK associated RH domain interactor	10	64	27.949	27.8733	27.7421	27.2118	28.5486	27.7266	22.3601	22.0651	21.9965	22.2328	21.7207	21.8373	21.5994	21.5957	21.3172	21.5263
Q9UHI6	DDX20	DEAD-box helicase 20	14	64	24.5509	24.4867	24.1073	23.9712	20.8244	24.6963	24.3003	23.2372	24.0238	24.5159	24.3118	24.5485	24.5355	23.0864	23.7676	24.2642
Q9UI42	CPA4	carboxypeptidase A4	9	64	24.6032	23.6973	25.2639	25.0627	26.8105	24.7909	24.2224	24.0573	24.4679	23.5107	24.0494	24.8243	23.9581	22.9683	24.9956	25.5328
Q9UJZ1	STOML2	stomatin like 2	11	64	25.9677	25.2928	22.6665	26.359	24.9899	22.463	23.6383	25.8172	23.8299	25.1956	25.5713	25.0664	25.6733	25.0999	25.5233	24.294
Q9UM00	TMCO1	transmembrane and coiled-coil domains 1	3	64	24.9453	25.2975	23.7219	25.2778	24.854	24.3403	24.9661	25.2175	24.6608	25.0809	24.6742	25.0449	25.0269	25.1205	24.9131	25.0402
Q9Y3D9	MRPS23	mitochondrial ribosomal protein S23	6	64	25.6586	25.9454	25.3641	25.4434	25.4077	24.9587	25.6092	25.5513	25.3776	25.4229	25.125	25.3526	25.8904	24.7468	25.5642	25.2785
Q9Y580	RBM7	RNA binding motif protein 7	9	64	25.209	24.8697	25.6275	24.8716	24.6192	25.6537	25.0899	24.1019	24.7334	23.9179	24.6926	25.4017	24.8641	25.6683	23.45	25.7616
O14735	CDIPT	CDP-diacylglycerol--inositol 3-phosphatidyltransferase	4	63	25.9783	25.8214	25.4304	25.6926	25.8612	25.0721	25.9221	24.9863	25.0817	26.0908	25.1267	25.3634	25.5069	26.0143	25.3449	24.7221
O43447	PPIH	peptidylprolyl isomerase H	8	63	24.879	24.6866	25.544	25.0726	22.2432	25.3679	24.8828	25.5455	24.7388	24.5857	25.284	24.8873	23.976	25.0719	24.7634	25.7251
O75394	MRPL33	mitochondrial ribosomal protein L33	3	63	26.0557	25.8162	25.5432	25.4933	25.9768	25.3657	25.6251	24.7821	25.179	25.6846	25.3656	25.444	25.3376	25.7557	25.1084	25.0318
P26358	DNMT1	DNA methyltransferase 1	23	63	25.7124	26.7077	26.8115	25.9849	22.0668	27.2255	27.3007	26.3636	25.4233	26.4186	26.201	21.581	25.331	21.3686	23.7635	26.1912
P35237	SERPINB6	serpin family B member 6	12	63	24.4361	25.0644	24.0972	25.9131	24.846	21.8701	23.1933	25.8462	22.9263	23.5285	23.9976	20.8351	25.7661	21.4178	25.1367	23.5888
P42357	HAL	histidine ammonia-lyase	15	63	25.5499	24.6364	25.3644	25.6059	27.6593	23.3628	24.1013	23.7029	24.1983	23.5918	23.8056	25.3418	26.6741	22.8935	24.6808	25.4536
P50502	ST13	ST13 Hsp70 interacting protein	7	63	24.4586	25.5774	23.656	26.487	20.7401	21.9301	23.6821	26.5101	25.0358	25.2626	24.2897	24.8297	26.5104	21.2355	26.5979	25.4902
P50897	PPT1	palmitoyl-protein thioesterase 1	8	63	24.1535	24.9663	22.8435	26.4605	21.8265	22.7985	25.3029	26.1679	24.7549	25.5789	25.3975	24.5652	25.7514	20.4919	25.812	24.6371
P50995	ANXA11	annexin A11	12	63	22.7347	23.6231	22.3775	25.9236	21.1169	21.9083	24.196	26.1518	24.4724	23.0651	23.5559	21.6285	26.1172	22.2984	26.0675	23.9298
Q04917	YWHAH	tyrosine 3-monooxygenase/tryptophan 5-monooxygenase activation protein eta	13	63	23.8433	25.1957	24.9093	26.1847	23.5442	22.9018	25.4831	26.6847	25.5582	25.2769	25.7594	25.1002	26.1422	24.4463	26.4102	25.4653
Q12834	CDC20	cell division cycle 20	12	63	25.0966	25.4825	21.2278	25.2897	21.8988	24.8168	25.4981	25.374	25.5947	24.4149	24.7207	24.8229	25.2801	25.041	24.7786	24.7745
Q13601	KRR1	KRR1 small subunit processome component homolog	12	63	25.1322	24.6331	26.798	23.7827	19.9536	26.6105	23.1044	25.4513	25.3244	24.0081	26.2388	25.3045	24.4483	25.1871	23.5683	26.7733
Q15437	SEC23B	SEC23 homolog B, coat complex II component	12	63	24.5411	25.096	24.2362	25.2918	22.9846	23.8863	24.0576	24.6422	24.0978	23.8013	24.0643	23.4991	25.3429	24.3764	25.2518	23.7592
Q5T750	C1orf68	chromosome 1 open reading frame 68	7	63	26.7236	26.0803	26.8579	26.8078	28.0965	25.2609	26.7774	25.4397	26.6495	26.1047	25.1637	26.9133	26.1403	26.7253	26.9798	27.3041
Q8N983	MRPL43	mitochondrial ribosomal protein L43	8	63	26.0494	25.9272	24.9422	25.2746	25.0931	24.826	24.9596	24.843	24.0632	25.1331	24.1205	24.3383	25.4355	24.2105	24.9322	23.5218
Q8NFH4	NUP37	nucleoporin 37	7	63	25.0298	25.2194	26.2906	25.188	24.5435	26.3004	24.6961	25.7601	25.4587	25.0493	26.0786	25.7902	25.4018	25.3882	24.9656	26.334
Q96JJ7	TMX3	thioredoxin related transmembrane protein 3	10	63	26.0686	25.8211	25.0152	25.7273	25.2406	24.8892	24.8549	25.2189	24.8281	25.428	24.9106	24.6143	25.6114	25.3929	25.2075	24.6509
Q96MU7	YTHDC1	YTH domain containing 1	13	63	24.2613	24.6149	25.4395	24.339	23.9398	27.0824	24.3945	25.2611	24.9331	24.8819	25.8687	25.7529	23.1531	24.2528	24.6334	26.5197
Q96T37	RBM15	RNA binding motif protein 15	21	63	22.9635	23.5188	26.4027	22.3442	21.4091	26.4263	22.5515	25.1078	24.0895	23.3847	24.4227	24.1122	23.7259	23.2441	24.7776	26.6466
Q9BZH6	WDR11	WD repeat domain 11	15	63	23.4197	23.6081	23.6588	22.1494	21.2882	24.194	24.3895	23.7563	24.6382	23.7586	23.7594	23.2443	22.2803	22.6264	24.2269	23.4823
Q9H0L4	CSTF2T	cleavage stimulation factor subunit 2 tau variant	13	63	24.7312	24.7562	26.5918	24.5023	23.2683	26.0752	24.5246	25.4735	25.1307	24.6591	25.6815	25.054	24.5663	25.0905	24.4984	26.5277
Q9NUJ1	ABHD10	abhydrolase domain containing 10	9	63	25.4575	24.7546	22.2974	26.1342	24.9256	23.8134	23.8867	25.8154	24.132	25.1812	24.9378	25.1108	25.3647	24.3122	24.926	24.4672
Q9Y3D3	MRPS16	mitochondrial ribosomal protein S16	6	63	26.4302	26.0115	25.1363	25.9442	25.872	25.6721	25.5032	25.2739	25.1036	25.4138	25.1644	25.5325	25.4685	25.9473	25.3183	24.9215
Q9Y696	CLIC4	chloride intracellular channel 4	11	63	26.172	24.0373	21.7286	27.3844	23.2128	23.3711	24.045	27.0543	23.7208	21.3017	24.0804	23.8894	26.4355	23.3773	25.6486	23.7195
A4D1E9	GTPBP10	GTP binding protein 10	8	62	24.4626	24.3305	23.6847	24.1275	23.2598	24.0556	24.1427	23.7841	23.899	24.0313	23.8962	23.4251	23.9112	24.2304	22.7281	23.6387
O43159	RRP8	ribosomal RNA processing 8	14	62	23.6388	22.9444	25.8259	23.3047	22.3139	26.5095	21.0029	25.0896	23.8055	22.5451	25.4964	24.9294	23.2614	24.2613	22.9074	26.7773
P27695	APEX1	apurinic/apyrimidinic endodeoxyribonuclease 1	13	62	25.0024	24.1774	22.3577	26.7824	20.9844	21.5837	22.6752	26.8323	19.9358	24.7942	24.378	22.8637	27.1743	23.7708	26.6468	21.5844
P62070	RRAS2	RAS related 2	7	62	26.1127	26.3296	25.6899	26.1518	25.2334	26.3379	26.6722	26.5833	26.5004	26.3416	25.5954	26.321	25.6689	25.9109	25.7124	25.8897
Q13523	PRPF4B	pre-mRNA processing factor 4B	14	62	21.3285	21.6248	26.3568	22.4525	21.3477	25.815	22.6033	25.2418	23.8836	23.2991	26.3847	25.5485	22.9208	23.7224	21.7187	26.507
Q13555	CAMK2G	calcium/calmodulin dependent protein kinase II gamma	12	62	24.0636	24.7908	24.382	23.7793	22.1186	24.3178	24.5376	24.1366	24.6168	23.0257	23.8151	24.4024	24.783	22.646	24.2908	24.2087
Q7KZN9	COX15	cytochrome c oxidase assembly homolog COX15	7	62	25.0543	25.0648	24.9393	24.7916	23.5	24.4041	25.4752	23.7364	24.2741	25.6141	25.3148	24.8983	24.3632	24.7946	25.0418	23.9235
Q8N9T8	KRI1	KRI1 homolog	14	62	22.9023	22.0386	26.2717	22.2468	20.8769	26.71	22.014	25.5005	24.7873	22.6999	25.753	25.1876	23.3872	22.1564	21.3867	26.22
Q9H3U1	UNC45A	unc-45 myosin chaperone A	15	62	22.0506	24.1297	22.2872	24.814	22.0095	24.0599	24.6163	25.1821	24.0255	22.9624	24.0864	23.0267	24.376	22.8135	24.5779	22.1346
Q9P015	MRPL15	mitochondrial ribosomal protein L15	7	62	26.7455	26.1373	23.946	25.6121	23.2628	24.9017	24.7622	24.9012	23.4239	25.002	24.8441	24.8492	25.7416	25.1015	25.2904	23.7651
Q9UL25	RAB21	RAB21, member RAS oncogene family	9	62	25.8193	25.4172	22.5959	26.6882	20.4276	23.5035	23.3385	25.6247	24.3132	24.6238	24.3259	23.6024	25.9522	21.6835	25.6455	22.9865
Q9Y4I1	MYO5A	myosin VA	22	62	24.0737	24.7572	24.1456	20.9441	23.4897	25.4213	25.2825	24.6176	24.18	23.039	23.1193	22.7948	22.5673	24.0438	23.9077	24.1687
Q9Y679	AUP1	AUP1 lipid droplet regulating VLDL assembly factor	6	62	25.078	24.8702	24.8313	24.9104	24.6044	24.4892	25.0729	24.3224	24.28	25.1586	25.3304	24.7441	24.6817	24.1668	24.7644	24.1305
O43237	DYNC1LI2	dynein cytoplasmic 1 light intermediate chain 2	12	61	25.4965	25.5579	24.2296	26.1997	23.8712	24.0511	24.219	25.6254	23.2591	23.3649	23.925	24.4306	25.4515	24.5047	24.8466	24.2643
O95747	OXSR1	oxidative stress responsive kinase 1	9	61	24.1694	24.4069	24.1512	24.3389	22.3887	23.517	23.5803	24.6272	23.7849	23.432	23.4778	23.4448	24.4541	22.4215	24.3846	23.4737
P12081	HARS1	histidyl-tRNA synthetase 1	12	61	23.8335	24.5103	22.6641	25.8626	23.3294	20.7882	22.7699	25.9285	24.8209	24.0136	24.1534	23.6453	25.7493	22.7745	25.4843	23.7688
P22531	SPRR2E	small proline rich protein 2E	4	61	24.7283	23.3869	23.9918	24.8045	26.7405	23.3048	25.1678	24.3841	21.1754	21.1487	25.1305	24.1493	21.9052	23.6373	24.4473	25.9446
P35052	GPC1	glypican 1	13	61	23.4805	23.6596	23.1578	25.5579	24.6383	27.2002	24.3451	24.8727	25.3117	25.4043	25.877	25.4042	22.4729	25.276	21.1432	27.038
P52434	POLR2H	RNA polymerase II subunit H	5	61	25.7606	25.2284	26.35	25.5756	25.1204	26.081	25.3236	25.5608	25.3644	25.294	25.6267	25.7483	25.5589	26.0065	25.071	26.4684
Q14164	IKBKE	inhibitor of nuclear factor kappa B kinase subunit epsilon	21	61	28.1537	27.945	27.6075	22.6326	20.6861	21.1296	20.4621	20.0042	21.6128	21.5729	20.7106	21.7047	20.9878	22.393	21.9994	19.6967
Q14254	FLOT2	flotillin 2	17	61	22.3152	20.6966	22.3336	20.4444	20.678	26.5558	22.0536	26.5769	26.261	22.1211	23.2864	22.1957	20.7403	23.2544	21.6038	26.9156
Q15003	NCAPH	non-SMC condensin I complex subunit H	14	61	25.5173	26.1144	25.6949	25.186	24.0476	25.9486	24.7056	25.5127	24.5751	22.6567	22.4657	21.2947	26.0093	25.7655	24.8708	22.6936
Q8IXT5	RBM12B	RNA binding motif protein 12B	14	61	22.5328	22.4296	25.7003	22.0174	21.7327	25.6503	21.9823	22.9683	23.7939	22.6796	24.2803	23.0992	21.7529	23.5919	21.7861	26.1545
Q8TAE8	GADD45GIP1	GADD45G interacting protein 1	11	61	25.8832	25.3944	25.332	25.4447	22.2735	23.9737	24.5428	24.7895	24.8715	24.944	24.2255	25.1664	24.5529	24.7836	24.9772	24.5765
Q969H8	MYDGF	myeloid derived growth factor	4	61	25.2762	25.6573	24.0028	27.314	20.7378	21.6849	25.3122	26.6676	25.6329	25.7497	25.6327	25.5765	26.8989	24.3574	26.0991	24.6416
Q9H6W3	RIOX1	ribosomal oxygenase 1	14	61	25.6726	25.1338	25.1714	23.1114	23.4712	26.0464	24.378	23.641	23.5983	23.1001	24.2327	24.0053	24.3565	24.7262	20.7344	24.211
Q9HC36	MRM3	mitochondrial rRNA methyltransferase 3	6	61	25.7975	25.7521	25.0051	25.0521	23.8804	24.5391	24.9904	25.2022	24.8112	25.1047	25.2078	25.1568	24.5011	24.8704	24.9862	24.3506
Q9NW81	DMAC2	distal membrane arm assembly complex 2	8	61	25.0678	24.7956	24.6267	24.6383	23.8587	24.4079	24.4916	24.3853	24.2618	24.7745	24.1552	25.0981	24.3352	24.775	24.4854	24.0722
Q9Y6E2	BZW2	basic leucine zipper and W2 domains 2	13	61	24.3187	25.1526	22.5905	26.2458	22.937	20.1141	23.5511	25.3109	23.6426	24.8153	22.4278	24.1561	25.9197	20.5248	25.7999	23.8471
O43791	SPOP	speckle type BTB/POZ protein	7	60	24.9859	25.5683	24.2146	21.1999	22.3621	25.1345	26.0581	25.6567	26.5294	26.2366	25.621	25.9461	22.2027	22.0547	26.5004	26.0702
P78346	RPP30	ribonuclease P/MRP subunit p30	9	60	23.9657	24.169	25.0873	23.9798	22.1147	24.8091	22.9042	24.253	22.9308	23.7366	24.3001	23.7164	24.3014	24.0928	23.5924	24.5438
Q12965	MYO1E	myosin IE	13	60	24.1611	23.9349	22.8902	22.9379	22.9322	23.2626	23.9129	24.1171	23.5866	23.7709	22.9575	22.533	23.3382	24.1164	23.3151	23.3381
Q13111	CHAF1A	chromatin assembly factor 1 subunit A	18	60	23.4672	23.4591	25.1055	25.0554	21.412	26.8899	23.7415	23.1649	21.227	21.9114	23.8924	23.8409	23.1195	24.5736	20.4016	26.2828
Q13404	UBE2V1	ubiquitin conjugating enzyme E2 V1	7	60	30.0899	33.2618	25.8832	31.0686	20.8106	21.1769	20.7521	30.9023	28.2615	25.9459	26.4992	27.0134	31.0054	28.5068	29.3283	28.6364
Q13409	DYNC1I2	dynein cytoplasmic 1 intermediate chain 2	13	60	23.7613	24.6132	23.6321	26.6849	20.2526	23.3155	24.1129	24.8415	23.4589	24.6048	23.0975	22.5726	25.7343	23.164	25.4146	24.3837
Q14160	SCRIB	scribble planar cell polarity protein	19	60	22.3431	22.9593	21.1407	23.6776	22.6056	26.0218	19.8148	24.7121	25.6851	22.7989	23.9147	22.8394	22.55	23.0356	23.1018	25.5967
Q14938	NFIX	nuclear factor I X	8	60	25.4242	25.102	25.6105	24.6931	23.412	25.9528	25.6122	25.4981	25.4529	24.836	25.4357	25.3142	24.3882	25.4551	25.2654	25.6446
Q16186	ADRM1	adhesion regulating molecule 1	7	60	25.3543	25.5708	23.9737	25.8328	21.4064	24.2602	24.1603	25.7957	24.724	24.8878	22.8911	24.9155	25.5607	24.5878	25.8946	24.7324
Q16822	PCK2	phosphoenolpyruvate carboxykinase 2, mitochondrial	15	60	25.8946	25.8661	22.837	25.491	22.1238	23.5232	24.2939	22.8911	22.5878	24.6086	23.884	25.2166	24.3956	22.7489	23.3857	22.4635
Q6PI48	DARS2	aspartyl-tRNA synthetase 2, mitochondrial	15	60	25.198	25.1014	23.5541	25.6168	24.3833	22.9592	23.7307	24.4643	23.2866	24.0057	24.527	23.7695	24.7058	23.4356	23.6788	23.21
Q96J84	KIRREL1	kirre like nephrin family adhesion molecule 1	10	60	25.0781	25.1669	24.4959	24.2194	25.5032	26.0241	25.1779	24.894	25.4824	25.1744	24.3076	25.2675	21.906	22.6908	22.1404	25.1328
Q99615	DNAJC7	DnaJ heat shock protein family (Hsp40) member C7	13	60	24.8124	24.9618	24.6071	25.0803	24.0228	23.8853	23.957	24.9695	21.4721	24.4748	24.0733	24.0947	25.6675	24.4757	25.0017	24.522
Q9BXW7	HDHD5	haloacid dehalogenase like hydrolase domain containing 5	8	60	25.2495	24.9699	24.063	24.875	24.6413	24.0442	22.2581	24.144	23.754	24.2474	24.2125	24.225	24.5938	22.9105	24.4923	23.6156
Q9NRA8	EIF4ENIF1	eukaryotic translation initiation factor 4E nuclear import factor 1	10	60	22.6972	24.7617	24.5409	24.415	24.8063	24.1565	24.6564	23.6998	24.9164	24.1009	23.5211	24.9235	24.593	24.8462	25.0951	24.5049
Q9UMY1	NOL7	nucleolar protein 7	9	60	24.5671	23.9697	27.1663	24.0414	23.9249	26.882	24.4691	25.6241	25.0568	24.8134	26.2488	25.7331	24.5935	25.6264	23.0333	26.3292
Q9Y421	FAM32A	family with sequence similarity 32 member A	4	60	25.5122	25.7455	25.5576	25.3281	26.541	26.0488	26.3679	25.2303	26.1	26.1714	25.6467	26.4375	25.7697	26.5168	25.9619	25.598
O43169	CYB5B	cytochrome b5 type B	5	59	24.066	25.2453	20.1895	26.5723	24.1956	22.5954	26.1919	26.8198	25.2733	25.852	25.5428	25.464	25.5903	23.455	25.6914	25.4774
O76021	RSL1D1	ribosomal L1 domain containing 1	13	59	23.7717	24.2954	25.8294	22.388	19.6281	26.088	25.371	25.2777	25.1618	24.5123	24.2377	26.5266	20.8392	23.9029	23.077	27.0548
P11310	ACADM	acyl-CoA dehydrogenase medium chain	11	59	25.4301	25.0476	22.1519	25.9494	23.5775	22.8381	23.9223	25.7377	24.5044	24.7324	24.4605	24.3901	24.9096	23.2743	24.8028	24.4178
P38432	COIL	coilin	13	59	23.9349	23.5935	26.2403	24.2101	23.4855	25.9729	23.5584	24.5918	24.8745	23.1572	25.8212	24.7463	23.7997	24.8995	22.4861	25.5069
P46779	RPL28	ribosomal protein L28	7	59	26.7647	26.8474	27.2452	26.7347	26.029	27.0936	26.3306	26.9809	26.2914	25.753	26.8628	26.0109	26.5194	25.9184	26.2047	27.5978
P51809	VAMP7	vesicle associated membrane protein 7	8	59	24.6485	24.8495	23.8817	24.8452	21.1087	24.0474	24.3321	24.799	24.2002	24.444	24.2184	23.9481	24.4898	23.1955	24.2831	23.2106
P61088	UBE2N	ubiquitin conjugating enzyme E2 N	7	59	24.6027	25.0521	24.1178	24.9671	21.0354	24.5224	24.5846	25.0638	24.2466	24.2576	25.3246	21.9449	25.1919	23.0407	25.5693	24.479
Q03001	DST	dystonin	27	59	24.7205	26.7152	21.4643	25.6015	22.5505	22.4962	21.6479	25.1133	21.5157	23.4266	24.6582	22.1962	21.6753	22.3588	22.9513	20.8065
Q05639	EEF1A2	eukaryotic translation elongation factor 1 alpha 2	20	59	26.7195	26.7723	25.1828	27.0908	25.6232	25.0931	26.0523	26.8675	25.752	26.004	25.8901	25.7825	27.12	26.142	26.4841	25.3352
Q5JTV8	TOR1AIP1	torsin 1A interacting protein 1	10	59	24.7678	25.1422	24.5858	25.6	22.1685	24.0601	24.6698	25.2305	23.6536	24.7314	24.8879	22.7219	24.5278	23.444	24.4312	24.5222
Q5UIP0	RIF1	replication timing regulatory factor 1	19	59	24.4183	25.0537	28.1628	24.4549	22.1238	26.5369	24.2387	23.5451	24.1914	21.9615	25.2624	21.239	23.6204	24.2044	20.4004	25.487
Q8WYA6	CTNNBL1	catenin beta like 1	10	59	23.7336	24.5891	23.9379	24.6118	22.6084	24.6481	22.7948	25.4798	23.7585	23.8734	25.2454	23.23	24.6189	23.4068	24.3786	25.638
Q96AC1	FERMT2	fermitin family member 2	16	59	26.1738	25.7489	23.8078	26.3623	22.7965	22.5345	21.4589	25.4214	22.874	23.3095	22.5684	22.2097	25.7782	20.6386	25.0607	22.5645
Q96D46	NMD3	NMD3 ribosome export adaptor	16	59	25.3171	25.9293	24.8072	26.0553	23.3988	24.4048	22.8402	24.5298	23.7525	21.4259	24.0429	20.8213	26.1189	24.2092	23.2894	23.7207
Q9NZ45	CISD1	CDGSH iron sulfur domain 1	4	59	25.611	25.6805	25.073	26.1025	25.7311	23.5101	25.6732	25.6298	24.9896	25.5934	25.3	25.8134	25.6601	23.5364	25.6763	24.4433
Q9P287	BCCIP	BRCA2 and CDKN1A interacting protein	10	59	29.0885	28.5761	25.8511	29.2489	20.9103	28.5775	28.4427	31.0469	29.1358	28.8313	29.0795	28.4597	29.8711	26.0131	29.196	29.5384
Q9UHV9	PFDN2	prefoldin subunit 2	5	59	24.7635	24.7722	24.8603	24.8059	25.4007	24.088	24.8866	24.8019	24.1354	25.1387	24.6237	23.4623	25.8434	24.5707	25.5977	24.6103
Q9UKK9	NUDT5	nudix hydrolase 5	10	59	20.5517	23.44	23.0088	26.4895	23.613	22.5566	23.9432	25.9632	24.5327	24.5033	24.0315	24.1192	25.5634	23.3164	26.0432	23.9266
Q9Y2Q9	MRPS28	mitochondrial ribosomal protein S28	5	59	25.6046	25.4277	25.13	25.146	25.0686	24.8886	25.3083	25.101	25.1003	25.2791	24.7766	24.7441	25.1319	24.9652	25.1667	24.5927
O00411	POLRMT	RNA polymerase mitochondrial	15	58	25.5962	25.4675	20.5135	24.7025	24.4799	24.8745	24.1378	24.0734	24.4142	24.9016	23.7328	24.7787	23.5687	24.9736	24.3502	24.181
O75940	SMNDC1	survival motor neuron domain containing 1	6	58	25.419	25.5449	26.0665	25.0207	19.9474	25.7184	24.6643	25.4831	25.3937	25.076	25.609	25.3636	25.1592	25.4265	25.1519	25.6913
P23588	EIF4B	eukaryotic translation initiation factor 4B	9	58	24.4026	25.147	24.4208	25.8072	19.7028	24.3873	25.2309	26.1539	25.174	25.2184	23.6881	24.8479	25.614	21.9686	25.9001	24.9939
P32322	PYCR1	pyrroline-5-carboxylate reductase 1	8	58	26.6396	25.5643	24.4507	25.9052	25.3084	25.2201	24.8749	25.3745	23.4356	25.4673	25.2584	25.3067	25.2203	24.9274	24.9491	24.8185
P49862	KLK7	kallikrein related peptidase 7	8	58	24.1363	22.8196	25.2451	25.3999	27.1999	26.0459	25.2921	24.4258	24.8522	23.3405	25.6723	25.3191	25.0854	25.8492	25.5002	25.6287
Q04760	GLO1	glyoxalase I	10	58	20.2916	24.4153	22.4905	26.4346	20.0441	22.0398	24.8007	26.6566	25.2172	25.5834	25.1801	24.6234	25.7569	21.1944	26.3849	24.4532
Q07866	KLC1	kinesin light chain 1	14	58	24.3254	25.7611	24.343	25.6456	24.6194	24.1019	20.8951	25.1407	23.7975	22.6585	24.239	23.5778	25.0533	22.8685	25.3589	23.4349
Q5PRF9	SAMD4B	sterile alpha motif domain containing 4B	6	58	21.8673	24.1177	23.5266	22.7476	21.4643	23.9849	24.4999	24.5815	25.1612	24.7234	24.7777	23.4368	22.8636	22.9112	24.4398	24.6589
Q8WXH0	SYNE2	spectrin repeat containing nuclear envelope protein 2	38	58	22.5467	22.4978	26.8483	22.8839	20.6134	25.5407	20.8501	22.1061	21.9544	19.6028	20.7492	21.8854	20.2655	24.0672	22.0823	25.1825
Q9H061	TMEM126A	transmembrane protein 126A	5	58	24.0516	23.8596	23.0654	24.0626	24.0692	23.1733	23.6176	23.535	23.4629	23.9582	23.9574	23.7413	24.0492	24.1666	24.0441	23.414
Q9UHD1	CHORDC1	cysteine and histidine rich domain containing 1	9	58	24.8566	25.0919	24.0701	26.9179	21.5377	24.1276	20.2779	26.3265	24.6258	24.6044	25.2661	21.9594	26.0181	21.8078	25.9322	24.1223
Q9Y3E5	PTRH2	peptidyl-tRNA hydrolase 2	7	58	25.4437	25.4947	26.7157	26.2916	24.5655	26.3919	25.572	26.4467	23.6811	26.0673	26.0951	20.7227	25.8804	25.3058	26.0717	25.8167
O75381	PEX14	peroxisomal biogenesis factor 14	9	57	24.4632	24.3817	23.9264	25.1741	24.3458	24.1234	23.844	23.866	23.6363	24.2195	24.1739	24.3054	23.5092	24.4063	23.5983	23.895
P11047	LAMC1	laminin subunit gamma 1	15	57	25.1237	25.6155	23.6661	26.1991	22.7039	23.8987	24.2721	25.4753	23.9997	24.3433	24.3299	24.5806	25.1975	23.6281	24.5155	23.4113
P18887	XRCC1	X-ray repair cross complementing 1	10	57	24.1602	24.8032	25.1898	24.0576	22.2258	25.998	23.9311	24.8174	24.8434	23.1855	24.1779	24.1101	24.6802	25.1178	24.3735	25.1536
P26006	ITGA3	integrin subunit alpha 3	14	57	22.2421	22.9758	22.1406	26.2838	22.2563	20.8279	23.9653	26.2366	21.8829	25.058	23.0928	23.5797	25.5952	22.0214	24.9783	21.0496
P53582	METAP1	methionyl aminopeptidase 1	11	57	24.9539	24.9428	25.5637	25.4526	21.7594	26.0146	24.8544	26.2934	25.418	25.1721	26.34	24.8036	25.1807	24.0154	25.125	26.6857
P61956	SUMO2	small ubiquitin like modifier 2	4	57	21.2119	25.5283	24.4751	27.0139	23.7845	24.8009	25.2443	27.1529	25.5997	24.9203	25.4736	26.1833	26.8213	22.2001	26.4223	26.0867
Q6UN15	FIP1L1	factor interacting with PAPOLA and CPSF1	10	57	24.4397	24.2852	26.5622	23.7472	21.3239	26.4753	24.0128	25.1769	24.6742	24.8309	25.6162	24.8369	21.2741	25.5831	23.4666	26.361
Q76FK4	NOL8	nucleolar protein 8	25	57	21.0244	21.7295	25.3648	20.7281	20.8792	25.5608	23.5899	23.7189	23.9563	23.3506	25.7493	22.1378	20.2578	22.0153	23.4606	25.8246
Q96GC5	MRPL48	mitochondrial ribosomal protein L48	5	57	25.8094	24.9699	24.2232	25.3697	24.8916	24.0438	24.6302	24.5121	24.4785	24.6916	24.2509	24.5606	24.8644	24.5799	23.9647	24.4345
Q9H7Z7	PTGES2	prostaglandin E synthase 2	12	57	24.7411	24.7724	21.4182	25.9132	21.5648	23.8604	24.3619	25.9665	24.6731	25.0458	24.867	24.2204	24.9229	23.4522	24.7899	23.7492
Q9NPE3	NOP10	NOP10 ribonucleoprotein	4	57	23.8685	24.7506	27.7098	23.2165	24.0599	27.1524	25.5108	26.0066	26.2331	24.2528	26.3139	25.8975	23.6546	24.5274	24.1725	27.0474
Q9NUI1	DECR2	2,4-dienoyl-CoA reductase 2	7	57	24.8167	24.5106	24.6578	24.5295	25.1675	23.4187	24.8354	22.3882	23.9033	24.6813	24.4251	24.7234	24.3753	24.7445	24.1357	22.995
Q9P0J6	MRPL36	mitochondrial ribosomal protein L36	3	57	28.3838	28.3128	28.4015	28.6987	29.4415	28.642	28.5332	28.7774	29.6038	28.8746	28.8629	29.6343	28.5836	26.8955	28.619	28.9092
O14773	TPP1	tripeptidyl peptidase 1	5	56	24.5057	24.6972	25.2367	25.6882	25.5207	24.8787	25.0277	25.2093	24.973	25.483	25.2068	25.1376	25.4215	24.7641	25.2156	24.906
P17931	LGALS3	galectin 3	7	56	23.6246	22.9989	24.0296	25.1656	23.3358	23.3657	24.1446	25.1176	24.7856	24.7716	24.5455	24.0599	24.4684	24.0098	24.822	24.3835
P27105	STOM	stomatin	5	56	24.7581	24.9304	25.2259	24.4162	24.7194	26.4924	25.1919	26.0732	26.1263	24.6878	25.4159	25.1558	24.2568	24.9082	24.3277	25.9964
P30085	CMPK1	cytidine/uridine monophosphate kinase 1	8	56	24.9819	25.3885	23.6986	25.8157	22.8894	23.0391	24.5133	25.6059	22.6558	24.3988	22.9997	21.7477	25.5585	22.9366	25.5721	23.7562
P35244	RPA3	replication protein A3	5	56	24.1853	24.3183	24.0257	24.1701	23.3683	24.8069	24.3012	24.5097	24.8742	24.4399	24.0937	24.5124	24.4428	25.8749	24.5358	25.119
P53350	PLK1	polo like kinase 1	12	56	24.5714	23.9092	24.6128	20.9402	23.0045	25.6639	24.5575	24.717	24.581	23.7759	23.6929	23.2845	23.0201	22.8611	24.1575	25.1537
P62140	PPP1CB	protein phosphatase 1 catalytic subunit beta	18	56	23.8614	24.9038	25.4563	24.8528	24.686	25.7711	25.2501	25.5035	25.2596	25.4099	25.411	24.7496	25.1044	25.1388	25.1567	25.6629
Q13084	MRPL28	mitochondrial ribosomal protein L28	8	56	26.0375	25.6179	24.5863	25.4115	24.2084	24.8164	25.2196	25.0245	24.2235	24.9629	25.0222	25.0768	23.9271	24.8577	24.8085	24.0632
Q14197	MRPL58	mitochondrial ribosomal protein L58	4	56	25.0256	25.0099	24.396	24.5327	24.4573	23.856	24.4699	24.4874	23.9203	24.4205	24.2778	24.2034	24.6281	23.9302	24.3938	23.9288
Q58FF8	None	None	13	56	25.8421	25.8921	24.5206	26.0423	20.8695	25.0345	25.8027	26.2763	25.2303	25.6099	25.1984	25.2504	26.2264	25.1533	26.0455	25.3824
Q69YQ0	SPECC1L	sperm antigen with calponin homology and coiled-coil domains 1 like	19	56	20.5885	21.1514	23.6204	23.1532	21.7739	26.6451	23.4677	25.9527	25.9508	24.678	23.5972	21.8789	21.959	21.893	23.7664	25.8735
Q70UQ0	IKBIP	IKBKB interacting protein	14	56	24.6455	24.8768	23.7057	25.5472	23.6057	22.9494	24.4935	25.3884	24.5959	24.3712	24.5927	23.6049	24.4941	23.8864	24.8671	23.7265
Q7LGA3	HS2ST1	heparan sulfate 2-O-sulfotransferase 1	7	56	25.6874	25.5683	25.228	25.4116	22.1373	25.1344	24.959	24.4854	24.3229	23.5876	24.4236	25.1194	25.2355	25.9069	24.4297	24.7353
Q8NBM4	UBAC2	UBA domain containing 2	10	56	24.2851	23.9815	22.4187	23.5844	25.0843	23.9969	24.7471	23.6413	23.3969	24.9671	24.1373	23.9448	23.9554	24.2598	23.7961	22.3505
Q8WTT2	NOC3L	NOC3 like DNA replication regulator	17	56	22.2551	21.3	26.0038	21.308	21.1095	25.6559	20.0599	24.0341	23.525	20.7539	24.6261	23.1044	22.5053	24.442	21.3324	26.3705
Q92804	TAF15	TATA-box binding protein associated factor 15	10	56	24.7671	25.4165	26.2423	25.0845	20.1589	26.1261	24.5362	25.1421	25.4663	25.149	26.1497	25.3048	23.8098	25.4616	24.9686	26.2172
Q9NPD3	EXOSC4	exosome component 4	7	56	24.6664	24.1723	26.259	23.3827	23.7102	25.7585	23.9524	24.9437	24.553	24.0192	25.0192	24.6968	23.7569	25.1084	22.8714	26.1324
Q9UKL0	RCOR1	REST corepressor 1	8	56	24.3836	24.172	24.5263	24.1179	22.3861	24.5921	23.1903	23.8916	23.5776	22.8646	22.9221	23.8916	24.0825	23.7118	23.6338	23.8306
O00151	PDLIM1	PDZ and LIM domain 1	11	55	21.4731	23.8014	23.8139	25.6839	21.2243	23.8799	23.7798	25.8197	22.7086	23.5575	24.4765	22.7485	24.9814	23.5151	24.5819	24.4108
P49773	HINT1	histidine triad nucleotide binding protein 1	7	55	24.2491	25.2917	21.8636	26.7345	21.8745	20.9527	26.0273	27.3142	25.7054	25.8479	25.8627	25.6328	26.5963	21.05	26.9406	25.5085
Q6PL18	ATAD2	ATPase family AAA domain containing 2	21	55	20.4178	20.8606	26.5075	21.0096	21.4347	26.8695	21.1872	19.794	20.6679	21.1975	25.8897	22.2894	22.4629	23.4546	21.699	26.7632
Q8NI60	COQ8A	coenzyme Q8A	8	55	24.5274	24.2344	22.9901	24.5626	25.028	22.2709	24.322	21.5329	23.3928	24.6163	20.8051	24.5209	24.2372	24.9403	23.6953	23.6031
Q99536	VAT1	vesicle amine transport 1	12	55	22.7617	23.6111	20.8946	26.4662	23.3346	20.6203	23.9831	26.0503	24.1833	24.1586	24.4452	21.1104	25.8144	22.7392	24.7943	23.997
Q9C0C7	AMBRA1	autophagy and beclin 1 regulator 1	14	55	24.1492	24.4636	24.7081	23.8939	24.9969	23.9112	25.0441	23.6307	24.4656	25.2093	23.7121	25.0018	25.9784	25.119	25.3363	21.1896
O15382	BCAT2	branched chain amino acid transaminase 2	13	54	25.3638	24.745	22.0592	25.7977	21.6643	22.8252	23.5401	25.3015	22.1047	24.5305	23.1325	24.1626	24.7076	21.1941	22.6419	23.2457
P20337	RAB3B	RAB3B, member RAS oncogene family	5	54	26.0158	25.6188	24.858	25.4836	25.6523	24.8149	25.0573	24.9981	24.0258	25.3359	24.7725	25.0706	25.203	25.4466	24.9135	24.3549
P24468	NR2F2	nuclear receptor subfamily 2 group F member 2	6	54	25.3342	23.1847	25.2261	22.9692	22.9167	24.5306	25.5946	25.246	25.6769	24.0853	22.8093	24.6088	24.5074	23.5902	24.0478	24.0992
P42696	RBM34	RNA binding motif protein 34	17	54	22.9137	21.877	26.8574	20.2566	22.1507	26.6911	22.7786	24.6417	24.3169	20.8223	25.7038	24.322	23.0669	24.6857	20.9662	26.7878
P49419	ALDH7A1	aldehyde dehydrogenase 7 family member A1	12	54	23.9856	23.7745	23.0483	25.7075	20.7257	20.7113	24.1816	25.3997	24.213	24.5805	24.3074	24.1656	25.0275	21.0557	24.7978	24.0297
Q15631	TSN	translin	8	54	23.9002	24.8034	22.6535	25.7016	22.7701	22.7485	24.8132	25.8319	23.6875	24.3791	24.4338	23.0464	25.2525	23.7485	25.6567	23.849
Q8IUD2	ERC1	ELKS/RAB6-interacting/CAST family member 1	16	54	25.4058	25.3716	22.5456	24.3586	22.5246	24.7503	22.5015	24.4404	22.8117	22.2245	20.5267	21.6358	23.3359	24.7358	22.691	21.5397
Q8IZH2	XRN1	5'-3' exoribonuclease 1	18	54	23.3423	23.8855	22.5018	23.399	20.608	24.8959	22.506	23.5219	24.808	22.5212	22.9887	22.0887	22.9625	22.1028	23.7743	24.3397
Q8N0V3	RBFA	ribosome binding factor A	6	54	25.2659	25.1665	21.3901	24.6216	25.8238	25.4314	24.4259	24.9676	25.2411	23.8136	24.6804	25.0175	24.2149	25.1477	23.6494	25.1795
Q9NRX2	MRPL17	mitochondrial ribosomal protein L17	7	54	25.6462	25.3029	25.0364	25.1308	24.7315	24.9383	24.9415	25.089	25.3082	25.0509	24.9935	24.3406	24.901	25.3086	24.8519	24.5684
Q9UBR2	CTSZ	cathepsin Z	8	54	23.196	25.5589	21.095	27.3365	21.9701	22.788	25.1825	26.9699	25.4281	26.0491	24.8675	24.7724	26.2439	23.1104	26.198	24.9444
O60493	SNX3	sorting nexin 3	8	53	25.464	25.64	23.196	25.8943	21.2882	23.9316	23.9253	26.1073	22.3034	24.3552	23.7902	23.9445	25.8189	21.2773	25.5354	23.3545
O95168	NDUFB4	NADH:ubiquinone oxidoreductase subunit B4	5	53	25.6612	25.1964	23.8937	25.3779	25.2677	24.304	25.0178	24.8377	24.3365	24.8633	24.6599	25.0567	24.8324	25.4035	24.8757	24.3115
P07910	HNRNPC	heterogeneous nuclear ribonucleoprotein C	37	53	24.9188	24.2439	21.6034	24.4897	25.1074	26.7131	25.1943	25.7344	25.6564	25.0642	25.9299	25.4255	24.8639	25.6323	20.6692	26.6055
P09234	SNRPC	small nuclear ribonucleoprotein polypeptide C	4	53	24.975	25.7705	26.4257	25.948	25.4486	26.2719	25.1548	25.7178	25.6634	25.2409	26.6655	25.9441	25.7044	25.257	24.8062	26.7027
P49321	NASP	nuclear autoantigenic sperm protein	10	53	24.0778	24.673	22.6546	26.5946	21.3951	23.2378	24.5119	26.9196	24.015	24.5992	25.2768	24.0416	26.0314	21.1835	25.7043	24.0336
P55809	OXCT1	3-oxoacid CoA-transferase 1	12	53	22.9825	24.4809	20.2522	26.7419	23.2223	21.4818	22.9681	26.2309	24.1209	24.14	24.34	24.1927	25.1066	23.0851	24.9906	23.7252
Q01650	SLC7A5	solute carrier family 7 member 5	5	53	25.4095	25.4568	24.6175	26.3672	24.8643	24.5643	24.3193	25.5914	24.9608	25.29	25.268	25.3096	25.9782	22.5938	24.8498	24.4046
Q6Y1H2	HACD2	3-hydroxyacyl-CoA dehydratase 2	5	53	25.1113	25.0492	21.7738	25.2544	24.6822	23.6926	25.4796	24.5527	24.6553	25.0506	24.4945	25.0971	25.015	24.8153	25.0638	23.9635
Q8NFH5	NUP35	nucleoporin 35	8	53	25.1219	24.9449	26.5345	24.4403	21.8263	26.2842	23.5689	25.0617	24.1831	23.1825	25.7253	25.4958	24.5011	22.8631	20.1512	25.9634
Q96CB9	NSUN4	NOP2/Sun RNA methyltransferase 4	8	53	24.9635	24.8971	24.045	21.8575	24.9014	25.0404	23.9371	23.3701	23.5656	24.5835	24.4056	24.6567	23.9232	24.3535	23.2994	24.4492
Q96EH5	RPL39L	ribosomal protein L39 like	2	53	25.1502	25.1021	25.4167	24.1476	25.1272	24.9354	25.6881	25.5059	25.339	25.8575	25.1766	25.509	24.8271	25.5402	25.0052	25.0693
Q96S97	MYADM	myeloid associated differentiation marker	3	53	26.1008	26.1415	25.6665	25.528	25.7712	26.7841	25.9216	26.2826	26.8559	25.7958	25.6121	26.038	24.8577	25.2678	25.1489	26.3365
Q9BZF1	OSBPL8	oxysterol binding protein like 8	13	53	23.9636	24.0529	22.5361	24.3751	22.078	23.7811	21.8493	24.0976	23.0255	23.5778	23.4929	23.3888	24.1727	21.3804	21.847	23.4386
Q9HC21	SLC25A19	solute carrier family 25 member 19	10	53	23.726	24.0345	24.4175	24.8154	24.9494	20.9093	24.7521	23.6313	24.6762	24.918	24.4338	25.5462	24.1478	23.611	21.5867	24.1665
Q9NXS2	QPCTL	glutaminyl-peptide cyclotransferase like	6	53	24.4413	24.0619	24.5818	24.4296	24.1894	24.4262	24.3932	24.005	24.1677	24.1618	24.3788	24.2187	20.9741	24.1634	23.6668	24.6215
Q9Y4Z0	LSM4	LSM4 homolog, U6 small nuclear RNA and mRNA degradation associated	7	53	21.9936	21.6838	25.2552	26.4389	25.5421	26.6327	24.0924	26.4252	26.4445	20.9844	26.0735	24.8343	26.1472	24.328	25.0646	26.5185
O43396	TXNL1	thioredoxin like 1	9	52	24.1733	24.7643	21.8603	26.3497	20.1864	22.2529	24.2805	26.3618	23.9823	24.0099	22.6449	23.7886	25.7999	20.8539	25.9146	24.5248
O95070	YIF1A	Yip1 interacting factor homolog A, membrane trafficking protein	4	52	24.7249	25.2707	25.0376	24.7822	25.18	23.6367	25.3306	24.7195	24.8512	25.2309	23.7578	25.1314	24.8033	25.0561	24.8487	23.5152
O95104	SCAF4	SR-related CTD associated factor 4	8	52	22.8082	23.5674	24.3234	23.3782	22.3363	24.7061	22.9507	23.2348	23.0865	20.477	23.9973	23.3741	22.409	22.9218	22.4482	25.2559
P04114	APOB	apolipoprotein B	7	52	26.2847	26.0219	25.8248	25.828	26.4531	25.2855	26.3429	25.2602	25.7802	26.2017	25.9199	26.1928	25.9172	26.2357	25.604	25.3819
P07199	CENPB	centromere protein B	9	52	23.8664	23.7632	25.9236	23.759	22.9135	26.087	20.7295	25.0604	24.4432	21.2913	25.5411	24.6982	24.169	25.1297	22.2517	25.5797
P09669	COX6C	cytochrome c oxidase subunit 6C	5	52	25.2375	25.1744	23.7161	26.5376	24.0627	22.6119	25.2257	26.3055	25.5492	25.5039	25.3066	25.4108	25.301	23.6389	25.6071	24.9251
P28838	LAP3	leucine aminopeptidase 3	14	52	21.8849	21.9002	21.4702	26.6415	21.4341	21.8128	23.8745	26.6	22.997	24.0856	21.6657	22.0683	23.6298	20.4949	24.8268	23.5106
P35610	SOAT1	sterol O-acyltransferase 1	6	52	24.3788	24.4586	22.3174	25.4567	22.9799	23.4063	24.9934	25.0967	23.7867	24.6074	23.5365	23.2443	25.0887	22.8277	24.4826	22.2957
P51991	HNRNPA3	heterogeneous nuclear ribonucleoprotein A3	32	52	25.8906	26.1776	27.7624	25.9109	25.6291	27.6749	26.6188	27.1463	27.3893	26.6029	27.3118	27.1263	25.7451	26.157	26.5126	27.8283
P61289	PSME3	proteasome activator subunit 3	8	52	24.2438	24.3021	23.4653	24.6483	21.0148	23.4504	22.6983	25.8636	23.6363	23.6804	23.6135	23.708	24.9612	22.3417	25.4413	24.1747
P67812	SEC11A	SEC11 homolog A, signal peptidase complex subunit	4	52	25.7897	25.0821	24.3396	25.2016	23.6029	23.5323	24.4785	24.4465	23.7913	24.3538	23.9783	24.3294	25.1433	24.4662	24.4408	23.517
Q05519	SRSF11	serine and arginine rich splicing factor 11	4	52	25.2212	25.1964	25.1049	25.4121	25.5401	25.918	24.9396	24.7599	24.0179	25.1953	25.4337	25.4537	24.8761	26.0461	24.1544	25.135
Q06265	EXOSC9	exosome component 9	7	52	23.0156	23.1809	25.5568	23.6593	23.2701	25.2032	23.7067	24.3981	23.5298	23.4928	24.5312	24.1121	24.2131	23.4541	23.2093	25.7253
Q14166	TTLL12	tubulin tyrosine ligase like 12	14	52	24.0083	25.1135	20.6957	25.7324	22.0495	21.1255	22.3574	25.2275	21.5648	20.7758	23.318	22.7636	25.8174	22.1849	24.8894	21.2223
Q15031	LARS2	leucyl-tRNA synthetase 2, mitochondrial	14	52	25.533	25.3315	22.1191	25.4413	24.3066	24.6935	22.1301	23.6951	21.0139	23.314	23.8012	21.1569	22.5145	23.2748	21.8904	20.706
Q15154	PCM1	pericentriolar material 1	12	52	23.5527	23.4013	22.8029	22.5673	20.8033	23.338	24.5675	23.4105	24.2657	24.2579	24.0542	24.3244	18.999	22.5924	24.9009	24.0606
Q16610	ECM1	extracellular matrix protein 1	8	52	24.1225	24.1836	25.8925	25.3426	25.6997	20.1894	23.7909	23.6004	25.2052	23.5015	24.7435	24.3158	24.3646	24.3896	23.8519	24.6546
Q96G21	IMP4	IMP U3 small nucleolar ribonucleoprotein 4	7	52	23.5886	22.4823	26.348	22.402	21.4732	26.4968	21.6788	25.5717	23.4329	20.8116	25.7722	24.3717	23.9666	25.5959	20.9571	26.1954
Q99733	NAP1L4	nucleosome assembly protein 1 like 4	11	52	23.5123	24.9373	24.2608	25.3842	21.0903	24.0956	24.4312	26.0678	24.9207	24.7477	25.5865	21.1242	25.1314	23.4077	25.9134	24.6929
Q9NTI5	PDS5B	PDS5 cohesin associated factor B	19	52	22.5742	24.1353	25.8097	21.9959	20.9167	25.7306	22.459	24.3568	23.0167	21.8742	24.3864	23.7271	23.6827	21.114	21.7565	25.971
Q9NYP7	ELOVL5	ELOVL fatty acid elongase 5	2	52	25.1577	24.7717	24.2154	25.1087	24.91	24.0799	25.1644	24.9562	24.5553	25.1848	24.4995	24.8511	25.0053	25.067	24.9618	24.2177
Q9UNL2	SSR3	signal sequence receptor subunit 3	2	52	27.0511	27.1588	27.4356	27.3604	27.3134	26.9086	27.4229	26.9681	27.1458	27.6268	27.3502	26.9837	27.0629	26.937	27.3818	26.6527
Q9Y508	RNF114	ring finger protein 114	8	52	24.416	24.6008	23.6685	24.6727	24.4378	24.2647	24.1157	24.5722	24.3473	25.173	23.9169	25.2117	24.5413	23.6162	24.1101	24.3037
Q9Y6A4	CFAP20	cilia and flagella associated protein 20	7	52	25.5517	25.5161	25.5964	25.5185	25.4335	25.7259	24.8077	25.1296	25.3374	25.5252	25.788	25.6458	25.2737	25.6361	25.2478	26.5836
P21580	TNFAIP3	TNF alpha induced protein 3	26	51	26.8569	27.0439	26.2863	21.3957	22.643	21.6037	21.1854	20.6875	20.5734	21.9138	21.3473	21.7756	20.9246	21.5049	21.2368	22.2586
P33316	DUT	deoxyuridine triphosphatase	5	51	24.2861	24.7907	23.2869	27.0121	22.2557	23.1926	25.6029	27.0437	24.7554	25.4291	23.3731	24.8189	25.1313	21.8204	25.8991	24.428
P48735	IDH2	isocitrate dehydrogenase (NADP(+)) 2	14	51	25.508	24.7995	21.5919	24.7888	22.9405	20.7691	20.8289	24.0315	22.3668	24.358	22.8443	23.028	24.6856	22.7453	23.0695	23.5024
P53814	SMTN	smoothelin	14	51	24.1644	24.345	23.7195	23.4984	21.8943	23.2329	25.5542	25.1118	24.5459	24.1917	22.913	23.2998	24.3472	23.1886	24.8846	22.8952
P82673	MRPS35	mitochondrial ribosomal protein S35	8	51	26.6392	25.5517	23.8306	24.8536	24.8459	24.2118	24.2755	24.4047	23.9508	23.6565	24.9862	24.2034	24.8524	21.8246	22.9792	24.7872
P82932	MRPS6	mitochondrial ribosomal protein S6	7	51	24.8525	25.0032	23.9099	24.7858	23.9308	23.1854	23.9993	24.2794	24.3982	24.5934	23.8743	24.3792	24.8211	24.4544	24.5229	24.5011
Q12824	SMARCB1	SWI/SNF related, matrix associated, actin dependent regulator of chromatin, subfamily b, member 1	9	51	24.7101	25.3103	25.4934	24.9428	21.2896	25.2481	23.6084	24.696	23.6241	22.5714	24.9495	23.7572	24.8857	24.0214	23.9015	25.49
Q13423	NNT	nicotinamide nucleotide transhydrogenase	14	51	26.1555	25.3825	22.5756	25.8969	23.4183	20.5349	21.5534	24.2991	22.8451	23.6492	24.3537	23.8611	25.3788	25.0681	24.7526	21.8037
Q15370	ELOB	elongin B	6	51	25.2706	24.9072	24.6335	24.7251	20.6683	23.5145	23.8157	24.3905	24.1786	24.9232	24.7006	24.7068	23.7736	25.3674	24.0851	24.6444
Q15785	TOMM34	translocase of outer mitochondrial membrane 34	9	51	24.0964	25.084	21.3334	25.6596	19.7475	23.9599	24.2113	25.875	24.7647	23.7823	24.2758	24.5534	25.4878	23.3875	25.5331	24.398
Q32MZ4	LRRFIP1	LRR binding FLII interacting protein 1	12	51	24.6645	25.8692	23.5575	25.8997	21.5409	23.769	23.9658	25.195	23.3613	23.7265	20.7158	24.043	25.8223	22.8115	25.0777	20.898
Q6ZUT6	CCDC9B	coiled-coil domain containing 9B	13	51	24.9098	25.4484	25.5587	24.2256	21.5923	25.3688	25.6817	25.7	25.6749	24.985	25.7984	25.5151	23.9439	24.3118	25.7682	25.7732
Q8N1G4	LRRC47	leucine rich repeat containing 47	11	51	24.1154	23.3426	23.5134	25.8877	21.3723	23.5473	22.6516	25.2698	24.0764	22.7353	23.8929	23.9975	25.3778	22.495	25.1985	20.6395
Q8WVM8	SCFD1	sec1 family domain containing 1	11	51	24.9208	24.5833	23.0402	25.7909	21.4957	22.145	23.8315	25.228	21.3597	22.3351	23.8074	21.3259	25.0056	21.7844	23.5686	22.1674
Q96J02	ITCH	itchy E3 ubiquitin protein ligase	8	51	23.8497	23.9863	23.1904	24.5873	24.2415	24.0947	24.3058	23.4349	23.7481	24.301	24.0998	23.9746	23.7502	23.4613	23.6404	23.0116
Q99470	SDF2	stromal cell derived factor 2	5	51	25.1447	24.9948	23.0648	25.4311	23.5141	23.1196	24.1218	24.7287	24.3087	25.2662	24.6257	25.1589	25.2107	24.4099	24.8595	24.2662
Q9BRX2	PELO	pelota mRNA surveillance and ribosome rescue factor	8	51	22.9399	23.5412	23.1145	23.7954	23.5836	21.0753	23.2387	23.472	23.2791	23.1096	23.294	23.3067	23.8268	23.4746	23.6374	23.3878
Q9BZG1	RAB34	RAB34, member RAS oncogene family	10	51	24.9093	24.46	24.041	24.6082	24.0972	22.8617	24.1793	23.5058	21.4917	24.5517	24.079	24.3943	24.4001	23.6985	23.8179	22.7789
Q9HCN8	SDF2L1	stromal cell derived factor 2 like 1	5	51	25.1971	25.4539	24.8142	25.7856	25.6824	24.662	25.2107	25.3659	24.8746	25.6229	25.4567	25.1254	25.4313	25.2964	25.3222	24.7883
Q9NVA1	UQCC1	ubiquinol-cytochrome c reductase complex assembly factor 1	5	51	23.6921	24.0866	23.3521	24.4804	24.0855	23.4189	23.1755	23.9517	23.3945	24.0079	23.0364	23.5114	24.0972	24.0667	23.456	23.2933
Q9Y6V7	DDX49	DEAD-box helicase 49	11	51	23.699	23.4966	24.439	22.8524	22.6652	24.2736	22.9291	23.2419	23.5394	23.0525	24.0898	23.9483	23.1857	24.0433	23.2919	25.2646
O14786	NRP1	neuropilin 1	12	50	23.9857	23.9991	22.4265	25.9144	22.7313	23.8793	23.6645	25.653	23.7753	25.2705	23.9718	23.9675	24.4828	20.842	24.7999	22.1263
O15498	YKT6	YKT6 v-SNARE homolog	9	50	24.8095	24.4953	25.0651	24.723	23.7784	24.5443	23.1705	24.5029	22.9231	23.733	24.0486	24.1986	24.9969	24.7788	23.9994	24.3369
P42224	STAT1	signal transducer and activator of transcription 1	11	50	24.3654	24.3081	21.5672	24.9138	20.1435	23.2249	23.4085	25.0361	22.7174	21.8553	23.4081	22.3117	25.8518	23.1726	24.7212	22.4519
Q53GS7	GLE1	GLE1 RNA export mediator	11	50	22.9475	22.0615	24.7459	22.2532	21.175	24.7074	22.6533	22.5002	23.6065	22.1215	24.3212	23.758	21.0147	23.791	22.1052	25.1098
Q8NEJ9	NGDN	neuroguidin	9	50	23.2651	22.6465	26.0211	22.8361	22.6112	25.8847	23.3576	24.9778	24.6841	23.3616	25.8049	23.7981	23.2083	24.0625	20.8391	26.1133
Q9BVG4	PBDC1	polysaccharide biosynthesis domain containing 1	6	50	23.3473	22.9272	23.0595	23.8364	21.8536	23.3893	23.6869	24.1529	23.6471	24.1169	22.9089	23.3192	24.7077	24.0121	24.492	23.3876
Q9BXS5	AP1M1	adaptor related protein complex 1 subunit mu 1	13	50	25.1554	24.8872	24.3051	24.438	23.2385	21.6917	20.6426	24.8071	21.612	22.9627	21.1254	21.1675	24.2583	23.572	24.5758	21.9787
Q9H553	ALG2	ALG2 alpha-1,3/1,6-mannosyltransferase	9	50	25.3904	24.2568	21.5589	25.0975	23.9152	23.5122	23.5997	24.1183	23.441	24.4941	24.3381	23.9991	24.5221	22.5753	24.1694	23.725
Q9NWU5	MRPL22	mitochondrial ribosomal protein L22	8	50	26.3219	25.6532	24.7635	25.2616	25.5965	25.6103	25.0223	24.4853	25.0147	25.2515	25.1209	24.3772	25.2448	24.9119	24.7629	24.798
Q9UQR1	ZNF148	zinc finger protein 148	12	50	24.9365	24.2656	25.2077	22.6565	22.0114	25.7216	24.0554	24.845	24.0872	22.7595	23.9668	23.5492	22.164	24.3807	22.9636	25.7741
Q9Y2L1	DIS3	DIS3 homolog, exosome endoribonuclease and 3'-5' exoribonuclease	13	50	27.0381	27.6035	25.7609	27.4641	20.6335	23.5725	21.4297	29.3454	21.8867	22.0382	29.5723	24.1646	27.681	24.9146	26.884	23.7567
O00203	AP3B1	adaptor related protein complex 3 subunit beta 1	13	49	23.6975	24.44	23.6583	24.3622	22.9161	20.6644	22.3696	24.1326	20.8038	21.6301	22.3731	21.7341	24.5475	21.9523	24.0429	23.3017
P18827	SDC1	syndecan 1	5	49	25.4345	25.3469	25.1805	25.3711	26.0207	24.9562	25.3532	24.8735	24.9711	25.3358	24.9235	24.8823	25.0846	25.6071	25.0608	24.2664
P28072	PSMB6	proteasome subunit beta 6	6	49	25.8667	26.291	25.9665	26.9426	25.6244	21.5598	25.6999	26.9267	25.7228	26.3647	25.9751	26.3449	26.7427	25.4894	25.9794	26.0315
P38606	ATP6V1A	ATPase H+ transporting V1 subunit A	12	49	21.301	22.9869	23.1909	25.3084	20.9865	21.4164	23.7735	25.6973	24.2447	24.0553	23.971	23.8832	23.9806	21.9273	24.528	24.851
P48594	SERPINB4	serpin family B member 4	16	49	24.6721	23.3537	23.7898	24.2018	26.0793	23.692	23.9164	24.2861	22.8958	20.453	25.5632	23.6079	23.2942	20.9302	24.3249	26.0644
P60059	SEC61G	SEC61 translocon gamma subunit	2	49	23.4205	23.2479	23.0216	24.0344	24.0493	22.9242	23.6804	24.3719	23.3298	24.1535	23.6587	22.9578	23.5147	20.6596	24.4076	23.1796
Q14527	HLTF	helicase like transcription factor	11	49	24.0488	23.7306	23.3881	23.6737	22.3146	24.5697	23.7841	23.3396	24.0291	21.1252	22.6657	20.9985	24.4136	23.8879	23.7798	23.6269
Q15050	RRS1	ribosome biogenesis regulator 1 homolog	12	49	22.4274	22.5157	26.054	22.1447	22.3137	25.8362	22.1928	24.0687	23.1375	22.449	25.6086	24.9489	21.689	19.5708	19.8355	26.5331
Q9BVV7	TIMM21	translocase of inner mitochondrial membrane 21	5	49	25.1661	25.1249	24.9892	24.1027	25.9356	25.5274	25.6759	23.944	24.6784	25.5604	24.9934	24.873	24.1085	25.2414	24.6949	24.1158
Q9BWD1	ACAT2	acetyl-CoA acetyltransferase 2	8	49	21.4295	23.6826	21.9798	25.4866	21.1812	21.8756	23.9575	26.0068	23.6248	23.9965	23.8735	23.2601	25.4182	21.2768	25.2428	22.9872
Q9BYD6	MRPL1	mitochondrial ribosomal protein L1	11	49	26.4679	26.152	23.9916	26.0694	25.2138	25.0768	25.6063	25.9352	24.3781	25.7579	24.9885	25.054	25.0984	21.3453	24.8744	24.5667
Q9P0J1	PDP1	pyruvate dehyrogenase phosphatase catalytic subunit 1	10	49	25.0959	25.6626	24.3131	25.1444	22.6534	22.5562	23.9589	24.1859	24.1121	23.869	24.094	24.2048	25.2327	22.8393	24.1265	24.0508
Q9P0M9	MRPL27	mitochondrial ribosomal protein L27	5	49	25.338	25.1807	24.5906	25.0268	24.8577	24.5303	24.3972	24.6871	22.8334	24.4312	24.0876	24.0593	24.4649	24.4538	21.6859	23.6419
O00161	SNAP23	synaptosome associated protein 23	7	48	21.921	22.9291	22.4774	21.8866	24.2782	25.8584	25.1481	25.8448	26.3346	24.4404	25.347	24.5055	23.0665	21.7492	24.1831	25.9496
O94851	MICAL2	microtubule associated monooxygenase, calponin and LIM domain containing 2	15	48	24.9891	24.3316	23.2519	25.0969	21.8148	19.8563	24.0867	24.5223	24.0039	23.0723	22.7678	21.9498	20.1353	23.5308	23.4373	22.6702
O95232	LUC7L3	LUC7 like 3 pre-mRNA splicing factor	6	48	23.7403	24.6661	25.2077	24.7339	24.6399	25.2867	23.8932	24.153	23.855	24.3959	25.0463	24.7151	24.5644	24.533	23.6065	25.0472
P02795	MT2A	metallothionein 2A	5	48	26.5323	27.1681	25.6532	28.1833	25.1478	25.1539	26.481	28.1339	26.3594	26.2578	26.2296	26.8332	28.2502	24.7074	27.1665	26.1689
P13984	GTF2F2	general transcription factor IIF subunit 2	14	48	22.8804	25.0229	21.0057	25.9704	22.3211	21.8844	21.0912	25.6058	21.8367	22.5153	21.9744	22.028	22.251	22.5903	24.1316	28.6686
P16403	H1-2	H1.2 linker histone, cluster member	11	48	24.8827	23.9045	25.8278	24.1388	24.7341	24.9277	25.8488	26.3668	24.9924	26.4994	25.6751	26.6648	24.6522	25.6422	24.5107	26.9713
P23381	WARS1	tryptophanyl-tRNA synthetase 1	10	48	24.9708	24.735	22.3042	26.0635	20.001	22.5663	25.1422	25.8738	23.0431	24.033	24.298	22.6962	24.9209	21.5844	25.6198	23.6586
P30519	HMOX2	heme oxygenase 2	11	48	24.9045	24.8242	23.4931	25.76	22.0099	23.3359	24.0462	25.3568	23.991	24.463	24.0472	23.6421	24.8992	20.2421	24.73	23.2637
P42126	ECI1	enoyl-CoA delta isomerase 1	8	48	24.5902	23.4348	22.8224	27.654	24.2285	23.3898	24.0165	24.9926	20.51	25.3338	24.1011	24.3711	24.6444	22.9793	24.1133	20.403
P52756	RBM5	RNA binding motif protein 5	15	48	23.045	23.1182	24.686	21.73	21.2603	25.6435	22.1408	23.6873	23.1399	23.2733	25.1027	23.1978	21.401	21.2233	24.192	25.1794
P54709	ATP1B3	ATPase Na+/K+ transporting subunit beta 3	8	48	24.9771	25.0048	23.3145	26.6321	21.1699	22.5929	25.4732	25.7792	24.5407	25.3549	25.7424	24.0392	26.1573	23.3655	25.0391	21.2199
Q9Y3D7	PAM16	presequence translocase associated motor 16	4	48	24.0084	24.3597	22.9229	24.6228	24.8708	24.1037	24.7172	24.3903	24.5543	24.589	24.0481	24.2782	24.5709	25.4432	24.8077	23.9596
Q13177	PAK2	p21 (RAC1) activated kinase 2	11	48	24.4611	24.125	20.9929	25.3317	19.9065	22.5097	22.6034	26.1073	22.7856	22.7428	23.9678	21.9246	25.0426	23.7339	25.2207	23.5499
Q14108	SCARB2	scavenger receptor class B member 2	9	48	23.2631	24.0842	21.1366	25.9384	22.2076	21.3599	23.8034	26.0819	24.3111	23.5949	24.1302	24.4747	25.4036	20.8789	24.2689	22.7375
Q15005	SPCS2	signal peptidase complex subunit 2	6	48	26.7772	26.2329	25.2317	26.8299	24.6454	24.7088	25.4545	26.3422	24.9563	25.3396	25.2808	24.549	25.9219	24.8239	25.4428	22.3469
Q52LJ0	FAM98B	family with sequence similarity 98 member B	9	48	25.4034	25.4967	24.8016	25.5554	23.8443	24.5824	21.5668	25.1614	24.9974	25.1807	24.4484	23.732	25.9342	25.1882	25.5473	24.3683
Q53GA4	PHLDA2	pleckstrin homology like domain family A member 2	4	48	24.562	24.5356	24.1437	24.4033	24.4909	24.2788	24.5504	23.8029	24.2066	24.507	23.9816	23.9682	24.4967	24.5654	24.2009	24.0806
Q7Z478	DHX29	DExH-box helicase 29	12	48	24.2263	24.4702	23.4292	24.2982	21.3852	24.1759	24.0467	24.6728	23.9436	24.1403	24.3431	23.9095	24.0984	23.8089	24.4183	23.7297
Q8IW75	SERPINA12	serpin family A member 12	6	48	23.2052	22.8729	24.5403	24.0436	25.3973	23.8024	24.3062	22.1679	24.273	23.0007	24.0712	23.7977	23.8914	23.725	23.8988	23.5291
Q8TDD1	DDX54	DEAD-box helicase 54	18	48	22.567	23.3035	23.7049	23.9609	22.3233	24.9614	21.3713	23.005	21.0309	21.2571	24.6813	24.9102	23.0002	23.3503	20.9723	25.9285
Q92754	TFAP2C	transcription factor AP-2 gamma	12	48	23.037	22.2448	25.8437	20.7223	22.2631	26.0424	21.3495	24.8238	21.2829	22.0577	24.1063	23.1512	21.3768	23.2541	21.8771	25.2337
Q92759	GTF2H4	general transcription factor IIH subunit 4	5	48	23.6561	24.6447	24.0361	23.7567	24.2446	24.8174	23.6908	24.4093	23.6276	24.0118	23.9353	24.1276	23.9403	24.5043	22.8249	24.2602
Q96AX9	MIB2	mindbomb E3 ubiquitin protein ligase 2	21	48	26.4799	26.599	26.7336	20.9766	22.5257	22.3239	19.4743	20.8058	21.4673	22.7014	22.0215	22.371	20.7544	21.1471	21.0686	21.8031
Q96QE5	TEFM	transcription elongation factor, mitochondrial	5	48	24.5751	24.3988	24.0327	23.7552	24.1104	24.5199	24.3011	23.9423	24.195	24.334	24.3122	24.2196	23.3689	23.9887	23.8226	24.2193
Q9BQA1	WDR77	WD repeat domain 77	6	48	25.1881	25.3097	24.9436	25.4422	25.4489	24.9527	25.3204	25.4025	25.5095	24.9119	25.5495	24.5384	25.3847	21.014	25.4036	24.9947
Q9BVS5	TRMT61B	tRNA methyltransferase 61B	8	48	24.2829	24.1651	23.7466	23.9513	24.1796	23.8829	24.2676	23.6605	23.3496	23.9138	24.0748	24.0441	23.1344	21.5602	23.4061	23.5823
Q9BY89	KIAA1671	KIAA1671	13	48	30.0014	30.1891	29.9176	29.8153	31.1452	27.2181	29.9821	29.6892	30.0266	28.6823	22.4426	30.1948	30.3572	20.2785	22.1881	30.0775
Q9H6S0	YTHDC2	YTH domain containing 2	10	48	23.3348	24.1919	23.4917	22.9246	22.4405	23.6164	24.1139	24.3397	25.2297	23.4361	23.9535	23.4649	22.7218	22.9066	24.4158	23.7301
A8MXV4	NUDT19	nudix hydrolase 19	5	47	25.3346	24.9001	24.2994	24.7815	24.9071	24.6797	25.2488	24.3953	19.7367	24.6379	25.2372	24.4292	23.884	24.5593	24.7004	23.8243
P17676	CEBPB	CCAAT enhancer binding protein beta	3	47	24.1715	24.7736	25.3147	24.5265	24.5062	26.0302	23.8342	24.6632	24.3913	24.1147	25.1213	25.1189	24.0266	25.6793	21.3136	25.5091
P62942	FKBP1A	FKBP prolyl isomerase 1A	4	47	25.3513	26.0348	21.7417	26.3167	24.2428	21.0901	25.1171	26.7556	25.8965	25.4901	24.8654	25.4548	26.4061	24.3611	26.5615	25.1137
P63151	PPP2R2A	protein phosphatase 2 regulatory subunit Balpha	10	47	23.628	24.6816	22.4332	25.1857	23.7642	23.7916	23.5979	24.6234	23.6273	23.6541	23.7149	23.7339	25.5029	23.1299	23.6461	23.2552
Q15942	ZYX	zyxin	10	47	24.4958	25.5216	20.453	25.8418	22.5722	23.0023	22.8911	25.972	20.6174	22.2006	20.9684	24.1668	26.1595	21.6014	25.6423	24.033
Q16836	HADH	hydroxyacyl-CoA dehydrogenase	7	47	24.1587	24.5366	21.8333	26.3381	20.9645	22.5025	22.7882	25.9637	22.4563	24.7647	25.2618	24.0572	24.712	22.8933	24.966	23.2561
Q8N3X1	FNBP4	formin binding protein 4	8	47	23.7617	24.4234	24.6197	23.9741	21.677	25.0254	23.3865	24.2565	23.8497	24.5579	24.7185	24.5207	22.8662	20.8879	19.9556	24.9418
Q96IX5	ATP5MD	ATP synthase membrane subunit DAPIT	3	47	26.7171	26.7029	25.9021	26.7423	26.3441	25.8373	26.4056	26.3493	26.215	26.7305	26.24	26.6588	26.046	26.6151	26.5407	25.9068
Q96L58	B3GALT6	beta-1,3-galactosyltransferase 6	8	47	23.926	23.6963	23.5026	23.6299	20.0587	24.1321	24.2418	23.2539	23.5799	23.6751	23.3602	23.5538	23.2288	23.8032	23.1941	23.0422
Q99661	KIF2C	kinesin family member 2C	13	47	24.1405	23.9403	24.2963	23.903	22.3931	24.1171	21.1396	24.7828	24.6605	20.4618	24.3595	21.5337	23.7303	23.5744	24.3346	24.5517
Q9BW19	KIFC1	kinesin family member C1	12	47	22.9188	23.8206	23.5517	22.8189	21.1248	22.6737	23.8989	23.1536	24.6852	23.6059	22.8737	23.1786	22.6746	20.91	25.2241	24.3348
Q9H4K7	MTG2	mitochondrial ribosome associated GTPase 2	8	47	24.7534	24.2804	23.1455	24.5198	25.439	24.5824	23.6474	22.6849	21.3402	23.9423	23.867	24.5528	23.0676	25.1188	24.1752	22.7053
Q9UKF6	CPSF3	cleavage and polyadenylation specific factor 3	15	47	22.5223	21.9461	26.5506	21.7675	22.4229	26.2579	21.6091	23.958	22.9929	21.2076	21.0839	22.9986	22.3983	23.0089	22.4808	25.8495
O00429	DNM1L	dynamin 1 like	15	46	23.8437	24.4359	23.9144	25.6706	23.6219	20.3377	22.5091	25.4869	21.284	21.7715	22.4644	21.5701	25.2939	24.0922	25.1243	22.0889
O14579	COPE	coatomer protein complex subunit epsilon	8	46	25.2611	24.1348	23.5228	24.9452	23.5068	21.946	22.5563	24.2109	20.9883	23.9051	22.9869	23.3408	25.0736	24.8237	23.8888	23.2057
O43493	TGOLN2	trans-golgi network protein 2	8	46	24.2003	24.8604	22.1936	25.8098	21.2776	21.3522	22.3537	25.1365	21.43	25.1891	25.0944	24.9021	25.3911	21.3361	25.5366	23.8351
O60725	ICMT	isoprenylcysteine carboxyl methyltransferase	4	46	24.4804	24.4823	23.8429	24.7096	23.7212	23.8562	20.6058	23.3681	23.5788	24.2974	24.0541	24.5839	24.3409	24.4306	23.7323	23.514
P04080	CSTB	cystatin B	5	46	27.0998	24.0056	25.6636	25.6327	26.8012	23.2125	25.2121	26.1487	24.8589	24.7095	26.3304	22.659	25.5022	20.6946	25.7576	26.9425
P04156	PRNP	prion protein	5	46	24.7451	24.9968	24.9381	24.9266	25.3553	26.2062	26.2732	25.5552	26.5524	26.1204	26.1301	25.7387	24.4553	25.3667	25.4963	26.375
P0DOY3	None	None	3	46	25.0425	25.6062	26.4428	26.0047	27.5106	26.472	26.1479	25.0856	25.4245	25.2848	26.9557	26.2383	26.0423	25.3813	26.5109	26.1043
P49189	ALDH9A1	aldehyde dehydrogenase 9 family member A1	10	46	23.5145	23.4185	21.0634	24.9099	24.2253	21.4654	23.4192	24.5602	24.2676	23.8695	24.1667	22.9286	24.0886	20.8637	24.8481	23.9188
Q14241	ELOA	elongin A	12	46	24.3667	23.9757	22.9569	24.7545	20.928	24.6968	21.5274	24.9472	24.1893	23.6082	23.2482	23.163	23.979	23.4261	23.2324	25.4976
Q15007	WTAP	WT1 associated protein	13	46	22.681	19.9078	27.0515	22.6886	21.9571	26.7024	22.5156	23.1135	22.7141	21.7205	25.5636	23.8942	24.7103	23.8477	21.4353	27.216
Q15149	PLEC	plectin	507	46	26.155	26.4863	26.0746	25.2761	25.165	25.9982	26.5285	25.5755	26.3534	26.2066	26.439	26.4486	24.8498	25.6049	26.2461	25.7896
Q3KQU3	MAP7D1	MAP7 domain containing 1	12	46	23.9356	23.9472	23.9272	23.5146	21.878	24.2223	22.2265	23.3283	21.2391	23.9768	23.5069	21.3809	24.0893	20.5404	24.8975	22.7257
Q53HL2	CDCA8	cell division cycle associated 8	11	46	25.2973	23.4948	26.8704	23.3777	20.8284	26.8661	21.0619	24.8303	24.937	20.8858	25.6872	23.5206	22.8668	24.648	21.6274	26.2751
Q5JVF3	PCID2	PCI domain containing 2	11	46	24.1382	24.0768	24.545	23.9968	22.364	24.8311	22.6093	23.3335	23.4271	23.9452	24.0103	23.8198	23.4514	24.4262	23.796	25.179
Q5T9L3	WLS	Wnt ligand secretion mediator	5	46	25.1072	24.4809	20.3413	24.2955	23.5014	22.9147	23.6858	23.8276	22.8145	24.2042	23.6369	22.6707	23.9794	22.6205	23.838	23.1084
Q5VTL8	PRPF38B	pre-mRNA processing factor 38B	8	46	22.524	23.8112	24.7817	23.6533	23.6475	25.1552	23.1339	23.5003	23.7231	23.1266	24.7827	24.2436	22.9104	23.7164	21.6725	24.7397
Q658Y4	FAM91A1	family with sequence similarity 91 member A1	10	46	24.2464	23.8857	23.7276	23.7817	22.7928	23.5387	24.2582	23.0961	24.0869	23.9469	23.0761	23.0673	23.1843	23.4574	24.0205	23.3296
Q6R327	RICTOR	RPTOR independent companion of MTOR complex 2	13	46	24.3446	24.8847	23.8371	24.4569	24.376	23.0659	24.4796	21.857	23.9188	24.1147	22.9318	24.5485	24.4712	24.1479	24.0281	23.9896
Q86X95	CIR1	corepressor interacting with RBPJ, 1	8	46	22.5238	24.5732	20.7093	20.8938	21.0799	25.1542	24.3562	24.4889	25.2037	24.1973	23.7447	24.129	22.0604	24.515	24.0237	25.3603
Q8IY81	FTSJ3	FtsJ RNA 2'-O-methyltransferase 3	17	46	21.3451	21.4317	25.9626	21.7081	23.1482	26.6112	21.9336	23.9294	22.3352	21.0838	24.7735	23.9799	22.3135	23.8658	21.5136	26.6186
Q8NEY8	PPHLN1	periphilin 1	10	46	23.4599	23.1106	26.5583	21.296	22.9759	26.0252	23.5451	23.8219	23.8362	23.265	21.2317	24.3537	22.9073	24.0051	20.9442	25.9161
Q99436	PSMB7	proteasome subunit beta 7	5	46	24.9692	25.0907	24.7877	25.4679	22.6286	24.106	24.8961	25.1274	24.6326	24.5344	24.4017	24.6312	24.8142	24.0977	24.9831	24.4109
Q9BVL2	NUP58	nucleoporin 58	8	46	24.077	24.2562	25.0072	24.6694	21.6653	24.8767	24.9363	24.6927	24.1953	24.5864	25.2663	24.4785	24.2865	24.8229	20.3511	24.8906
Q9NQG5	RPRD1B	regulation of nuclear pre-mRNA domain containing 1B	6	46	23.9243	23.819	24.0782	24.2282	20.4824	23.3569	22.9235	23.9954	23.4288	23.3537	23.9063	23.4161	23.6201	24.2277	23.6078	24.6904
Q9NWB6	ARGLU1	arginine and glutamate rich 1	8	46	26.0986	26.2813	26.9116	25.3728	26.738	26.696	26.3012	25.2189	26.0861	26.5038	26.8393	26.4742	25.7401	27.0027	26.3417	26.6544
Q9NYL4	FKBP11	FKBP prolyl isomerase 11	4	46	23.9963	24.5145	23.5901	23.8571	23.5515	23.4599	24.5076	24.2664	24.1021	24.1389	23.6947	23.9566	23.914	24.2133	22.995	24.6497
Q9UHA3	RSL24D1	ribosomal L24 domain containing 1	5	46	24.8364	24.0576	26.3186	24.469	24.7475	26.8335	24.5762	25.4638	24.9494	24.6409	25.8778	25.2266	24.7672	25.6997	23.9352	26.6855
Q9UIV1	CNOT7	CCR4-NOT transcription complex subunit 7	6	46	24.211	24.3408	24.3403	23.2529	21.1647	23.8832	23.7245	23.8311	24.1016	24.2398	24.2005	23.2528	24.0316	24.4059	24.0057	23.7896
O14949	UQCRQ	ubiquinol-cytochrome c reductase complex III subunit VII	6	45	24.1564	24.781	22.4995	25.0766	21.5289	23.6172	24.5869	24.9937	24.7066	24.951	24.1261	25.5236	24.6925	24.7864	24.8384	24.4198
O15091	PRORP	protein only RNase P catalytic subunit	7	45	24.6336	24.1155	20.6104	24.4174	24.6764	24.2161	24.0451	23.9381	21.9076	24.0516	23.8205	23.8445	23.6772	21.2529	23.162	23.3355
P23497	SP100	SP100 nuclear antigen	12	45	22.5343	22.9177	26.0596	23.4539	21.4283	25.6621	20.5488	23.8679	23.7781	21.556	24.4198	23.6119	20.5788	24.0741	21.4085	25.4106
P45974	USP5	ubiquitin specific peptidase 5	11	45	23.5394	23.3746	21.5895	25.406	22.5984	21.1388	21.502	25.9552	22.7822	22.3304	22.7169	22.067	25.2013	21.4544	25.1407	22.5415
P48960	ADGRE5	adhesion G protein-coupled receptor E5	7	45	24.4389	24.455	23.0254	25.6195	20.6948	22.6091	24.2387	24.9484	23.8022	24.8534	24.09	24.255	24.5765	23.8683	24.6323	23.4555
P60033	CD81	CD81 molecule	3	45	24.6937	24.7817	23.5297	26.1825	20.4777	23.6832	25.3855	26.019	24.6595	25.5863	25.6488	24.7839	25.4925	21.0653	25.3903	24.5362
P62987	UBA52	ubiquitin A-52 residue ribosomal protein fusion product 1	20	45	24.3483	24.2411	24.2847	23.2201	25.7293	24.8564	24.2989	25.0288	24.9042	24.532	24.5043	24.9332	25.673	24.5624	25.2496	24.6043
Q15369	ELOC	elongin C	4	45	24.3711	25.0064	25.3604	24.649	24.975	24.9041	24.9812	24.363	24.9158	24.8004	24.739	24.4215	24.7373	25.1741	25.0785	25.0144
Q5SW79	CEP170	centrosomal protein 170	8	45	24.0711	24.4227	23.2603	24.2732	22.9152	23.7145	22.5461	23.3964	23.6135	23.1343	22.2095	21.4409	24.2603	24.1392	24.4427	23.2611
Q8IWC1	MAP7D3	MAP7 domain containing 3	10	45	23.259	23.6389	24.6358	23.1926	24.1911	25.2129	24.0425	23.2711	24.0578	23.5042	23.4804	24.1405	24.5147	25.2555	24.4259	23.6214
Q96ST3	SIN3A	SIN3 transcription regulator family member A	10	45	24.328	23.9752	23.8939	24.0579	23.3786	24.2959	23.7508	23.6332	23.1308	23.3056	23.1909	23.5596	23.7194	23.7274	23.8202	24.0081
Q9NQT4	EXOSC5	exosome component 5	7	45	21.0177	23.6113	26.4016	24.1595	23.3438	26.3933	24.3762	24.8924	22.8616	21.5888	25.1514	22.742	21.0627	23.3027	23.5253	26.5589
Q9NUL7	DDX28	DEAD-box helicase 28	11	45	24.2787	23.894	22.9658	22.7852	20.9653	24.0939	23.8339	22.4616	24.2627	23.6725	23.2818	23.1283	22.8059	21.303	24.0382	23.1076
Q9Y2X9	ZNF281	zinc finger protein 281	11	45	24.8412	24.5243	23.809	23.6991	23.6049	24.4151	24.2287	23.9646	24.6416	23.7399	24.6889	23.4362	22.9508	24.3126	24.9357	23.9793
Q9Y312	AAR2	AAR2 splicing factor	7	45	24.3979	24.5203	23.7882	24.6281	21.828	24.0403	23.2507	23.4912	23.6776	23.4661	23.3617	23.7532	24.2022	23.5298	24.7215	23.3195
A0AVT1	UBA6	ubiquitin like modifier activating enzyme 6	20	44	21.127	22.7772	22.1028	26.2456	20.5542	21.3531	21.0967	26.2007	22.0763	22.4352	21.8886	21.7846	25.337	22.4483	25.2187	20.9931
O14646	CHD1	chromodomain helicase DNA binding protein 1	24	44	22.2835	22.5073	22.4337	22.6562	22.0526	28.9425	22.0999	22.1408	22.3486	20.5724	22.1935	22.29	22.7958	25.0448	21.682	21.9871
O15067	PFAS	phosphoribosylformylglycinamidine synthase	12	44	23.5204	24.8126	21.0938	25.3643	22.3126	21.4338	23.9075	25.7328	20.4645	23.0122	22.0435	22.327	24.5093	22.237	25.3548	21.5696
O15235	MRPS12	mitochondrial ribosomal protein S12	5	44	27.1805	26.484	25.5754	26.2216	26.3734	26.3143	26.655	26.2721	26.638	26.9572	26.799	26.4047	25.719	26.7192	26.2269	26.3997
P05204	HMGN2	high mobility group nucleosomal binding domain 2	6	44	22.5571	20.3575	25.8776	24.0723	23.8487	26.1996	22.1923	26.1491	24.7606	25.1876	25.8877	25.6874	24.6861	23.5331	23.3079	27.2417
P09960	LTA4H	leukotriene A4 hydrolase	17	44	23.8653	24.0799	19.9579	25.3464	21.3157	21.9341	21.948	25.9457	22.8099	21.885	21.5634	21.0197	25.636	20.9934	25.403	21.1707
P11279	LAMP1	lysosomal associated membrane protein 1	4	44	24.8202	24.907	24.6669	26.2105	24.8911	24.2827	25.2465	25.4416	24.7853	25.4742	25.0055	25.2864	25.333	24.3979	25.3131	24.3264
P13473	LAMP2	lysosomal associated membrane protein 2	4	44	23.2385	23.4353	23.4117	24.7502	23.6782	22.8706	23.8402	24.4274	23.6048	24.0151	24.1644	23.6302	24.196	23.4151	24.0553	23.1622
P22830	FECH	ferrochelatase	13	44	24.7622	25.098	23.4116	24.3659	24.1234	23.1228	24.0868	24.1389	23.0243	25.0893	24.0114	24.5751	22.2173	24.1959	22.9192	23.9518
P43487	RANBP1	RAN binding protein 1	5	44	23.8308	25.0364	23.5011	26.6176	20.6937	24.4727	23.7278	26.905	25.0317	24.4875	24.7357	22.6717	25.7562	21.9348	25.9651	24.3093
P82675	MRPS5	mitochondrial ribosomal protein S5	10	44	25.7078	25.2913	24.4984	25.1803	21.9083	24.7729	24.3056	24.6816	23.8674	24.9438	24.6139	24.8847	25.004	21.7674	24.2595	24.3641
Q13243	SRSF5	serine and arginine rich splicing factor 5	7	44	24.3391	25.5998	25.2911	25.2456	20.9319	25.4746	25.1122	25.3896	25.2305	25.2866	25.3991	25.3975	24.2884	24.7267	24.9549	25.3722
Q15382	RHEB	Ras homolog, mTORC1 binding	7	44	24.7337	24.3973	24.2119	25.099	23.3737	23.7978	23.9137	23.8668	23.7064	24.1967	23.5487	23.9057	24.3147	23.6086	24.0294	23.8522
Q53EZ4	CEP55	centrosomal protein 55	12	44	24.152	24.6246	24.6061	23.462	22.872	24.6322	23.6805	24.2613	24.527	23.0776	23.1668	22.8503	24.8258	24.2574	23.9633	24.5463
Q5RKV6	EXOSC6	exosome component 6	8	44	22.4812	22.5946	26.5866	23.626	20.8265	25.5924	23.8731	24.9953	23.5644	23.1117	25.5708	21.9589	23.5752	22.3993	22.5223	26.165
Q6P9B6	MEAK7	MTOR associated protein, eak-7 homolog	6	44	23.4235	23.959	23.3237	24.6295	20.539	23.4923	23.6671	24.6878	24.1376	24.0803	23.6001	23.2859	24.661	23.1311	24.3898	23.3291
Q92626	PXDN	peroxidasin	14	44	24.731	24.9954	23.967	24.6794	21.3763	23.8434	24.4659	25.1443	24.4221	23.35	23.8079	23.8537	23.9683	23.7742	24.63	23.7046
Q96GG9	DCUN1D1	defective in cullin neddylation 1 domain containing 1	6	44	24.708	23.9977	22.6282	25.416	24.1377	23.3627	22.9444	23.7588	21.5948	23.0028	22.9039	22.8311	25.2133	21.2812	24.1718	20.1461
Q96J01	THOC3	THO complex 3	9	44	22.4723	23.5045	25.5049	22.7085	22.7218	25.6425	22.6164	25.394	23.1622	22.0823	24.6423	23.8606	23.1616	21.2167	20.1712	26.398
Q99816	TSG101	tumor susceptibility 101	9	44	24.6639	24.4938	24.6875	24.1112	24.1564	24.1437	23.8619	24.0929	23.6201	23.7032	23.8951	23.5748	24.1905	23.7706	23.8371	23.5509
Q9H6R0	DHX33	DEAH-box helicase 33	15	44	20.5923	20.4076	25.4213	22.1487	21.0519	25.3623	19.5321	23.351	22.8786	22.702	24.2253	23.1208	21.2135	24.3281	20.9601	25.55
Q9HD42	CHMP1A	charged multivesicular body protein 1A	7	44	25.0235	24.6692	24.8687	24.8939	20.8092	24.1625	24.7954	25.7467	24.9505	23.6399	23.7651	25.0413	24.2585	20.9144	23.0965	24.5893
Q9NPQ8	RIC8A	RIC8 guanine nucleotide exchange factor A	9	44	23.8431	23.6075	22.5687	24.322	21.1155	22.4017	22.8727	24.3779	20.3955	23.3104	23.0273	22.4523	24.0138	22.8415	23.5271	23.2496
Q9UMX0	UBQLN1	ubiquilin 1	11	44	22.546	21.0468	21.3265	26.5061	21.3251	20.5834	20.5928	26.1259	22.7221	23.318	22.2399	21.1582	25.6311	22.1699	26.1561	21.3962
O75947	ATP5PD	ATP synthase peripheral stalk subunit d	9	43	23.5476	23.7415	23.0041	26.5185	24.6766	24.4679	24.2392	25.9298	20.5211	24.2243	23.5875	22.0388	24.6563	22.0637	25.014	23.9063
P16989	YBX3	Y-box binding protein 3	23	43	25.9702	26.1927	26.1884	25.3059	24.6845	25.8681	26.3844	26.7879	27.4019	26.6978	27.113	26.6542	25.5543	25.5369	27.0789	26.9239
P29992	GNA11	G protein subunit alpha 11	11	43	22.0394	23.0863	22.8123	25.8713	21.7529	24.1084	24.4265	25.7278	26.261	23.6244	23.9925	22.9565	22.9781	22.6283	21.9892	23.6815
P40763	STAT3	signal transducer and activator of transcription 3	10	43	24.4499	24.5136	22.1636	25.516	19.9034	21.8459	21.5341	25.4157	21.7127	21.946	21.908	23.5306	25.6466	22.6158	23.74	21.4263
Q13772	NCOA4	nuclear receptor coactivator 4	11	43	23.836	23.9651	24.0478	23.781	24.3186	24.6005	23.9554	23.7246	23.7366	24.9905	24.6668	24.8819	20.97	22.4771	21.482	23.1928
Q14320	FAM50A	family with sequence similarity 50 member A	7	43	24.9523	24.6885	24.5182	25.6568	23.1156	24.0618	23.752	25.4048	22.9815	23.2964	22.4544	20.5793	25.0653	23.4015	24.8011	24.3994
Q5T6F2	UBAP2	ubiquitin associated protein 2	7	43	23.6888	23.9293	23.5626	23.4715	23.4259	23.3913	24.7285	24.6059	25.0764	24.502	24.4531	24.295	23.7205	24.07	25.1168	24.1323
Q6DD87	ZNF787	zinc finger protein 787	6	43	25.0648	25.3913	25.007	24.6436	21.1898	24.5655	25.0601	24.9792	25.0359	24.0507	24.9215	25.1956	24.7996	24.7924	25.5224	24.3293
Q92600	CNOT9	CCR4-NOT transcription complex subunit 9	10	43	24.1007	24.307	24.6928	24.2821	20.7891	23.6844	23.8676	23.7729	24.0336	23.8732	23.276	21.0422	23.9673	23.3708	24.3226	23.1142
Q96DH6	MSI2	musashi RNA binding protein 2	5	43	24.2044	24.653	24.7352	23.7176	22.0755	24.1758	25.2413	24.4663	25.3667	24.9328	24.9185	24.4592	21.8126	20.6469	24.9861	24.9092
Q9BQC6	MRPL57	mitochondrial ribosomal protein L57	4	43	26.2479	25.426	24.9666	25.7288	25.3774	24.7328	20.8221	24.9534	23.9368	25.2213	24.5803	25.0915	25.3536	25.3982	24.5134	24.1962
Q9BUL8	PDCD10	programmed cell death 10	8	43	22.945	23.3627	22.9695	24.7156	22.0765	23.7309	24.0419	25.5483	24.8271	23.2061	23.8147	21.166	23.0789	21.3993	25.0812	25.6588
Q9H4L4	SENP3	SUMO specific peptidase 3	11	43	23.5785	23.5185	24.4416	21.7187	23.1995	25.3341	23.2324	23.8775	22.1134	23.5058	25.5119	21.7596	20.7084	22.5321	21.8462	24.5961
Q9NQZ2	UTP3	UTP3 small subunit processome component	11	43	24.4332	24.2021	24.6752	21.5881	20.7736	25.5985	23.7858	24.9019	24.1432	23.7537	23.8122	25.0441	22.1109	25.3223	22.9264	26.4849
[truncated: 1,349 more rows]

## Sheet: sgRNF31_AP_phosphopeptides
Master Protein Accession			Phosphosite in Master portein	Phosphosite Localization probability	sgRNA_TNF_BR1	sgRNA_TNF_BR2	sgRNA_TNF_BR3	sgRNA_TNF+Birin_BR1	sgRNA_TNF+Birin_BR2	sgRNA_TNF+Birin_BR3	sgRNF31_TNF_BR1	sgRNF31_TNF_RB2	sgRNF31_TNF_BR3	sgRNF31_TNF+Birin_BR1	sgRNF31_TNF+Birin_BR2	sgRNF31_TNF+Birin_BR3	NegCtrl_BR4	NegCtrl_BR1	NegCtrl_BR2	NegCtrl_BR3
P08670	VIM	vimentin	S56	0.99994	1371400000	1047900000	793150000	620140000	320530000	965470000	1482100000	1540800000	1496700000	1105200000	2441200000	998920000	1214700000	260780000	322280000	1148000000
P48681	NES	nestin	S471	0.999982	780880000	584470000	491720000	367000000	223700000	524510000	829470000	568880000	661510000	566280000	1241800000	557610000	547040000	108820000	126510000	438000000
Q7Z4K8-2	TRIM46	tripartite motif containing 46	Y502	0.970171	515060000	0	269870000	437990000	661620000	0	671270000	0	489900000	564820000	0	0	381020000	0	0	669530000
P48681	NES	nestin	S680	1	378920000	304430000	190050000	123860000	85513000	197010000	440390000	225220000	238770000	324330000	509860000	285960000	262330000	56723000	81612000	284830000
P06748	NPM1	nucleophosmin 1	S125	1	375340000	367030000	1232600000	654090000	252620000	1634100000	331540000	971240000	527130000	362320000	976930000	412950000	1165500000	426840000	715330000	389550000
Q00839	HNRNPU	heterogeneous nuclear ribonucleoprotein U	S271	1	272650000	207380000	168670000	286330000	84761000	459270000	224460000	399670000	283450000	230110000	463140000	215570000	538610000	176950000	191650000	237210000
P08670	VIM	vimentin	S430	1	251750000	145490000	112260000	50372000	33481000	49613000	101050000	72903000	74948000	80094000	152850000	67647000	98612000	29063000	0	45399000
P48681	NES	nestin	S842	0.999647	184070000	168790000	150720000	114860000	63294000	187890000	150660000	177400000	159230000	149050000	226010000	149450000	169560000	33380000	52921000	163390000
Q13085	ACACA	acetyl-CoA carboxylase alpha	S117	0.999994	140570000	146630000	174100000	116560000	113500000	142990000	50615000	0	0	57560000	0	52634000	76280000	178690000	181190000	91055000
P48681	NES	nestin	S768	1	122810000	103320000	79792000	62137000	32730000	84791000	124250000	88956000	120180000	87088000	187330000	80056000	93307000	19402000	26263000	66517000
Q7Z3Z3	PIWIL3	piwi like RNA-mediated gene silencing 3	T539	0.922253	121850000	0	0	0	0	0	0	0	0	0	0	0	0	0	0	0
P48681	NES	nestin	S1347	1	118590000	80600000	53755000	38502000	18289000	52866000	118920000	58164000	79189000	87564000	111420000	95798000	62822000	10705000	22986000	71550000
P48681	NES	nestin	S1418	1	117110000	89157000	81645000	61650000	61195000	131090000	131860000	61882000	111380000	119780000	165910000	90631000	148230000	46558000	0	77804000
Q9NYJ8-1	TAB2	TGF-beta activated kinase 1 (MAP3K7) binding protein 2	S524	0.989326	104700000	91644000	0	0	53797000	77441000	0	0	0	42705000	44466000	99693000	0	0	0	0
Q13283	G3BP1	G3BP stress granule assembly factor 1	S232	0.992418	104080000	153550000	179080000	97194000	0	126310000	198690000	284950000	282180000	193960000	278590000	120680000	221070000	69929000	75899000	260250000
P02545	LMNA	lamin A/C	S390	0.999753	91645000	0	138270000	0	0	51056000	0	60464000	73064000	0	63073000	0	98724000	23400000	17704000	0
P07910-2	HNRNPC	heterogeneous nuclear ribonucleoprotein C	S247	1	83991000	76983000	46112000	16117000	0	58261000	90470000	30519000	18019000	109080000	0	160980000	237670000	0	171090000	71063000
P08670	VIM	vimentin	S459	0.986454	81607000	61522000	50886000	0	23902000	82542000	97024000	138150000	111820000	86103000	193220000	87497000	118500000	31197000	0	112110000
P08670	VIM	vimentin	S10	0.975731	80784000	56078000	17356000	31532000	0	14748000	39124000	60228000	0	0	27045000	45329000	42827000	0	0	15578000
P48681	NES	nestin	S934	1	73868000	56682000	0	34439000	18929000	50051000	52242000	56984000	54342000	33056000	66453000	33598000	32222000	0	14493000	36860000
Q12906	ILF3	interleukin enhancer binding factor 3	S382	0.999871	71354000	76772000	157280000	58287000	25657000	156080000	76263000	153000000	100480000	0	161290000	63015000	193320000	0	39071000	70366000
Q13283	G3BP1	G3BP stress granule assembly factor 1	S149	1	69613000	86764000	96113000	47757000	22016000	80807000	141020000	144490000	176430000	138760000	151430000	98727000	160960000	39005000	52866000	196410000
P48681	NES	nestin	S459	0.78548	69450000	0	0	0	0	40949000	0	0	46175000	0	0	0	0	0	0	0
Q9Y2G8-2	DNAJC16	DnaJ heat shock protein family (Hsp40) member C16	Y10	0.999991	67739000	67088000	62514000	53534000	63097000	55372000	73281000	72268000	0	59467000	0	47654000	0	0	55702000	75924000
P07910-2	HNRNPC	heterogeneous nuclear ribonucleoprotein C	S286	1	67495000	69648000	44477000	9772900	11244000	53597000	64859000	22829000	18629000	51373000	36209000	86269000	213660000	10802000	69298000	57888000
Q92769	HDAC2	histone deacetylase 2	S394	1	66905000	45217000	46106000	47750000	0	51303000	37835000	66730000	33438000	26586000	39933000	37376000	63453000	31869000	30650000	31349000
Q15149-1	PLEC	plectin	S4386	0.997865	63748000	68192000	76174000	46263000	31289000	56894000	92457000	70575000	121570000	52583000	118270000	0	76634000	41871000	33747000	86810000
Q13546	RIPK1	receptor interacting serine/threonine kinase 1	S320	1	60695000	0	34845000	70332000	50717000	65305000	41353000	48874000	51400000	49810000	44879000	48620000	0	0	0	0
P02545	LMNA	lamin A/C	S392	0.965319	60437000	0	58831000	0	0	51056000	0	0	73064000	0	0	0	98724000	23400000	17704000	0
P48681	NES	nestin	S1577	0.970104	55746000	46794000	32990000	34427000	0	0	0	47408000	72340000	39790000	63187000	49232000	30052000	12945000	15724000	0
Q13546	RIPK1	receptor interacting serine/threonine kinase 1	S416	1	52145000	55250000	37495000	0	19348000	20612000	0	0	0	0	0	0	0	0	0	0
Q00839	HNRNPU	heterogeneous nuclear ribonucleoprotein U	S4	0.981356	51438000	55190000	80926000	0	0	76561000	0	0	0	36575000	62856000	47816000	0	0	0	0
P48681	NES	nestin	S548	1	49071000	35756000	15121000	12272000	0	16128000	16579000	20342000	23258000	0	30901000	9564900	15902000	0	0	17248000
P08238	HSP90AB1	heat shock protein 90 alpha family class B member 1	S226	1	46374000	48348000	0	5823600	0	0	44979000	0	0	41759000	0	26433000	29677000	0	15995000	75992000
P48681	NES	nestin	S1016	1	43671000	35173000	17417000	30048000	20141000	64630000	52528000	58486000	62236000	44622000	113820000	30420000	42245000	16634000	16007000	44565000
Q13085	ACACA	acetyl-CoA carboxylase alpha	S66	1	42250000	38285000	90712000	35836000	32384000	43215000	32504000	37206000	40518000	29600000	35121000	19090000	31152000	37194000	53600000	41802000
P48681	NES	nestin	S476	0.923348	40778000	0	30230000	15708000	0	30967000	0	0	32170000	0	42460000	0	0	0	0	0
P48681	NES	nestin	T456	0.804186	40778000	61258000	57495000	35685000	0	0	103450000	0	0	0	135730000	55062000	0	0	0	38779000
Q9UHB6	LIMA1	LIM domain and actin binding 1	S490	1	37863000	0	50105000	22214000	9699900	104900000	40226000	132360000	84583000	25143000	78683000	0	116700000	0	0	18534000
Q15019	SEPTIN2	septin 2	S218	1	37453000	28083000	19218000	41502000	8253800	17192000	15762000	48068000	20748000	12402000	23249000	13453000	20310000	23160000	12972000	20452000
P48681	NES	nestin	S746	1	36642000	35464000	22395000	0	0	14343000	22973000	0	16133000	11447000	27294000	0	16139000	0	0	14291000
P48681	NES	nestin	S588	0.999731	34915000	27296000	33390000	15434000	6043200	20006000	16733000	35597000	29562000	7265600	30125000	0	16104000	0	0	0
P48681	NES	nestin	S891	1	34121000	31928000	21727000	0	0	12723000	15365000	16158000	14909000	11301000	22415000	0	0	0	0	10291000
Q14498	RBM39	RNA binding motif protein 39	S114	1	31970000	36767000	32327000	36189000	20941000	53134000	21158000	31606000	0	28016000	28484000	38358000	0	0	54548000	23049000
P07900	HSP90AA1	heat shock protein 90 alpha family class A member 1	S263	1	31458000	41176000	0	13979000	0	0	25835000	0	11038000	34081000	11608000	18957000	29185000	9283500	11045000	38996000
P48681	NES	nestin	S702	1	31396000	19247000	0	0	0	0	0	18842000	0	0	0	12575000	0	0	0	0
P08238	HSP90AB1	heat shock protein 90 alpha family class B member 1	S255	1	30805000	33184000	14214000	40832000	6414500	12323000	20723000	41293000	14884000	19507000	18923000	21053000	31333000	26328000	11321000	39542000
P27824	CANX	calnexin	S583	1	30314000	0	0	80199000	6369800	0	32825000	97112000	25145000	37814000	50372000	36238000	35321000	25416000	0	51029000
P16401	H1-5	H1.5 linker histone, cluster member	S18	1	29359000	17571000	70877000	19690000	21330000	33681000	28358000	59983000	44193000	27163000	68466000	42747000	162510000	15783000	24325000	18519000
P43243	MATR3	matrin 3	S195	0.815486	28846000	0	71483000	0	0	0	0	0	51498000	0	0	0	0	0	31533000	0
P35606-2	COPB2	COPI coat complex subunit beta 2	S830	0.78624	28057000	0	0	22793000	0	0	0	29106000	0	0	0	0	0	0	0	0
P48681	NES	nestin	S905	1	27937000	26830000	24929000	16062000	17154000	30896000	33073000	35606000	40183000	30864000	44018000	24425000	38117000	0	0	20652000
Q13085	ACACA	acetyl-CoA carboxylase alpha	S1296	0.999395	27309000	25324000	41838000	25725000	23728000	28655000	25549000	18352000	0	27877000	0	22843000	0	42531000	39078000	0
Q13085	ACACA	acetyl-CoA carboxylase alpha	S1300	0.994572	27309000	25324000	22394000	25725000	23728000	28655000	25549000	18352000	0	27877000	0	22843000	0	33136000	39078000	20725000
P08670	VIM	vimentin	S51	0.999928	26007000	0	0	0	0	0	0	29561000	0	0	48302000	18192000	0	0	0	0
Q96EP0-1	RNF31	ring finger protein 31	S466	1	25266000	29786000	31883000	0	34157000	35867000	0	0	0	0	0	0	0	0	0	0
Q9UN86-2	G3BP2	G3BP stress granule assembly factor 2	T227	0.976352	24381000	23385000	21038000	11750000	7561800	16028000	47257000	42957000	36217000	36994000	73190000	35003000	61514000	11221000	0	32216000
Q13547	HDAC1	histone deacetylase 1	S393	1	24294000	17860000	26475000	0	0	21901000	0	0	0	0	0	0	21134000	0	0	0
P19438-1	TNFRSF1A	TNF receptor superfamily member 1A	T406	0.999961	22673000	0	0	24619000	30303000	33592000	0	0	0	0	0	0	0	0	0	0
Q13546	RIPK1	receptor interacting serine/threonine kinase 1	S166	1	22389000	12426000	0	113770000	37892000	60918000	56331000	51184000	80390000	70118000	0	103090000	0	0	0	0
Q8IY67-2	RAVER1	ribonucleoprotein, PTB binding 1	S14	1	21915000	21364000	0	16296000	16469000	0	36324000	30599000	18347000	27629000	46813000	21406000	27698000	15229000	17338000	26197000
Q9NR30-1	DDX21	DExD-box helicase 21	S89	1	21720000	19071000	72040000	20574000	7218300	79515000	17455000	77518000	37863000	17080000	76606000	26153000	96411000	0	14325000	16264000
P48681	NES	nestin	S1409	1	21402000	23901000	23980000	14032000	13196000	26439000	32377000	0	22710000	25869000	35889000	23469000	27759000	0	0	17023000
P50402	EMD	emerin	S173	0.638859	21162000	0	0	19460000	8856300	34585000	25954000	43853000	38752000	21686000	51682000	31364000	67645000	10572000	17645000	23271000
Q15233	NONO	non-POU domain containing octamer binding	T450	1	20973000	19260000	24239000	10986000	6990800	22515000	49397000	53504000	52784000	43702000	71098000	29658000	42097000	7731600	9156800	51192000
P67809	YBX1	Y-box binding protein 1	S165	0.977647	20812000	32503000	30391000	20910000	0	29220000	31599000	45700000	52458000	0	50438000	16935000	71451000	14860000	8107500	25778000
Q13546	RIPK1	receptor interacting serine/threonine kinase 1	S6	1	20807000	18134000	25001000	0	0	0	0	0	0	0	0	0	0	0	0	0
Q9NYF8-1	BCLAF1	BCL2 associated transcription factor 1	S268	0.999992	20768000	24794000	0	21635000	9593300	70665000	0	0	44291000	26151000	87685000	29694000	100690000	15211000	16209000	0
Q9P035	HACD3	3-hydroxyacyl-CoA dehydratase 3	S114	1	20727000	18594000	12613000	19032000	0	11811000	0	19618000	13073000	0	16159000	11658000	0	0	10389000	11045000
Q9UQ35	SRRM2	serine/arginine repetitive matrix 2	S2702	1	20046000	33471000	42241000	24022000	11299000	76383000	22004000	68565000	51584000	17950000	53856000	26049000	94742000	0	22496000	0
P10412	H1-4	H1.4 linker histone, cluster member	T18	1	19937000	14446000	47776000	15337000	0	29837000	19956000	38018000	0	0	38155000	26556000	53978000	14185000	16479000	0
P35579-1	MYH9	myosin heavy chain 9	S1943	1	19725000	34204000	27491000	38734000	15735000	44212000	37123000	30151000	25231000	25028000	31115000	16263000	20461000	12844000	19011000	18489000
Q09666-1	AHNAK	AHNAK nucleoprotein	S93	1	19409000	24737000	0	26381000	0	0	15069000	30088000	0	0	0	0	15096000	0	0	18709000
P07203	GPX1	glutathione peroxidase 1	S95	1	18800000	12784000	0	7903400	4516400	0	23624000	16803000	14797000	8956900	0	18917000	25597000	5348000	4533400	17944000
P07203	GPX1	glutathione peroxidase 1	Y98	1	18800000	12784000	0	7903400	4516400	0	23624000	16803000	14797000	8956900	0	18917000	25597000	5348000	4533400	17944000
O60762	DPM1	dolichyl-phosphate mannosyltransferase subunit 1, catalytic	S9	0.960648	18514000	14338000	14807000	21820000	12168000	0	18441000	18907000	17289000	16077000	18937000	15421000	26066000	0	13075000	0
P27816-1	MAP4	microtubule associated protein 4	S280	0.978249	17587000	19766000	0	23357000	0	0	17537000	31889000	0	0	0	0	0	0	0	0
P06748	NPM1	nucleophosmin 1	S70	0.999952	17512000	8196500	13416000	26249000	13480000	92065000	19433000	83903000	25757000	26547000	60161000	18542000	67228000	0	19756000	20033000
Q08945	SSRP1	structure specific recognition protein 1	S444	1	17136000	11002000	26009000	21392000	6475600	102980000	0	21449000	18292000	0	23560000	6388400	36524000	16737000	18663000	0
Q14694	USP10	ubiquitin specific peptidase 10	S576	1	16821000	20099000	18439000	11050000	0	14679000	38117000	33180000	39999000	23868000	43087000	19891000	26085000	11580000	6738600	31231000
Q6ZRV2	FAM83H	family with sequence similarity 83 member H	S1003	1	16107000	8214900	0	0	0	0	10978000	0	7803200	0	0	0	0	0	0	9004100
Q9UHD2	TBK1	TANK binding kinase 1	S172	0.998366	15290000	12482000	13006000	0	0	0	0	0	0	0	0	0	0	0	0	0
P06702	S100A9	S100 calcium binding protein A9	T113	1	15257000	0	0	0	0	0	0	0	0	0	21937000	0	19423000	0	0	0
P60468	SEC61B	SEC61 translocon subunit beta	S17	0.975216	15216000	15269000	0	0	0	0	19090000	26617000	0	10785000	16932000	9956800	18229000	0	0	0
Q6ZRV2	FAM83H	family with sequence similarity 83 member H	S881	0.999898	15138000	17205000	0	16037000	0	14014000	26216000	18591000	0	16228000	26144000	0	21472000	13504000	0	19396000
P29692	EEF1D	eukaryotic translation elongation factor 1 delta	S133	0.999999	15004000	0	0	26977000	0	8768900	8971500	29832000	0	8355200	9697800	0	13932000	0	0	15507000
O14920-1	IKBKB	inhibitor of nuclear factor kappa B kinase subunit beta	S697	0.859089	14755000	0	0	0	0	0	0	0	0	0	0	0	0	0	0	0
Q9NQC3-2	RTN4	reticulon 4	S15	0.996206	14308000	11813000	0	31827000	0	0	0	42615000	11164000	12947000	15233000	0	0	12730000	0	0
Q13546	RIPK1	receptor interacting serine/threonine kinase 1	S25	1	13957000	12488000	15973000	0	0	0	0	0	0	0	0	0	0	0	0	0
O43318-2	MAP3K7	mitogen-activated protein kinase kinase kinase 7	S412	1	13795000	15656000	19177000	24170000	28749000	20802000	16019000	12079000	15829000	16108000	24500000	22223000	0	0	0	0
P61978-2	HNRNPK	heterogeneous nuclear ribonucleoprotein K	S116	0.959072	13789000	20554000	0	31671000	15077000	0	0	94638000	0	0	62646000	0	51627000	27978000	0	0
P48681	NES	nestin	S965	1	13471000	10507000	14248000	0	0	15253000	12783000	0	0	15385000	0	12592000	13723000	0	0	12072000
P21333-2	FLNA	filamin A	S2144	0.999999	13465000	22725000	18566000	28314000	9101000	14624000	12931000	0	0	12828000	0	11579000	15717000	24778000	15029000	22974000
Q15149-1	PLEC	plectin	S149	1	13345000	11223000	0	7234700	0	12913000	11440000	0	15212000	9453700	0	14264000	17745000	0	0	12350000
Q14671-1	PUM1	pumilio RNA binding family member 1	S709	0.999706	13042000	0	9649300	0	0	0	17312000	26759000	28518000	0	0	11523000	17941000	0	3816600	0
P60468	SEC61B	SEC61 translocon subunit beta	S13	0.727382	12845000	0	0	0	0	0	0	0	0	0	0	0	15225000	13221000	0	0
P29692	EEF1D	eukaryotic translation elongation factor 1 delta	S162	1	12276000	17057000	14412000	0	0	0	18008000	29779000	0	24256000	0	0	0	16078000	0	27063000
P00480	OTC	ornithine transcarbamylase	S60	0.762018	11850000	0	26602000	0	0	0	0	0	0	17984000	20850000	0	19656000	0	0	0
Q8ND56	LSM14A	LSM14A mRNA processing body assembly factor	S175	0.999998	11742000	20365000	20202000	15151000	0	22346000	25346000	31380000	38401000	16120000	33550000	17867000	34252000	18437000	13615000	29560000
Q13085	ACACA	acetyl-CoA carboxylase alpha	S1253	0.994014	11619000	0	9702400	14165000	0	15279000	0	0	0	0	0	0	0	0	10953000	0
Q9BZZ5-2	API5	apoptosis inhibitor 5	S464	0.99901	11468000	17646000	8230300	22529000	3065600	4806600	8672300	35965000	10249000	6316100	12831000	7469900	13186000	13803000	2553000	9441300
O94826	TOMM70	translocase of outer mitochondrial membrane 70	S91	0.999865	11414000	10966000	0	17813000	0	0	0	16191000	0	0	10757000	0	0	9324100	0	0
Q14164	IKBKE	inhibitor of nuclear factor kappa B kinase subunit epsilon	S172	0.999985	11355000	7392700	0	0	0	0	0	0	0	0	0	0	0	0	0	0
Q12769	NUP160	nucleoporin 160	S1157	1	11103000	0	0	0	0	26292000	0	20465000	10622000	0	18508000	9341600	22648000	8520200	0	0
Q13428	TCOF1	treacle ribosome biogenesis factor 1	S381	1	11053000	0	22315000	18671000	10768000	36034000	13965000	39458000	34092000	13094000	39999000	16284000	74375000	0	0	0
O43318-2	MAP3K7	mitogen-activated protein kinase kinase kinase 7	S367	0.999678	10819000	0	0	0	0	0	15274000	0	0	0	21304000	18090000	0	0	0	0
P07900	HSP90AA1	heat shock protein 90 alpha family class A member 1	S231	1	10575000	11958000	0	3629900	0	0	9719500	5454300	0	11306000	0	6130100	8062300	0	3367900	19380000
Q7Z417	NUFIP2	nuclear FMR1 interacting protein 2	S572	0.804271	10234000	0	0	0	0	0	0	17026000	20496000	0	31708000	0	0	0	0	17614000
Q9NR30-1	DDX21	DExD-box helicase 21	S121	1	10152000	7876100	28054000	0	0	24798000	0	20788000	12517000	0	27011000	10364000	33656000	7112800	0	0
P51116	FXR2	FMR1 autosomal homolog 2	S603	0.99971	10149000	6538400	0	0	0	9358100	11167000	14647000	33269000	9634200	19627000	8137100	14097000	0	0	12596000
Q13547	HDAC1	histone deacetylase 1	S421	1	9720000	0	0	0	0	0	0	0	0	0	0	0	0	0	0	0
Q13547	HDAC1	histone deacetylase 1	S423	1	9720000	0	0	0	0	0	0	0	0	0	0	0	0	0	0	0
Q7Z417	NUFIP2	nuclear FMR1 interacting protein 2	S629	0.988774	9585600	7915600	9986400	5621000	0	10222000	19794000	18031000	16390000	13337000	19810000	11044000	15057000	0	0	17309000
P35658-2	NUP214	nucleoporin 214	S433	0.970135	9376300	8183300	11969000	0	7320200	8049400	8153400	0	0	5661100	7949800	0	0	8952700	8284200	6981800
P35658-2	NUP214	nucleoporin 214	T437	0.997705	9376300	8183300	11969000	0	7320200	8049400	8153400	0	0	5661100	7949800	0	0	8952700	8284200	6981800
P48681	NES	nestin	S894	1	9284200	4481500	0	0	0	0	0	0	0	0	6653700	0	0	0	0	0
Q13546	RIPK1	receptor interacting serine/threonine kinase 1	S331	0.56439	9141100	0	0	0	0	0	0	0	0	0	0	0	0	0	0	0
P42167	TMPO	thymopoietin	S184	0.976497	9047700	10695000	33867000	12018000	0	27510000	8879900	38514000	22124000	11965000	30001000	14097000	42954000	0	0	9700800
P48681	NES	nestin	T338	1	9038500	8774100	0	0	0	5110600	17645000	10874000	8202800	10366000	29375000	0	8454200	0	0	8207600
Q13546	RIPK1	receptor interacting serine/threonine kinase 1	S389	1	8783900	12158000	0	0	0	0	0	0	0	0	0	0	0	0	0	0
Q9NYJ8-1	TAB2	TGF-beta activated kinase 1 (MAP3K7) binding protein 2	T76	0.579443	7894200	0	0	14648000	0	13050000	0	0	0	0	0	11151000	0	0	0	0
P48681	NES	nestin	S1521	1	7491900	0	0	0	0	0	22128000	0	0	17773000	25176000	0	0	0	0	0
Q9UKV3-1	ACIN1	apoptotic chromatin condensation inducer 1	S216	1	7416900	7451200	31227000	10859000	3748600	28914000	0	27187000	11507000	0	33185000	0	53871000	6941200	4477000	0
Q13501-1	SQSTM1	sequestosome 1	S24	0.985141	6334400	0	0	18024000	12160000	29860000	12056000	0	9807100	33671000	39021000	33182000	18366000	0	0	0
Q8IYB3	SRRM1	serine and arginine repetitive matrix 1	S450	1	6291600	0	20919000	7951900	0	0	0	21536000	14244000	5380400	24418000	0	35856000	0	0	0
P49756-1	RBM25	RNA binding motif protein 25	S677	1	6196200	8594800	16897000	10867000	0	17144000	7767200	0	7843400	7216200	0	10885000	25314000	0	0	0
Q6PKG0-1	LARP1	La ribonucleoprotein 1, translational regulator	S225	0.998458	6097800	6898700	0	0	0	6570400	0	15574000	15110000	0	0	0	14303000	0	0	0
Q6PKG0-1	LARP1	La ribonucleoprotein 1, translational regulator	S228	1	6097800	6898700	0	0	0	6570400	0	15574000	15110000	0	0	0	14303000	0	0	5097000
Q9Y520	PRRC2C	proline rich coiled-coil 2C	S924	0.912504	6039700	0	0	0	0	0	0	0	36124000	0	0	0	0	0	5957800	0
Q16666	IFI16	interferon gamma inducible protein 16	S153	0.999449	5583300	10945000	7612900	0	0	0	0	10117000	0	0	0	0	0	4099900	8012300	0
Q9H0D6-1	XRN2	5'-3' exoribonuclease 2	S499	1	5165100	0	7672600	7007300	0	0	0	0	8954000	5828300	23288000	0	0	0	5211000	5867000
Q9H0D6-1	XRN2	5'-3' exoribonuclease 2	S501	1	5165100	0	7672600	7007300	0	0	0	0	8954000	5828300	23288000	0	0	0	5211000	5867000
Q15025	TNIP1	TNFAIP3 interacting protein 1	S284	0.971911	4340700	0	0	0	0	0	0	0	0	0	0	0	0	0	0	0
O43318-2	MAP3K7	mitogen-activated protein kinase kinase kinase 7	S445	0.904484	4019600	0	0	11556000	10964000	9715500	0	0	0	0	0	0	0	0	0	0
P20042	EIF2S2	eukaryotic translation initiation factor 2 subunit beta	S2	1	3398300	3751900	4044600	4378800	0	1436000	0	4862100	0	0	0	0	0	2679400	4429100	2874500
A6NC57-2	ANKRD62	ankyrin repeat domain 62	T337	1	0	0	0	0	0	0	0	0	0	0	8953800	0	0	0	0	0
A6NC57-2	ANKRD62	ankyrin repeat domain 62	T339	1	0	0	0	0	0	0	0	0	0	0	8953800	0	0	0	0	0
A6NC57-2	ANKRD62	ankyrin repeat domain 62	T341	1	0	0	0	0	0	0	0	0	0	0	8953800	0	0	0	0	0
O00567	NOP56	NOP56 ribonucleoprotein	S519	0.568308	0	0	0	0	0	0	0	0	0	0	10130000	0	0	0	0	0
O00567	NOP56	NOP56 ribonucleoprotein	S520	0.984332	0	0	0	0	0	0	0	0	0	0	0	0	10644000	0	0	0
O15014	ZNF609	zinc finger protein 609	S413	0.995076	0	0	0	0	0	0	8486500	0	0	0	11426000	6214800	0	0	0	9659700
O15231	ZNF185	zinc finger protein 185 with LIM domain	Y12	0.999984	0	0	0	0	0	0	0	0	0	0	0	0	0	0	0	0
O43166	SIPA1L1	signal induced proliferation associated 1 like 1	S1528	0.995815	0	0	0	0	0	0	0	0	0	0	0	0	0	0	0	0
O43166	SIPA1L1	signal induced proliferation associated 1 like 1	S1421	0.499887	0	0	0	0	0	0	0	0	0	0	0	0	0	0	0	0
O43166	SIPA1L1	signal induced proliferation associated 1 like 1	S1422	0.499887	0	0	0	0	0	0	0	0	0	0	0	0	0	0	0	0
O43318-2	MAP3K7	mitogen-activated protein kinase kinase kinase 7	S427	0.544624	0	0	0	0	4437400	0	0	0	0	0	0	6503900	0	0	0	0
O60264	SMARCA5	SNF2 related chromatin remodeling ATPase 5	S66	0.996748	0	0	0	0	0	7190900	0	0	0	0	0	0	0	0	0	0
O60762	DPM1	dolichyl-phosphate mannosyltransferase subunit 1, catalytic	S7	0.65571	0	0	0	0	0	16681000	0	0	0	0	0	0	0	14723000	0	14302000
O60832-1	DKC1	dyskerin pseudouridine synthase 1	S494	0.52782	0	0	0	0	0	0	0	0	0	0	11338000	0	0	0	0	0
O60832-1	DKC1	dyskerin pseudouridine synthase 1	T497	0.575325	0	0	0	0	0	10222000	0	0	0	0	0	0	0	0	0	0
O60841	EIF5B	eukaryotic translation initiation factor 5B	S214	0.999967	0	0	0	0	0	0	0	0	0	0	0	0	0	8048500	0	0
O75083	WDR1	WD repeat domain 1	S11	1	0	0	0	0	9232800	0	0	0	0	0	0	0	29353000	0	0	0
O75083	WDR1	WD repeat domain 1	Y3	1	0	0	0	0	9232800	0	0	0	0	0	0	0	29353000	0	0	0
O75190	DNAJB6	DnaJ heat shock protein family (Hsp40) member B6	S277	1	0	0	10140000	0	0	0	11405000	8711600	8799300	4972100	12105000	0	13733000	0	0	10736000
O75475-1	PSIP1	PC4 and SRSF1 interacting protein 1	S105	0.496733	0	0	0	0	0	0	0	0	0	0	0	0	0	0	0	0
O75475-1	PSIP1	PC4 and SRSF1 interacting protein 1	S106	0.496733	0	0	0	0	0	0	0	0	0	0	0	0	0	0	0	0
O75475-1	PSIP1	PC4 and SRSF1 interacting protein 1	S275	0.998616	0	0	0	0	0	6290700	0	0	0	0	0	0	0	0	0	0
O75494	SRSF10	serine and arginine rich splicing factor 10	S157	0.982783	0	0	0	0	0	9528700	0	0	0	0	0	0	11215000	0	0	0
O75643-1	SNRNP200	small nuclear ribonucleoprotein U5 subunit 200	S225	1	0	0	0	0	0	0	0	0	0	0	0	0	0	0	0	0
O76021	RSL1D1	ribosomal L1 domain containing 1	S427	0.999991	0	0	0	0	0	0	0	6445300	0	0	0	5636500	9747600	0	0	0
O95793	STAU1	staufen double-stranded RNA binding protein 1	S278	0.49994	0	0	0	0	0	0	0	0	0	0	13681000	0	0	0	0	5108800
O95793	STAU1	staufen double-stranded RNA binding protein 1	T277	0.49994	0	0	0	0	0	0	0	0	0	0	13681000	0	0	0	0	5108800
P02545	LMNA	lamin A/C	S403	0.82172	0	29435000	0	0	0	0	0	0	0	0	82596000	0	123520000	22285000	0	0
P02545	LMNA	lamin A/C	S404	0.935761	0	29435000	89303000	0	9800500	0	0	85049000	0	0	82596000	31528000	0	0	15367000	0
P02545	LMNA	lamin A/C	S407	0.999753	0	29435000	89303000	0	9800500	0	0	85049000	0	0	82596000	31528000	123520000	22285000	15367000	0
P02545	LMNA	lamin A/C	S22	0.900627	0	17200000	0	0	0	0	21304000	0	0	0	0	0	33479000	15087000	0	26884000
P05387	RPLP2	ribosomal protein lateral stalk subunit P2	S105	0.942153	0	4944900	0	0	6303700	7061100	0	9055900	0	0	6257400	0	6678000	0	6083900	4716600
P06748	NPM1	nucleophosmin 1	T78	0.390578	0	0	0	0	0	0	0	0	0	0	0	0	0	0	0	0
P07910-2	HNRNPC	heterogeneous nuclear ribonucleoprotein C	S220	1	0	0	0	20468000	8893400	0	0	49675000	0	13259000	0	0	0	0	12205000	5545300
P08651	NFIC	nuclear factor I C	S289	0.666953	0	0	0	0	0	0	0	9779800	0	0	0	0	0	0	0	0
P08651	NFIC	nuclear factor I C	S290	0.921033	0	0	15481000	0	0	14837000	0	0	9340500	0	12276000	0	0	0	0	10556000
P08670	VIM	vimentin	S205	0.947846	0	0	0	0	0	0	7168100	0	0	0	0	0	0	0	0	0
P08670	VIM	vimentin	S412	0.997888	0	0	9806200	0	0	24061000	25697000	33954000	24761000	15935000	41953000	0	31057000	0	0	21287000
P08670	VIM	vimentin	S409	0.549166	0	0	0	0	0	0	0	0	0	0	8731500	0	0	0	0	0
P08670	VIM	vimentin	S261	0.996641	0	0	0	0	0	0	14898000	0	0	11598000	0	0	0	0	0	0
P08670	VIM	vimentin	S325	0.973651	0	0	0	0	0	16444000	23091000	0	0	28174000	0	12521000	0	0	0	0
P08670	VIM	vimentin	S55	0.642351	0	0	0	0	0	0	0	0	0	0	0	0	0	0	0	0
P08670	VIM	vimentin	S47	0.922198	0	0	0	0	0	0	15444000	0	0	0	28937000	0	0	0	0	0
P08670	VIM	vimentin	T458	0.686828	0	0	0	0	26820000	0	0	0	44030000	0	39330000	0	0	11154000	0	0
P08670	VIM	vimentin	T336	0.698408	0	0	0	0	0	0	0	0	0	0	0	0	0	0	0	0
P09651-1	HNRNPA1	heterogeneous nuclear ribonucleoprotein A1	S6	0.999996	0	0	48754000	0	0	42354000	26598000	48972000	48781000	29670000	58990000	0	84577000	16372000	19980000	31551000
P11217	PYGM	glycogen phosphorylase, muscle associated	T229	0.323541	0	0	0	0	0	0	0	0	0	0	0	0	0	0	0	0
P11388-1	TOP2A	DNA topoisomerase II alpha	S1106	0.999999	0	0	11531000	0	0	14037000	0	0	0	0	0	0	0	0	3421600	0
P16070	CD44	CD44 molecule (IN blood group)	S638	0.999	0	0	0	16053000	0	0	0	0	0	0	0	0	0	0	0	0
P16402	H1-3	H1.3 linker histone, cluster member	T18	0.999969	0	0	0	0	0	0	0	0	0	0	16736000	0	15835000	0	0	0
P16989-1	YBX3	Y-box binding protein 3	S34	0.936677	0	0	0	0	0	0	24539000	0	0	0	0	15810000	0	0	0	15990000
P17096-1	HMGA1	high mobility group AT-hook 1	S99	1	0	0	14637000	0	0	21661000	0	0	0	0	15540000	4364100	23321000	0	0	0
P17096-1	HMGA1	high mobility group AT-hook 1	S102	0.99995	0	0	49345000	26808000	0	84311000	0	16266000	9000100	0	42188000	0	62734000	12459000	0	0
P17096-1	HMGA1	high mobility group AT-hook 1	S103	0.999985	0	0	41075000	12151000	0	67599000	0	12280000	0	0	37084000	0	52480000	5358100	0	0
P18583	SON	SON DNA and RNA binding protein	S2129	0.999998	0	0	11658000	0	0	17148000	0	0	0	0	0	0	17265000	0	0	0
P18583	SON	SON DNA and RNA binding protein	S1556	0.971441	0	0	9971800	0	0	0	0	0	0	0	0	0	0	0	0	0
P18583	SON	SON DNA and RNA binding protein	T1555	0.61455	0	0	0	0	0	10027000	0	0	0	0	0	0	0	0	0	0
P19338	NCL	nucleolin	S145	1	0	7507700	0	0	0	0	0	0	0	0	0	0	0	0	0	0
P23246-1	SFPQ	splicing factor proline and glutamine rich	S273	0.990383	0	0	0	0	0	0	0	0	0	0	0	0	0	0	0	0
P23528	CFL1	cofilin 1	S3	1	0	6996600	0	14123000	0	0	0	56378000	12508000	9144700	14946000	9697200	9008100	0	0	23995000
P24534	EEF1B2	eukaryotic translation elongation factor 1 beta 2	S106	0.999994	0	0	19687000	30467000	0	0	0	45476000	0	0	23862000	0	0	24115000	0	20823000
P26599	PTBP1	polypyrimidine tract binding protein 1	S140	0.499929	0	0	0	0	0	6596400	0	0	0	0	0	0	0	0	0	0
P26599	PTBP1	polypyrimidine tract binding protein 1	S141	0.960328	0	0	0	0	0	6596400	0	9013300	0	0	8579100	0	7483100	0	0	0
P29590	PML	PML nuclear body scaffold	S504	0.5	0	0	0	0	0	17247000	0	14787000	9698600	0	13086000	0	19681000	0	0	0
P29590	PML	PML nuclear body scaffold	S505	0.83942	0	0	13766000	0	0	17247000	0	14787000	9698600	0	13086000	0	19681000	0	0	0
P31943	HNRNPH1	heterogeneous nuclear ribonucleoprotein H1	S104	0.999998	0	0	9090500	0	8573100	18385000	0	11433000	0	0	21632000	0	16768000	0	0	10266000
P38159-1	RBMX	RNA binding motif protein X-linked	S208	0.999999	0	0	13536000	0	0	20535000	0	12624000	0	0	13011000	0	0	0	0	0
P38432	COIL	coilin	T122	1	0	0	4704100	0	0	5493000	0	0	0	0	0	0	0	0	0	0
P38646	HSPA9	heat shock protein family A (Hsp70) member 9	S48	0.99986	0	14455000	0	0	0	0	18496000	0	0	18953000	0	0	0	0	0	0
P38646	HSPA9	heat shock protein family A (Hsp70) member 9	Y46	0.999853	0	14455000	0	0	0	0	18496000	0	0	18953000	0	0	0	0	0	0
P42166	TMPO	thymopoietin	S66	0.999997	0	0	12059000	0	0	14626000	0	0	11243000	0	0	0	11898000	0	0	0
P42166	TMPO	thymopoietin	S67	0.999985	0	0	12059000	0	0	14626000	0	0	11243000	0	0	0	11898000	0	0	0
P42694	HELZ	helicase with zinc finger	S1763	0.640089	0	11697000	0	0	0	0	0	0	0	12066000	0	0	0	0	0	0
P42694	HELZ	helicase with zinc finger	S1764	0.265633	0	0	0	0	0	0	0	0	0	0	0	0	0	0	0	0
P42694	HELZ	helicase with zinc finger	S1765	0.265633	0	0	0	0	0	0	0	0	0	0	0	0	0	0	0	0
P42694	HELZ	helicase with zinc finger	S1766	0.314196	0	0	0	0	0	0	0	0	0	0	0	0	0	0	0	0
P43243	MATR3	matrin 3	S598	0.999916	0	16680000	96275000	14453000	12405000	94712000	35567000	41974000	53894000	11469000	97486000	19723000	138160000	17841000	8783600	23044000
P43243	MATR3	matrin 3	S604	0.997199	0	16680000	47918000	14453000	7005600	46518000	18409000	0	29085000	11469000	51065000	0	67685000	9924400	8783600	11893000
P43243	MATR3	matrin 3	S606	0.5	0	0	0	0	0	46518000	0	0	0	0	0	0	0	0	0	0
P43243	MATR3	matrin 3	S188	0.999999	0	0	0	30872000	12315000	0	27184000	57467000	0	23351000	69415000	41267000	123960000	18005000	0	22480000
P46013	MKI67	marker of proliferation Ki-67	S357	1	0	0	0	0	0	0	0	0	0	0	0	0	7249600	0	0	0
P46087	NOP2	NOP2 nucleolar protein	S732	0.853657	0	0	0	0	0	0	0	0	0	0	0	0	11369000	0	0	0
P48634-1	PRRC2A	proline rich coiled-coil 2A	S808	0.497513	0	0	0	0	0	0	0	0	0	0	0	0	0	0	0	0
P48634-1	PRRC2A	proline rich coiled-coil 2A	S342	1	0	10943000	0	0	0	0	0	0	0	0	0	0	0	0	0	10939000
P48634-1	PRRC2A	proline rich coiled-coil 2A	S350	1	0	10943000	0	0	0	0	0	0	0	0	0	0	0	0	0	10939000
P48634-1	PRRC2A	proline rich coiled-coil 2A	T807	0.497513	0	0	0	0	0	0	0	0	0	0	0	0	0	0	0	0
P48651	PTDSS1	phosphatidylserine synthase 1	S442	0.999998	0	21096000	0	22602000	0	18689000	15743000	30737000	16934000	11521000	20170000	0	21812000	14512000	13851000	0
P48681	NES	nestin	S1175	1	0	0	0	0	0	0	0	0	0	0	11728000	0	6045400	0	0	0
P48681	NES	nestin	S578	1	0	0	9219800	0	0	8677700	0	5340400	4704900	0	21347000	0	0	0	0	0
P48681	NES	nestin	S931	0.81536	0	0	39322000	0	0	0	0	0	0	0	0	0	0	15127000	0	0
P48681	NES	nestin	S455	0.817307	0	0	0	0	0	0	0	0	0	50649000	0	0	0	0	0	0
P48681	NES	nestin	S465	0.546448	0	0	0	0	0	0	0	0	0	0	462630000	0	0	0	0	0
P48681	NES	nestin	S475	0.600214	0	31726000	0	0	0	0	38913000	23739000	0	19320000	0	19702000	27331000	0	7309900	21658000
P48681	NES	nestin	S1571	0.652216	0	0	0	0	0	44680000	63211000	0	0	0	0	0	0	0	0	44690000
P48681	NES	nestin	S1489	0.448963	0	0	0	0	0	0	0	0	0	0	0	0	0	0	0	0
P48681	NES	nestin	S1496	0.950734	0	0	0	0	0	0	0	0	0	10163000	0	0	0	0	0	0
P48681	NES	nestin	S1498	0.739415	0	0	0	0	0	0	13209000	0	0	0	0	0	0	0	0	0
P48681	NES	nestin	S790	1	0	0	0	0	0	0	11107000	0	11613000	0	0	0	0	0	0	0
P48681	NES	nestin	T839	0.56154	0	0	0	0	0	0	51749000	0	0	0	0	0	0	0	0	0
P48681	NES	nestin	T845	0.464956	0	0	0	0	0	0	0	0	0	0	0	0	0	0	0	0
P49736	MCM2	minichromosome maintenance complex component 2	S139	1	0	0	0	12166000	0	0	0	16771000	0	0	0	0	0	0	0	0
P49792	RANBP2	RAN binding protein 2	S2900	1	0	6763300	8739600	0	0	9674400	0	16412000	0	0	0	0	16791000	0	0	0
P49916	LIG3	DNA ligase 3	S123	0.921255	0	0	0	0	0	0	0	0	0	0	0	0	0	0	0	0
P50402	EMD	emerin	S171	0.484424	0	0	0	0	0	0	0	0	0	0	0	0	0	0	0	0
P50402	EMD	emerin	S49	0.453226	0	0	0	0	0	0	0	0	0	0	0	0	0	0	0	0
P51114-1	FXR1	FMR1 autosomal homolog 1	S409	0.955106	0	0	0	0	0	0	25307000	0	19393000	0	23351000	0	19903000	0	0	0
P51114-1	FXR1	FMR1 autosomal homolog 1	S485	0.991126	0	0	0	0	0	0	0	17404000	21275000	9372800	0	10197000	22755000	0	0	0
P51114-1	FXR1	FMR1 autosomal homolog 1	S494	0.352729	0	0	0	0	0	0	0	0	0	0	0	0	0	0	0	0
P51114-1	FXR1	FMR1 autosomal homolog 1	S496	0.236581	0	0	0	0	0	0	0	0	0	0	0	0	0	0	0	0
P51114-1	FXR1	FMR1 autosomal homolog 1	S499	0.236581	0	0	0	0	0	0	0	0	0	0	0	0	0	0	0	0
P51114-1	FXR1	FMR1 autosomal homolog 1	T500	0.236581	0	0	0	0	0	0	0	0	0	0	0	0	0	0	0	0
P51116	FXR2	FMR1 autosomal homolog 2	S453	0.889168	0	0	0	0	0	0	12974000	0	8965000	0	0	10092000	17662000	0	0	0
P51116	FXR2	FMR1 autosomal homolog 2	S601	0.999847	0	0	0	0	0	0	10886000	0	0	0	14378000	0	13528000	0	0	0
P51116	FXR2	FMR1 autosomal homolog 2	S566	0.999981	0	0	12918000	0	0	11413000	22547000	20531000	22848000	16147000	21696000	0	23876000	0	0	18095000
P51116	FXR2	FMR1 autosomal homolog 2	T455	0.570672	0	0	0	0	0	0	0	0	0	10437000	0	0	0	0	0	0
P51858	HDGF	heparin binding growth factor	S165	1	0	0	0	20378000	0	0	0	52323000	0	0	13569000	0	15908000	0	0	20421000
P51991-1	HNRNPA3	heterogeneous nuclear ribonucleoprotein A3	S358	0.998693	0	7275700	14805000	0	0	12606000	0	19281000	13046000	0	16402000	6435400	18030000	4475100	5219900	0
P52926-1	HMGA2	high mobility group AT-hook 2	S101	0.966538	0	0	29588000	0	0	44298000	0	16363000	10275000	0	16286000	0	31502000	7352400	0	0
P52926-1	HMGA2	high mobility group AT-hook 2	S44	0.999997	0	5133100	21925000	6708500	2838100	38725000	6092800	25493000	14842000	5324100	28604000	9261000	42889000	4548300	0	4579100
P52948	NUP98	nucleoporin 98 and 96 precursor	S623	0.99935	0	0	0	0	0	10416000	0	0	0	0	0	0	0	0	0	0
P52948	NUP98	nucleoporin 98 and 96 precursor	S888	1	0	0	10430000	0	0	7771300	0	9100200	0	0	0	0	11631000	0	0	0
P55081	MFAP1	microfibril associated protein 1	T267	1	0	0	10170000	0	0	9670700	0	0	0	0	0	0	11154000	0	0	0
P60174	TPI1	triosephosphate isomerase 1	S58	1	0	0	0	15299000	0	0	0	28572000	7551300	0	11103000	0	9033500	8293200	0	11005000
P60468	SEC61B	SEC61 translocon subunit beta	S19	0.467587	0	0	0	0	0	0	0	0	0	0	0	0	0	0	0	0
P61978-2	HNRNPK	heterogeneous nuclear ribonucleoprotein K	S121	0.24214	0	0	0	0	0	0	0	0	0	0	0	0	0	0	0	0
P61978-2	HNRNPK	heterogeneous nuclear ribonucleoprotein K	T118	0.418398	0	0	0	0	0	0	0	0	0	0	0	0	0	0	0	0
P61978-2	HNRNPK	heterogeneous nuclear ribonucleoprotein K	T120	0.24214	0	0	0	0	0	0	0	0	0	0	0	0	0	0	0	0
P62070	RRAS2	RAS related 2	S151	0.998547	0	0	0	5316500	0	0	7871800	0	0	0	0	0	0	0	0	0
P62995	TRA2B	transformer 2 beta homolog	S14	1	0	0	0	0	0	0	0	0	0	0	0	0	12887000	0	0	0
P63165-1	SUMO1	small ubiquitin like modifier 1	S2	1	0	0	9468400	0	0	0	0	14168000	0	0	9786800	4983200	15125000	2546500	2297400	0
P67809	YBX1	Y-box binding protein 1	S174	0.999998	0	18797000	0	11376000	0	15139000	0	30994000	19753000	0	27213000	10946000	29691000	7902400	0	10242000
P67809	YBX1	Y-box binding protein 1	S176	0.967843	0	0	0	0	0	0	0	0	19753000	0	0	0	18811000	0	0	16590000
P67809	YBX1	Y-box binding protein 1	S167	0.499209	0	0	0	0	0	0	0	0	0	0	0	0	0	0	0	0
Q02241-1	KIF23	kinesin family member 23	S867	1	0	0	0	0	0	0	0	0	0	0	0	0	13727000	0	0	0
Q03111	MLLT1	MLLT1 super elongation complex subunit	S292	0.99925	0	0	0	6208000	0	0	0	0	0	0	0	0	11049000	0	0	0
Q03135-2	CAV1	caveolin 1	S6	1	0	0	0	0	0	0	0	0	0	0	0	0	0	0	0	0
Q07866	KLC1	kinesin light chain 1	S93	0.968675	0	0	0	0	0	0	285560000	0	0	0	0	104230000	0	0	0	0
Q09161	NCBP1	nuclear cap binding protein subunit 1	S22	0.858761	0	9922600	0	6192100	0	0	9263100	0	0	0	16071000	0	0	0	0	8109500
Q09161	NCBP1	nuclear cap binding protein subunit 1	T21	0.498482	0	0	0	0	0	0	0	0	0	0	0	0	0	0	0	0
Q09666-1	AHNAK	AHNAK nucleoprotein	S5841	0.873791	0	0	0	7945200	0	0	0	0	0	0	0	0	0	0	0	0
Q09666-1	AHNAK	AHNAK nucleoprotein	S216	0.987662	0	7214500	0	0	0	0	0	0	0	0	0	0	0	0	0	0
Q0ZGT2-2	NEXN	nexilin F-actin binding protein	S80	1	0	5053500	8931100	0	0	24286000	9608500	19799000	12386000	0	0	5816900	18791000	0	0	0
Q0ZGT2	NEXN	nexilin F-actin binding protein	S16	1	0	5053500	8931100	0	0	24286000	9608500	19799000	12386000	0	0	5816900	18791000	0	0	0
Q12797	ASPH	aspartate beta-hydroxylase	S28	0.529832	0	0	0	0	0	0	0	6996300	0	0	0	0	0	0	0	0
Q12888-1	TP53BP1	tumor protein p53 binding protein 1	S1113	0.499731	0	0	0	0	0	0	0	0	0	0	0	0	0	0	0	0
Q12888-1	TP53BP1	tumor protein p53 binding protein 1	S1114	0.499731	0	0	0	0	0	0	0	0	0	0	0	0	0	0	0	0
Q12906	ILF3	interleukin enhancer binding factor 3	S476	0.335734	0	0	0	0	0	0	0	0	0	0	0	0	0	0	0	0
Q12906	ILF3	interleukin enhancer binding factor 3	S477	0.335734	0	0	0	0	0	0	0	0	0	0	0	0	0	0	0	0
Q12906	ILF3	interleukin enhancer binding factor 3	S482	0.726121	0	25493000	0	0	0	0	0	53324000	0	0	49695000	0	62261000	0	0	24821000
Q12906	ILF3	interleukin enhancer binding factor 3	T486	0.468804	0	0	0	0	0	0	0	0	0	0	0	0	0	0	0	0
Q12933	TRAF2	TNF receptor associated factor 2	S11	0.999949	0	0	15113000	0	0	11673000	0	0	0	0	0	0	0	0	0	0
Q12933	TRAF2	TNF receptor associated factor 2	T7	0.969449	0	0	15113000	0	0	11673000	0	0	0	0	0	0	0	0	0	0
Q12996-1	CSTF3	cleavage stimulation factor subunit 3	S691	1	0	0	24502000	0	0	18823000	0	29735000	0	0	25213000	0	27863000	0	0	0
Q13085	ACACA	acetyl-CoA carboxylase alpha	S1294	0.85934	0	0	22394000	0	23728000	0	0	0	0	27877000	0	0	0	0	39078000	20725000
Q13085	ACACA	acetyl-CoA carboxylase alpha	S1238	0.707387	0	0	10965000	0	0	0	0	0	0	0	0	0	0	0	0	0
Q13085	ACACA	acetyl-CoA carboxylase alpha	S1240	0.311681	0	0	0	0	0	0	0	0	0	0	0	0	0	0	0	0
Q13085	ACACA	acetyl-CoA carboxylase alpha	S1241	0.311681	0	0	0	0	0	0	0	0	0	0	0	0	0	0	0	0
Q13085	ACACA	acetyl-CoA carboxylase alpha	T1249	0.311681	0	0	0	0	0	0	0	0	0	0	0	0	0	0	0	0
Q13185	CBX3	chromobox 3	S93	0.99922	0	0	0	0	0	0	0	8818900	0	0	0	0	0	3028900	0	0
Q13185	CBX3	chromobox 3	S97	0.641777	0	0	0	0	0	0	0	8818900	0	0	0	0	0	0	0	0
Q13242	SRSF9	serine and arginine rich splicing factor 9	S211	1	0	0	24043000	0	0	0	0	0	0	0	31729000	0	25682000	0	0	0
Q13263	TRIM28	tripartite motif containing 28	S50	0.703793	0	0	0	19097000	0	0	0	0	0	0	0	0	0	0	0	0
Q13428	TCOF1	treacle ribosome biogenesis factor 1	S1351	1	0	0	0	0	0	25167000	9026100	25603000	17203000	6819600	23158000	0	33918000	3475200	0	0
Q13428	TCOF1	treacle ribosome biogenesis factor 1	S1379	0.999906	0	0	7476700	0	0	8903900	0	13318000	12563000	0	0	0	18994000	0	0	0
Q13428	TCOF1	treacle ribosome biogenesis factor 1	S582	0.499609	0	0	0	0	0	0	0	0	0	0	0	0	0	0	0	0
Q13428	TCOF1	treacle ribosome biogenesis factor 1	S583	0.60219	0	0	0	0	0	0	0	0	11057000	0	0	0	0	0	0	0
Q13428	TCOF1	treacle ribosome biogenesis factor 1	T581	0.427718	0	0	0	0	0	0	0	0	0	0	0	0	0	0	0	0
Q13490-1	BIRC2	baculoviral IAP repeat containing 2	S140	0.960778	0	0	0	24636000	0	33373000	0	0	0	0	22100000	11705000	0	0	0	0
Q13490-1	BIRC2	baculoviral IAP repeat containing 2	T142	0.485404	0	0	0	0	0	0	0	0	0	0	0	0	0	0	0	0
Q13501-1	SQSTM1	sequestosome 1	S365	0.61461	0	0	0	0	0	21970000	0	0	0	0	0	0	0	0	0	0
Q13501-1	SQSTM1	sequestosome 1	S366	0.918593	0	0	0	11931000	10068000	0	9839800	0	0	31926000	25991000	25355000	0	0	9277100	0
Q13501-1	SQSTM1	sequestosome 1	S332	0.999972	0	0	0	0	0	15786000	0	0	0	18955000	26181000	0	0	0	0	0
Q13501-1	SQSTM1	sequestosome 1	S272	0.99927	0	0	0	0	0	7435700	0	0	0	8599900	13000000	0	0	0	0	0
Q13501-1	SQSTM1	sequestosome 1	S28	0.61366	0	0	0	0	0	0	0	13072000	0	0	0	0	0	0	10216000	0
Q13501-1	SQSTM1	sequestosome 1	S282	0.330217	0	0	0	0	0	0	0	0	0	0	0	0	0	0	0	0
[truncated: 149 more rows]
