# Supplementary material for: Inhibition of TBK1/IKKε mediated RIPK1 phosphorylation sensitizes tumors to immune cell killing
Source: Cell Death Discov. 2025 Nov 28;11:551. doi: 10.1038/s41420-025-02841-x (PMC12663160; doi:10.1038/s41420-025-02841-x)
Supplement: Supplementary file 7 — Source Data for Figure 2D [file 41420_2025_2841_MOESM7_ESM.xlsx]

## Sheet: sgRNF31_AP_proteome
MasterProtein Accession	Gene Name	Description	# Peptides	# PSM	sgCTRL_TNF_BR1	sgCTRL_TNF_BR2	sgCTRL_TNF_BR3	sgCTRL_TNF+HOPIN8_BR1	sgCTRL_TNF+HOPIN8_BR2	sgCTRL_TNF+HOPIN8_BR3	sgRNF31_TNF_BR1	sgRNF31_TNF_BR2	sgRNF31_TNF_BR3	sgRNF31_TNF+HOPIN8_BR1	sgRNF31_TNF+HOPIN8_BR2	sgRNF31_TNF+HOPIN8_BR3	negCtrl_BR1	negCtrl_BR2	negCtrl_BR3	negCtrl_BR4
P08670	VIM	Vimentin [OS=Homo sapiens]	144	22742	36.6764	36.5182	36.1374	36.0852	36.2734	36.3719	36.6933	36.1431	36.2866	36.5414	36.6196	36.6488	35.7186	35.7563	36.3709	36.131
Q15149-1	PLEC	plectin [OS=Homo sapiens]	523	16004	33.7875	33.999	33.6654	33.0745	32.6559	33.8342	34.0361	33.7453	34.0789	33.779	34.1225	33.8502	33.0689	32.9959	33.9805	33.8132
Q15149-4	PLEC	Isoform 4 of Plectin [OS=Homo sapiens]	510	15387	24.3538	24.5267	24.5298	23.7987	23.4292	24.3939	24.6325	24.3595	24.5712	24.2093	24.7599	24.2171	23.7219	23.6195	24.4585	24.4337
Q15149-8	PLEC	Isoform 8 of Plectin [OS=Homo sapiens]	509	15343	22.5021	22.4507	22.1091	21.2467	21.0099	22.0765	22.0698	22.058	22.2999	21.733	21.8843	22.0615	21.6973	21.9506	22.3333	22.0233
Q15149-3	PLEC	Isoform 3 of Plectin [OS=Homo sapiens]	509	15334	23.9323	24.2639	23.8671	23.0766	22.4984	23.8902	24.2266	23.8734	24.1847	23.9493	24.3306	24.0078	22.8911	23.1223	24.0355	23.8171
Q15149-6	PLEC	Isoform 6 of Plectin [OS=Homo sapiens]	509	15315			19.5533							18.8667
Q9HCC0-1	MCCC2	Methylcrotonoyl-CoA carboxylase beta chain, mitochondrial [OS=Homo sapiens]	77	13588	35.1207	35.1337	34.9372	34.9146	35.428	35.0745	34.8731	34.2575	34.4491	35.116	34.6258	34.8807	35.4814	35.3369	34.7675	34.3282
P35579-1	MYH9	Myosin-9 [OS=Homo sapiens]	262	9033	32.5938	33.1162	32.6332	33.1108	32.5131	33.2466	33.3706	33.0564	32.5321	33.1402	32.6395	32.663	32.5519	33.284	32.6132	32.4088
P04264	KRT1	Keratin, type II cytoskeletal 1 [OS=Homo sapiens]	109	7890	34.2233	33.8212	34.8318	34.969	35.1021	33.2644	34.0262	34.0231	34.9687	33.962	34.3805	34.4369	34.7209	34.7467	34.4224	34.8084
P48681	NES	Nestin [OS=Homo sapiens]	175	7619	33.0823	32.9177	32.3666	32.2527	32.2223	32.6637	33.1369	32.5956	32.7767	32.9599	33.1662	32.9745	31.6397	31.7877	32.6522	32.4902
P05166-1	PCCB	propionyl-CoA carboxylase beta chain, mitochondrial [OS=Homo sapiens]	62	6833	34.2392	34.2655	34.0249	34.0463	34.4724	34.1945	33.7004	33.1566	33.287	34.1294	33.3687	33.8169	34.5286	34.4127	33.6206	33.2497
P35579-2	MYH9	Isoform 2 of Myosin-9 [OS=Homo sapiens]	168	5974
P35527	KRT9	Keratin, type I cytoskeletal 9 [OS=Homo sapiens]	78	5635	33.0743	32.5934	33.8372	33.9607	33.8182	32.2359	32.4829	32.8668	34.2206	32.8504	33.4803	33.3361	33.0083	33.7108	33.3375	33.7357
P35908	KRT2	Keratin, type II cytoskeletal 2 epidermal [OS=Homo sapiens]	84	5628	32.5578	32.4932	33.1754	33.3767	34.0037	32.0117	32.9449	32.5799	33.4732	32.5752	32.7621	32.7711	33.4889	33.2507	33.2292	33.2459
Q13085-1	ACACA	Acetyl-CoA carboxylase 1 [OS=Homo sapiens]	166	5537	24.344	24.4442	24.6893	23.9529	24.5046	24.4299	24.0414	23.8557	23.7631	24.0294	23.1496	23.4178	24.6843	24.6585	24.3375	23.6231
Q13085-4	ACACA	Isoform 4 of Acetyl-CoA carboxylase 1 [OS=Homo sapiens]	167	5479	31.7832	31.8494	31.8599	31.4168	31.9855	31.7814	31.4198	31.2235	31.3588	31.5046	30.771	31.0487	32.316	32.314	31.771	30.9165
Q15233	NONO	Non-POU domain-containing octamer-binding protein [OS=Homo sapiens]	69	4671	32.4146	32.7546	32.5453	31.9046	31.3863	32.7068	33.5185	33.342	33.5988	33.2389	33.5136	33.3004	32.1743	32.0425	33.5106	33.2114
P23246-1	SFPQ	splicing factor, proline- and glutamine-rich [OS=Homo sapiens]	82	4230	32.7136	32.943	32.7414	32.0397	31.8439	32.8743	33.7221	33.5147	33.79	33.4551	33.7012	33.3963	32.2063	32.1564	33.6627	33.5016
P60709	ACTB	Actin, cytoplasmic 1 [OS=Homo sapiens]	40	4116	32.7072	32.7568	32.7217	32.9361	32.0494	33.8407	33.2516	33.7931	33.3561	33.2224	33.3392	33.0319	32.2949	32.534	32.5357	33.5996
Q96RQ3	MCCC1	Methylcrotonoyl-CoA carboxylase subunit alpha, mitochondrial [OS=Homo sapiens]	65	3775	32.8276	32.6735	32.434	30.8478	31.3796	31.1265	32.5328	31.9759	32.135	31.343	30.7581	31.0123	32.9739	31.4143	32.4362	30.4945
P21333	FLNA	Filamin-A [OS=Homo sapiens]	147	3407	30.4164	30.6325	29.9248	30.7621	29.7753	30.1492	29.9219	30.5442	29.7774	29.8551	29.7172	29.7266	30.7845	30.0967	30.3426	29.9041
Q09666-1	AHNAK	Neuroblast differentiation-associated protein AHNAK [OS=Homo sapiens]	255	3047	29.5221	29.9319	29.2834	30.0538	29.0881	29.0789	29.3347	29.879	28.8845	29.2738	28.9535	29.0874	30.0623	29.1192	29.8288	28.6309
P78527	PRKDC	DNA-dependent protein kinase catalytic subunit [OS=Homo sapiens]	183	2844	29.8362	29.9271	29.474	29.8214	29.0423	29.6379	29.5586	29.8893	29.2016	29.5965	29.3891	29.3361	29.9498	29.5431	29.6886	29.5471
P04259	KRT6B	keratin, type II cytoskeletal 6B [OS=Homo sapiens]	72	2766	22.5395	21.5238	25.0144	25.7488	24.2713		21.6895	24.5591	26.1181	26.4349	25.9556	25.3446	24.1686	24.0628	25.1823	24.3732
P07437	TUBB	tubulin beta chain [OS=Homo sapiens]	38	2746	30.7464	30.9164	30.3341	30.9437	30.4953	30.3871	30.7297	31.0714	30.5421	30.7204	30.3485	30.3762	31.4212	30.7404	31.2507	30.3294
P68371	TUBB4B	Tubulin beta-4B chain [OS=Homo sapiens]	37	2675	27.7308	27.5943	26.8216	27.7942	27.4511	27.1849	27.7317	28.0473	27.3672	27.7087	27.2493	27.3261	28.3051	27.7216	28.0292	27.0072
P11142-1	HSPA8	Heat shock cognate 71 kDa protein [OS=Homo sapiens]	57	2472	31.2902	31.4882	31.1384	31.6435	31.2228	31.2498	31.3407	31.6217	31.1999	31.4032	31.2094	31.1088	31.7234	31.2482	31.5323	31.05
P11940-1	PABPC1	Polyadenylate-binding protein 1 [OS=Homo sapiens]	59	2425	30.8588	31.1504	30.8226	30.1711	29.8671	30.8852	31.7516	31.5372	31.8732	31.5538	31.7051	31.318	30.5218	30.4166	31.7818	31.4522
Q13885	TUBB2A	Tubulin beta-2A chain [OS=Homo sapiens]	32	2348	26.2683	26.2823	25.8516	26.1552	26.6457	25.6331	25.9294	25.8476	25.85	26.2671	25.6008	26.2724	26.6073	26.591	25.9847	25.6082
P10809	HSPD1	60 kDa heat shock protein, mitochondrial [OS=Homo sapiens]	61	2296	30.6445	30.6354	30.139	31.2896	30.4979	30.5093	30.2548	30.9351	29.7567	30.4905	30.3002	30.226	30.8086	30.4257	30.4231	29.9366
P02545	LMNA	Prelamin-A/C [OS=Homo sapiens]	86	2211	30.6175	30.7835	31.9785	30.6875	29.9559	32.016	30.4769	31.6031	31.1655	30.3428	31.328	30.9126	30.9459	31.1444	30.4713	32.0622
P04350	TUBB4A	Tubulin beta-4A chain [OS=Homo sapiens]	30	2140	21.2738	21.4829	17.5987	21.7865	21.8275	21.9355	22.0259	22.7313	22.665	22.3464	21.9291	21.4308	22.7008	22.2202	22.958	22.1034
Q13283	G3BP1	Ras GTPase-activating protein-binding protein 1 [OS=Homo sapiens]	29	2138	29.458	30.0326	29.7123	29.1051	28.4606	29.8845	30.6883	30.7117	30.943	30.5693	30.5456	30.1812	29.4382	29.5807	30.9274	30.5753
P11021	HSPA5	78 kDa glucose-regulated protein [OS=Homo sapiens]	54	2127	30.4884	30.4785	29.8773	31.0482	29.7043	30.0176	30.2553	30.9729	30.0887	30.4102	30.3758	30.4017	30.6578	29.7805	30.4409	30.1092
P38646	HSPA9	Stress-70 protein, mitochondrial [OS=Homo sapiens]	60	2124	30.5571	30.4033	29.6873	31.5335	31.2567	30.8595	29.8775	30.1808	29.4123	30.4284	30.2842	30.3351	30.0712	30.6198	29.7764	29.7548
P68133	ACTA1	Actin, alpha skeletal muscle [OS=Homo sapiens]	26	2105	24.5437	24.5451	25.3329	24.981	24.4852	26.014	25.7513	26.5567	25.8556	25.4195	26.8446	25.1827	24.8474	25.4222	25.0742	26.3909
P02545-2	LMNA	Isoform C of Prelamin-A/C [OS=Homo sapiens]	83	2101	25.6422	25.729	26.7757	25.5065	24.7424	26.7929	25.4335	26.597	26.0967	25.2691	26.2121	25.8483	25.8311	25.9656	25.4599	26.911
Q92900	UPF1	Regulator of nonsense transcripts 1 [OS=Homo sapiens]	67	2091	29.5076	29.5862	29.2056	29.1998	28.581	29.3543	30.1023	30.0072	30.2551	30.0493	30.2217	29.8387	29.0991	29.4895	30.0634	29.7635
P68363	TUBA1B	Tubulin alpha-1B chain [OS=Homo sapiens]	39	2076	27.6646	27.8219	27.2818	28.0243	27.3937	27.4723	27.5935	27.8951	27.3472	27.8295	27.0412	27.2542	28.4921	27.7986	28.1093	27.1341
Q00610-1	CLTC	Clathrin heavy chain 1 [OS=Homo sapiens]	87	2054	29.6331	29.7317	29.6117	29.4466	28.9449	30.0523	28.9108	29.82	29.295	28.9287	28.9767	28.8615	29.0929	28.9386	28.9308	29.3459
P52272	HNRNPM	Heterogeneous nuclear ribonucleoprotein M [OS=Homo sapiens]	60	2028	30.5263	30.6617	30.9405	30.5717	30.3546	31.0411	31.0911	31.1306	31.1127	30.9522	31.1707	31.0758	30.4581	30.6349	30.9289	31.3058
Q9BQE3	TUBA1C	Tubulin alpha-1C chain [OS=Homo sapiens]	39	1965	30.9195	31.0368	30.6057	31.0244	30.6534	30.3669	30.8646	31.0476	30.5238	30.8291	30.3233	30.4716	31.4791	30.85	31.1952	30.391
P51114-1	FXR1	Fragile X mental retardation syndrome-related protein 1 [OS=Homo sapiens]	64	1881	29.4283	29.8657	29.5155	29.0981	28.5837	29.8573	30.6436	30.414	30.7212	30.4054	30.5648	30.2288	29.2721	29.1252	30.6609	30.3756
Q13509	TUBB3	tubulin beta-3 chain [OS=Homo sapiens]	31	1872	27.1601	27.1449	26.4618	27.1242	26.7019	26.6174	26.9956	27.2561	26.6981	26.9994	26.6032	26.71	27.6154	26.9845	27.3928	26.7424
P22626	HNRNPA2B1	heterogeneous nuclear ribonucleoproteins A2/B1 [OS=Homo sapiens]	41	1854	30.1985	30.4191	31.5313	30.2408	29.6481	31.8381	30.7925	31.5286	31.348	30.6935	31.5596	30.9326	30.2991	30.7329	30.677	31.9355
Q7L2E3-2	DHX30	Isoform 2 of Putative ATP-dependent RNA helicase DHX30 [OS=Homo sapiens]	78	1849	29.0267	29.2415	28.7608	28.2854	27.7697	29.1032	29.8019	29.7673	30.1004	29.4446	29.5316	29.2155	28.4482	28.3121	29.7249	29.4107
Q08211	DHX9	Atp-dependent rna helicase a [OS=Homo sapiens]	67	1841	29.0596	29.2369	29.7982	28.7741	28.1361	29.8601	29.5764	29.9488	29.9659	29.4484	29.8097	29.5306	28.8895	29.2118	29.5553	30.0957
Q7L2E3-1	DHX30	Putative ATP-dependent RNA helicase DHX30 [OS=Homo sapiens]	76	1795
P51114-2	FXR1	Isoform 2 of Fragile X mental retardation syndrome-related protein 1 [OS=Homo sapiens]	61	1702	19.2757	20.8099	21.4788	20.1594	19.6327	22.088	22.5834	21.8796	22.2442	21.9321	20.6264	22.146	19.0038	21.1808	22.1499	21.4375
P62805	HIST1H4A; HIST1H4F; HIST1H4D; HIST1H4J; HIST2H4A; HIST2H4B; HIST1H4H; HIST1H4C; HIST4H4; HIST1H4E; HIST1H4I; HIST1H4B; HIST1H4K; HIST1H4L	histone H4 [OS=Homo sapiens]	21	1673	31.5595	31.4591	33.0294	31.3894	30.4327	33.0321	30.9371	32.483	31.9337	31.201	32.47	32.2701	31.7098	32.2506	30.7571	33.0966
Q96PK6-1	RBM14; RBM14-RBM4	RNA-binding protein 14 [OS=Homo sapiens]	44	1628	30.1241	30.335	30.1534	29.6028	29.3723	30.2151	31.2066	30.782	31.171	30.8413	31.0332	30.7827	29.783	29.6851	31.0609	30.7881
P09651-2	HNRNPA1	Isoform A1-A of Heterogeneous nuclear ribonucleoprotein A1 [OS=Homo sapiens]	39	1619	21.2148	21.3387	22.5959	21.0637		22.7861	21.6166	22.1466	22.3668	22.169	21.5687	22.1867	20.8493	21.3778	21.4651	22.5294
P09651-1	HNRNPA1	Heterogeneous nuclear ribonucleoprotein A1 [OS=Homo sapiens]	39	1611	29.7056	30.0249	30.5489	29.8858	29.0273	30.8246	30.3028	30.8213	30.6836	30.205	30.6273	30.0572	29.9508	29.9107	30.4854	30.8866
O00159-3	MYO1C	Isoform 3 of Unconventional myosin-Ic [OS=Homo sapiens]	71	1592	29.3004	29.3373	29.2366	28.9432	28.6243	30.5086	30.1454	29.9604	29.2832	29.716	29.6872	29.4824	28.2221	29.3229	28.3946	29.5714
O00159-2	MYO1C	Isoform 2 of Unconventional myosin-Ic [OS=Homo sapiens]	70	1566	21.3813	21.1768	20.6786		19.5783	22.0869	22.0179	22.1792	21.122	21.4861	21.0551	21.6765	19.3917	21.0993		21.5218
Q13310-3	PABPC4	Isoform 3 of Polyadenylate-binding protein 4 [OS=Homo sapiens]	53	1516	28.7788	29.2115	28.9009	28.3324	27.9072	28.7315	29.6075	29.4548	29.8394	29.3978	29.5808	29.3004	28.5673	28.4524	29.798	29.4562
P08238	HSP90AB1	Heat shock protein HSP 90-beta [OS=Homo sapiens]	63	1511	29.5924	29.6082	28.8225	30.2509	28.2403	28.7526	29.023	30.3166	28.8109	29.1883	28.8481	28.9768	30.3583	28.78	29.906	29.1602
Q13310	PABPC4	Polyadenylate-binding protein 4 [OS=Homo sapiens]	52	1509	20.4123	20.6658	20.7199	20.27		20.7354	21.3785	21.2357	21.6193	20.9312	21.5703	21.3264	20.2764	19.7072	21.7532	21.5084
P05165-1	PCCA	Propionyl-CoA carboxylase alpha chain, mitochondrial [OS=Homo sapiens]	55	1496	30.1158	29.9624	29.7705	28.5354	29.0527	28.8372	29.8163	29.2263	29.3048	28.8571	28.4038	28.4733	30.193	29.3403	29.6542	28.122
Q9BUF5	TUBB6	Tubulin beta-6 chain [OS=Homo sapiens]	27	1467	27.4818	27.5635	27.3186	27.5889	27.4253	27.2353	27.647	27.7833	27.5678	27.76	27.1863	27.1612	28.2353	27.7335	28.1952	27.2034
P68104	EEF1A1	Elongation factor 1-alpha 1 [OS=Homo sapiens]	32	1460	30.5109	30.9699	30.2164	31.2416	30.1327	30.3039	30.5111	31.4033	30.3614	30.4993	30.2046	30.2888	31.4144	30.2815	31.1716	30.3548
Q14204	DYNC1H1	Cytoplasmic dynein 1 heavy chain 1 [OS=Homo sapiens]	172	1459	28.9349	29.0316	28.5658	29.0485	28.9692	28.3872	28.5003	28.7774	28.2378	28.6474	28.1859	28.3931	29.3529	29.1095	28.8247	28.0003
P62979	RPS27A	Ubiquitin-40S ribosomal protein S27a [OS=Homo sapiens]	26	1450	30.9741	31.0878	31.3476	31.0242	31.3719	31.4544	30.5799	30.7481	30.6202	31.0949	30.8871	31.232	29.601	29.6954	29.283	30.5441
P07900	HSP90AA1	Heat shock protein HSP 90-alpha [OS=Homo sapiens]	59	1439	28.1826	28.333	27.4003	29.0975	27.0328	27.4876	27.7893	29.1357	27.6419	28.038	27.7244	27.8603	28.9761	27.401	28.7961	28.0122
P15924-1	DSP	Desmoplakin [OS=Homo sapiens]	142	1432	27.9756	27.5907	29.3285	29.1921	29.1886	27.3444	27.5902	28.4148	29.3849	28.5003	28.5098	28.7113	29.0766	28.6483	28.4833	28.9757
P41219	PRPH	Peripherin [OS=Homo sapiens]	9	1429	19.888			18.7121		18.135	18.2785			19.6551	17.9261	19.7913
O43707	ACTN4	Alpha-actinin-4 [OS=Homo sapiens]	66	1396	28.8187	29.0677	28.8183	29.6651	28.8475	29.5681	28.8967	29.8158	29.197	29.2022	29.2379	29.321	29.4068	29.0401	29.2172	29.5348
P17661	DES	desmin [OS=Homo sapiens]	10	1393	23.7384	22.88	21.5666	20.851	18.7459	22.0752	23.2742	21.1055	21.7065	22.6903	22.3879	21.9699	18.3237	20.4695	21.8782	22.0853
O75369-8	FLNB	Isoform 8 of Filamin-B [OS=Homo sapiens]	120	1374	27.8157	28.0757	27.5047	28.4563	26.8657	27.7115	27.6332	28.5266	27.5717	27.558	27.5888	27.518	28.3659	27.3081	28.1791	27.7295
Q9Y520-4	PRRC2C	Isoform 4 of Protein PRRC2C [OS=Homo sapiens]	108	1362	28.0276	28.3792	27.9783	27.6067	27.4449	27.9151	28.8687	28.6848	28.9174	28.4556	28.5955	28.3854	27.9563	27.5593	28.9608	28.4373
P12814-1	ACTN1	Alpha-actinin-1 [OS=Homo sapiens]	66	1356	26.8665	26.8944	26.4889	27.8607	26.1909	28.1557	26.8379	28.3053	27.3342	27.1418	27.644	27.3133	27.778	26.9642	27.4513	28.0153
O60506	SYNCRIP	Heterogeneous nuclear ribonucleoprotein Q [OS=Homo sapiens]	41	1346	29.1824	29.4157	29.6061	28.9058	28.0907	29.7749	29.6647	29.9124	29.7981	29.6031	29.8223	29.6156	29.125	29.6536	29.7754	29.8531
Q12906-7	ILF3	Isoform 7 of Interleukin enhancer-binding factor 3 [OS=Homo sapiens]	59	1322	29.0236	29.0212	29.7429	28.7149	28.3815	29.7627	28.8793	29.4018	29.132	28.9067	29.3781	29.0229	29.0642	29.137	28.8046	29.7327
Q13546	RIPK1	Receptor-interacting serine/threonine-protein kinase 1 [OS=Homo sapiens]	51	1321	30.0388	30.0711	29.7438	30.4838	30.815	30.6351	29.7974	29.2182	29.478	30.3159	29.8958	30.1203	24.8774	24.4528	24.5774	24.152
P62987	UBA52	Ubiquitin-60S ribosomal protein L40 [OS=Homo sapiens]	25	1311	20.4366	21.1048	21.1687	21.0542	22.3602	21.7375	21.4303	22.1832	21.8721	21.5179	21.2806	21.741	22.625	21.1664	22.5079	21.6191
Q12906-1	ILF3	Interleukin enhancer-binding factor 3 [OS=Homo sapiens]	57	1310	22.3588	22.3427	23.3368	22.1201		23.4204	21.5247	23.0515	22.5493	21.9306	22.4105	22.4878	22.1617	22.5237	21.7536	23.3602
O60506-3	SYNCRIP	Isoform 3 of Heterogeneous nuclear ribonucleoprotein Q [OS=Homo sapiens]	39	1307	21.9983	22.2596	22.2414	21.4925	20.4153	22.0636	22.6584	22.9105	22.6156	22.6601	22.7422	22.4053	21.9205	21.722	22.9413	23.0076
Q3ZCM7	TUBB8	tubulin beta-8 chain [OS=Homo sapiens]	12	1303		19.7781	19.2229	19.2741			19.2507	19.3907	18.4786	19.384			20.0417		19.6932	19.1446
P06748	NPM1	Nucleophosmin [OS=Homo sapiens]	33	1281	29.5341	29.6214	30.6793	30.08	29.2225	31.0915	29.2202	30.6251	29.736	29.3134	30.4621	29.9119	29.9645	30.1295	29.3124	30.9349
P14625	HSP90B1	Endoplasmin [OS=Homo sapiens]	63	1280	29.178	29.3469	27.816	30.1093	27.7871	28.0228	28.8878	30.0389	28.4171	29.212	28.8403	28.9468	29.6789	28.0265	29.4568	28.5324
P0CG47	UBB	Polyubiquitin-B [OS=Homo sapiens]	24	1278	25.0984	24.8786	24.2687	22.49	22.6777	22.8201	22.4026	21.6751	21.7975	22.2462	20.8787	21.8649	18.3526	18.3085	18.907	17.7771
P17844	DDX5	probable ATP-dependent RNA helicase DDX5 [OS=Homo sapiens]	44	1244	29.1381	29.4844	29.4872	29.0475	28.1402	29.8126	29.6888	30.0261	30.1312	29.7978	30.1176	29.7556	29.023	29.2768	29.64	30.3054
Q12933	TRAF2	TNF receptor-associated factor 2 [OS=Homo sapiens]	38	1240	30.1272	30.2351	29.7444	30.6318	30.8859	30.6097	29.7957	29.1878	29.3683	30.2336	29.5673	30.0086	25.2667	25.1645	24.9225	24.44
Q04637-8	EIF4G1	Isoform 8 of Eukaryotic translation initiation factor 4 gamma 1 [OS=Homo sapiens]	66	1234	28.416	28.8757	28.4221	28.2654	27.3152	28.3843	29.2186	29.1782	29.3553	28.9737	28.9772	28.7522	28.4249	27.9519	29.4192	28.9046
Q9NR30-1	DDX21	Nucleolar RNA helicase 2 [OS=Homo sapiens]	59	1228	27.826	27.8158	29.3451	27.6939	27.145	29.3742	27.612	28.8124	28.2017	27.8332	28.9472	28.2375	27.8175	28.0432	27.305	29.5358
Q04637-3	EIF4G1	Isoform B of Eukaryotic translation initiation factor 4 gamma 1 [OS=Homo sapiens]	66	1219	18.0103	18.4655	19.8259	18.5993			19.6437	18.8637	19.7179	19.2177	19.0959		18.2971		19.5251	19.2912
P51991-1	HNRNPA3	Heterogeneous nuclear ribonucleoprotein A3 [OS=Homo sapiens]	36	1204	28.7963	29.0098	29.9169	28.7179	28.0858	30.1977	29.4387	29.8565	29.8111	29.2679	30.1034	29.4576	28.6651	29.0235	29.3554	30.2716
P11498	PC	pyruvate carboxylase, mitochondrial [OS=Homo sapiens]	53	1192	29.2092	28.9341	28.8328	28.4705	29.0842	29.0044	28.2583	28.0548	27.9299	28.5238	27.9422	28.2517	28.9965	29.418	28.3457	27.8593
Q14315	FLNC	Filamin-C [OS=Homo sapiens]	102	1185	27.2762	27.6035	27.0676	27.7174	26.7152	27.3099	26.8293	27.564	26.7339	26.8176	26.9004	26.7299	27.7758	27.368	27.4136	26.8768
P42704	LRPPRC	Leucine-rich PPR motif-containing protein, mitochondrial [OS=Homo sapiens]	85	1174	28.7276	28.7705	28.136	28.9893	28.0519	28.1611	28.4707	28.8611	28.2529	28.4775	28.3532	28.1872	28.6735	28.1471	28.5677	28.1508
P26038	MSN	Moesin [OS=Homo sapiens]	59	1162	28.9371	29.1812	28.7377	29.6746	28.5965	27.9199	28.6589	29.6144	28.5202	28.4926	28.3643	28.6031	30.0395	28.9913	29.494	28.3776
P26599	PTBP1	Polypyrimidine tract-binding protein 1 [OS=Homo sapiens]	30	1160	28.9956	29.2028	29.7192	28.855	28.0832	29.7787	29.4391	29.7829	29.8093	29.3466	29.8477	29.4453	28.9618	29.0806	29.4725	30.0785
P43243	MATR3	Matrin-3 [OS=Homo sapiens]	50	1101	28.5718	28.5897	29.652	28.4331	28.3773	29.6969	28.6063	29.0798	28.7358	28.5651	29.2446	28.9011	28.6848	29.6079	28.4747	29.6827
Q9NZB2-1	FAM120A	Constitutive coactivator of PPAR-gamma-like protein 1 [OS=Homo sapiens]	50	1099	20.358	20.9218	20.466			20.3584	21.2437	20.732	21.4633	20.9278	21.3944	21.0897	20.1842	20.1014	21.3156	20.6421
Q6P2Q9	PRPF8	Pre-mRNA-processing-splicing factor 8 [OS=Homo sapiens]	95	1098	27.2056	27.2732	28.2488	27.3754	26.7135	28.4916	26.9149	27.849	27.1017	26.8418	27.8117	27.3425	27.3368	27.6166	26.5563	28.4986
Q9NZB2-6	FAM120A	Isoform F of Constitutive coactivator of PPAR-gamma-like protein 1 [OS=Homo sapiens]	50	1095	27.703	28.1244	27.6502	27.1507	26.7336	27.6904	28.5933	28.3232	28.7088	28.3523	28.6119	28.1601	27.5548	27.3255	28.601	28.3414
P35658-1	NUP214	Nuclear pore complex protein Nup214 [OS=Homo sapiens]	54	1093	28.6032	28.7355	28.5418	28.6361	29.1462	28.4288	28.5549	28.0809	28.1498	28.5464	27.9878	28.707	29.0015	29.0748	28.4332	27.9578
O75643-1	SNRNP200	U5 small nuclear ribonucleoprotein 200 kDa helicase [OS=Homo sapiens]	96	1080	27.3228	27.4067	28.2369	27.4466	26.7757	28.4105	27.0036	27.9411	27.1113	27.0627	27.8206	27.5057	27.5339	27.771	26.8838	28.4413
P61978	HNRNPK	Heterogeneous nuclear ribonucleoprotein K [OS=Homo sapiens]	32	1076	28.8657	29.0959	29.3202	28.9192	28.0359	29.287	29.2622	29.5065	29.3468	29.1543	29.5605	28.9545	28.8922	28.5554	29.2798	29.5585
P49792	RANBP2	E3 SUMO-protein ligase RanBP2 [OS=Homo sapiens]	123	1074	27.0766	27.2313	28.0075	26.9163	26.686	28.1341	27.1469	27.9216	27.4137	27.0619	27.8151	27.3748	27.0004	27.36	26.7193	28.2389
Q00839	HNRNPU	Heterogeneous nuclear ribonucleoprotein U [OS=Homo sapiens]	45	1074	29.5237	29.5449	29.8345	29.4919	28.6615	29.8923	29.275	29.723	29.2627	29.2184	29.7552	29.3095	29.5119	29.1236	29.126	29.8785
Q32P51	HNRNPA1L2	Heterogeneous nuclear ribonucleoprotein A1-like 2 [OS=Homo sapiens]	28	1069	19.4346	19.5177	20.5935	19.3235		20.9132	19.9688	20.8936	20.6574	20.0349	20.8077	19.6131	19.279	19.3457		20.5682
P06733-1	ENO1	alpha-enolase [OS=Homo sapiens]	44	1065	29.7161	30.1091	29.6774	31.1374	28.8689	30.1599	30.3936	31.495	30.261	30.5215	30.1848	30.2564	30.7631	29.9168	30.7592	30.2932
P35580	MYH10	Myosin-10 [OS=Homo sapiens]	26	1061	19.586	19.8174	19.5173	20.0888	18.4987	18.7261	19.6173		19.4514	19.3787	20.1371	19.4385		19.0576	19.515
O43795-2	MYO1B	Isoform 2 of Unconventional myosin-Ib [OS=Homo sapiens]	65	1042	27.6945	27.616	27.8185	27.3992	26.9976	29.5359	28.3528	29.0524	28.5414	28.3836	28.687	28.3311	26.6147	27.9944	27.2628	29.0861
P61978-3	HNRNPK	Isoform 3 of Heterogeneous nuclear ribonucleoprotein K [OS=Homo sapiens]	31	1038	22.4341	22.4806	22.9752	22.1677	20.859	23.0364	22.0476	22.9055	22.4759	22.1988	22.8788	22.3818	22.143	22.3184	22.0071	23.2953
Q9UN86-2	G3BP2	Isoform B of Ras GTPase-activating protein-binding protein 2 [OS=Homo sapiens]	32	1036	28.5139	28.861	28.4668	28.126	27.6459	28.8074	29.5995	29.4683	29.7455	29.4143	29.4008	29.1815	28.2882	28.3157	29.6846	29.4871
Q16891-2	IMMT	Isoform 2 of MICOS complex subunit MIC60 [OS=Homo sapiens]	58	1035	28.5519	28.3926	28.1609	28.3051	28.0433	28.5112	28.4836	28.147	28.0029	28.3321	28.3956	28.3533	27.555	27.8514	27.9326	27.9516
P04406-1	GAPDH	glyceraldehyde-3-phosphate dehydrogenase [OS=Homo sapiens]	26	1032	28.3567	28.91	28.1833	30.2619	28.1296	27.9924	29.0964	30.4362	28.9004	29.1999	29.0937	28.9292	30.058	28.093	29.9442	28.7662
O43795	MYO1B	Unconventional myosin-Ib [OS=Homo sapiens]	64	1029	20.854	20.8791	20.8212	20.2391	21.8016	23.49	21.4488	22.4729	22.1587	21.6954	21.7831	22.112	20.3678	21.8499	22.0014	23.0182
Q14444-1	CAPRIN1	Caprin-1 [OS=Homo sapiens]	36	1024	29.492	30.0443	29.5769	29.1213	28.5956	29.782	30.6932	30.4986	30.9235	30.5454	30.3948	30.3078	29.472	29.452	30.9441	30.4552
O00425	IGF2BP3	Insulin-like growth factor 2 mRNA-binding protein 3 [OS=Homo sapiens]	38	1018	28.7419	29.0659	28.4913	28.1545	27.5218	28.6677	29.5119	29.3844	29.6816	29.3371	29.4662	29.2945	28.3351	27.9413	29.4933	29.3911
P05141	SLC25A5	ADP/ATP translocase 2 [OS=Homo sapiens]	29	1014	28.3785	28.344	28.0341	28.369	28.2183	28.0302	28.1195	27.8555	27.6386	28.2107	28.0333	28.0427	28.383	28.5069	27.7505	27.7489
Q16891-4	IMMT	Isoform 4 of MICOS complex subunit MIC60 [OS=Homo sapiens]	57	1007			19.557				20.448	19.412		19.8756	20.0052				19.3059	20.1956
P12236	SLC25A6	ADP/ATP translocase 3 [OS=Homo sapiens]	32	1002	31.1512	31.1086	30.8497	31.1895	31.0154	30.9094	31.0601	30.7654	30.6099	31.1222	30.898	30.9974	31.1087	31.1662	30.8742	30.6909
Q92841	DDX17	Probable ATP-dependent RNA helicase DDX17 [OS=Homo sapiens]	43	996	27.9105	28.1214	27.8624	27.9348	27.1921	28.2875	28.092	28.4028	28.2623	28.2695	28.5038	28.194	27.8287	27.9115	27.9997	28.5213
P20700	LMNB1	Lamin-B1 [OS=Homo sapiens]	52	993	27.8969	27.8962	29.3558	27.9517	27.1409	29.3858	27.6099	28.8152	28.1815	27.5477	28.6694	28.335	28.1429	28.2521	27.3005	29.3901
Q6PKG0-1	LARP1	La-related protein 1 [OS=Homo sapiens]	60	990	27.5853	27.9601	27.7555	27.1921	27.1363	27.7914	28.4998	28.5154	28.6898	28.2528	28.4648	28.0959	27.7107	27.55	28.6187	28.301
P51116	FXR2	Fragile X mental retardation syndrome-related protein 2 [OS=Homo sapiens]	51	988	27.6727	28.0727	27.9451	27.3475	27.018	28.1874	28.7879	28.5759	28.9269	28.5081	28.7116	28.2918	27.6198	27.4733	28.8775	28.5318
O43390-1	HNRNPR	heterogeneous nuclear ribonucleoprotein r [OS=Homo sapiens]	36	984	27.1148	27.1766	28.3094	26.941	26.5257	28.4334	27.2726	27.8632	27.4467	27.4385	28.0812	27.5993	26.9302	27.3181	26.8304	28.3181
Q9ULV4	CORO1C	coronin-1C [OS=Homo sapiens]	35	956	28.4989	28.5434	28.9539	28.5335	27.8667	30.116	29.6204	30.207	29.8124	29.7885	29.9719	29.4205	27.6813	28.4093	28.2352	30.2649
O43390-2	HNRNPR	Isoform 2 of Heterogeneous nuclear ribonucleoprotein R [OS=Homo sapiens]	35	952	20.315	20.338	19.9498	20.1466	19.7038	21.8881	20.3169	21.5765	20.8772	20.7095	21.7904	20.6445	20.143	20.7679	20.2179	22.0482
P51991-2	HNRNPA3	Isoform 2 of Heterogeneous nuclear ribonucleoprotein A3 [OS=Homo sapiens]	31	945	23.2817	23.7797	24.8111	23.3255	23.248	24.9877	23.8987	24.6804	24.5634	24.0695	24.5505	24.5191	23.7143	23.7806	24.5682	25.1514
P55265-1	ADAR	Double-stranded RNA-specific adenosine deaminase [OS=Homo sapiens]	64	936	27.4647	27.5707	28.2979	27.1687	26.7455	28.3285	27.6489	28.2391	28.1189	27.3841	28.043	27.5856	27.4888	27.4228	27.5862	28.418
P23396-1	RPS3	40S ribosomal protein S3 [OS=Homo sapiens]	28	933	29.366	29.6615	29.4769	29.5933	29.2671	29.5111	29.8036	29.8939	29.8149	29.7363	29.5754	29.5117	29.5509	29.387	29.892	29.7579
P19338	NCL	Nucleolin [OS=Homo sapiens]	53	924	29.2402	29.3118	29.0632	29.554	28.4063	29.3906	28.5374	29.8095	29.0884	29.1432	28.9686	29.0562	29.4265	28.5435	28.9448	29.1748
P55265-2	ADAR	Isoform 2 of Double-stranded RNA-specific adenosine deaminase [OS=Homo sapiens]	61	886	19.1356	20.0113		20.3355	17.7269	21.2911	20.7126	21.584	20.8398	20.4838	20.8703	20.6608	20.446	19.9727	21.1886	21.3393
Q14694	USP10	Ubiquitin carboxyl-terminal hydrolase 10 [OS=Homo sapiens]	36	876	26.8286	27.3973	27.3211	26.5306	26.1787	27.1893	28.2298	28.0122	28.2898	28.0074	27.9684	27.4905	26.9962	26.871	28.2617	27.852
P13639	EEF2	Elongation factor 2 [OS=Homo sapiens]	45	872	27.525	28.286	27.3223	29.2248	26.9337	27.2454	28.0608	29.5002	27.9606	28.0399	28.015	27.7831	29.0416	27.0275	29.0162	27.899
P14618	PKM	Pyruvate kinase PKM [OS=Homo sapiens]	38	870	27.2529	27.9071	26.9733	29.1374	26.3049	26.854	27.8878	29.3294	27.7411	28.0339	27.9339	27.6155	28.8087	26.6246	28.8343	27.5966
P62701	RPS4X	40S ribosomal protein S4, X isoform [OS=Homo sapiens]	27	869	29.7549	29.8304	30.075	29.911	30.0729	29.7455	29.9981	29.9589	29.9071	29.8073	29.8963	29.7496	29.9139	29.4055	30.1191	30.1633
Q15393-1	SF3B3	Splicing factor 3B subunit 3 [OS=Homo sapiens]	50	867	27.1374	27.2464	27.8543	27.3565	27.041	28.2669	27.0404	27.5474	27.0007	27.1853	27.6897	27.325	27.2036	27.5785	26.9004	28.3797
Q5QNW6-1	HIST2H2BF	Histone H2B type 2-F [OS=Homo sapiens]	22	856		21.6074	22.0683	20.6808	21.8584	23.0125	20.0457	22.2444	20.619	21.1189	21.3867	22.8684	21.0175	22.6687	19.9539	23.2645
P08708	RPS17; RPS17L	40S ribosomal protein S17 [OS=Homo sapiens]	15	853	28.624	28.6567	28.374	28.7162	28.9491	28.9587	28.7273	28.7256	28.6535	28.6803	28.5917	28.6525	28.9422	29.2197	28.9703	28.7245
P0DMV8	HSPA1B; HSPA1A	heat shock 70 kDa protein 1A [OS=Homo sapiens]	32	852	27.542	27.7472	27.3726	28.2092	27.6679	27.8355	27.5121	27.9479	27.4843	27.884	27.7511	27.6734	28.1523	27.811	27.8801	27.6473
O60814	HIST1H2BK	Histone H2B type 1-K [OS=Homo sapiens]	22	847	31.345	31.3561	33.0028	31.4708	30.9743	33.1667	30.7463	32.2403	31.8288	30.9264	32.4238	32.1752	31.6077	32.0108	30.5223	32.9892
Q92499	DDX1	ATP-dependent RNA helicase DDX1 [OS=Homo sapiens]	47	845	29.591	29.852	27.8413	29.995	27.3414	27.9007	29.1581	28.2059	29.3135	30.4727	29.1987	30.1807	29.825	31.0503	29.1773	28.1333
P12956	XRCC6	X-ray repair cross-complementing protein 6 [OS=Homo sapiens]	40	845	27.6993	27.6664	27.8354	27.5711	26.2693	28.2154	27.2729	28.3621	27.5158	27.2746	27.5479	27.1098	27.9033	27.7937	27.6278	28.3255
P61247	RPS3A	40S ribosomal protein S3a [OS=Homo sapiens]	39	842	29.465	29.6532	29.322	29.4286	28.6843	29.6327	29.687	29.9975	29.8756	29.7495	29.6788	29.5712	29.5135	29.1236	30.0769	29.8184
Q16778	HIST2H2BE	Histone H2B type 2-E [OS=Homo sapiens]	20	841	27.5041	27.3011	28.9291	27.1117	26.2014	29.2772	26.9453	28.7652	27.9251	27.0321	28.7009	28.1321	27.4829	28.1381	26.5133	29.0606
Q9UN86	G3BP2	Ras GTPase-activating protein-binding protein 2 [OS=Homo sapiens]	31	838	21.8042	22.2088	21.6066	21.5001	20.2973	21.5791	22.6246	22.5989	22.6741	22.475	22.2606	21.9751	21.6466	21.5096	22.4876	21.9952
Q13813	SPTAN1	Spectrin alpha chain, non-erythrocytic 1 [OS=Homo sapiens]	124	836	27.0057	26.9279	27.9974	27.5286	27.3171	28.7358	27.5162	28.687	28.0129	27.447	27.9595	27.8017	27.0005	27.7362	26.9143	28.5373
P42166	TMPO	Lamina-associated polypeptide 2, isoform alpha [OS=Homo sapiens]	38	830	27.2689	27.7018	28.2754	27.1317	26.4399	28.174	27.448	28.4059	28.2037	26.9233	27.2557	27.1178	27.8137	27.7902	27.8728	28.3912
P07910-2	HNRNPC	Isoform C1 of Heterogeneous nuclear ribonucleoproteins C1/C2 [OS=Homo sapiens]	35	826	28.6321	28.5526	30.2741	28.4967	28.0736	30.2746	28.5753	29.5753	29.0351	28.5411	29.8016	29.2107	28.6519	29.3266	28.0912	30.4093
P67809	YBX1	Nuclease-sensitive element-binding protein 1 [OS=Homo sapiens]	27	825	28.9874	29.4821	29.2882	28.7509	27.9604	29.3133	29.3093	29.7353	29.6512	28.9016	29.7451	28.8295	28.9845	28.4346	29.4812	29.9182
P35749	MYH11	Myosin-11 [OS=Homo sapiens]	25	821
O75533-1	SF3B1	splicing factor 3B subunit 1 [OS=Homo sapiens]	58	818	27.4705	27.5323	28.0999	27.5805	27.2076	28.417	27.1362	27.8214	27.2383	27.1597	27.9035	27.5274	27.5191	27.7297	26.9616	28.5327
P09874	PARP1	Poly [ADP-ribose] polymerase 1 [OS=Homo sapiens]	57	812	27.236	27.5463	27.8465	27.6504	26.9219	28.861	26.9531	27.7061	27.188	26.7919	27.4528	27.1554	27.7886	28.1088	27.374	28.2111
P14866	HNRNPL	Heterogeneous nuclear ribonucleoprotein L [OS=Homo sapiens]	35	811	28.3827	28.4898	29.5474	28.0642	27.6425	29.6781	28.0936	28.9689	28.5523	27.9731	29.0748	28.649	28.2167	28.5584	27.7161	29.6118
P46013	MKI67	Proliferation marker protein Ki-67 [OS=Homo sapiens]	121	791	26.4287	26.7638	28.0029	26.5234	25.7108	28.1883	26.1445	27.7211	27.023	26.2945	27.4593	26.6643	26.5907	27.0345	25.9252	28.1502
Q562R1	ACTBL2	Beta-actin-like protein 2 [OS=Homo sapiens]	15	790	19.9364	18.7416		21.7493	17.7343	20.7999	20.8495	20.7836	19.1931	19.4456	19.1377	19.4659		18.0122	18.22	20.9441
Q01082-1	SPTBN1	Spectrin beta chain, non-erythrocytic 1 [OS=Homo sapiens]	105	785	26.3589	26.6068	26.7526	26.5361	25.9916	28.0075	26.457	27.9277	27.4016	26.379	26.9417	26.4594	26.3301	26.7133	26.4233	27.492
P49327	FASN	Fatty acid synthase [OS=Homo sapiens]	82	785	27.3878	27.6179	26.9034	27.66	26.5216	26.5685	27.0381	27.6934	26.5276	26.9267	26.5422	26.5173	28.0661	27.2156	27.4734	26.6657
P25705-1	ATP5A1	ATP synthase subunit alpha, mitochondrial [OS=Homo sapiens]	32	782	29.3082	29.1244	28.3271	29.4751	28.7942	28.6613	28.6952	28.9849	28.1246	28.9805	28.725	28.6909	29.1076	28.9148	28.8272	28.3049
P60842	EIF4A1	Eukaryotic initiation factor 4A-I [OS=Homo sapiens]	25	777	27.7606	27.9163	26.8848	28.4826	26.2093	27.0872	27.3213	28.6196	27.1236	27.3841	27.3137	27.2557	28.3512	27.3591	28.0869	27.4253
P07910-1	HNRNPC	Heterogeneous nuclear ribonucleoproteins C1/C2 [OS=Homo sapiens]	35	776	21.6594	20.8636	19.3864	21.0629	21.0658	23.2732	21.0221	22.6553	22.1201	21.6303	23.1949	21.8999	21.6051	21.6857	19.7857	23.5911
P06576	ATP5B	ATP synthase subunit beta, mitochondrial [OS=Homo sapiens]	24	774	28.0315	27.9773	27.0475	28.873	27.6332	27.8117	27.6564	28.667	27.3104	28.2122	28.0478	27.7457	28.2779	27.7138	27.9925	27.5274
Q13490-1	BIRC2	Baculoviral IAP repeat-containing protein 2 [OS=Homo sapiens]	40	770	28.6452	28.8473	28.7186	29.2245	29.6659	29.3848	28.379	27.8166	28.1136	28.7248	28.2273	28.5036	24.8965	25.3135	24.6113	23.8493
P40939	HADHA	Trifunctional enzyme subunit alpha, mitochondrial [OS=Homo sapiens]	35	770	27.8572	27.8788	27.2126	28.0235	27.6783	27.8192	27.1749	27.9283	27.0726	27.5477	27.4226	27.3557	27.8469	27.7817	27.2543	27.36
Q9UHB6-4	LIMA1	Isoform 4 of LIM domain and actin-binding protein 1 [OS=Homo sapiens]	53	769	19.7532	19.728	20.6748	19.5713	18.9527	21.764	20.5208	21.6167	21.0977	20.0257	20.7327	20.465	18.9935	19.6691	19.2133	21.5457
P31943	HNRNPH1	Heterogeneous nuclear ribonucleoprotein H [OS=Homo sapiens]	24	766	28.6434	28.84	29.1044	28.5218	28.0878	29.4272	29.4316	29.5387	29.457	29.2106	29.5972	29.1607	28.5941	28.668	29.1549	29.628
P11388-1	TOP2A	DNA topoisomerase 2-alpha [OS=Homo sapiens]	73	764	27.1664	27.2624	28.4507	27.0946	26.9047	28.911	27.0386	28.0059	27.5918	26.9379	27.9333	27.421	27.5007	28.0411	26.9316	28.4032
P63010-1	AP2B1	AP-2 complex subunit beta [OS=Homo sapiens]	46	764	27.4583	27.7001	27.5177	27.4371	27.2195	28.2282	27.6755	28.1173	27.947	27.5723	27.893	27.6283	27.1722	27.3219	27.6651	27.9681
Q9UHB6	LIMA1	LIM domain and actin-binding protein 1 [OS=Homo sapiens]	53	763	27.3398	27.0921	27.6922	26.6458	25.829	28.8166	27.516	28.8229	28.3106	27.2503	27.9504	27.5389	25.9249	26.7866	26.3454	28.707
P19438-1	TNFRSF1A	Tumor necrosis factor receptor superfamily member 1A [OS=Homo sapiens]	26	757	29.6256	29.6748	29.0091	29.9002	30.1482	29.8377	29.1931	28.3756	28.8747	29.6025	29.033	29.5465	22.5998	21.7802	22.226	21.2576
Q9NVI7-2	ATAD3A	Isoform 2 of ATPase family AAA domain-containing protein 3A [OS=Homo sapiens]	41	745	28.872	28.3927	27.9035	28.2453	28.1275	28.2765	28.3361	27.9619	28.3643	28.3755	28.2095	28.2583	28.0901	28.2507	28.1923	28.3166
P12235	SLC25A4	ADP/ATP translocase 1 [OS=Homo sapiens]	25	745	22.7176	22.67	22.4893	22.6393	22.7392	22.5975	23.0943	22.1809	22.1429	23.2216	22.8414	22.6396	22.5065	22.7976	22.6617	22.1711
P52948-1	NUP98	nuclear pore complex protein Nup98-Nup96 [OS=Homo sapiens]	60	743	27.5072	28.4013	28.3791	28.3531	28.689	28.6864	27.195	27.2254	26.8585	28.3697	27.9446	28.2379	28.8265	29.1355	27.9937	28.0416
P49411	TUFM	elongation factor Tu, mitochondrial [OS=Homo sapiens]	28	743	28.599	28.5806	27.9703	28.7852	28.1484	28.117	28.2418	28.2954	27.8067	28.4055	28.2983	28.3786	28.4995	28.1795	28.1798	27.9936
Q02413	DSG1	Desmoglein-1 [OS=Homo sapiens]	34	742	26.8513	26.4587	27.9528	27.9223	28.2338	26.8765	27.2025	27.0923	28.0683	27.0328	27.6592	27.2774	27.8545	27.7567	27.4536	27.9787
P27797	CALR	Calreticulin [OS=Homo sapiens]	29	741	27.7399	27.9594	26.6213	29.5284	25.871	26.7675	27.9028	29.4571	27.7313	28.219	28.198	27.9893	28.8556	26.4573	28.5076	27.6123
Q9H2U1	DHX36	ATP-dependent RNA helicase DHX36 [OS=Homo sapiens]	44	741	26.8298	27.1299	26.8187	26.6014	26.3019	27.0072	27.6583	27.4891	27.8415	27.6412	27.5584	27.2581	26.7976	26.7521	27.822	27.309
O95782	AP2A1	AP-2 complex subunit alpha-1 [OS=Homo sapiens]	44	734	27.102	27.4413	27.1893	26.9737	26.5796	27.9027	27.3842	27.7348	27.7777	27.3061	27.7681	27.2493	26.8474	27.1071	27.336	27.6696
P13010	XRCC5	X-ray repair cross-complementing protein 5 [OS=Homo sapiens]	45	733	27.3941	27.3998	27.6402	27.6364	26.0475	28.0239	27.1271	28.2273	27.4353	27.1263	27.3692	27.0442	27.6629	27.4877	27.5854	28.1329
Q9Y2W1	THRAP3	Thyroid hormone receptor-associated protein 3 [OS=Homo sapiens]	47	732	26.9519	27.1934	27.7944	26.7525	26.4577	28.0265	27.6526	27.7108	27.6351	27.5051	27.9671	27.7593	26.5857	26.9745	27.2654	28.2579
P14618-2	PKM	Isoform M1 of Pyruvate kinase PKM [OS=Homo sapiens]	35	730	16.7637	17.5939		19.3715		16.8465			17.6172	18.3902		17.714	18.9135		19.0437
P46013-2	MKI67	Isoform Short of Proliferation marker protein Ki-67 [OS=Homo sapiens]	111	728	18.5496	18.7015	19.2862			19.7469		19.2446		19.2896		18.3681			20.1461	19.2726
O14950	MYL12B; MYL12A	Myosin regulatory light chain 12B [OS=Homo sapiens]	14	726	28.3269	28.9448	28.1691	28.9057	28.1089	29.3466	29.2992	29.0154	28.3259	29.2489	28.5994	28.5019	28.1111	29.1808	28.4672	28.1442
P0CG39	POTEJ	POTE ankyrin domain family member J [OS=Homo sapiens]	7	725							20.6368			19.5761	20.5318	19.641				20.9946
P54652	HSPA2	Heat shock-related 70 kDa protein 2 [OS=Homo sapiens]	15	723	18.4986	18.8157	19.3601	19.0557	20.2017	18.5357		19.3347	19.4671		19.6441	19.47	19.6332	19.1026	19.3571	19.6087
Q9Y490	TLN1	Talin-1 [OS=Homo sapiens]	80	718	26.9199	26.974	26.0458	27.2292	25.0802	26.0532	25.7257	27.3091	25.3971	26.0021	25.9876	25.8581	27.3627	26.2057	26.8781	25.9976
Q12905	ILF2	Interleukin enhancer-binding factor 2 [OS=Homo sapiens]	19	704	27.6458	27.7048	28.3698	27.4369	26.8298	28.5863	27.7267	28.1099	27.9239	27.7922	28.2125	27.8417	27.4074	27.8041	27.5098	28.522
P07814	EPRS	Bifunctional glutamate/proline--tRNA ligase [OS=Homo sapiens]	62	697	27.7588	27.8557	27.1301	27.7988	27.3797	27.0439	27.21	27.4388	26.9185	27.0586	26.8177	26.959	28.0704	27.6492	27.4697	26.7298
Q8WWM7-1	ATXN2L	ataxin-2-like protein [OS=Homo sapiens]	39	695	27.1785	27.5385	26.9643	26.7484	26.5848	27.3656	28.2623	27.9778	28.2732	28.0501	28.0698	27.8213	26.7402	26.8396	28.2445	27.995
P42167	TMPO	Lamina-associated polypeptide 2, isoforms beta/gamma [OS=Homo sapiens]	24	695	25.9324	26.1222	27.2447	25.7973	25.2391	26.987	25.7686	26.9305	26.4999	25.8146	26.3949	26.2245	25.8474	26.054	25.7896	27.5034
P07355	ANXA2	Annexin A2 [OS=Homo sapiens]	30	694	28.057	28.4851	27.8752	29.521	27.6466	27.5296	28.3213	29.6832	28.4813	28.3887	28.5984	28.3666	29.3212	27.4441	29.3688	28.5233
Q9NZI8	IGF2BP1	Insulin-like growth factor 2 mRNA-binding protein 1 [OS=Homo sapiens]	31	692	26.9795	27.3642	27.0396	26.5665	26.0102	27.2306	28.0175	27.9454	28.204	27.7036	28.0378	27.7157	26.6621	26.4299	28.0216	27.7568
O95793	STAU1	double-stranded RNA-binding protein Staufen homolog 1 [OS=Homo sapiens]	37	686	27.465	27.7115	27.5634	27.2286	26.8098	27.6789	27.7139	27.615	27.7657	27.5868	27.5237	27.5057	27.4841	27.5418	27.8759	27.5892
O00571	DDX3X	ATP-dependent RNA helicase DDX3X [OS=Homo sapiens]	33	685	27.5888	27.908	27.747	27.6654	27.2692	28.0383	27.9164	28.1479	28.1512	27.8511	28.1658	27.9512	27.6474	27.5953	27.9714	28.2568
Q9UHB6-5	LIMA1	Isoform 5 of LIM domain and actin-binding protein 1 [OS=Homo sapiens]	40	684	21.0184	21.2077	21.2625	20.6021	19.6209	22.8383	21.4388	21.7027	21.4988	21.2655	20.7164	21.7958	19.6322	20.0586	19.6105	21.7242
Q14697-1	GANAB	Neutral alpha-glucosidase AB [OS=Homo sapiens]	42	682	21.9612	22.4558	21.2201	23.7532	20.6117	21.1024	21.7636	23.4603	21.2778	22.1799	22.3854	21.9646	23.0461	20.6842	22.729	21.5565
Q06787	FMR1	synaptic functional regulator FMR1 [OS=Homo sapiens]	38	677	20.9036	20.4331	19.42	17.4714		20.2886	21.7864	19.9482	20.7479	21.4394	20.7925	21.6198	18.153	20.6346	21.7184	21.7875
Q9H0A0	NAT10	RNA cytidine acetyltransferase [OS=Homo sapiens]	48	674	26.7667	26.9209	28.14	26.7216	26.2046	28.2196	26.61	27.7299	27.2045	26.6079	27.6641	27.2372	26.762	27.4829	26.3512	28.3562
O95793-3	STAU1	Isoform 3 of Double-stranded RNA-binding protein Staufen homolog 1 [OS=Homo sapiens]	37	674	18.1463	18.2572	18.2399	17.7062		16.8891		18.0705	18.3721	18.2621	18.1263	18.0664			18.486	18.5826
Q06787-5	FMR1	Isoform 4 of Synaptic functional regulator FMR1 [OS=Homo sapiens]	38	672	26.7531	27.0786	26.7474	26.2328	25.8154	27.2328	27.6926	27.6854	28.0126	27.5217	27.7116	27.3047	26.3339	26.4726	27.8802	27.697
Q06787-6	FMR1	Isoform 5 of Synaptic functional regulator FMR1 [OS=Homo sapiens]	38	670	22.0281	22.422	22.3932	21.6677	21.2645	22.6705	23.0717	23.192	23.3833	22.7966	23.1974	22.8813	21.7375	21.4311	23.3184	23.13
Q14697-2	GANAB	Isoform 2 of Neutral alpha-glucosidase AB [OS=Homo sapiens]	42	667	27.2117	27.6661	26.1446	28.4292	25.417	26.0957	27.2118	28.4284	26.7552	27.5519	27.2957	27.1349	28.0208	25.8842	27.7917	26.843
O00763	ACACB	Acetyl-CoA carboxylase 2 [OS=Homo sapiens]	43	667	23.2698	23.4742	23.8233	22.725	23.6964	23.6343	22.7267	21.9351	22.7689	23.0359	21.6662	22.1901	24.1572	23.8641	23.2516	21.6711
Q06787-4	FMR1	Isoform 3 of Synaptic functional regulator FMR1 [OS=Homo sapiens]	38	666	19.9093	19.5305	18.2589			19.3282	20.8304	18.97	19.9108	20.0224	20.1702	19.8187			20.553	20.9495
Q9Y6M1	IGF2BP2	Insulin-like growth factor 2 mRNA-binding protein 2 [OS=Homo sapiens]	31	666	27.0483	27.3767	27.1099	26.5535	26.1993	27.2159	27.9154	27.7335	28.0752	27.6828	27.8634	27.6553	26.858	26.7944	27.9479	27.6189
Q9BUJ2-1	HNRNPUL1	Heterogeneous nuclear ribonucleoprotein U-like protein 1 [OS=Homo sapiens]	34	658	28.7646	29.0621	28.4751	29.0996	29.1101	28.5868	28.7699	28.8632	28.7363	28.8763	28.743	29.462	29.5225	28.6751	28.7063	28.828
Q99567	NUP88	Nuclear pore complex protein Nup88 [OS=Homo sapiens]	31	657	26.9865	26.9478	26.8115	26.9754	27.4611	27.1262	26.46	26.094	26.1215	26.5645	26.5611	26.5421	27.2379	27.4757	26.3184	26.4238
O43143	DHX15	Pre-mRNA-splicing factor ATP-dependent RNA helicase DHX15 [OS=Homo sapiens]	41	656	27.0229	27.1333	27.9707	26.9894	26.7475	28.1395	27.2486	27.945	27.3548	27.1508	27.6594	27.3345	27.2344	27.792	27.1639	28.3448
O15523	DDX3Y	atp-dependent rna helicase ddx3y [OS=Homo sapiens]	31	650	23.7287	24.234	24.1041	23.7981	22.6972	24.4476	24.0139	24.5187	24.4642	24.2379	23.9052	24.0425	23.8867	24.0408	24.2805	24.6019
Q15029	EFTUD2	116 kDa U5 small nuclear ribonucleoprotein component [OS=Homo sapiens]	46	649	26.4383	26.6298	27.4102	26.7093	26.0011	27.6513	26.2183	27.3286	26.5245	26.2946	27.0543	26.774	26.7775	26.8124	26.3318	27.7829
P46940	IQGAP1	Ras GTPase-activating-like protein IQGAP1 [OS=Homo sapiens]	70	645	27.1398	27.3334	26.2881	27.5745	25.8366	26.3	26.2221	27.4251	25.992	26.3089	26.2169	25.9752	27.4382	26.2185	27.0393	26.2878
Q5T9A4	ATAD3B	ATPase family AAA domain-containing protein 3B [OS=Homo sapiens]	33	644	24.6843	24.4697	23.9179	24.2872	23.9711	24.3459	24.479	24.5073	24.0749	24.4084	24.006	24.0253	24.0776	24.5673	24.3029	23.843
P15311	EZR	Ezrin [OS=Homo sapiens]	42	642	26.5655	26.9408	26.6433	27.4391	26.722	25.8203	26.887	27.5261	26.6668	26.3036	26.1296	26.6001	28.1127	27.0766	27.4838	26.5238
Q8WXF1	PSPC1	Paraspeckle component 1 [OS=Homo sapiens]	33	611	27.134	27.4966	27.4391	26.6224	25.8548	27.4672	28.5003	28.264	28.7822	28.384	28.3867	28.0974	26.9412	26.6265	28.6486	28.3092
P04843	RPN1	Dolichyl-diphosphooligosaccharide--protein glycosyltransferase subunit 1 [OS=Homo sapiens]	32	611	27.7364	27.5015	26.1573	28.0606	25.8196	26.1516	26.8386	27.7497	26.2685	26.9729	26.9093	26.8066	27.5733	26.2642	27.176	26.51
Q99878	HIST1H2AJ; HIST1H2AK	Histone H2A type 1-J [OS=Homo sapiens]	14	609	31.082	31.114	31.8339	31.0527	31.0114	32.5129	30.6868	31.8658	31.2751	31.0369	31.6874	31.6777	31.7247	31.9753	30.1288	32.6526
P50454	SERPINH1	Serpin H1 [OS=Homo sapiens]	21	607	27.9746	28.0325	27.1221	28.2038	27.7026	27.1979	27.5558	28.2158	27.078	27.8619	27.3529	27.5757	28.1505	27.6934	27.8174	26.9813
P35241-1	RDX	radixin [OS=Homo sapiens]	39	602	24.2825	24.9544	24.8642	25.69	25.1838	23.5761	25.0724	25.4898	24.7079	24.5614	24.1556	24.623	26.1548	25.0657	25.6086	24.0533
P42694	HELZ	Probable helicase with zinc finger domain [OS=Homo sapiens]	62	601	26.1624	26.5303	26.4489	26.7489	27.1709	26.6227	26.898	26.0927	26.2896	26.622	26.5341	26.8155	26.6698	26.9422	26.7982	26.3244
P11387	TOP1	DNA topoisomerase 1 [OS=Homo sapiens]	43	598	27.2393	27.3368	27.8382	27.6658	27.0535	28.7336	26.709	27.7108	27.2571	26.849	27.5881	27.243	27.3769	27.6197	26.7237	28.5917
P06753-2	TPM3	Isoform 2 of Tropomyosin alpha-3 chain [OS=Homo sapiens]	36	597	27.4444	28.1132	27.3849	28.6942	27.1954	28.1229	28.2711	28.859	27.7479	28.1407	27.7908	27.6194	28.3994	27.6467	28.4041	27.528
P30101	PDIA3	Protein disulfide-isomerase A3 [OS=Homo sapiens]	31	597	27.7419	27.7772	26.9129	28.8003	26.3441	26.3256	27.5588	28.8266	27.1262	27.9447	27.874	27.4745	28.2398	26.4779	27.9022	27.2432
Q07065	CKAP4	Cytoskeleton-associated protein 4 [OS=Homo sapiens]	33	596	28.2457	28.1095	27.3233	28.4414	27.1056	27.4383	27.4851	28.111	27.1366	27.7122	27.5047	27.6161	28.0654	27.4674	27.6473	27.3669
Q13501-1	SQSTM1	sequestosome-1 [OS=Homo sapiens]	20	593	26.4216	26.412	26.2264	27.514	27.3445	27.922	27.1423	26.9915	26.8088	28.4065	28.3148	28.2638	25.5334	27.0049	25.9021	27.0268
Q9Y3I0	C22orf28; RTCB	tRNA-splicing ligase RtcB homolog [OS=Homo sapiens]	28	593	26.8643	27.3082	26.7704	26.6092	26.2251	27.001	27.6068	27.7367	27.7393	27.3651	27.477	27.147	26.9528	26.9395	27.7399	27.451
P39023	RPL3	60S ribosomal protein L3 [OS=Homo sapiens]	26	593	28.6017	28.6918	28.504	28.4358	27.2907	28.8099	28.1765	28.9	28.4447	28.1554	28.5775	28.4106	28.5427	28.0872	28.5435	28.7258
Q14152	EIF3A	Eukaryotic translation initiation factor 3 subunit A [OS=Homo sapiens]	53	589	26.7823	27.1722	26.1795	27.3858	25.6147	26.1091	26.3721	27.1921	26.2412	26.4838	26.3093	26.1856	27.1039	25.7027	27.0258	26.9737
P48634-1	PRRC2A	Protein PRRC2A [OS=Homo sapiens]	63	588	26.2639	26.6627	26.3323	25.7433	25.2693	26.203	27.1468	27.191	27.3143	26.419	26.8706	26.4224	26.12	25.493	27.1055	26.7742
Q15628	TRADD	Tumor necrosis factor receptor type 1-associated DEATH domain protein [OS=Homo sapiens]	21	588	29.141	29.1825	28.8808	29.4108	29.6688	29.5439	28.8268	28.2064	28.4113	29.2384	28.7568	29.0564	22.0077	21.032	22.4781	21.7716
Q9UHX1-2	PUF60	Isoform 2 of Poly(U)-binding-splicing factor PUF60 [OS=Homo sapiens]	27	583	27.4398	27.5703	27.3843	27.7037	27.7557	27.6749	27.0069	26.9558	26.8854	27.3624	27.1612	27.2254	27.5133	27.8555	27.0049	28.5862
Q01813	PFKP	ATP-dependent 6-phosphofructokinase, platelet type [OS=Homo sapiens]	36	581	26.6418	26.9605	25.884	27.2915	26.3405	25.9486	26.9397	27.4991	26.5446	26.7768	26.5528	26.5832	27.1089	26.6668	27.2392	26.3497
P14923	JUP	Junction plakoglobin [OS=Homo sapiens]	32	579	26.5374	26.3887	27.9599	27.668	27.8938	26.1352	26.3248	26.8203	27.9411	26.7777	26.8707	26.9885	27.5926	27.102	27.05	27.4113
P00558	PGK1	phosphoglycerate kinase 1 [OS=Homo sapiens]	38	568	27.2314	27.8155	26.3761	28.8076	25.4415	26.1546	27.3587	29.196	27.3403	27.44	27.4431	27.1276	28.647	26.4156	28.4161	27.231
Q14157-1	UBAP2L	Isoform 2 of Ubiquitin-associated protein 2-like [OS=Homo sapiens]	26	568	21.7506	21.8293	20.9839	21.1684	21.0574	21.213	21.9419	22.0312	22.4031	21.7354	21.5511	21.3466	21.8237	22.0093	22.3876	21.6842
P16615	ATP2A2	Sarcoplasmic/endoplasmic reticulum calcium ATPase 2 [OS=Homo sapiens]	39	568	27.2413	27.2261	26.3081	27.5359	26.1388	26.2747	26.755	27.1463	26.2472	26.9913	26.7083	26.7003	27.306	26.5277	26.9512	26.3241
Q8IY67-2	RAVER1	Isoform 2 of Ribonucleoprotein PTB-binding 1 [OS=Homo sapiens]	29	567	26.4624	26.3859	26.3585	26.2229	26.661	26.262	27.4173	26.7761	26.6328	26.819	26.424	26.7047	26.6818	27.2908	27.1438	26.3478
P38919	EIF4A3	Eukaryotic initiation factor 4A-III [OS=Homo sapiens]	28	567	27.254	27.3783	28.0081	27.4463	26.5682	28.2458	27.3093	28.1395	27.5462	27.1111	27.7704	27.605	27.4044	27.4452	27.2606	28.3524
Q03252	LMNB2	Lamin-B2 [OS=Homo sapiens]	48	566	26.8251	26.7595	28.2846	26.9674	26.1049	28.3374	26.4339	27.6368	27.3311	26.2988	27.4973	27.2731	26.935	27.4572	26.118	28.2482
Q13435	SF3B2	Splicing factor 3b subunit 2 [OS=Homo sapiens]	49	565	26.9214	26.9522	27.5399	27.0613	26.4491	27.8545	26.3785	27.3295	26.6966	26.5243	27.1914	26.9824	26.8887	26.8734	26.3602	28.0074
P50402	EMD	Emerin [OS=Homo sapiens]	20	565	27.4162	27.4315	28.1612	27.3047	26.9477	28.1809	27.128	27.7248	27.4965	27.1093	27.5701	27.489	27.3893	27.7099	27.0538	28.2468
Q93077	HIST1H2AC	Histone H2A type 1-C [OS=Homo sapiens]	13	563	23.5737	23.252	25.2506	23.2657	23.425	26.1802	22.6888	25.5998	24.3876	23.1624	24.8711	24.2647	24.219	24.358	23.1083	26.534
Q05639	EEF1A2	Elongation factor 1-alpha 2 [OS=Homo sapiens]	22	561	23.806	23.716	22.0672	24.2765	22.2266	22.2241	22.8552	24.3851	22.5375	22.9501	22.8745	22.53	24.2873	22.5663	23.807	22.5703
P16989-1	CSDA; YBX3	Y-box-binding protein 3 [OS=Homo sapiens]	24	558	26.4665	26.856	26.4863	26.0447	25.305	26.6685	27.4176	27.2413	27.4557	27.167	27.3672	27.1353	26.4139	25.9847	27.574	27.2399
P00338-1	LDHA	L-lactate dehydrogenase A chain [OS=Homo sapiens]	23	557	28.998	29.1826	27.9272	29.587	26.7945	27.1804	28.2618	29.6932	27.7997	28.1957	28.1188	27.9277	29.7289	27.4578	29.1985	27.8804
P62829	RPL23	60S ribosomal protein L23 [OS=Homo sapiens]	17	555	28.0692	28.2382	28.2609	28.1141	28.1239	28.5233	28.1464	28.2191	28.0832	28.2915	28.2623	27.9482	28.3914	28.6152	28.54	28.2698
P55072	VCP	Transitional endoplasmic reticulum ATPase [OS=Homo sapiens]	43	554	26.4299	26.8864	25.7396	27.8473	25.0252	25.7807	26.5916	28.0508	26.2853	27.0978	26.9254	26.7741	27.4366	25.6095	27.4955	26.6148
Q02880-2	TOP2B	Isoform Beta-1 of DNA topoisomerase 2-beta [OS=Homo sapiens]	61	549	30.3773	30.4969	30.3605	30.3124	30.8311	30.0959	30.3765	30.0328	30.1773	30.4326	29.8991	30.3088	30.6854	30.8669	30.1219	29.6583
Q14157-5	UBAP2L	Isoform 5 of Ubiquitin-associated protein 2-like [OS=Homo sapiens]	26	549	26.6561	27.1169	26.7471	26.9318	26.603	26.7677	27.3272	27.285	27.4419	27.1952	26.786	27.0053	27.2653	26.9233	27.6058	27.0167
P16989-2	CSDA; YBX3	Isoform 2 of Y-box-binding protein 3 [OS=Homo sapiens]	22	548	23.6427	24.0909	23.8681	23.3175	22.8516	23.6448	24.6758	24.77	25.0548	24.4205	24.601	24.5159	23.497	23.1674	24.9566	24.5676
Q96AG4	LRRC59	Leucine-rich repeat-containing protein 59 [OS=Homo sapiens]	19	545	27.3802	27.9493	27.1914	27.8396	27.1684	27.7593	27.6234	28.2251	27.4062	27.4959	27.2725	27.0812	27.7323	27.7033	27.7234	28.178
Q00325-2	SLC25A3	Isoform B of Phosphate carrier protein, mitochondrial [OS=Homo sapiens]	23	543	28.7898	28.8456	28.1751	28.9673	28.6042	28.4013	28.7037	28.4502	28.1896	28.8203	28.2673	28.6184	29.0343	28.6411	28.6914	28.2398
P62906	RPL10A	60S ribosomal protein L10A [OS=Homo sapiens]	15	539	28.1763	28.0485	27.5205	27.7754	26.524	28.0766	27.4985	28.1165	27.3344	27.3678	27.481	27.5055	28.1085	27.7254	27.5279	27.8436
Q8N1F7-1	NUP93	Nuclear pore complex protein Nup93 [OS=Homo sapiens]	40	538	26.7532	26.789	27.2225	26.7594	26.5867	27.3724	26.5067	26.9306	26.4934	26.5897	26.8723	26.6651	26.7573	26.7414	26.2036	27.0608
P78406	RAE1	mRNA export factor [OS=Homo sapiens]	20	538	26.8253	26.8892	27.0384	27.098	27.463	27.2548	26.6163	26.4197	26.1319	26.7953	26.6122	26.6513	27.121	27.4772	26.4598	26.4894
P26641	EEF1G	elongation factor 1-gamma [OS=Homo sapiens]	23	538	28.1507	28.0139	27.0811	28.4373	26.4686	26.7658	27.0221	28.3861	26.7672	27.2109	27.0596	27.0953	28.4072	27.2744	27.9761	27.1721
Q13200	PSMD2	26S proteasome non-ATPase regulatory subunit 2 [OS=Homo sapiens]	38	537	26.588	26.9177	26.1931	27.3078	25.9464	26.3327	26.2613	27.2061	25.9218	26.3953	26.0854	25.9883	27.8027	25.9508	26.8458	26.1936
P27824	CANX	Calnexin [OS=Homo sapiens]	35	536	27.4757	27.8793	27.5655	28.7359	26.2408	27.6291	27.7966	28.7222	27.4982	27.941	28.0329	28.1052	27.9843	26.7783	28.1912	28.1668
O76031	CLPX	ATP-dependent Clp protease ATP-binding subunit clpX-like, mitochondrial [OS=Homo sapiens]	37	534	26.5016	26.5566	25.9606	26.9349	26.8455	26.531	26.2579	25.9794	25.8265	26.9145	26.3613	26.6029	26.4643	26.8609	26.0664	25.9716
Q9Y6M1-6	IGF2BP2	Isoform 6 of Insulin-like growth factor 2 mRNA-binding protein 2 [OS=Homo sapiens]	25	534	18.3225	18.7639		17.5766	18.3837		19.0552	19.154	19.4652	19.0988	18.8585	18.5364			19.158	18.9958
P04792	HSPB1	Heat shock protein beta-1 [OS=Homo sapiens]	20	533	27.7676	27.9706	28.2817	28.141	28.4987	27.544	28.3178	28.0765	28.1426	28.4181	27.9499	28.2059	28.6392	28.0669	28.5299	28.1157
P63173	RPL38	60s ribosomal protein l38 [OS=Homo sapiens]	7	532	27.9064	28.3893	27.9865	28.0122	28.4484	28.5756	28.6664	28.6366	28.7228	28.3879	28.1799	28.4067	28.5554	28.8374	28.5513	28.6697
Q6ZRV2	FAM83H	Protein FAM83H [OS=Homo sapiens]	48	530	26.2748	26.3027	26.3489	26.217	26.6498	26.5922	26.8717	26.2018	26.2162	26.6133	26.3451	26.5047	26.436	26.557	26.5857	26.2151
Q14671-1	PUM1	Pumilio homolog 1 [OS=Homo sapiens]	36	530	26.4666	26.8627	26.4997	26.416	26.5697	26.4304	27.1705	26.7741	27.0872	27.0729	26.9002	26.9294	26.6943	26.6933	27.2222	26.7236
Q7Z406-1	MYH14	myosin-14 [OS=Homo sapiens]	13	527	17.6696		20.0809									17.1574		18.6437
Q14671-3	PUM1	Isoform 3 of Pumilio homolog 1 [OS=Homo sapiens]	36	526
Q7Z417	NUFIP2	Nuclear fragile X mental retardation-interacting protein 2 [OS=Homo sapiens]	31	525	27.3332	27.2818	26.9735	26.5096	26.2824	27.4292	28.1143	27.7861	28.0616	27.9768	27.8977	27.5312	26.3539	26.6663	27.8463	27.7157
Q14980-1	NUMA1	nuclear mitotic apparatus protein 1 [OS=Homo sapiens]	71	521	26.7036	26.6398	27.0107	27.0037	25.6753	27.4052	25.6928	26.2558	25.861	25.7802	26.3563	26.0786	26.6317	26.8038	26.3827	26.6016
Q14980-2	NUMA1	Isoform 2 of Nuclear mitotic apparatus protein 1 [OS=Homo sapiens]	71	520	19.2983	19.4259	19.851	19.5436		19.2328									18.8433
Q14103	HNRNPD	heterogeneous nuclear ribonucleoprotein D0 [OS=Homo sapiens]	24	519	27.1856	27.453	28.3637	27.6891	26.2465	28.4545	27.4334	28.5691	27.9765	27.612	28.2706	27.6586	27.7135	27.4508	27.641	28.6726
P38159-1	RBMX	RNA-binding motif protein, X chromosome [OS=Homo sapiens]	30	519	27.6608	27.806	29.2406	27.6612	27.1347	29.2682	28.0278	28.7367	28.4187	27.8628	28.9171	28.3361	27.7552	28.0401	27.7883	29.3174
P53621-1	COPA	coatomer subunit alpha [OS=Homo sapiens]	54	518	26.6082	26.7336	25.7987	27.1815	25.6901	25.7457	25.7276	26.8105	25.663	25.9066	25.5888	25.7162	27.1738	26.319	26.6671	25.723
P05388	RPLP0	60S acidic ribosomal protein P0 [OS=Homo sapiens]	21	518	28.2452	28.392	27.9323	28.425	27.6114	28.2412	27.9388	28.48	27.7531	28.0216	27.7442	27.8586	28.841	28.3115	28.3539	28.0675
P18206	VCL	Vinculin [OS=Homo sapiens]	49	513	26.6757	26.8573	26.0649	27.6149	25.1941	25.8957	26.4611	27.9465	26.3418	26.1711	26.3444	26.3121	27.5803	25.5827	27.3278	26.3561
P12270	TPR	Nucleoprotein TPR [OS=Homo sapiens]	76	512	26.1004	26.0797	26.6497	26.5707	24.8293	26.6469	25.3569	26.601	25.3703	25.5877	26.5384	25.8977	26.1917	26.4916	25.6101	26.6533
P62269	RPS18	40S ribosomal protein S18 [OS=Homo sapiens]	22	511	29.1664	29.2387	29.0209	29.2492	28.9666	29.2345	29.259	29.4174	29.224	29.0971	29.3762	29.1987	29.28	29.2402	29.3151	29.4083
P17987	TCP1	T-complex protein 1 subunit alpha [OS=Homo sapiens]	30	508	27.0785	27.2016	26.7846	27.6151	27.1295	26.8202	27.1582	27.7324	27.0732	26.6255	26.2477	26.9578	27.7856	27.0742	27.556	26.6554
Q96I24-1	FUBP3	Far upstream element-binding protein 3 [OS=Homo sapiens]	29	507	26.6805	26.9616	26.7895	27.134	26.1957	27.1106	27.1633	27.4684	27.268	27.4382	27.2079	27.0945	26.7018	26.6736	27.2388	27.6519
P11182	DBT	Lipoamide acyltransferase component of branched-chain alpha-keto acid dehydrogenase complex, mitochondrial [OS=Homo sapiens]	24	507	27.4642	27.6802	27.8041	27.7669	28.0041	27.9177	27.7027	26.9383	26.9174	27.6335	27.2909	27.4246	28.3279	28.3416	27.5263	26.8609
P15880	RPS2	40S ribosomal protein S2 [OS=Homo sapiens]	16	505	27.8799	28.1066	27.7112	27.7146	26.7822	27.8314	27.7693	28.3828	27.925	27.6125	27.9318	27.7587	27.6835	27.5163	28.0213	28.1075
Q9P2E9-1	RRBP1	Ribosome-binding protein 1 [OS=Homo sapiens]	50	503	27.1352	27.2808	26.4288	27.2873	25.7682	26.5324	26.7914	27.0007	26.4058	26.7141	26.4626	26.9296	27.1819	27.2774	26.7923	26.4486
P52597	HNRNPF	Heterogeneous nuclear ribonucleoprotein F [OS=Homo sapiens]	15	502	28.0912	30.6046	29.5902	27.7546	27.2619	28.3561	28.311	28.4212	28.5581	28.298	28.5227	28.2476	27.89	27.8894	28.4856	28.6226
Q9UJS0	SLC25A13	Calcium-binding mitochondrial carrier protein Aralar2 [OS=Homo sapiens]	33	502	27.2307	27.1708	26.3946	27.1942	27.1466	26.7731	27.2679	26.7666	26.5545	27.442	27.0483	27.1722	27.0485	27.1449	27.0105	26.7126
P41252	IARS	isoleucine--tRNA ligase, cytoplasmic [OS=Homo sapiens]	47	500	26.9185	27.0527	26.3214	27.0261	26.2043	26.506	26.468	26.8531	26.0006	26.2514	25.9171	26.1119	27.1821	26.6593	26.7834	26.1736
O75165	DNAJC13	DnaJ homolog subfamily C member 13 [OS=Homo sapiens]	66	495	25.9933	26.0163	25.5273	25.9006	25.5304	25.9249	25.7683	25.7841	25.3573	25.6019	25.4588	25.3916	25.8172	25.638	25.5482	25.3653
Q5JSZ5-1	PRRC2B	Protein PRRC2B [OS=Homo sapiens]	62	494	25.5993	25.9544	25.4795	25.4383	25.6133	25.5239	26.3507	26.0204	26.2492	26.1088	25.8116	25.9909	25.6774	25.6839	26.3428	25.7848
P29401	TKT	Transketolase [OS=Homo sapiens]	32	494	25.5834	26.344	25.5726	28.1101	25.253	25.5786	26.5309	28.229	26.7423	26.9364	26.9237	26.5106	27.6311	25.6342	27.5997	26.6789
Q9UKV8	AGO2; EIF2C2	Protein argonaute-2 [OS=Homo sapiens]	40	494	25.955	26.2653	26.0201	25.7204	25.3756	26.0994	26.8398	26.5135	26.9332	26.6436	26.5038	26.359	26.0995	25.8582	26.8864	26.4891
Q14764	MVP	major vault protein [OS=Homo sapiens]	37	493	26.8998	27.0712	26.7535	27.1753	27.1763	27.0236	26.7011	26.5324	26.6189	27.1022	26.8502	26.9222	26.8755	27.9859	26.4859	26.374
Q71UI9-1	H2AFV	Histone H2A.V [OS=Homo sapiens]	7	489	26.1611	26.164	28.3754	25.9781	25.7684	28.1646	26.0189	27.5352	26.7943	26.0278	27.6338	26.916	26.2744	27.3153	25.4873	28.2315
Q16352	INA	alpha-internexin [OS=Homo sapiens]	3	487	25.2721	24.9449	24.3496	23.3029	24.3996	24.2407	24.9377	24.194	24.8204	25.1461	24.1399	24.5524	23.7691	24.0459	24.8469	24.3231
Q13011	ECH1	Delta(3,5)-Delta(2,4)-dienoyl-CoA isomerase, mitochondrial [OS=Homo sapiens]	15	486	28.7817	28.6741	28.5668	28.5677	28.8731	28.7417	28.3446	27.9623	27.9448	28.6144	28.1584	28.3697	28.928	28.6789	28.3101	27.9322
Q13263	TRIM28	Transcription intermediary factor 1-beta [OS=Homo sapiens]	28	485	26.8546	26.8017	26.2914	27.0326	25.1111	26.0797	25.9089	26.8928	25.3086	26.0336	25.9378	25.7758	27.0258	26.0867	26.513	25.7949
O75367-1	H2AFY	Core histone macro-H2A.1 [OS=Homo sapiens]	20	482	25.8545	25.6588	27.932	25.7349	25.2595	28.1323	25.5785	27.2978	26.5975	25.6433	27.1712	26.5079	26.0973	26.8464	24.7462	27.8947
P07237	P4HB	Protein disulfide-isomerase [OS=Homo sapiens]	36	480	26.8408	27.1788	25.8993	28.6984	25.1592	26.1096	27.302	28.6533	26.9	27.5938	27.6232	27.3177	27.9756	25.7972	27.7611	26.9538
O94973	AP2A2	AP-2 complex subunit alpha-2 [OS=Homo sapiens]	31	477	26.0471	26.0549	25.6718	25.6548	25.3771	26.458	26.0069	26.299	26.1383	26.2694	26.0029	26.0592	25.2472	25.5514	26.0277	26.0608
Q92621	NUP205	Nuclear pore complex protein Nup205 [OS=Homo sapiens]	51	476	26.4173	26.402	27.0883	26.491	26.1411	27.1289	26.3384	26.9657	26.6179	26.3843	26.9257	26.6296	26.4172	26.507	26.3187	27.2751
Q8NDV7-6	TNRC6A	Isoform 6 of Trinucleotide repeat-containing gene 6A protein [OS=Homo sapiens]	45	476	26.0685	26.2125	26.126	26.1431	26.3153	26.2871	26.3545	26.0228	26.3527	26.2967	26.0828	26.2046	26.1171	26.4237	26.4527	26.0357
Q9BZE4	GTPBP4	Nucleolar GTP-binding protein 1 [OS=Homo sapiens]	35	476	26.0112	25.9133	27.4817	26.1636	25.3023	27.7763	25.7573	27.1598	26.3297	25.8859	27.154	26.5174	25.9584	26.4916	25.3124	27.7059
P02786	TFRC	Transferrin receptor protein 1 [OS=Homo sapiens]	32	476	27.1772	26.8666	25.9749	27.6148	26.1412	26.4477	26.7767	27.3389	26.3342	26.9827	26.6738	26.6792	26.9046	25.7726	26.7449	25.9982
Q16531	DDB1	DNA damage-binding protein 1 [OS=Homo sapiens]	44	474	26.1127	26.3932	26.5047	26.5852	25.6138	26.6447	26.1294	26.7621	26.0606	26.0133	25.9042	26.1185	26.8369	26.4593	26.5324	26.5529
P49368-1	CCT3	T-complex protein 1 subunit gamma [OS=Homo sapiens]	34	473	26.6421	26.8727	26.0193	27.4841	25.5497	25.9121	26.5676	27.644	26.363	26.7201	26.4663	26.4542	27.4622	26.0839	27.2475	26.5725
Q96EP0-1	RNF31	E3 ubiquitin-protein ligase RNF31 [OS=Homo sapiens]	46	471	28.6123	28.792	28.4099	28.6736	29.1216	28.8342	26.5445	25.771	25.9911	26.1904	26.1205	25.7152	24.1852	24.2414	25.741	25.7129
P04899-1	GNAI2	guanine nucleotide-binding protein G(i) subunit alpha-2 [OS=Homo sapiens]	26	471	26.7785	26.7524	26.6473	26.246	25.5263	27.7843	27.5675	28.3578	28.1243	27.2533	27.1511	26.9135	25.9515	26.3418	26.9587	27.8436
P22695	UQCRC2	Cytochrome b-c1 complex subunit 2, mitochondrial [OS=Homo sapiens]	17	471	26.6325	26.6568	25.9766	26.9054	26.2809	25.8609	27.1336	27.142	26.4878	27.0131	26.8717	26.8328	26.782	26.5434	27.1164	26.3844
P62244	RPS15A	40S ribosomal protein S15a [OS=Homo sapiens]	14	470	28.5623	28.7382	28.631	28.5296	28.055	29.0113	29.0678	29.0442	29.0271	29.1324	29.0584	28.6808	28.7037	28.7572	29.1866	29.1403
P04075	ALDOA	fructose-bisphosphate aldolase A [OS=Homo sapiens]	29	469	27.0085	27.4129	26.2357	28.4713	25.8486	25.797	27.1265	28.5701	27.0111	27.1196	27.2527	26.9357	28.3115	26.291	28.1006	26.7881
Q96HS1-1	PGAM5	Serine/threonine-protein phosphatase Pgam5, mitochondrial [OS=Homo sapiens]	18	463	27.1312	27.1309	26.8838	26.9655	26.8826	27.1853	27.6859	27.3974	28.3333	27.4354	27.6818	27.3069	26.4506	26.6982	27.3816	28.0874
Q14103-2	HNRNPD	Isoform 2 of Heterogeneous nuclear ribonucleoprotein D0 [OS=Homo sapiens]	23	462	22.3396	22.6226	22.9609	22.7412	20.4591	22.6521	22.0005	23.3808	22.5329	22.1885	22.7863	22.6603	22.4344	21.6816	21.3324	23.3963
Q13151	HNRNPA0	Heterogeneous nuclear ribonucleoprotein A0 [OS=Homo sapiens]	19	462	26.7331	26.9103	27.2788	26.5985	26.1326	27.5014	27.3332	27.5164	27.5973	27.4156	27.6129	27.0538	26.5977	26.7805	27.3915	27.6222
P33993-1	MCM7	DNA replication licensing factor MCM7 [OS=Homo sapiens]	30	459	26.4669	26.5382	25.8199	26.6863	26.0123	25.9404	25.9978	26.3695	25.4584	26.2609	25.8959	26.1546	26.762	26.3892	26.4052	25.7767
Q9H583	HEATR1	HEAT repeat-containing protein 1 [OS=Homo sapiens]	54	458	25.5178	25.603	27.0217	25.939	25.237	27.3086	25.6058	26.6912	25.9285	25.4866	26.7466	26.0843	26.0749	26.5858	25.213	27.3301
Q86UP2-1	KTN1	Kinectin [OS=Homo sapiens]	61	457	26.8802	26.7427	25.5199	26.9899	24.8725	25.5984	25.5418	26.2913	25.0489	25.667	25.6831	25.5959	26.4872	25.8611	25.8479	25.4995
P22087	FBL	rRNA 2'-O-methyltransferase fibrillarin [OS=Homo sapiens]	19	457	26.1807	26.3717	28.112	26.3792	25.9543	28.2474	26.4233	27.7156	26.8823	26.2515	27.5319	27.0164	26.5148	27.0908	25.9492	28.4739
P62277	RPS13	40S ribosomal protein S13 [OS=Homo sapiens]	14	454	28.258	28.2698	28.0992	28.0546	27.125	28.4712	29.6926	29.5163	28.3689	28.3569	29.1523	28.0958	28.2916	28.1989	28.5287	28.53
Q15459	SF3A1	splicing factor 3A subunit 1 [OS=Homo sapiens]	33	453	26.1097	26.3209	27.134	26.4767	26.1696	27.2537	25.947	26.7815	26.0957	26.0262	26.8706	26.396	26.4994	26.3532	25.8626	27.5215
Q5T4S7-1	UBR4	e3 ubiquitin-protein ligase UBR4 [OS=Homo sapiens]	84	452	26.1575	26.442	25.9371	26.6421	26.1794	26.2472	25.5472	25.7406	24.5856	25.9037	24.8753	25.4921	26.7359	26.4324	26.0172	25.2944
Q16643	DBN1	drebrin [OS=Homo sapiens]	37	452	26.3412	26.0003	26.6906	26.1033	25.8696	28.0116	26.6414	27.9367	27.4551	26.6097	27.1601	26.8239	25.3404	26.3141	25.5192	27.747
P78371-1	CCT2	T-complex protein 1 subunit beta [OS=Homo sapiens]	30	452	26.066	26.3998	25.4111	27.1852	25.1377	25.7631	26.2022	27.5015	25.9918	26.3572	26.1297	25.9023	27.1254	25.5263	27.0028	25.9344
Q07955-1	SRSF1	Serine/arginine-rich splicing factor 1 [OS=Homo sapiens]	18	451	26.1201	26.4665	27.0051	26.4828	25.2746	27.7662	26.5731	27.4087	27.0755	26.8412	27.7244	27.3043	25.8744	26.4707	26.2604	28.07
Q15750-1	TAB1	TGF-beta-activated kinase 1 and MAP3K7-binding protein 1 [OS=Homo sapiens]	28	449	27.188	27.2327	27.1266	27.7407	28.1213	27.8006	27.1388	26.7518	26.8737	27.7291	27.3455	27.6469	25.0497	26.7742	25.5595	24.5569
Q14008	CKAP5	Cytoskeleton-associated protein 5 [OS=Homo sapiens]	65	448	25.7392	26.2467	25.6068	26.5172	24.92	26.3253	25.5671	26.5093	25.4943	25.6209	25.4791	25.2759	26.2595	25.7938	26.0172	26.0268
Q9UQ35	SRRM2	serine/arginine repetitive matrix protein 2 [OS=Homo sapiens]	55	448	25.9684	26.3068	27.1029	26.3739	25.7269	27.6025	25.9611	27.029	26.7675	25.8042	26.7912	26.4731	25.7336	26.4341	25.7178	27.5718
Q9Y5B9	SUPT16H	FACT complex subunit SPT16 [OS=Homo sapiens]	49	448	26.0488	25.7854	26.9207	26.5587	25.7165	28.9191	25.2863	26.5265	26.2147	25.6277	26.2578	25.5133	27.0144	27.0431	25.6277	27.0738
Q15717	ELAVL1	ELAV-like protein 1 [OS=Homo sapiens]	18	447	27.491	27.7469	28.1714	26.9643	26.7521	28.2908	28.2601	28.2509	28.4013	28.0645	28.4641	27.9108	27.3288	27.4236	28.1391	28.5903
Q16666-1	IFI16	gamma-interferon-inducible protein 16 [OS=Homo sapiens]	36	446	26.6022	26.7753	26.8638	26.687	25.7012	27.9764	26.3831	27.109	26.8247	26.2799	26.6699	26.7071	26.7714	27.0703	26.5998	27.2432
O43318-2	MAP3K7	Isoform 1A of Mitogen-activated protein kinase kinase kinase 7 [OS=Homo sapiens]	26	446	26.4354	26.5787	26.36	27.2408	27.5035	27.3343	26.5715	26.1031	26.2332	27.1897	26.7414	27.1117	22.5941	21.8102	22.1375	22.5241
Q96CW1-2	AP2M1	Isoform 2 of AP-2 complex subunit mu [OS=Homo sapiens]	29	446	27.2918	27.3233	27.0598	27.0089	26.4301	27.6349	27.0938	27.4503	27.3529	26.9598	27.184	27.1286	26.9088	27.1062	27.1641	27.4176
Q9NTJ3-1	SMC4	Structural maintenance of chromosomes protein 4 [OS=Homo sapiens]	55	444	26.7262	26.8626	26.864	26.7105	25.5824	26.6062	25.8794	26.9615	26.2527	25.6854	25.9425	25.9346	27.1242	26.5261	26.5566	26.5466
Q99700-1	ATXN2	Ataxin-2 [OS=Homo sapiens]	36	441	26.1621	26.7707	26.3217	25.8049	25.1828	26.2817	27.3005	26.8752	27.3235	26.8185	26.816	26.6597	26.1708	25.5951	27.2811	26.7683
P50990	CCT8	T-complex protein 1 subunit theta [OS=Homo sapiens]	38	441	26.4048	26.7679	25.8088	27.6957	25.3303	25.815	26.5835	27.8532	26.4208	26.7098	26.4057	26.3564	27.4685	25.7759	27.333	26.2757
P67936	TPM4	Tropomyosin alpha-4 chain [OS=Homo sapiens]	33	440	26.2733	26.713	25.9941	27.4318	26.0947	26.4814	26.7892	27.2823	26.247	26.8597	26.2408	26.5166	26.9998	26.5853	27.0127	26.134
P18621	RPL17	60S ribosomal protein L17 [OS=Homo sapiens]	14	440	27.8169	27.8045	27.5194	27.7153	26.6956	27.6952	27.44	28.1065	27.6114	27.6671	27.5673	27.5339	27.8064	27.3937	27.6807	27.9628
P42694-2	HELZ	Isoform 2 of Probable helicase with zinc finger domain [OS=Homo sapiens]	48	439	19.8334	20.044	19.9353	20.4356	20.8556	20.482	20.0726	20.0132	20.0288	20.0586	20.2159	20.8071	20.5335	20.213	20.435	20.1138
Q09161	NCBP1	Nuclear cap-binding protein subunit 1 [OS=Homo sapiens]	29	438	25.8388	26.2082	26.0122	25.8943	25.3896	26.5028	26.375	26.4925	26.3266	26.4991	26.8784	26.3087	25.7936	25.8728	26.327	26.5783
Q8WWI1-3	LMO7	Isoform 3 of LIM domain only protein 7 [OS=Homo sapiens]	64	436	25.4018	25.3398	26.0803	25.7162	24.9528	27.6121	25.8396	27.3426	26.7899	26.6608	26.8524	26.2826	24.9242	25.9824	25.321	27.3077
Q1KMD3	HNRNPUL2	heterogeneous nuclear ribonucleoprotein U-like protein 2 [OS=Homo sapiens]	36	434	25.8534	25.7172	27.3944	25.8305	25.0951	27.5174	25.843	26.7638	26.2561	25.8256	26.9432	26.2616	25.6409	26.3293	25.0928	27.4213
Q9NYF8-1	BCLAF1	Bcl-2-associated transcription factor 1 [OS=Homo sapiens]	43	433	25.9627	26.1302	27.0014	25.8366	25.5565	27.3454	26.6023	27.0146	26.855	26.4965	27.3727	26.7305	25.6823	25.9635	26.2	27.5858
P17480-1	UBTF	Nucleolar transcription factor 1 [OS=Homo sapiens]	36	431	26.1436	26.4648	26.5356	26.4547	25.9863	28.284	26.055	26.9238	26.7142	25.9773	26.6369	26.0992	26.3077	27.1291	25.8469	27.3389
Q9BYK8-1	HELZ2	Helicase with zinc finger domain 2 [OS=Homo sapiens]	79	430	25.1639	25.6185	25.2604	24.6854	24.0006	25.5503	26.471	26.0956	26.6573	26.1683	26.2493	26.064	24.4601	24.6549	26.4053	26.206
O95816	BAG2	BAG family molecular chaperone regulator 2 [OS=Homo sapiens]	19	430	28.5707	28.5382	28.1441	28.1463	28.1487	28.1249	28.1165	27.6861	27.672	28.0452	27.5595	27.8339	28.51	28.2335	27.8894	27.2043
P55060-1	CSE1L	Exportin-2 [OS=Homo sapiens]	41	429	26.4977	26.813	25.8702	27.3848	25.3574	25.3981	26.2546	27.5132	26.084	26.1899	26.2294	26.195	27.1927	25.624	27.1085	26.0228
P63244	GNB2L1; RACK1	Receptor of activated protein C kinase 1 [OS=Homo sapiens]	19	427	27.2703	27.811	26.6571	28.1549	26.6525	26.706	27.2823	28.3428	27.0593	27.4276	27.2461	27.2211	28.0696	26.9237	27.8283	27.0599
Q10567-3	AP1B1	Isoform C of AP-1 complex subunit beta-1 [OS=Homo sapiens]	32	427	21.4771	21.7651	21.4666	22.2058	20.3492	21.0527	21.2066	22.336	21.1259	21.3217	21.6529	21.0611	22.0534	19.9139	21.9047	21.3488
P46777	RPL5	60S ribosomal protein L5 [OS=Homo sapiens]	21	426	27.0008	27.4014	27.6046	27.7784	26.017	27.9212	26.8955	28.4208	27.3109	27.0708	27.5257	27.3113	27.6284	27.1831	27.5902	28.0177
P31689-1	DNAJA1	DnaJ homolog subfamily A member 1 [OS=Homo sapiens]	22	424	26.5147	26.9256	26.6367	26.9445	26.6853	26.7748	26.1761	26.7075	26.0949	26.25	26.0971	26.1051	27.231	26.7957	26.4666	26.4006
Q9UQE7	SMC3	Structural maintenance of chromosomes protein 3 [OS=Homo sapiens]	52	423	26.1648	26.1197	26.6395	26.1692	25.125	26.8285	25.4209	26.4622	25.7156	25.4599	26.2965	25.8815	26.3059	26.341	25.6353	26.7555
Q8N1N4	KRT78	Keratin, type II cytoskeletal 78 [OS=Homo sapiens]	27	423	25.7936	25.3334	26.6272	26.7753	27.1299	24.9287	25.6324	25.6803	27.3037	25.6837	26.2333	26.3899	26.7064	26.4314	26.2084	26.5627
Q14690	PDCD11	Protein RRP5 homolog [OS=Homo sapiens]	69	419	25.226	25.2847	27.2797	25.4258	25.002	27.3085	25.1139	26.7471	26.04	25.14	26.7836	26.1924	25.9148	26.3593	24.5326	27.4449
P47897	QARS	glutamine--tRNA ligase [OS=Homo sapiens]	39	415	26.3601	26.4748	25.6429	26.2898	25.3355	25.5908	25.7105	26.0598	25.0158	25.7228	25.1668	25.2948	26.6662	25.9918	26.1218	25.1234
P00505	GOT2	Aspartate aminotransferase, mitochondrial [OS=Homo sapiens]	26	415	26.3551	26.7562	25.2157	28.0187	25.1405	25.6484	26.5851	28.1102	26.1795	27.0146	26.9366	26.7086	27.4651	25.9721	27.1313	26.2969
Q86V48-1	LUZP1	Leucine zipper protein 1 [OS=Homo sapiens]	48	414	25.7465	25.8929	25.6521	26.0957	25.1529	26.7073	26.1294	26.5685	26.3296	25.9619	26.2268	26.2803	26.0345	26.3362	25.9476	26.6875
O95347-1	SMC2	structural maintenance of chromosomes protein 2 [OS=Homo sapiens]	51	414	26.9273	27.0541	26.6779	26.8118	26.3749	26.772	26.127	26.9253	26.2232	26.0339	26.1006	26.1987	27.3223	26.866	26.5712	26.3368
P21589-1	NT5E	5'-nucleotidase [OS=Homo sapiens]	26	414	26.2701	26.314	26.6281	25.8364	25.4374	28.0831	26.9319	27.917	27.5783	26.75	26.863	26.5354	25.4325	26.5472	25.8554	27.824
P62263	RPS14	40S ribosomal protein S14 [OS=Homo sapiens]	11	414	27.5917	27.75	27.7544	27.5999	26.8577	27.921	28.0224	28.1916	28.2835	27.7324	28.1049	27.7447	27.6073	27.5004	28.2026	28.3768
O75083	WDR1	WD repeat-containing protein 1 [OS=Homo sapiens]	27	413	25.8078	26.2489	26.0361	26.4034	25.57	27.4296	26.9496	27.5683	26.9149	27.0796	27.11	26.747	25.7043	26.4471	25.9734	27.3679
P55084	HADHB	Trifunctional enzyme subunit beta, mitochondrial [OS=Homo sapiens]	25	410	27.4254	27.363	26.5567	27.3087	26.6576	27.0456	26.4186	26.9692	26.2603	26.6875	26.6005	26.4886	27.0548	26.8825	26.635	26.8844
Q14974	KPNB1	Importin subunit beta-1 [OS=Homo sapiens]	25	409	25.8301	26.1539	26.4758	26.5519	25.2942	26.5774	25.9172	26.9312	25.9051	25.886	26.237	25.9143	26.4862	25.846	26.2823	26.5195
Q08380	LGALS3BP	Galectin-3-binding protein [OS=Homo sapiens]	17	408	27.3835	27.4275	26.9119	27.278	27.4727	27.1376	27.092	26.6781	26.6323	27.3964	26.8441	27.1227	27.4935	27.2479	26.9856	26.622
Q9NYF8-3	BCLAF1	Isoform 3 of Bcl-2-associated transcription factor 1 [OS=Homo sapiens]	40	407	20.6101	20.7056	21.5713	21.0485	19.584	21.827	21.1957	21.4573	21.4636	21.2239	21.9272	21.6086	20.1808	21.0438	20.2785	22.1151
Q6P2E9-1	EDC4	Enhancer of mRNA-decapping protein 4 [OS=Homo sapiens]	41	405	28.2183	28.6786	26.534	28.5141	28.9508	28.4338	28.7153	28.7336	28.4667	28.8486	28.2496	28.4532	29.1138	29.2326	28.7599	28.2946
O60264	SMARCA5	SWI/SNF-related matrix-associated actin-dependent regulator of chromatin subfamily A member 5 [OS=Homo sapiens]	53	404	25.7137	25.6818	26.9438	25.7338	25.1517	27.4789	25.5099	26.4501	25.774	25.2512	26.3403	25.7572	26.0569	26.2645	24.8935	27.1433
O75746	SLC25A12	Calcium-binding mitochondrial carrier protein Aralar1 [OS=Homo sapiens]	30	403	25.7859	25.5946	25.0344	25.4392	25.5188	25.2663	25.6684	25.4717	25.3531	25.7489	25.5604	25.6585	25.4921	25.6835	25.6075	25.2467
P62241	RPS8	40S ribosomal protein S8 [OS=Homo sapiens]	17	403	27.6632	27.8712	27.6857	27.64	26.6574	27.7372	27.2891	27.9149	27.5772	27.6613	27.4174	27.4097	27.9202	27.4793	27.6768	27.813
P14868	DARS	Aspartate--tRNA ligase, cytoplasmic [OS=Homo sapiens]	30	401	27.0945	26.9652	26.2821	26.7645	25.8281	25.9826	25.9629	26.455	25.6927	25.9001	25.4878	25.7879	27.1069	26.5746	26.4416	25.7373
P22090	RPS4Y1	40S ribosomal protein S4, Y isoform 1 [OS=Homo sapiens]	16	401	24.8838	25.1183	25.3453	25.6346	25.8171	24.8638	25.1178	25.8304	25.7739	25.8503	25.3015	25.2565	25.5738	25.5772	26.1867	25.4238
P62249	RPS16	40S ribosomal protein S16 [OS=Homo sapiens]	10	400	28.051	28.2056	28.135	28.0565	27.6495	28.3343	28.2676	28.4027	28.2952	28.2328	28.2286	28.1138	27.9779	28.272	28.3816	28.4499
P62081	RPS7	40S ribosomal protein S7 [OS=Homo sapiens]	20	397	27.8714	27.9751	27.5778	27.8645	27.0978	27.7065	27.5923	28.3729	27.9765	27.6376	27.6891	27.6305	28.1228	27.5181	28.0895	28.1803
P39019	RPS19	40S ribosomal protein S19 [OS=Homo sapiens]	12	396	27.8764	28.2801	28.0535	28.3134	27.6235	28.3213	28.1424	28.7915	28.5983	28.2982	28.1289	28.2136	28.236	28.0858	28.4582	28.7764
Q9Y230	RUVBL2	RuvB-like 2 [OS=Homo sapiens]	27	394	25.7524	26.0733	26.2042	26.4789	25.5857	26.4525	25.8028	26.7427	25.6109	26.0055	26.0245	25.8717	26.3952	25.9454	26.2514	26.3835
O00567	NOP56	Nucleolar protein 56 [OS=Homo sapiens]	32	393	24.9488	25.0398	28.4523	27.6231	28.2514	28.3091	25.2216	26.8506	25.9537	27.8384	27.6768	28.9841	25.5044	27.9913	27.8696	28.2859
P54136-1	RARS	arginine--tRNA ligase, cytoplasmic [OS=Homo sapiens]	34	393	26.3098	26.4075	25.6841	26.3667	25.4019	25.6205	25.7062	26.202	25.1987	25.622	25.3066	25.3249	26.5478	25.9031	26.1666	25.2734
O15061-1	SYNM	Synemin [OS=Homo sapiens]	59	391	27.0932	26.8839	26.5106	26.464	26.4729	26.9283	26.9084	26.418	26.6332	26.795	27.2748	26.823	25.5616	25.4592	26.1648	26.2662
P17066	HSPA6	Heat shock 70 kDa protein 6 [OS=Homo sapiens]	12	391
P83111-1	LACTB	Serine beta-lactamase-like protein LACTB, mitochondrial [OS=Homo sapiens]	25	385	26.0926	26.2859	25.5083	25.9623	25.3655	26.5729	26.8101	26.5749	26.4003	26.8781	26.5197	26.4394	25.5463	26.0642	26.1468	26.2188
O94906-1	PRPF6	Pre-mRNA-processing factor 6 [OS=Homo sapiens]	36	383	25.6178	25.7453	26.4225	25.8849	25.306	26.5036	25.3186	26.0769	25.382	25.3815	25.9939	25.9071	25.8007	26.1461	25.1747	26.546
P35637-1	FUS	RNA-binding protein FUS [OS=Homo sapiens]	10	381	25.4696	26.2637	26.2659	26.1367	25.5193	26.6803	26.9044	27.0846	27.6384	27.0882	27.4943	27.1169	26.1508	26.6415	27.1159	27.8769
P62280	RPS11	40S ribosomal protein S11 [OS=Homo sapiens]	12	378	28.5263	28.6538	28.5187	28.4441	27.6591	28.6927	28.5569	28.974	28.8439	28.5681	28.8033	28.5826	28.6189	28.4284	28.855	29.0476
Q9Y2X3	NOP58	Nucleolar protein 58 [OS=Homo sapiens]	27	377	25.1222	25.1725	27.1902	24.9747	24.9559	27.159	25.441	26.5414	25.9537	25.2721	26.6311	26.1397	25.273	25.7844	24.7795	27.3734
O14979-2	HNRNPDL; HNRPDL	Isoform 2 of Heterogeneous nuclear ribonucleoprotein D-like [OS=Homo sapiens]	22	377	20.8643	21.3187	23.3617	21.3581	20.3636	23.0361	21.1678	22.9817	22.4992	21.621	22.1948	22.187	21.7288	21.7109	21.3467	22.9857
P61158	ACTR3	actin-related protein 3 [OS=Homo sapiens]	20	377	26.8578	27.2059	26.6082	27.3255	26.4412	27.5836	27.8403	27.771	26.8553	28.0701	27.7553	27.5635	26.3524	26.8659	26.6192	27.5389
Q9Y265	RUVBL1	RuvB-like 1 [OS=Homo sapiens]	23	375	25.3136	25.7864	26.007	26.2576	25.0542	25.9654	25.4059	26.4162	25.3391	25.6147	25.7653	25.5302	25.9928	25.6748	25.6647	25.8356
P68431	HIST1H3F; HIST1H3C; HIST1H3D; HIST1H3G; HIST1H3H; HIST1H3B; HIST1H3A; HIST1H3E; HIST1H3I; HIST1H3J	Histone H3.1 [OS=Homo sapiens]	15	375	29.8745	29.5423	31.6492	29.827	29.31	31.4169	29.3212	31.0171	30.5227	29.1895	30.8501	30.4563	29.9826	30.4309	28.7443	31.5846
Q71DI3	HIST2H3A; HIST2H3C; HIST2H3D	histone H3.2 [OS=Homo sapiens]	15	375											20.4768
P05198	EIF2S1	Eukaryotic translation initiation factor 2 subunit 1 [OS=Homo sapiens]	29	374	26.4335	26.8481	26.1106	26.8062	25.5438	26.5572	26.1506	26.8835	25.9585	26.1162	26.0893	26.0273	26.8866	26.7148	26.7197	26.4931
P32969	RPL9	60S ribosomal protein L9 [OS=Homo sapiens]	13	374	26.8564	27.0549	26.9173	27.0703	25.4647	27.147	26.6675	27.4911	26.8056	26.8233	26.9027	26.6457	27.2144	26.9881	27.0025	27.254
P23528	CFL1	Cofilin-1 [OS=Homo sapiens]	20	373	26.7153	27.0518	26.3929	27.9625	26.1424	27.5672	27.355	28.6589	27.5407	27.7336	27.6501	27.3536	27.7138	26.5616	27.8495	27.8274
P06493	CDK1	Cyclin-dependent kinase 1 [OS=Homo sapiens]	20	373	26.8128	26.8439	26.248	26.8544	26.1006	26.0318	26.2801	26.9012	26.0986	26.1149	25.8663	25.9372	27.1735	26.1342	26.7062	26.0343
P45880	VDAC2	Voltage-dependent anion-selective channel protein 2 [OS=Homo sapiens]	15	373	26.9593	26.8375	26.2421	27.8039	26.8271	26.7157	27.2813	27.8541	26.8183	27.4951	27.5117	27.3156	26.3158	26.296	27.0331	26.9206
P40926	MDH2	Malate dehydrogenase, mitochondrial [OS=Homo sapiens]	20	373	26.7055	27.0638	25.9422	28.3875	26.4385	25.9931	27.0173	28.2593	26.606	27.2359	27.2119	27.1658	27.7459	26.3314	27.5065	26.6321
P46783	RPS10	40S ribosomal protein S10 [OS=Homo sapiens]	10	373	25.4987	26.0108	25.0695	25.9805	25.3308	25.8095	25.8853	26.6241	26.3936	26.1173	25.7959	25.7314	26.2552	25.7377	26.3982	26.2023
P27816-1	MAP4	Microtubule-associated protein 4 [OS=Homo sapiens]	37	372	26.6315	26.9104	25.9097	27.046	25.6248	25.6962	26.3423	27.1201	26.2246	26.013	25.9573	26.0815	27.0422	25.7762	27.037	25.98
P62424	RPL7A	60S ribosomal protein L7a [OS=Homo sapiens]	19	372	27.61	27.5306	27.5169	26.7879	25.1382	27.9106	25.8832	28.0411	27.012	26.5861	27.6155	27.5278	26.813	26.1344	26.7214	27.8983
P49756-1	RBM25	RNA-binding protein 25 [OS=Homo sapiens]	32	371	25.9561	26.1301	27.0191	26.2653	26.415	27.3089	26.0224	26.3246	26.0142	26.1434	26.7972	26.3463	26.1561	26.6325	25.6306	27.2797
P50991	CCT4	T-complex protein 1 subunit delta [OS=Homo sapiens]	26	371	25.7177	26.2004	25.4414	26.9102	24.7309	25.3387	25.7805	27.1781	25.7061	26.0655	25.8292	25.7942	26.6743	25.1533	26.5904	25.6051
P55795	HNRNPH2	heterogeneous nuclear ribonucleoprotein H2 [OS=Homo sapiens]	18	369	24.7377	25.0376	24.9618	24.8079	23.1528	25.4173	25.1	25.3348	25.2875	25.1327	25.4372	25.167	24.7873	24.5698	25.1322	25.6225
Q99873	PRMT1	protein arginine N-methyltransferase 1 [OS=Homo sapiens]	23	368	25.9961	26.3929	25.8144	26.8227	25.1938	26.0457	26.4163	27.0816	26.1597	26.4502	26.2232	26.0915	26.6895	25.5158	26.9238	26.2889
P62750	RPL23A	60S ribosomal protein L23a [OS=Homo sapiens]	15	368	26.9042	27.0836	27.3881	26.891	26.2151	27.564	26.8051	27.7377	27.3739	27.0021	27.3702	26.903	27.3181	26.7528	27.3165	27.6936
Q16695	HIST3H3	histone H3.1t [OS=Homo sapiens]	13	366	19.2932	19.0031	21.089	18.106		21.2108		22.1833	21.1943	23.5666	20.6347	19.7874	20.5506	19.9018		22.0211
Q8IY67	RAVER1	Ribonucleoprotein PTB-binding 1 [OS=Homo sapiens]	20	365					18.9147		19.1968	18.9003	18.8464			18.6364	19.5567	19.801	19.8928
Q92945	KHSRP	Far upstream element-binding protein 2 [OS=Homo sapiens]	27	364	25.2352	25.7213	25.7585	25.8611	24.9151	26.0183	25.8295	26.325	25.7788	25.8366	26.0239	25.7764	25.576	24.9841	25.8716	26.1536
P00367	GLUD1	Glutamate dehydrogenase 1, mitochondrial [OS=Homo sapiens]	25	364	26.4111	26.2279	26.0893	27.2355	26.3069	26.1237	26.5041	26.8278	25.6571	26.7846	26.4258	26.5136	26.8075	26.493	26.5371	25.9191
P62873	GNB1	Guanine nucleotide-binding protein G(I)/G(S)/G(T) subunit beta-1 [OS=Homo sapiens]	15	364	25.0192	25.2714	25.2292	24.9686	24.1719	26.421	26.387	27.0744	26.7168	26.0313	25.9209	25.57	24.7877	24.6576	25.5407	26.5585
Q9NVP1	DDX18	ATP-dependent RNA helicase DDX18 [OS=Homo sapiens]	30	363	25.3585	25.2459	27.1398	25.4611	25.4316	27.2839	25.3527	26.4585	25.6926	25.3949	26.5997	25.892	26.1314	26.0022	24.911	27.2286
P46782	RPS5	40S ribosomal protein S5 [OS=Homo sapiens]	14	362	26.6353	27.4461	27.4532	27.3544	26.7456	27.3822	27.232	27.6891	27.6211	27.1131	27.4706	27.1483	27.4858	26.9248	27.7629	27.8691
Q06830	PRDX1	peroxiredoxin-1 [OS=Homo sapiens]	21	361	27.1467	27.5639	27.2143	28.4392	27.0797	27.1309	27.4675	28.5021	27.4995	27.5325	27.4527	27.2938	27.9152	26.7248	28.1343	27.3948
P60174-1	TPI1	Isoform 2 of Triosephosphate isomerase [OS=Homo sapiens]	20	359	25.6519	26.439	25.5223	27.9859	25.1064	25.2923	26.5125	28.3931	26.6389	26.5903	26.8183	26.5436	27.7226	24.9321	27.6753	26.5085
Q6NZI2-1	PTRF; CAVIN1	caveolae-associated protein 1 [OS=Homo sapiens]	14	359	26.8639	26.7796	26.6712	26.4765	25.9568	27.5168	26.0358	26.9444	26.4156	26.135	26.2212	25.9986	26.4432	26.6148	25.9612	26.7811
Q14240-1	EIF4A2	eukaryotic initiation factor 4A-II [OS=Homo sapiens]	17	359	22.5448	23.0004	21.8538	23.4275	19.6155	22.0391	22.4492	23.3332	22.3577	22.5375	22.5295	22.5631	23.0221	22.3956	23.3306	22.5813
Q15758-1	SLC1A5	Neutral amino acid transporter B(0) [OS=Homo sapiens]	14	359	26.6188	26.6143	26.0183	27.1597	26.6431	26.3403	26.4354	26.9142	26.2575	26.8709	26.4723	26.5835	26.9285	26.561	26.9922	26.1324
Q9NZ01-1	TECR	Very-long-chain enoyl-CoA reductase [OS=Homo sapiens]	15	358	27.3287	27.3584	26.7894	27.3057	26.9163	26.9466	27.1746	26.8853	26.7478	27.2074	26.8544	27.0952	27.2831	27.2748	27.0281	26.8188
Q9NYJ8-1	TAB2	TGF-beta-activated kinase 1 and MAP3K7-binding protein 2 [OS=Homo sapiens]	23	357	26.642	26.6884	26.4702	27.1747	27.5253	27.3485	26.6598	26.2074	26.3596	27.1476	26.6945	27.0836	24.6256	24.679	24.7642	24.7193
P36578	RPL4	60S ribosomal protein L4 [OS=Homo sapiens]	19	355	26.4854	26.5323	26.2143	26.5363	25.9438	26.4892	26.2043	26.3091	25.7013	25.9	26.0337	25.9428	26.6969	26.3746	26.2346	26.2586
P05783	KRT18	Keratin, type I cytoskeletal 18 [OS=Homo sapiens]	26	352	26.9778	26.8899	26.664	26.6094	25.7365	26.6215	27.0324	26.5612	26.6973	26.5021	26.6525	26.5017	25.9814	25.4978	26.6124	26.2597
P33992	MCM5	DNA replication licensing factor mcm5 [OS=Homo sapiens]	34	352	25.7914	25.9844	25.4585	26.1293	25.2414	25.5074	25.3708	26.0548	25.1119	25.4314	25.3279	25.2541	26.1695	25.4195	25.758	25.435
P55884	EIF3B	Eukaryotic translation initiation factor 3 subunit B [OS=Homo sapiens]	34	351	25.7711	26.421	25.5435	26.7578	25.0021	25.7701	25.9143	26.8336	25.7567	26.1791	25.9497	25.7223	26.6221	25.483	26.571	26.2456
P48643	CCT5	T-complex protein 1 subunit epsilon [OS=Homo sapiens]	32	350	25.9694	26.2703	25.2693	27.0974	25.1195	25.4124	25.9795	27.3025	25.7319	26.159	25.9493	25.8528	26.9897	25.4603	26.7172	25.8701
P54136-2	RARS	Isoform Monomeric of Arginine--tRNA ligase, cytoplasmic [OS=Homo sapiens]	30	350	18.6361	18.8309	19.3464	18.1746	17.7278	19.4913	18.2866	19.3746	18.6864		19.2172	18.8836	17.931	18.7973	18.2546	19.5184
P27635	RPL10	60S ribosomal protein L10 [OS=Homo sapiens]	12	350	26.7765	26.9821	26.7232	26.8839	25.7507	26.9872	26.7163	27.2948	26.9994	26.7033	27.0422	26.716	27.0489	26.5298	27.2707	27.3505
P58107	EPPK1	epiplakin [OS=Homo sapiens]	8	349	18.2186	17.8769		19.4815	18.9599	16.8265	17.442		18.6478	18.8017	17.6624	17.9702	17.7237	18.904	18.1796	19.7033
Q99623	PHB2	Prohibitin-2 [OS=Homo sapiens]	18	347	27.5057	27.3421	26.5421	27.9122	26.401	26.5586	26.9705	27.4814	26.4231	27.1635	26.9521	26.9054	27.5554	26.934	27.132	26.4976
P52907	CAPZA1	F-actin-capping protein subunit alpha-1 [OS=Homo sapiens]	16	346	26.5175	26.3129	25.9795	26.4533	25.612	26.8166	26.9273	26.9701	26.295	26.9519	26.9648	26.5176	26.2605	26.3907	26.4557	26.7283
P41091	EIF2S3	eukaryotic translation initiation factor 2 subunit 3 [OS=Homo sapiens]	21	346	26.5555	26.9059	26.5804	26.8883	25.8615	26.9527	26.3087	26.9607	26.2379	26.0839	26.486	26.1543	26.9847	26.9803	26.6781	26.8011
Q96E39	RBMXL1	RNA binding motif protein, X-linked-like-1 [OS=Homo sapiens]	22	346	20.4605	20.3986	21.5821	20.1886	20.3634	21.8234	20.7391	21.3979	20.6294	20.6527	21.1924	21.0994	20.4092	20.6892	19.8137	21.727
Q8IWR0	ZC3H7A	Zinc finger CCCH domain-containing protein 7A [OS=Homo sapiens]	38	345	25.5092	26.8698	25.7068	25.1688	24.3707	25.8095	26.5453	26.3871	27.232	26.3818	26.4182	26.1449	25.5414	25.2343	26.7283	26.3382
P47756-2	CAPZB	Isoform 2 of F-actin-capping protein subunit beta [OS=Homo sapiens]	22	345	26.6117	26.5639	25.9047	26.6903	25.4682	27.1126	27.1271	27.2686	26.6599	27.3005	27.3717	27.5567	25.837	27.3282	26.3092	27.1855
P18754-1	RCC1	Regulator of chromosome condensation [OS=Homo sapiens]	16	343	25.0032	24.965	26.8062	25.4399	24.1867	27.2483	24.7637	26.5049	25.7275	25.0368	26.5226	25.8619	25.3748	26.0374	24.436	27.189
Q7Z2W4	ZC3HAV1	zinc finger CCCH-type antiviral protein 1 [OS=Homo sapiens]	39	343	25.5446	25.8059	25.2847	25.5922	24.4829	25.5087	25.8968	26.105	26.0761	25.7677	25.7356	25.539	25.5268	25.3803	26.0359	25.7942
P49790	NUP153	Nuclear pore complex protein Nup153 [OS=Homo sapiens]	37	342	25.6717	25.6022	26.4062	25.9899	25.3225	26.3877	25.5378	26.1395	25.821	25.9653	26.2531	25.956	25.5589	25.9165	25.2113	26.5687
P62917	RPL8	60S ribosomal protein L8 [OS=Homo sapiens]	18	342	28.1388	28.2334	27.6225	27.8755	26.306	28.0826	27.161	28.0776	27.4031	27.2687	27.5191	27.6207	28.061	27.0684	27.6927	27.7824
Q8NC51-1	SERBP1	Plasminogen activator inhibitor 1 RNA-binding protein [OS=Homo sapiens]	21	342
Q14683	SMC1A	structural maintenance of chromosomes protein 1a [OS=Homo sapiens]	52	340	25.2632	25.5914	26.2778	25.7836	24.4919	26.6746	25.1019	26.3079	25.1016	25.2843	26.2743	25.5206	25.8211	25.746	25.0579	26.7017
P78344-1	EIF4G2	Eukaryotic translation initiation factor 4 gamma 2 [OS=Homo sapiens]	32	340	25.5302	25.9224	25.1475	26.1422	24.5931	25.0971	25.1574	25.8649	25.1064	25.2009	25.1508	25.1117	26.1045	24.9864	25.7607	25.2973
O14980	XPO1	Exportin-1 [OS=Homo sapiens]	30	339	25.5681	25.6744	24.9424	26.217	24.7623	25.0867	25.845	26.192	25.1716	25.896	25.2495	25.3742	26.5622	25.2854	25.9945	25.8258
Q9H078-2	CLPB	Isoform 2 of Caseinolytic peptidase B protein homolog [OS=Homo sapiens]	25	339	26.4286	26.2356	25.5155	26.517	26.0534	26.1176	25.3034	25.7294	24.6054	25.6118	25.5218	25.6477	26.2258	26.3221	25.4761	25.4548
Q71RC2	LARP4	La-related protein 4 [OS=Homo sapiens]	29	338	25.6522	26.1466	25.7548	25.3282	24.7879	25.8286	26.6557	26.5168	26.863	26.4146	26.5937	26.2524	25.3788	25.2596	26.8138	26.4763
O43852	CALU	Calumenin [OS=Homo sapiens]	21	337	26.8528	26.7966	26.6314	27.6889	26.9904	26.1774	26.562	27.4397	27.4514	26.5474	27.3151	27.2251	27.6658	26.2852	27.2998	27.5829
P33176	KIF5B	Kinesin-1 heavy chain [OS=Homo sapiens]	41	337	26.0368	26.0534	25.4686	26.162	24.7484	25.4065	24.9523	26.0975	24.6913	25.0513	25	24.8141	26.4186	25.0587	25.9281	25.3391
O94925-3	GLS	Isoform 3 of Glutaminase kidney isoform, mitochondrial [OS=Homo sapiens]	23	337	25.9319	25.9108	24.491	26.5375	24.6591	25.0247	25.2528	26.3569	24.7789	25.7195	25.7175	25.4067	26.0055	24.8443	25.6571	25.0214
Q8NC51-3	SERBP1	Isoform 3 of Plasminogen activator inhibitor 1 RNA-binding protein [OS=Homo sapiens]	22	337	28.4547	28.7946	28.267	27.7503	26.9577	27.1257	28.7067	28.6835	28.573	28.5025	28.2147	28.3944	28.9344	28.5651	28.7864	28.2098
P62879	GNB2	Guanine nucleotide-binding protein G(I)/G(S)/G(T) subunit beta-2 [OS=Homo sapiens]	15	337	26.111	26.3643	26.0834	26.1087	25.0776	27.304	27.2992	28.0174	27.6257	26.8268	26.9246	26.6572	25.6687	25.3963	26.4275	27.5246
O95373	IPO7	Importin-7 [OS=Homo sapiens]	29	336	25.6581	25.9935	25.5918	26.5746	24.78	25.5638	25.8648	26.9632	25.7676	25.7746	25.9486	25.5428	26.4258	25.3463	26.5775	25.8439
P26196	DDX6	Probable ATP-dependent RNA helicase DDX6 [OS=Homo sapiens]	24	336	25.4078	25.6063	25.0766	25.6869	24.7396	25.4792	25.6911	26.2916	26.2687	25.6845	25.8284	25.834	25.4089	25.1524	26.0112	26.1638
Q96EY1-1	DNAJA3	DnaJ homolog subfamily A member 3, mitochondrial [OS=Homo sapiens]	19	336	26.3279	26.136	25.9558	26.2352	26.4007	26.5598	26.036	25.6353	25.5825	26.1505	26.0583	25.8637	25.9306	26.4423	25.3899	25.8152
P63104-1	YWHAZ	14-3-3 protein zeta/delta [OS=Homo sapiens]	20	336	25.7569	26.2506	25.6641	27.3739	25.129	25.6313	26.403	27.6878	26.2719	26.3111	26.5926	26.1545	27.1332	25.0173	27.3078	26.4555
Q9NZM1	MYOF	Myoferlin [OS=Homo sapiens]	61	335	25.731	25.9801	25.2917	26.2207	24.2392	25.8407	25.249	26.7351	25.8746	26.0286	25.0133	25.6823	25.8386	24.8357	25.9532	25.5604
Q15084-1	PDIA6	Protein disulfide-isomerase A6 [OS=Homo sapiens]	16	334	27.6134	27.5442	26.9087	27.4601	25.6749	26.8928	27.8464	27.911	27.7821	27.7434	27.9851	27.3715	27.3173	26.7101	27.6644	27.5135
Q8IWZ3-6	ANKHD1-EIF4EBP3; ANKHD1	Isoform 6 of Ankyrin repeat and KH domain-containing protein 1 [OS=Homo sapiens]	43	333	24.9349	25.3907	25.1217	25.114	25.3174	25.3753	25.5384	25.4144	25.3216	25.671	24.8587	25.1933	25.6611	25.6128	25.8588	25.1541
Q9UKM9-1	RALY	RNA-binding protein Raly [OS=Homo sapiens]	20	333	26.6118	26.6091	28.2984	26.325	25.9445	28.4131	26.5108	27.5507	27.0507	26.2161	27.7118	27.2356	26.5906	27.2114	26.072	28.4204
P31942	HNRNPH3	Heterogeneous nuclear ribonucleoprotein H3 [OS=Homo sapiens]	16	332	26.3842	26.6528	27.9938	26.4099	25.8726	28.2191	26.6889	27.9695	27.7057	26.8017	27.9228	27.2081	26.5398	26.773	26.6456	28.4975
P05023	ATP1A1	Sodium/potassium-transporting ATPase subunit alpha-1 [OS=Homo sapiens]	36	331	26.3183	26.2643	25.3592	26.6753	24.8515	25.2704	25.6041	26.4528	25.0439	25.9139	25.5403	25.6018	26.4546	25.1452	26.0312	25.2331
O95573	ACSL3	long-chain-fatty-acid--CoA ligase 3 [OS=Homo sapiens]	31	331	25.9393	25.8386	24.9947	26.2477	25.2068	25.2055	25.5817	26.0369	25.0266	25.6193	25.319	25.4136	25.886	25.5242	25.7317	25.1753
Q96KR1	ZFR	Zinc finger RNA-binding protein [OS=Homo sapiens]	36	330	25.2679	25.4858	26.8099	24.9816	24.5261	26.7773	25.4011	26.1574	25.7817	25.5905	26.4192	25.8205	25.1197	25.7009	25.0047	26.886
O00410	IPO5	Importin-5 [OS=Homo sapiens]	32	330	25.2173	25.5843	24.8788	26.2354	24.6438	24.7407	25.1591	26.3705	25.0677	25.3198	25.0229	25.0211	26.1137	24.947	26.0561	25.0431
P31942-2	HNRNPH3	Isoform 2 of Heterogeneous nuclear ribonucleoprotein H3 [OS=Homo sapiens]	16	330
Q9UMS4	PRPF19	Pre-mRNA-processing factor 19 [OS=Homo sapiens]	21	330	26.3815	26.4883	27.4796	26.7832	25.7301	27.8089	26.1052	27.0809	26.4547	26.1917	27.1741	26.6652	26.7283	26.843	26.0852	27.5984
P20042	EIF2S2	Eukaryotic translation initiation factor 2 subunit 2 [OS=Homo sapiens]	24	330	26.2036	26.517	26.1438	26.4885	25.4277	26.4023	25.7374	26.5489	25.7879	25.4656	25.8676	25.7768	26.6629	26.5082	26.1717	26.2517
Q9BQG0	MYBBP1A	Myb-binding protein 1A [OS=Homo sapiens]	40	329	25.0405	25.2114	26.0907	25.5716	24.8373	26.3284	25.0565	26.0843	25.1635	24.9395	26.0152	25.7179	25.2232	25.3525	24.9106	26.5973
Q99460	PSMD1	26S proteasome non-ATPase regulatory subunit 1 [OS=Homo sapiens]	34	329	25.5258	25.7376	25.9834	26.2773	24.9536	25.4729	25.5292	26.3501	25.3587	25.5626	25.6557	25.4687	26.11	25.073	25.841	25.6562
Q15365	PCBP1	Poly(RC)-binding protein 1 [OS=Homo sapiens]	16	329	27.2458	27.5266	27.3344	27.3905	26.8368	27.4108	27.5925	27.8379	27.6276	27.2394	27.3893	27.493	27.4396	27.018	27.7125	27.7916
P62937	PPIA	peptidyl-prolyl cis-trans isomerase A [OS=Homo sapiens]	11	329	27.4679	27.9625	26.7313	28.6581	25.6002	26.089	27.1193	28.7561	26.9597	27.3418	27.2138	26.9525	28.6878	26.6112	28.2634	26.7883
P19525	EIF2AK2	interferon-induced, double-stranded RNA-activated protein kinase [OS=Homo sapiens]	24	328	25.7256	26.1385	25.9621	25.6131	24.8238	26.1455	26.3779	26.5577	26.87	25.8518	26.0757	25.7617	25.4608	25.3852	26.4842	26.2287
Q9Y6K9	IKBKG	NF-kappa-B essential modulator [OS=Homo sapiens]	33	327	27.8896	28.135	27.8881	28.0853	28.5833	28.1723	26.9076	25.8032	26.4987	26.9672	26.7787	27.0585	25.934	25.8638	26.4078	24.7123
O14979-1	HNRNPDL; HNRPDL	Heterogeneous nuclear ribonucleoprotein D-like [OS=Homo sapiens]	22	327	25.168	25.464	26.9373	25.5052	24.7196	27.0674	25.6766	26.7385	26.234	25.9594	26.6097	26.0554	25.6202	26.0316	25.4572	27.2039
Q6WCQ1	MPRIP	Myosin phosphatase Rho-interacting protein [OS=Homo sapiens]	41	326	25.2845	25.4039	25.6015	25.1564	24.9424	26.579	26.052	26.359	26.3146	25.6933	25.7455	25.3019	24.9719	25.552	25.6281	26.1806
Q9H0H5	RACGAP1	Rac GTPase-activating protein 1 [OS=Homo sapiens]	28	326	25.1296	25.1641	25.763	24.5579	24.0417	26.9115	24.6178	26.3975	26.1303	24.557	25.1896	24.7192	24.8875	25.7268	24.6256	26.8918
Q00059	TFAM	Transcription factor A, mitochondrial [OS=Homo sapiens]	17	324	27.085	27.136	27.4104	26.9879	26.5282	28.0641	26.6573	27.2881	27.1217	26.5611	27.1972	26.8113	27.0932	27.3097	26.611	27.5079
Q99729-3	HNRNPAB	Isoform 3 of Heterogeneous nuclear ribonucleoprotein A/B [OS=Homo sapiens]	20	323	26.2971	26.5595	26.9395	26.4907	25.3533	27.3788	26.373	27.2452	26.6868	26.6874	27.2632	26.7833	26.3246	26.3682	26.2281	27.5977
Q08188	TGM3	Protein-glutamine gamma-glutamyltransferase E [OS=Homo sapiens]	32	318	25.7095	25.8141	26.5549	26.1616	26.8455	25.6996	25.6862	25.4385	26.2249	25.3959	25.9912	25.6146	26.4666	25.8173	26.042	26.1646
Q9Y4K1	AIM1; CRYBG1	beta/gamma crystallin domain-containing protein 1 [OS=Homo sapiens]	38	317	28.072	28.0106	26.7679	27.738	27.8057	26.694	27.3399	27.2803	26.8396	27.51	26.5015	27.6886	28.4158	26.9721	26.7942	26.8416
O00541-1	PES1	Pescadillo homolog [OS=Homo sapiens]	24	316	25.3018	25.3628	26.8331	25.269	24.3191	26.9826	24.6028	26.5225	25.7127	24.8336	26.4971	25.8999	25.1504	25.2694	24.5757	27.1679
P46060	RANGAP1	Ran GTPase-activating protein 1 [OS=Homo sapiens]	28	315	25.4368	25.6482	26.1525	25.9009	24.8095	26.2662	25.6694	26.5873	25.8032	25.6697	25.803	25.7076	25.9741	25.3979	25.8506	26.4309
P16070-8	CD44	Isoform 8 of CD44 antigen [OS=Homo sapiens]	14	315	27.3589	27.7343	26.9878	28.9794	26.4085	27.5544	27.9253	29.1908	27.9462	28.0717	28.1092	28.0054	28.2556	26.6366	28.3168	28.0419
Q00577	PURA	Transcriptional activator protein Pur-alpha [OS=Homo sapiens]	19	314	26.3437	26.8451	26.6009	26.0063	25.8195	26.704	27.6035	27.2703	27.6743	27.3	27.4712	27.111	26.3693	26.0521	27.485	27.3107
P08195	SLC3A2	4F2 cell-surface antigen heavy chain [OS=Homo sapiens]	24	314	25.9211	25.7525	24.7503	27.0815	25.3204	25.5158	25.5329	26.4797	25.2293	26.3958	26.2042	26.2016	26.0948	25.5257	25.9118	25.7369
Q96EY1-2	DNAJA3	Isoform 2 of DnaJ homolog subfamily A member 3, mitochondrial [OS=Homo sapiens]	19	313	19.9453		20.6193		20.1255	20.0415	19.0007	18.9035	18.7918	19.9884	19.5436		19.5801	20.4294		19.3267
P62826	RAN	GTP-binding nuclear protein RAN [OS=Homo sapiens]	13	313	27.6001	27.5691	27.0615	27.8729	26.0925	27.2118	26.7161	27.8553	26.7652	26.6727	27.2686	26.748	27.9883	26.8767	27.4463	27.4664
Q13547	HDAC1	histone deacetylase 1 [OS=Homo sapiens]	22	312	26.6646	26.6795	26.3304	26.5954	25.6831	26.3974	26.1675	26.4696	25.7815	26.1113	26.004	25.8759	26.7166	25.9382	26.2672	26.1674
P40967-1	PMEL	Melanocyte protein PMEL [OS=Homo sapiens]	11	312	27.8765	27.9365	26.6446	27.8144	27.0132	28.8311	27.7491	28.4226	28.2567	27.5032	27.6904	27.6893	27.2776	27.8105	27.5078	28.4301
Q12769	NUP160	nuclear pore complex protein Nup160 [OS=Homo sapiens]	37	311	25.1115	25.0831	26.0362	25.0756	24.962	26.2442	24.8555	25.9837	25.32	24.6925	25.7943	25.271	25.3943	25.4335	24.6528	26.2545
Q00341-1	HDLBP	Vigilin [OS=Homo sapiens]	39	308	27.737	28.1604	29.3086	28.0536	29.2754	28.5791	27.8607	27.4489	27.6904	27.4942	27.995	27.3221	28.8958	29.4116	28.5461	27.7691
Q7KZF4	SND1	staphylococcal nuclease domain-containing protein 1 [OS=Homo sapiens]	32	308	26.3094	26.2537	25.6212	26.6947	24.0994	25.3047	25.1624	26.5257	25.0712	25.2839	25.6439	25.4774	26.4885	25.589	26.0924	25.6628
P02788	LTF	Lactotransferrin [OS=Homo sapiens]	35	308	24.4211	24.6114	25.5968	25.1791	26.5178	26.0768	25.6568	24.8398	25.1122	24.9125	25.8548	25.6048	25.731	24.7842	26.2909	25.1215
P54886	ALDH18A1	delta-1-pyrroline-5-carboxylate synthase [OS=Homo sapiens]	31	307	25.8527	26.1251	25.1142	26.8605	25.6312	25.8013	25.6341	26.6643	25.1641	26.0022	25.8841	25.9046	26.3144	25.788	26.182	25.4186
Q12788	TBL3	Transducin beta-like protein 3 [OS=Homo sapiens]	36	306	24.8834	24.9531	26.522	24.892	24.3944	26.7891	24.5964	26.2486	25.3208	24.4829	25.9368	25.4508	25	25.6932	24.4718	26.7954
Q92769	HDAC2	Histone deacetylase 2 [OS=Homo sapiens]	16	306	25.1908	25.0652	24.9383	24.8099	23.9739	25.278	24.614	24.9337	24.5443	24.5634	24.6868	24.5869	24.8686	24.7433	24.7916	24.7606
P35606	COPB2	Coatomer subunit beta' [OS=Homo sapiens]	34	305	26.4865	26.2108	25.3826	26.6573	25.6898	25.4425	25.8033	26.3986	25.4209	25.9923	25.4501	25.7839	26.5272	26.0475	26.4395	25.4334
Q15366-3	PCBP2	Isoform 3 of Poly(rC)-binding protein 2 [OS=Homo sapiens]	13	305	25.4989	25.7727	25.7854	25.495	24.7582	25.744	25.9054	26.4101	26.1604	25.838	26.071	25.3991	25.7686	25.3542	26.1831	26.1547
P10586-1	PTPRF	Receptor-type tyrosine-protein phosphatase F [OS=Homo sapiens]	55	304	25.4533	25.4899	24.6821	25.7341	25.2255	25.5383	26.2898	25.8166	25.5893	26.0783	25.2328	25.5021	24.3045	22.5559	24.0046	23.5702
P53618	COPB1	Coatomer subunit beta [OS=Homo sapiens]	37	304	25.6119	25.7069	24.769	26.0394	24.3863	24.9323	24.972	25.7307	24.4924	25.0037	24.7499	24.5603	26.0439	26.2581	25.5423	24.6004
P34897-1	SHMT2	Serine hydroxymethyltransferase, mitochondrial [OS=Homo sapiens]	26	303	25.1836	25.5196	24.1104	26.9411	24.5852	25.1298	25.3043	26.9158	24.7831	26.0594	25.8048	25.7448	26.1315	24.8426	26.0036	25.3006
P27694	RPA1	Replication protein A 70 kDa DNA-binding subunit [OS=Homo sapiens]	23	302	25.0782	25.7024	25.9847	25.608	24.7119	26.1226	25.3826	26.1285	25.9086	25.2568	25.0773	25.0615	25.8391	26.268	25.6206	25.8566
P42285	SKIV2L2	Superkiller viralicidic activity 2-like 2 [OS=Homo sapiens]	33	301	25.1292	25.1672	26.0001	25.2984	25.1548	26.2755	25.136	25.9452	25.1035	25.1034	25.8735	25.1972	25.5266	25.5868	24.9293	26.3145
O43432	EIF4G3	Eukaryotic translation initiation factor 4 gamma 3 [OS=Homo sapiens]	34	301	24.3922	24.8918	24.5395	24.2353	23.5261	24.3249	25.1871	25.0804	25.4255	25.012	25.0984	24.8672	24.5703	24.2874	25.5142	25.29
Q99613	EIF3C	Eukaryotic translation initiation factor 3 subunit C [OS=Homo sapiens]	28	300	25.861	26.2963	25.3605	26.4788	25.5804	25.2167	25.8711	26.5043	25.8352	26.0935	25.6913	25.7797	26.6109	25.6251	26.4812	25.5303
Q13489	BIRC3	baculoviral IAP repeat-containing protein 3 [OS=Homo sapiens]	27	299	24.5864	24.6782	24.6501	25.88	26.2394	25.8927	24.1516	23.6941	23.8185	24.6037	23.9626	24.2962	18.3727	22.5004	17.3485
O75534	CSDE1	cold shock domain-containing protein E1 [OS=Homo sapiens]	34	298	26.7285	27.0757	26.4855	26.7556	26.8149	26.6025	27.0259	26.9237	26.9937	26.9039	26.5549	26.9217	27.0767	27.0622	27.1778	26.6044
Q12931	TRAP1	heat shock protein 75 kDa, mitochondrial [OS=Homo sapiens]	29	298	26.6928	26.3871	24.8513	26.7983	24.7092	24.973	25.2204	26.6653	24.6734	25.6626	25.3435	25.517	26.439	25.1704	25.7382	24.8838
Q14498-1	RBM39	RNA-binding protein 39 [OS=Homo sapiens]	15	298	25.6265	25.7846	26.2507	26.0358	26.047	26.6545	25.5691	25.8506	25.411	25.9704	26.1031	26.0708	26.0984	26.6136	25.6954	26.3682
P08754	GNAI3	Guanine nucleotide-binding protein G(k) subunit alpha [OS=Homo sapiens]	18	298	24.0751	24.241	24.0818	23.7885	22.8336	25.2656	25.0517	25.8344	25.3779	24.6869	24.5808	24.3898	23.6924	24.018	24.3828	25.3173
P18085	ARF4	ADP-ribosylation factor 4 [OS=Homo sapiens]	12	297	26.6409	26.5276	25.9463	26.8934	25.7293	26.1845	26.2819	26.753	25.8949	26.4857	25.9987	26.0907	26.9043	26.279	26.6098	26.1961
P18124	RPL7	60S ribosomal protein L7 [OS=Homo sapiens]	18	297	27.1775	27.3165	27.1033	27.3179	26.3554	27.3272	26.6893	27.3866	26.6323	26.4443	26.7415	26.6021	27.3927	27.0917	27.0007	27.0295
Q14137	BOP1	Ribosome biogenesis protein BOP1 [OS=Homo sapiens]	30	296	24.9183	25.085	27.0004	25.0847	24.4654	27.0948	25.6131	26.1935	25.5612	24.6738	26.2851	25.7475	25.2973	26.4116	24.3983	27.0244
P04844-1	RPN2	Dolichyl-diphosphooligosaccharide--protein glycosyltransferase subunit 2 [OS=Homo sapiens]	18	296	26.7731	26.2941	25.2973	26.8125	24.8846	25.2682	26.2396	26.6609	25.7569	26.3694	26.3493	25.9862	26.4208	25.4762	26.3784	25.9288
Q9H0D6-1	XRN2	5'-3' exoribonuclease 2 [OS=Homo sapiens]	33	296	25.2187	25.4844	25.7082	25.4853	24.6737	25.9329	25.5926	26.1528	25.7145	25.6182	25.9902	25.6096	25.5942	25.4797	25.7752	26.1569
P14314	PRKCSH	Glucosidase 2 subunit beta [OS=Homo sapiens]	24	295	25.7157	26.218	24.5878	27.6456	23.3273	24.7634	25.9972	27.537	25.7293	26.4411	26.2699	26.0967	26.8266	24.1872	26.6747	25.6468
P61160-1	ACTR2	Actin-related protein 2 [OS=Homo sapiens]	16	295	25.4126	25.2081	24.7382	25.6057	24.397	26.0257	26.4792	26.2891	25.5302	26.8607	26.6348	26.2504	24.6973	25.0497	25.0128	26.2755
O60762	DPM1	Dolichol-phosphate mannosyltransferase subunit 1 [OS=Homo sapiens]	14	295	26.4172	26.2176	25.6556	26.1795	26.0358	26.052	26.0566	25.8854	25.7746	26.2897	25.7388	26.1144	26.357	26.6182	25.9762	25.7284
P19367-1	HK1	Hexokinase-1 [OS=Homo sapiens]	34	294	26.242	26.205	24.8326	27.0836	25.0647	24.9824	25.8534	26.8874	25.6536	26.2595	26.2545	26.2864	26.4257	25.5865	26.4089	25.7345
Q9BTV4	TMEM43	Transmembrane protein 43 [OS=Homo sapiens]	20	294	25.7766	26.0745	25.6222	26.759	24.4913	25.9833	26.0154	27.0653	25.8933	25.892	26.1939	25.7731	26.3593	25.5067	26.4377	26.136
P62258-1	YWHAE	14-3-3 protein epsilon [OS=Homo sapiens]	23	294	26.5506	27.0761	26.7687	27.3485	26.1504	26.9123	27.5212	28.0268	27.5838	27.3655	27.8204	27.4183	27.0273	26.1803	27.8345	27.2767
Q9UKD2	MRTO4	mRNA turnover protein 4 homolog [OS=Homo sapiens]	17	294	25.3157	25.4438	26.7504	25.8071	25.1636	26.9461	25.0748	26.1873	25.6226	25.1929	26.2141	25.6783	26.0308	26.8296	24.8865	26.8468
Q9HCE1	MOV10	Putative helicase MOV-10 [OS=Homo sapiens]	35	293	25.1369	25.4417	24.8617	24.0872	23.5241	25.2993	25.5195	25.5005	25.8202	25.3368	25.6595	25.3279	24.4238	24.2354	25.3288	25.5006
Q07021	C1QBP	Complement component 1 Q subcomponent-binding protein, mitochondrial [OS=Homo sapiens]	9	293	25.8054	25.9696	25.3456	26.6797	25.5203	25.7859	25.7865	26.5083	25.3435	26.3473	25.8501	25.785	26.2479	25.8349	26.2312	25.6898
Q53GQ0	HSD17B12	Very-long-chain 3-oxoacyl-CoA reductase [OS=Homo sapiens]	17	292	26.3584	26.1427	25.3097	26.5123	25.6433	25.5535	26.077	26.3009	25.507	26.1877	25.8893	26.0077	26.1983	25.7963	25.9394	25.619
P53396-1	ACLY	ATP-citrate synthase [OS=Homo sapiens]	40	291	26.1275	26.0068	24.6988	26.2936	24.2772	24.8955	25.2311	26.2655	24.5968	25.0973	24.5643	24.4757	26.6273	25.2881	26.0548	24.7213
Q9UJV9	DDX41	Probable ATP-dependent RNA helicase DDX41 [OS=Homo sapiens]	30	291	24.91	25.5247	25.3396	25.0373	25.1505	26.3257	25.5068	25.7453	25.8744	25.3045	25.6058	25.6611	25.0919	25.7746	25.373	26.5483
Q9P2J5	LARS	Leucine--tRNA ligase, cytoplasmic [OS=Homo sapiens]	42	289	26.1065	25.818	24.9223	25.6718	24.5859	24.8853	24.8178	25.942	24.608	24.7581	24.5441	24.8504	25.8636	25.1474	25.5009	24.577
P11586	MTHFD1	C-1-tetrahydrofolate synthase, cytoplasmic [OS=Homo sapiens]	33	289	26.4547	26.7828	26.9998	26.9038	27.1406	26.3387	26.3224	26.8181	26.1785	26.2357	26.1922	26.0954	27.2213	26.6561	26.8615	25.9603
A6NHL2-1	TUBAL3	Tubulin alpha chain-like 3 [OS=Homo sapiens]	7	289	22.915	23.5922	22.6937	23.4809	22.9536	21.9578	23.0056	23.36	23.1392	23.3572	22.8653	23.0564	23.9848	22.9443	23.3251	22.7087
O75694	NUP155	nuclear pore complex protein nup155 [OS=Homo sapiens]	36	288	25.1278	25.0628	25.6386	25.1437	23.8755	25.893	24.9088	25.658	24.8486	24.8459	25.5214	25.0196	25.0362	24.6883	24.3396	25.6277
Q13428-3	TCOF1	Isoform 3 of Treacle protein [OS=Homo sapiens]	41	288	25.3946	26.0016	26.0248	25.7565	25.1349	26.6675	26.0442	26.8043	26.6594	25.8163	26.297	26.1083	25.29	25.3994	25.8465	27.061
P51149	RAB7A	ras-related protein Rab-7a [OS=Homo sapiens]	17	288	26.0659	26.1417	25.3565	27.0936	24.9592	25.4168	25.9367	27.1746	25.5721	26.1605	26.0205	25.7928	26.615	25.3494	26.4809	25.6226
O75179-1	ANKRD17	Ankyrin repeat domain-containing protein 17 [OS=Homo sapiens]	41	287	24.1402	24.2548	24.8732	24.3844	24.2552	23.9577	24.6022	24.0823	24.0668	24.3613	23.9699	24.5215	24.7804	24.5612	24.6549	23.7147
Q15397	KIAA0020; PUM3	Pumilio homolog 3 [OS=Homo sapiens]	25	287	26.3831	26.6471	27.1482	26.8097	27.3529	27.3769	26.4367	27.1929	26.5869	26.6758	26.9323	27.0264	27.33	27.4539	27.0006	27.391
Q9P0K7-1	RAI14	Ankycorbin [OS=Homo sapiens]	37	286	25.7686	25.9164	25.7109	25.3213	25.4497	26.5387	26.1639	26.3375	26.2049	26.0895	25.6247	25.6074	25.6922	26.369	25.7148	26.0823
Q8NCA5	FAM98A	protein FAM98A [OS=Homo sapiens]	14	286	25.4818	25.8226	25.6295	25.2215	24.7207	25.9495	26.3695	26.1297	26.5656	26.3938	26.2976	25.8174	25.3912	25.7995	26.425	26.3679
Q01844	EWSR1	RNA-binding protein EWS [OS=Homo sapiens]	9	286	25.9644	26.5342	25.9495	25.9295	25.5385	26.0169	26.5566	26.7725	27.3525	26.4815	26.2896	26.3886	26.3912	27.046	26.9099	26.7979
P07737	PFN1	profilin-1 [OS=Homo sapiens]	13	286	27.6829	27.8227	26.6106	28.4276	25.3423	25.8688	26.9564	28.5111	26.6402	26.8614	26.9194	26.5955	28.751	26.2923	28.0089	26.504
P02751	FN1	fibronectin [OS=Homo sapiens]	48	284	25.1742	25.4411	25.2903	25.0953	24.116	26.4722	25.3814	26.1942	26.0434	24.6547	25.1991	25.0795	24.5927	25.7109	24.6796	25.8517
Q9UNX4	WDR3	WD repeat-containing protein 3 [OS=Homo sapiens]	36	284	24.1103	24.1042	25.7861	24.4794	23.9433	26.3205	23.7846	25.4223	24.7252	24.28	25.4966	24.9775	24.4887	25.237	23.8755	26.1903
Q8TCS8	PNPT1	Polyribonucleotide nucleotidyltransferase 1, mitochondrial [OS=Homo sapiens]	35	284	25.2016	25.5197	24.7681	25.5028	23.8391	25.1291	25.7942	26.2018	25.9929	25.3307	25.3871	25.2966	25.1954	23.9684	25.8565	25.3287
P04083	ANXA1	annexin A1 [OS=Homo sapiens]	20	284	26.3376	25.385	25.2213	26.6065	25.3311	24.7552	25.5217	26.8755	25.378	25.5882	25.8794	25.2045	26.6469	24.0781	26.351	25.9046
P62136-1	PPP1CA	serine/threonine-protein phosphatase PP1-alpha catalytic subunit [OS=Homo sapiens]	20	284	25.7076	25.8707	26.077	26.1621	25.1591	26.7452	25.6117	26.8089	25.9994	25.9605	26.3114	25.9383	26.0218	25.5996	25.6692	26.7375
Q9BVP2	GNL3	Guanine nucleotide-binding protein-like 3 [OS=Homo sapiens]	25	284	25.4783	25.4966	26.0722	25.5264	24.6417	26.4965	25.3078	26.1256	25.3702	25.1802	26.16	25.7209	25.6736	25.8185	24.9817	26.3285
O15027-1	SEC16A	Protein transport protein Sec16A [OS=Homo sapiens]	41	283	25.3988	25.8432	25.554	25.8303	25.6412	25.6558	25.5706	25.464	25.2936	25.331	26.1446	25.4335	25.8149	25.7629	25.6862	25.216
Q96SI9	STRBP	spermatid perinuclear RNA-binding protein [OS=Homo sapiens]	22	283	23.102	23.0164	24.0232	22.311	21.9098	24.1005	23.0531	23.4215	23.2756	22.7368	23.6962	23.5503	22.8684	23.0711	22.5437	24.1679
Q8NI36	WDR36	WD repeat-containing protein 36 [OS=Homo sapiens]	33	282	23.8192	23.7752	26.1165	24.1172	23.6428	26.3319	24.1608	25.4458	24.8117	24.1422	25.7279	25.0716	24.3698	25.2557	23.6733	26.2466
Q13428-7	TCOF1	Isoform 7 of Treacle protein [OS=Homo sapiens]	39	282		18.2018	18.9821			18.782	17.6064	18.9908	18.1308	17.6515	19.0385	18.0843				19.6724
Q99832	CCT7	T-complex protein 1 subunit eta [OS=Homo sapiens]	24	282	25.6979	26.0595	25.0529	26.8711	24.4398	24.7577	25.6416	27.0768	25.4539	25.7874	25.6489	25.4396	26.7303	24.9723	26.4724	25.4497
P25311	AZGP1	Zinc-alpha-2-glycoprotein [OS=Homo sapiens]	18	281	25.6241	25.5974	26.3603	26.4531	27.223	26.3792	25.758	25.7539	26.039	25.628	26.3294	26.1764	26.2649	25.8612	26.1524	26.0985
P30050-1	RPL12	60S ribosomal protein L12 [OS=Homo sapiens]	9	281	27.1781	27.4346	27.4043	27.3995	26.8139	27.614	27.1308	27.7055	26.9682	27.1573	27.1592	26.986	27.7586	27.4654	27.4331	27.4055
Q96GQ7	DDX27	Probable ATP-dependent RNA helicase DDX27 [OS=Homo sapiens]	34	280	24.6542	24.6302	26.4352	24.7505	24.2502	26.6619	24.6151	25.6638	25.0874	24.7334	26.0063	25.311	24.9153	25.5592	24.0942	26.7952
O14920-1	IKBKB	Inhibitor of nuclear factor kappa-B kinase subunit beta [OS=Homo sapiens]	35	280	27.0682	27.1766	26.981	26.9323	27.3027	26.9544	25.5167	24.9245	25.477	26.0131	25.2621	25.6544	23.6081	24.3445	23.4085	23.9763
Q9NQC7	CYLD	Ubiquitin carboxyl-terminal hydrolase CYLD [OS=Homo sapiens]	33	280	26.871	27.032	26.6069	26.8235	27.0801	26.9911	24.364	24.4253	23.8082	24.4665	24.158	24.4444	23.431	22.7278	23.3464	22.8013
Q2TAY7	SMU1	WD40 repeat-containing protein SMU1 [OS=Homo sapiens]	18	280	25.0082	25.2652	26.0592	25.6602	25.2672	26.5025	24.9298	25.8347	25.2895	25.3215	26.0785	25.6962	25.4468	25.8716	25.2689	26.5615
P46781	RPS9	40S ribosomal protein S9 [OS=Homo sapiens]	17	280	27.3678	27.4552	27.1219	27.3385	26.2015	27.1292	27.3732	27.7025	27.4301	27.1594	27.3757	27.2138	27.3081	26.9186	27.6386	27.5572
O60832-1	DKC1	H/ACA ribonucleoprotein complex subunit 4 [OS=Homo sapiens]	27	279	24.4782	24.5395	26.1061	24.2457	23.8659	26.7474	24.8993	26.1978	25.363	24.976	26.07	25.319	24.4306	24.9799	24.2195	26.9226
Q5SRE5	NUP188	Nucleoporin NUP188 homolog [OS=Homo sapiens]	35	279	25.4683	25.4455	25.4394	25.3	25.2578	25.5487	24.9621	25.1126	24.6868	25.3484	24.6872	25.0832	25.4112	25.7825	25.173	25.1185
Q9Y512	SAMM50	sorting and assembly machinery component 50 homolog [OS=Homo sapiens]	21	279	26.0229	25.5392	25.8418	25.6163	25.6054	26.268	26.0455	25.7844	25.4591	26.0082	26.0483	25.8579	24.7722	25.5699	25.2862	25.4841
O00231	PSMD11	26S proteasome non-ATPase regulatory subunit 11 [OS=Homo sapiens]	26	279	25.6701	25.7226	25.0487	25.8725	23.9631	24.6803	25.1127	26.1062	24.9556	25.425	25.0184	24.6605	25.973	24.4531	25.609	24.6624
Q96QR8	PURB	Transcriptional activator protein Pur-beta [OS=Homo sapiens]	19	278	25.9595	26.2696	26.3223	25.9203	25.2666	26.4318	26.764	26.8328	26.8943	26.5456	26.8471	26.5581	26.0625	25.3465	26.6773	26.9573
P01892	HLA-A; LOC100507703	HLA class I histocompatibility antigen, A-2 alpha chain [OS=Homo sapiens]	19	277	26.3797	26.3551	25.2018	27.0783	25.5038	25.9372	26.0711	27.0074	25.9458	26.2508	26.1007	26.0676	26.2904	24.9799	26.0984	25.3576
O43852-4	CALU	Isoform 4 of Calumenin [OS=Homo sapiens]	19	276	19.6835	19.7683	18.9676			18.4572	19.2095	20.0022	18.7009	19.3593	19.7816	19.2807
O75400	PRPF40A	pre-mRNA-processing factor 40 homolog A [OS=Homo sapiens]	28	276	25.1368	25.266	26.2574	25.4676	25.111	26.7992	24.7864	25.8985	25.4629	25.3842	26.2004	25.9134	25.0709	25.8393	24.8176	26.6558
Q9H089	LSG1	Large subunit GTPase 1 homolog [OS=Homo sapiens]	35	275	28.0711	28.1471	27.7779	27.9186	28.0296	27.8514	27.9244	27.6998	27.5751	27.9446	27.4867	27.8594	28.0594	28.7626	28.1266	27.585
P05556-1	ITGB1	Integrin beta-1 [OS=Homo sapiens]	25	275	25.3964	25.7678	24.3808	27.0639	23.3662	24.8914	25.6381	27.1483	25.3534	26.0334	26.0152	25.763	26.2748	23.9641	26.3737	25.4604
P62841	RPS15	40S ribosomal protein S15 [OS=Homo sapiens]	5	275	26.319	26.415	25.725	26.2439	25.8756	26.7015	26.7279	26.764	26.5609	26.5914	26.5381	26.0892	26.4182	26.1387	26.7926	26.7295
Q9NQW6	ANLN	Anillin [OS=Homo sapiens]	38	274	25.7001	26.0945	25.9897	26.1144	25.5642	25.4694	25.6336	26.1225	25.5912	25.1188	25.3837	25.1732	26.0364	25.1002	25.9401	25.5884
Q92598	HSPH1	Heat shock protein 105 kDa [OS=Homo sapiens]	29	274	24.8163	25.3697	24.4194	26.0594	24.3081	24.722	25.2238	26.134	24.7023	25.4734	25.3558	25.0389	25.7025	24.3644	25.8778	24.8062
P08865	RPSA	40S ribosomal protein SA [OS=Homo sapiens]	17	274	24.9665	25.4416	24.641	26.5787	24.6982	24.8282	25.5014	26.8624	25.4916	25.6746	25.7259	25.1524	26.4433	24.9522	26.4	25.4383
P31151	S100A7	Protein S100-A7 [OS=Homo sapiens]	10	274	25.4961	25.1906	25.1942	25.3734	27.5226	25.8682	25.9056	25.455	24.6903	25.8585	26.6658	26.6565	25.1951	25.4905	25.9464	26.4061
Q86V81	ALYREF	THO complex subunit 4 [OS=Homo sapiens]	8	274	25.9135	25.7955	26.0702	25.7779	25.3332	26.6299	25.7281	26.2	25.9664	25.924	26.3435	25.7164	25.6804	25.9241	25.4963	26.3656
Q14839	CHD4	Chromodomain-helicase-DNA-binding protein 4 [OS=Homo sapiens]	48	273	25.9623	25.7962	25.786	25.652	24.372	26.0202	25.118	25.7522	24.8561	24.8659	25.6089	25.0201	25.7934	25.3024	25.013	26.0738
P12268	IMPDH2	inosine-5'-monophosphate dehydrogenase 2 [OS=Homo sapiens]	23	273	25.2999	25.8543	24.5654	26.6682	24.6394	25.076	25.2303	26.6739	25.0637	25.3301	25.0913	25.0513	26.2533	24.3171	26.138	24.9316
P31946	YWHAB	14-3-3 protein beta/alpha [OS=Homo sapiens]	16	273	24.3117	24.9312	24.4678	26.2134	23.8744	24.5202	25.1032	26.2518	24.8055	24.8386	24.6843	24.9088	26.1024	24.1146	26.023	24.9325
Q13838-1	DDX39B	spliceosome RNA helicase DDX39B [OS=Homo sapiens]	16	273	25.8235	26.0465	25.9992	26.5267	24.7429	26.1912	25.2424	26.3708	25.2306	25.5392	25.9921	25.7418	26.2254	25.6337	25.485	26.1944
P16402	HIST1H1D	Histone H1.3 [OS=Homo sapiens]	10	273	27.0091	26.7965	28.18	26.4007	26.2777	27.2516	27.5632	27.8356	27.6226	27.2925	27.5583	28.0454	26.8259	27.4229	26.9732	28.2632
P13667	PDIA4	Protein disulfide-isomerase A4 [OS=Homo sapiens]	36	272	25.1821	25.6143	24.0416	26.864	23.4962	24.7122	25.3525	26.6753	24.7662	25.7119	25.4267	25.447	26.0628	24.436	25.8831	25.168
Q08945	SSRP1	FACT complex subunit SSRP1 [OS=Homo sapiens]	29	272	25.6249	25.1135	26.0234	25.8275	24.6036	28.3469	25.0543	25.9025	25.5674	24.9479	25.8163	24.8708	26.2927	26.45	24.7865	26.4172
P61254	RPL26	60S ribosomal protein L26 [OS=Homo sapiens]	15	272	27.6411	27.7952	27.8371	27.4224	26.703	27.9751	27.742	28.2023	28.0617	27.6179	27.7951	27.6831	27.6097	27.3078	28.0581	28.2156
Q15424-1	SAFB	Scaffold attachment factor B1 [OS=Homo sapiens]	27	269	24.1316	24.0462	25.8893	24.1684	23.521	25.9588	23.8237	25	24.5164	23.7746	25.1785	24.6822	24.0439	24.8201	23.2162	25.9727
Q8TEQ6	GEMIN5	gem-associated protein 5 [OS=Homo sapiens]	39	269	24.8814	25.2499	24.7155	25.146	23.7719	25.222	25.347	25.5415	25.2471	25.135	24.9933	25.1474	24.8502	24.5248	25.5026	25.129
P07339	CTSD	Cathepsin D [OS=Homo sapiens]	15	269	25.8768	26.0389	26.0727	27.1739	26.3046	25.8791	26.0436	26.777	25.8669	26.0768	26.3508	26.1659	26.7293	25.6095	26.54	26.2449
P06702	S100A9	Protein S100-A9 [OS=Homo sapiens]	13	267	26.6914	25.8575	26.6041	26.4262	27.9082	25.8425	26.6371	25.8156	25.5805	25.9396	27.3072	26.6841	26.1753	26.1889	26.4756	27.9032
O00148	DDX39A	ATP-dependent RNA helicase DDX39A [OS=Homo sapiens]	15	267	23.2893	23.5568	23.1994	24.2049	22.6638	23.4211	22.6953	23.9385	22.6831	22.9099	23.188	22.9203	23.7404	22.9414	23.1259	23.3288
Q9Y262	EIF3L	eukaryotic translation initiation factor 3 subunit L [OS=Homo sapiens]	22	266	25.5841	25.8132	25.1401	26.1867	24.5821	24.9199	25.443	26.1445	25.2314	25.2699	25.4273	25.0941	26.1434	24.8234	26.0853	26.0032
Q0ZGT2-4	NEXN	Isoform 4 of Nexilin [OS=Homo sapiens]	35	265	25.6659	25.782	26.3351	25.3113	24.9324	27.3382	26.1344	26.9409	26.7206	25.9415	26.1506	26.0074	24.9506	25.8749	25.0184	26.8625
Q9BYJ9-1	YTHDF1	YTH domain-containing family protein 1 [OS=Homo sapiens]	20	265	25.7325	26.062	25.5497	25.5664	24.9887	25.5563	26.3346	26.3259	26.6862	26.2511	26.1865	26.0772	25.7262	25.2973	26.5822	26.1779
Q99459	CDC5L	Cell division cycle 5-like protein [OS=Homo sapiens]	37	263	25.0972	25.1093	25.8591	25.2392	24.1348	26.2029	24.4672	25.6473	24.8822	24.5301	25.5645	25.0832	25.0458	25.2156	24.5103	26.0615
Q9NX63	CHCHD3	MICOS complex subunit MIC19 [OS=Homo sapiens]	18	263	26.5377	26.5106	26.3767	26.4149	26.1858	26.8638	26.6508	26.3614	25.9486	26.4719	26.4841	26.6212	25.8094	25.7928	26.1379	26.2773
Q16795	NDUFA9	NADH dehydrogenase [ubiquinone] 1 alpha subcomplex subunit 9, mitochondrial [OS=Homo sapiens]	14	263	25.8063	25.7086	25.1963	25.6296	25.2567	25.2617	25.3468	25.1865	24.9882	25.379	24.8903	25.2411	25.3577	25.5492	25.2093	25.0109
P27708	CAD	CAD protein [OS=Homo sapiens]	45	262	25.64	26.1914	26.2182	25.842	24.9944	26.0891	25.8108	26.1599	26.0114	25.4652	26.012	25.7082	26.1725	25.6352	26.1267	26.0317
O60841	EIF5B	Eukaryotic translation initiation factor 5B [OS=Homo sapiens]	34	262	24.7869	25.616	24.8666	25.2491	24.2705	25.0533	24.6596	25.5328	24.5636	24.9243	24.3879	24.7909	25.2642	25.2902	25.4481	24.8571
P56192	MARS	Methionine--tRNA ligase, cytoplasmic [OS=Homo sapiens]	27	262	25.283	25.5804	24.8435	25.4409	24.4113	24.6562	24.9105	25.4267	24.6367	24.8778	24.5544	24.7999	25.709	24.7706	25.3104	24.4162
Q5BKZ1	ZNF326	DBIRD complex subunit ZNF326 [OS=Homo sapiens]	23	262	25.736	25.5869	27.3277	26.5281	25.9259	27.2956	25.3889	26.6036	26.5823	26.1806	26.6741	26.6587	26.086	26.439	25.7165	27.1778
O60884	DNAJA2	DnaJ homolog subfamily A member 2 [OS=Homo sapiens]	16	262	26.2097	26.5826	26.4772	26.5626	26.4579	26.3433	25.6971	26.0665	25.6101	25.7221	25.495	25.663	26.9894	26.3505	26.1271	25.8378
Q14CN4-2	KRT72	Isoform 2 of Keratin, type II cytoskeletal 72 [OS=Homo sapiens]	13	261	24.1524	23.8127	24.8169	25.3128	25.3021	23.6734	24.4584	23.9194	25.0029	24.5653	24.7765	24.0899	25.1052	25.3695	24.497	24.9339
P62888	RPL30	60S ribosomal protein L30 [OS=Homo sapiens]	8	260	27.7426	27.9469	27.7303	27.8109	27.2174	27.9706	27.5603	28.0298	27.2956	27.4517	27.5306	27.4688	27.9828	27.4924	27.7921	27.7288
Q4VXU2	PABPC1L	polyadenylate-binding protein 1-like [OS=Homo sapiens]	10	260
P09493-3	TPM1	Isoform 3 of Tropomyosin alpha-1 chain [OS=Homo sapiens]	27	259	23.6418	24.2585	23.9654	24.8088	23.0232	24.3863	25.5245	25.0847	24.2727	24.7738	24.0412	23.8997	23.1848	23.8441	24.0066	23.5326
Q15046	KARS	Lysine--tRNA ligase [OS=Homo sapiens]	27	259	26.0255	26.4217	26.398	26.7142	26.0549	25.9947	26.1354	26.4054	25.7785	26.1487	26.0319	25.7432	26.4288	26.1546	26.6415	25.7945
P36542-1	ATP5C1	ATP synthase subunit gamma, mitochondrial [OS=Homo sapiens]	13	259	28.0992	27.9304	27.2859	28.2019	27.9436	27.6144	27.3055	27.2892	26.8269	27.4446	26.9528	27.4982	27.7869	27.9959	27.1208	27.0056
Q14258	TRIM25	E3 ubiquitin/ISG15 ligase TRIM25 [OS=Homo sapiens]	26	258	25.1624	25.3643	24.6988	25.2263	24.0626	24.7334	25.4013	25.6175	25.4243	25.0668	24.8756	24.5076	25.5101	24.6654	25.6628	24.9883
Q92616	GCN1L1; GCN1	eIF-2-alpha kinase activator GCN1 [OS=Homo sapiens]	56	257	25.3137	25.6052	25.201	25.9963	24.7232	25.6855	25.3412	26.5892	25.8017	25.2638	25.13	25.3196	26.0117	25.4223	25.9754	26.042
A5YKK6	CNOT1	CCR4-NOT transcription complex subunit 1 [OS=Homo sapiens]	42	257	24.8376	25.082	24.2889	24.6909	23.5183	24.4552	24.7338	24.6785	24.3858	24.73	24.6972	24.3506	24.711	24.0334	24.8025	24.433
P61204	ARF3	ADP-ribosylation factor 3 [OS=Homo sapiens]	9	257	24.8651	25.1929	24.509	25.4974	23.3131	24.4618	24.937	24.7527	24.7009	24.9487	24.8641	24.939	25.5814	24.6112	25.3076	24.9712
P09622	DLD	Dihydrolipoyl dehydrogenase, mitochondrial [OS=Homo sapiens]	15	256	24.6296	24.9768	24.0153	26.2362	24.1117	24.3835	24.7883	26.124	24.4197	25.3205	25.1459	25.1278	25.516	24.033	25.2603	24.5594
P61353	RPL27	60S ribosomal protein L27 [OS=Homo sapiens]	9	256	27.3294	27.2933	27.3177	27.0881	25.6564	27.7418	26.3211	27.4408	26.6796	26.6488	26.7	26.715	27.2474	26.841	26.8997	27.6162
Q6Y7W6-1	GIGYF2	GRB10-interacting GYF protein 2 [OS=Homo sapiens]	27	255	24.7757	25.1263	24.7103	25.2535	25.3625	25.0506	24.6973	24.4978	24.2794	24.8312	24.1167	24.5581	25.5463	25.286	24.8447	24.405
P04040	CAT	catalase [OS=Homo sapiens]	25	255	25.2812	25.3567	25.4452	26.3109	25.7325	24.165	25.3582	25.8161	25.4944	25.3309	25.1946	25.4935	25.8479	25.4413	25.585	25.6213
Q9UPQ9-1	TNRC6B	Isoform 2 of Trinucleotide repeat-containing gene 6B protein [OS=Homo sapiens]	35	254	24.911	25.1394	24.9547	24.9069	25.4311	25.1243	25.2127	24.8781	25.2089	25.1247	24.8802	24.9943	25.1416	25.2323	25.2977	24.877
Q12849	GRSF1	G-rich sequence factor 1 [OS=Homo sapiens]	16	254	25.7377	25.878	25.2053	25.5344	24.237	25.5996	25.8129	25.8581	25.948	25.7906	25.6139	25.042	25.2482	24.8388	25.969	25.5388
P15144	ANPEP	aminopeptidase N [OS=Homo sapiens]	28	254	24.4239	24.6456	24.1718	24.5956	23.2884	25.0889	25.6694	26.2278	25.8923	25.1194	24.7022	24.6277	24.0892	23.6582	24.8158	25.6296
P17096-1	HMGA1	High mobility group protein HMG-I/HMG-Y [OS=Homo sapiens]	8	254	24.7464	25.0753	27.1043	25.5211	24.9061	27.8324	24.6371	26.8893	26.3599	25.3884	27.1444	26.535	25.6919	25.5231	24.8784	27.6977
Q9UPN3	MACF1	Microtubule-actin cross-linking factor 1, isoforms 1/2/3/5 [OS=Homo sapiens]	68	253	25.4446	25.5098	24.8968	25.3216	23.8309	25.1447	24.8985	25.4925	24.9889	24.4829	24.3275	24.3496	24.9334	24.5499	24.8367	24.8745
Q9P0V3-1	SH3BP4	SH3 domain-binding protein 4 [OS=Homo sapiens]	31	253	25.0756	25.0132	24.6468	24.7838	24.5802	25.7284	24.8965	25.3509	24.7624	24.9627	24.2962	24.9429	24.5259	24.7894	24.2556	24.8523
P40227-1	CCT6A	T-complex protein 1 subunit zeta [OS=Homo sapiens]	22	253	25.6786	26.1453	25.0256	26.8853	24.7007	25.1524	25.8035	26.9223	25.4828	25.8502	25.6599	25.67	26.7721	24.8461	26.3726	25.331
P07195	LDHB	L-lactate dehydrogenase B chain [OS=Homo sapiens]	15	253	26.7497	27.022	25.6674	27.3261	24.0639	25.1429	26.2148	27.7365	26.0276	26.0777	26.3741	26.0865	27.4333	25.1374	27.2626	26.0797
P16278	GLB1	Beta-galactosidase [OS=Homo sapiens]	16	253	26.0931	25.883	25.5124	25.306	24.926	26.2598	25.7449	25.7239	25.5901	25.7246	25.9	25.7468	24.6351	25.1599	25.2558	26.0747
P31948	STIP1	stress-induced-phosphoprotein 1 [OS=Homo sapiens]	27	252	24.9999	25.5332	24.5052	26.7426	24.1505	24.5931	25.3324	26.9006	25.3281	25.5019	25.1845	25.1679	26.6285	24.6791	26.329	24.9349
Q0ZGT2-2	NEXN	Isoform 2 of Nexilin [OS=Homo sapiens]	33	251		19.0932	19.3075	18.6377	17.9238	20.5788	19.4052	19.779	19.7456	19.1131	19.1574	19.0066			18.5573	19.9238
P53007	SLC25A1	Tricarboxylate transport protein, mitochondrial [OS=Homo sapiens]	11	251	26.7364	26.7308	26.2475	26.8374	26.641	26.5666	26.7662	26.6005	26.4528	26.7981	26.714	26.99	26.5619	26.81	26.5897	26.6141
P21796	VDAC1	voltage-dependent anion-selective channel protein 1 [OS=Homo sapiens]	15	250	25.6653	25.6671	24.969	27.4588	24.9263	25.0145	26.233	27.6913	26.2068	26.5395	26.7108	26.4528	25.6382	25.6367	26.3393	26.1484
P29508	SERPINB3	Serpin B3 [OS=Homo sapiens]	17	250	26.117	25.2797	26.3845	26.1819	26.9115	25.8615	25.8973	25.6456	25.911	25.5273	26.2416	25.7136	25.4775	25.4905	26.0253	26.4101
Q13573	SNW1	SNW domain-containing protein 1 [OS=Homo sapiens]	21	250	24.3043	24.7159	25.6732	24.7188	24.1903	26.0433	24.8015	25.5483	25.3698	24.7367	25.492	24.9067	24.4749	24.9999	25.0093	26.3269
Q92974	ARHGEF2	Rho guanine nucleotide exchange factor 2 [OS=Homo sapiens]	29	249	25.7831	25.9408	25.5608	25.8415	25.2246	25.5854	25.8272	25.9115	25.2327	25.7363	25.2068	25.4525	25.7805	26.0933	25.8793	25.0488
Q14151	SAFB2	scaffold attachment factor B2 [OS=Homo sapiens]	30	248	24.6573	24.7064	26.4416	24.6662	24.0135	26.5345	24.5616	25.9162	25.0478	24.4041	25.9627	25.3819	24.573	25.4538	23.8853	26.5847
Q99666	RGPD6; RGPD5	RANBP2-like and GRIP domain-containing protein 5/6 [OS=Homo sapiens]	38	248	18.0975	19.7253	20.4656	19.337	20.5635	20.7807	17.7446	20.2457	20.1358	20.7111	21.0761	19.1616	18.4666	18.9707		21.4996
P29692	EEF1D	Elongation factor 1-delta [OS=Homo sapiens]	14	248	26.0553	26.2053	25.0899	26.8985	24.9869	25.1816	25.4878	27.0727	25.3005	25.8529	25.6177	25.6515	26.9147	25.3229	26.7391	25.7921
Q8WUM4	PDCD6IP	Programmed cell death 6-interacting protein [OS=Homo sapiens]	31	247	25.3417	25.5777	25.4779	26.0099	24.9164	25.138	25.0407	26.1864	24.8122	24.9556	25.0565	24.8044	26.1353	24.626	25.6037	24.9572
P04181-1	OAT	Ornithine aminotransferase, mitochondrial [OS=Homo sapiens]	18	247	24.1942	24.6061	23.2944	25.7851	23.2834	23.7427	24.4258	25.7727	24.0287	24.837	24.7591	24.3394	25.1538	23.4995	25.13	24.0612
P23284	PPIB	peptidyl-prolyl cis-trans isomerase B [OS=Homo sapiens]	14	247	26.3731	26.9101	25.6449	28.031	25.8465	26.0705	26.7096	28.2091	26.506	26.9757	26.9467	26.8446	27.3222	26.4247	27.4369	27.1843
Q9NYY8	FASTKD2	FAST kinase domain-containing protein 2, mitochondrial [OS=Homo sapiens]	24	246	25.1784	24.9814	24.1013	25.1483	24.2877	24.5511	24.8674	24.8041	24.6048	24.7606	24.474	24.5409	24.708	24.6563	24.8087	24.1966
P25205	MCM3	DNA replication licensing factor mcm3 [OS=Homo sapiens]	33	246	25.4888	25.7942	25.0753	26.1038	24.4643	25.0606	25.1567	26.0545	25.162	25.1959	25.1241	25.0587	25.8291	24.9699	25.591	25.1356
Q9Y3F4	STRAP	Serine-threonine kinase receptor-associated protein [OS=Homo sapiens]	19	245	26.1128	26.3756	25.9634	26.5391	25.8536	25.7899	26.3781	26.9322	27.1003	26.3428	26.8028	26.0948	26.5244	25.8347	26.6449	26.1456
P36873-1	PPP1CC	serine/threonine-protein phosphatase PP1-gamma catalytic subunit [OS=Homo sapiens]	17	245			21.7453		21.2359	22.1834	20.4848		21.0063	21.5291	19.8514				21.4156	22.4691
Q9NUD5	ZCCHC3	Zinc finger CCHC domain-containing protein 3 [OS=Homo sapiens]	19	245	24.8881	25.0228	24.7839	24.017	23.4025	24.788	25.7149	25.6858	26.0655	25.415	25.4902	25.0584	24.2273	24.2094	25.9781	25.6236
Q9HAV0	GNB4	Guanine nucleotide-binding protein subunit beta-4 [OS=Homo sapiens]	12	244	22.6652	22.8675	22.2706	22.4227	21.8541	23.9515	24.1745	24.4701	24.218	23.4565	23.518	23.0749	22.7772	22.3958	23.3082	24.0585
O43464	HTRA2	Serine protease HTRA2, mitochondrial [OS=Homo sapiens]	14	244	26.1744	26.1275	26.1159	26.4954	26.826	26.7597	25.5905	25.1521	25.1558	26.2526	25.6735	25.6226	23.0107	21.3772	21.5164	21.3318
O43242	PSMD3	26S proteasome non-ATPase regulatory subunit 3 [OS=Homo sapiens]	23	243	25.9615	25.9182	25.0868	25.976	24.5312	25.0099	24.9712	25.8631	24.7194	25.2991	24.8966	24.6313	26.023	24.7525	25.419	24.933
Q03701	CEBPZ	CCAAT/enhancer-binding protein zeta [OS=Homo sapiens]	42	242	24.3481	24.6524	26.2996	24.523	23.9532	26.4891	24.1316	25.7713	25.0089	24.622	25.9595	25.1674	24.3079	25.0272	23.9323	26.6649
P27348	YWHAQ	14-3-3 protein theta [OS=Homo sapiens]	18	242	24.3753	24.7944	23.8702	25.4166	24.1844	23.9787	24.6156	25.7667	24.4166	24.6477	24.5476	24.6598	25.4799	23.5954	25.4668	24.3801
Q92922	SMARCC1	SWI/SNF complex subunit SMARCC1 [OS=Homo sapiens]	31	241	25.2686	25.4609	25.4223	25.0832	24.1541	25.7057	24.5128	25.2529	23.9749	24.4141	24.8548	24.7403	25.1353	24.9644	24.7413	25.47
Q9UBX3	SLC25A10	Mitochondrial dicarboxylate carrier [OS=Homo sapiens]	14	241	26.5953	26.5067	25.9765	26.7353	26.5686	26.2265	26.7204	26.5452	26.2392	26.6232	26.3562	26.7984	26.8429	26.7359	26.6999	26.4063
P06744	GPI	glucose-6-phosphate isomerase [OS=Homo sapiens]	20	240	25.5365	26.1852	24.8562	27.1194	23.3645	24.3379	25.7067	27.6086	25.5096	25.9316	25.7854	25.3808	26.7997	24.9245	26.8427	25.4445
O15143	ARPC1B	Actin-related protein 2/3 complex subunit 1B [OS=Homo sapiens]	15	240	24.9984	24.8068	24.4774	25.2173	23.8633	25.5419	26.2999	26.0479	25.4203	26.7077	26.2702	26.0542	24.332	24.3816	24.7364	26.1283
Q8WUM0	NUP133	Nuclear pore complex protein Nup133 [OS=Homo sapiens]	36	239	24.1345	24.0651	25.5666	24.2426	23.5486	25.7081	24.3058	25.1055	24.3926	23.9734	25.1611	24.3497	24.4181	24.595	23.3095	25.699
O15042-2	U2SURP	Isoform 2 of U2 snRNP-associated SURP motif-containing protein [OS=Homo sapiens]	31	239	24.807	25.2376	26.4588	25.0574	24.4924	26.3253	24.7687	25.8504	25.3922	24.9709	26.0374	25.5146	25.0975	25.411	24.738	26.5093
P37198	NUP62	nuclear pore glycoprotein p62 [OS=Homo sapiens]	12	239	25.8075	25.9076	25.9713	25.9521	26.2828	26.1797	25.5114	25.466	25.2306	25.5275	25.4121	25.4634	26.2475	26.407	25.4409	25.4459
O60313	OPA1	Dynamin-like 120 kDa protein, mitochondrial [OS=Homo sapiens]	38	238	25.5111	25.5993	24.6292	25.9473	24.9834	24.5502	24.87	25.5395	24.5026	25.289	24.7883	24.9525	25.5404	24.5999	25.3831	24.7238
O15144	ARPC2	Actin-related protein 2/3 complex subunit 2 [OS=Homo sapiens]	18	238	26.3281	26.3388	25.9624	26.5839	26.7051	26.6314	27.2583	26.9771	26.398	27.6144	27.0972	27.0431	26.6286	26.3146	26.5214	26.9628
P09429	HMGB1	High mobility group protein B1 [OS=Homo sapiens]	13	238	25.4806	26.0445	25.2226	26.9144	24.9787	25.2454	25.6053	27.3209	25.6946	25.7757	25.6201	25.3415	26.7473	24.983	26.7845	26.0145
Q15008	PSMD6	26S proteasome non-ATPase regulatory subunit 6 [OS=Homo sapiens]	20	237	24.552	24.8199	24.1806	25.2293	23.8373	24.0174	24.4411	25.488	24.3095	24.5774	24.2547	24.4434	25.2406	23.9805	25.0633	24.3531
P62847-1	RPS24	40S ribosomal protein S24 [OS=Homo sapiens]	6	237	25.9539	26.0684	25.9867	25.6787	24.8481	26.1708	25.7419	26.4032	26.1097	26.0995	26.078	25.9464	25.9137	25.8093	26.1125	26.0872
P47755	CAPZA2	F-actin-capping protein subunit alpha-2 [OS=Homo sapiens]	15	236	24.6327	24.4175	24.2874	24.7194	23.3424	25.0285	25.0814	25.1737	24.5345	25.1946	24.9263	24.7873	24.3072	24.1328	24.13	24.9476
P62140	PPP1CB	Serine/threonine-protein phosphatase PP1-beta catalytic subunit [OS=Homo sapiens]	16	236	22.1629	22.2508	22.6406	22.834	22.2645	23.4183	22.2608	23.171	22.5364	22.8262	22.7129	22.2077	22.8582	22.7631	22.6258	23.1092
Q9UPN3-5	MACF1	Isoform 4 of Microtubule-actin cross-linking factor 1, isoforms 1/2/3/5 [OS=Homo sapiens]	60	235	19.3626	19.7297	19.415	20.1932	17.0949	19.9429	18.6974	19.9874	18.6065	19.0712		19.4163	19.7133	19.4075	19.8767	18.9026
P09493-5	TPM1	Isoform 5 of Tropomyosin alpha-1 chain [OS=Homo sapiens]	17	235	21.1998	22.0124	21.7591	22.3556	21.6654	22.5899	22.9172	22.8428	21.854	22.6399	21.7622	21.9336	20.9771	21.8973	22.0396	21.9121
Q9Y6Q9-1	NCOA3	Nuclear receptor coactivator 3 [OS=Homo sapiens]	32	234	24.7013	25.064	25.0446	25.2473	25.694	24.8242	24.6519	24.1657	24.7321	25.0069	24.5073	25.0399	25.5386	25.6504	25.057	24.5336
P18669	PGAM1; LOC643576	Phosphoglycerate mutase 1 [OS=Homo sapiens]	16	234	26.9928	27.1914	26.4899	27.2279	25.5967	26.4356	27.0151	27.5692	27.09	26.7553	26.9565	26.8679	27.1909	25.7757	27.3256	26.762
Q9Y4W6	AFG3L2	AFG3-like protein 2 [OS=Homo sapiens]	26	234	25.5614	25.3632	24.5089	25.7377	24.529	24.5534	24.7944	25.1825	24.2574	24.9362	24.4888	24.8973	25.5294	24.8697	24.7041	24.1406
P50395-1	GDI2	Rab GDP dissociation inhibitor beta [OS=Homo sapiens]	25	233	25.2601	25.6206	24.2377	26.4561	23.3667	23.6195	25.016	26.6186	24.8578	25.135	25.0139	24.8438	26.4499	24.2205	26.0232	24.5502
Q07666	KHDRBS1	KH domain-containing, RNA-binding, signal transduction-associated protein 1 [OS=Homo sapiens]	10	233	26.028	26.315	26.681	25.9755	25.1989	26.732	26.6003	26.7726	26.7628	26.2427	26.7649	26.2637	26.1021	26.1578	26.5358	26.9712
P37802	TAGLN2	Transgelin-2 [OS=Homo sapiens]	12	233	25.1945	25.9699	24.7452	27.0704	23.6318	24.5834	25.7903	27.4745	25.8176	25.5933	25.8281	25.5653	26.9842	24.473	26.9896	25.5498
O43660-1	PLRG1	Pleiotropic regulator 1 [OS=Homo sapiens]	20	232	24.6141	24.6228	25.3997	24.7325	23.8758	25.9778	23.9507	25.2702	24.7628	24.1747	25.1421	24.7056	24.5742	24.7338	24.1215	25.8692
Q12874	SF3A3	splicing factor 3a subunit 3 [OS=Homo sapiens]	23	232	25.6499	25.7954	26.5118	25.9586	25.4715	26.6658	25.3847	26.114	25.477	25.4931	26.1786	25.9146	25.844	25.858	25.163	26.9407
Q9ULV3	CIZ1	Cip1-interacting zinc finger protein [OS=Homo sapiens]	21	232	25.0099	24.9307	24.7369	24.8677	24.9947	24.7175	25.2224	24.4529	24.4512	25.0845	24.4924	25.0221	25.1768	24.986	24.7163	24.554
P51398-1	DAP3	28S ribosomal protein S29, mitochondrial [OS=Homo sapiens]	16	232	25.5965	25.2534	24.7099	25.3242	24.7437	25.4247	25.1642	25.642	24.9612	25.2145	25.2223	24.8941	25.2605	24.9532	25.248	25.001
P55209	NAP1L1	Nucleosome assembly protein 1-like 1 [OS=Homo sapiens]	14	231	26.8513	26.4295	26.6419	27.8357	28.0741	26.6449	26.8307	27.0844	26.6413	26.9613	26.4001	26.4113	26.5005	27.5866	27.8147	26.4398
Q9ULX6	AKAP8L	A-kinase anchor protein 8-like [OS=Homo sapiens]	21	231	25.1697	25.4061	25.3153	25.1712	24.7795	25.3354	25.5652	25.3917	25.4063	25.7068	25.2802	25.5099	25.5734	25.2323	25.741	25.4866
P09661	SNRPA1	U2 small nuclear ribonucleoprotein A' [OS=Homo sapiens]	14	231	25.3851	25.3944	26.025	25.2524	25.1007	26.2066	25.115	25.8668	25.1331	25.327	25.7529	25.4157	25.3493	25.4302	25.1812	26.3925
Q02543	RPL18A	60S ribosomal protein L18a [OS=Homo sapiens]	14	230	27.1093	27.2882	27.0371	27.1497	25.5726	27.386	26.2617	27.2466	26.2531	26.3608	26.5084	26.7796	27.0599	26.3639	26.6847	27.1347
Q96P63	SERPINB12	Serpin B12 [OS=Homo sapiens]	18	229	25.5065	25.0887	26.3446	26.3269	26.3856	24.7814	25.0977	25.2306	26.1985	25.0895	25.5973	25.4526	25.7209	25.9654	25.6818	26.155
Q15293	RCN1	Reticulocalbin-1 [OS=Homo sapiens]	21	228	25.5911	25.7593	24.8498	26.6183	24.9403	25.2548	25.6036	26.3522	25.0214	25.9817	25.3608	25.798	26.1632	25.3607	25.9526	24.9778
Q9H9G7	AGO3; EIF2C3	Protein argonaute-3 [OS=Homo sapiens]	25	228	23.4256	24.1613	23.2307	23.6842	22.943	24.0647	24.1939	24.2716	24.505	24.125	24.4591	23.9834	23.529	23.0842	24.409	24.0995
P01375	TNF	tumor necrosis factor [OS=Homo sapiens]	10	228	28.7211	28.6975	28.4803	28.7599	29.4837	29.2047	28.4659	27.4068	27.9486	28.8075	28.2149	28.321		17.7463	18.2393	17.5617
Q9Y5A9-1	YTHDF2	YTH domain-containing family protein 2 [OS=Homo sapiens]	14	228	25.4246	25.6635	25.3659	25.196	24.7815	25.7092	25.7251	26.0176	26.0291	25.7362	25.5802	25.5252	25.6339	25.3765	25.8987	25.8298
P62851	RPS25	40S ribosomal protein S25 [OS=Homo sapiens]	13	228	27.8821	27.9878	27.9324	27.9119	27.5618	28.2476	28.096	28.4625	28.1837	28.2428	28.2076	28.2719	27.6743	28.0377	28.0912	28.3739
Q02241-1	KIF23	Kinesin-like protein KIF23 [OS=Homo sapiens]	29	227	25.0018	25.123	25.0574	24.9329	24.0822	25.7899	24.9514	25.5966	25.4742	24.4204	25.1547	24.6583	25.8939	25.1702	24.4755	25.8247
Q9NZN4	EHD2	EH domain-containing protein 2 [OS=Homo sapiens]	24	227	25.4621	25.7759	24.5491	25.7649	24.7554	24.9617	24.8036	25.2106	24.8398	24.851	24.5012	24.607	25.7287	25.2095	25.2474	25.183
Q9GZL7	WDR12	ribosome biogenesis protein WDR12 [OS=Homo sapiens]	19	227	25.1917	25.3945	26.725	25.6272	24.9315	27.1368	25.3016	26.4991	25.6252	25.2634	26.3041	25.8912	25.6667	26.039	25.1584	26.8986
P25398	RPS12	40S ribosomal protein S12 [OS=Homo sapiens]	12	227	26.9036	27.2366	27.151	27.2226	26.2646	26.9045	27.2068	27.9203	27.7912	27.5772	27.4588	27.0113	27.4154	26.6756	27.798	27.6703
Q13242	SRSF9	serine/arginine-rich splicing factor 9 [OS=Homo sapiens]	16	227	24.9828	25.1011	26.4414	25.0422	24.289	26.5666	25.056	26.1545	25.879	25.2578	26.3378	25.6152	25.0137	25.2577	24.8181	26.7957
P28331-1	NDUFS1	NADH-ubiquinone oxidoreductase 75 kDa subunit, mitochondrial [OS=Homo sapiens]	28	226	25.2222	25.362	24.447	25.7797	24.6507	24.9414	24.7431	25.4668	24.2505	25.103	24.9383	24.6544	25.1952	24.9179	24.9812	24.2913
Q01518-1	CAP1	adenylyl cyclase-associated protein 1 [OS=Homo sapiens]	22	226	24.9936	25.8322	24.6886	26.7863	24.0597	24.6009	25.7968	27.1366	25.4908	25.6676	25.7372	25.525	26.7786	24.5479	26.696	25.4129
P31944	CASP14	Caspase-14 [OS=Homo sapiens]	19	226	25.2925	25.0856	26.1983	25.9069	26.6496	25.123	25.4411	25.4777	25.8277	25.0686	25.63	25.6479	26.3014	25.4469	25.6447	25.6901
P15559-2	NQO1	Isoform 2 of NAD(P)H dehydrogenase [quinone] 1 [OS=Homo sapiens]	12	226	26.1045	25.8382	25.0434	26.597	25.7181	25.6667	24.7227	25.9064	24.4617	25.739	25.4637	25.3796	26.2623	25.7482	25.5684	25.2852
P61981	YWHAG	14-3-3 protein gamma [OS=Homo sapiens]	15	226	23.9117	24.4723	26.8224	25.5338	22.8929	23.8776	24.1896	25.8159	24.3837	24.5361	24.3138	24.5222	25.0833	23.5541	25.6111	24.7791
P35268	RPL22	60S ribosomal protein L22 [OS=Homo sapiens]	10	226	27.035	27.4121	27.455	27.1732	26.7595	27.8893	27.6206	27.9116	27.8434	27.5228	27.8035	27.2654	27.5346	27.6603	27.7718	28.2575
P13489	RNH1	Ribonuclease inhibitor [OS=Homo sapiens]	20	225	25.0311	25.4599	24.4097	25.9023	23.7467	24.2173	24.4071	26.0038	24.2173	24.6958	24.5721	24.3635	26.074	24.9002	25.598	24.8045
P46087	NOP2	Probable 28S rRNA (cytosine(4447)-C(5))-methyltransferase [OS=Homo sapiens]	26	225	24.9475	25.179	27.144	25.1637	24.5849	27.1983	24.8805	26.5428	25.8364	25.0942	26.4537	25.9685	25.2676	25.8556	24.3716	27.3204
P05089	ARG1	Arginase-1 [OS=Homo sapiens]	14	225	24.8229	24.7271	25.7233	26.0265	26.132	24.9101	25.0012	24.8118	25.7154	25.0431	25.0401	25.287	26.01	25.4324	25.4992	25.7885
Q14247-1	CTTN	Src substrate cortactin [OS=Homo sapiens]	25	224	26.3862	26.5166	25.8897	26.7097	25.9093	26.4896	26.7262	26.867	26.1027	27.0478	26.7575	26.796	26.78	26.2638	26.0809	26.7481
Q9UNX3	RPL26L1	60S ribosomal protein L26-like 1 [OS=Homo sapiens]	13	224	19.9021	20.0592	21.3841	19.8615	19.9921	20.9964	20.8401	21.7662	21.0987	20.4951	21.2793	18.6661	20.5424	19.9407	20.4683	21.2998
P18583-5	SON	Isoform D of Protein SON [OS=Homo sapiens]	45	223	24.4062	24.58	26.4541	24.7022	24.4372	26.7432	24.7831	25.6929	25.2527	24.9907	25.6423	25.3617	24.7113	25.4201	24.1853	26.6235
Q9UM82	SPATA2	Spermatogenesis-associated protein 2 [OS=Homo sapiens]	27	223	26.8304	27.0193	26.8343	26.9537	27.3655	27.1669	23.7133	23.0116	23.4116	24.0693	23.8272	24.1122	19.0403	19.245	19.4295	18.7894
Q08554-1	DSC1	Desmocollin-1 [OS=Homo sapiens]	17	223	24.9521	24.494	25.5226	26.0032	26.3985	25.1036	25.4696	25.1959	25.7434	24.9697	25.4241	25.0219	25.964	25.7435	25.4082	25.7439
P62191	PSMC1	26S proteasome regulatory subunit 4 [OS=Homo sapiens]	21	223	25.6304	25.8846	25.0073	26.0139	24.6284	25.2164	25.1699	25.9464	25.1762	25.3947	25.2017	25.2576	25.9268	25.0626	25.8623	25.1354
O14818-1	PSMA7	Proteasome subunit alpha type-7 [OS=Homo sapiens]	15	223	24.8709	25.4698	25.021	26.2271	24.8898	24.751	25.2218	26.2529	25.1988	25.3316	24.8173	25.0732	26.0913	24.8134	25.7508	24.8407
P63241-1	EIF5A	Eukaryotic translation initiation factor 5A-1 [OS=Homo sapiens]	12	222	25.499	26.0669	25.0079	27.1817	24.0998	25.0139	25.7474	27.5772	25.9141	25.8359	26.0178	25.6967	26.9139	24.6971	26.7902	25.7062
Q13162	PRDX4	Peroxiredoxin-4 [OS=Homo sapiens]	14	222	24.6379	25.0572	23.6352	25.9173	23.4357	23.8488	24.6194	25.7695	24.1005	24.8647	24.8892	24.8029	25.3194	23.7363	25.1985	24.3019
P15559-3	NQO1	Isoform 3 of NAD(P)H dehydrogenase [quinone] 1 [OS=Homo sapiens]	11	222	20.6741	20.6007	19.8377	21.7079	21.9038	21.367	19.5198	18.8181	18.8059	21.088	20.541	21.1041	20.4169	21.7543	18.1419	20.512
Q14573	ITPR3	Inositol 1,4,5-trisphosphate receptor type 3 [OS=Homo sapiens]	51	221	24.7535	24.5169	24.2893	24.7439	24.1588	25.1893	25.1145	25.2995	24.9989	24.5437	24.8771	24.5177	24.2116	23.9878	24.0787	25.2533
Q3MHD2	LSM12; LSM12P1	Protein LSM12 homolog [OS=Homo sapiens]	8	221	24.9955	25.3705	24.8536	24.568	24.7253	25.1899	26.205	25.7546	26.179	25.9147	25.9781	25.3957	24.7321	24.7768	26.2387	25.7477
P42677	RPS27	40S ribosomal protein S27 [OS=Homo sapiens]	6	221	27.5539	27.685	27.4741	27.6788	27.4216	27.5544	27.457	27.777	27.5855	27.3725	27.1536	27.5135	27.9552	27.6763	27.6648	27.7089
Q92896	GLG1	Golgi apparatus protein 1 [OS=Homo sapiens]	34	220	24.6223	24.9391	23.9453	25.5514	24.3341	25.2288	24.6354	25.8355	25.0038	24.8302	24.7206	24.6562	25.0398	24.031	24.647	25.1428
P51659-1	HSD17B4	peroxisomal multifunctional enzyme type 2 [OS=Homo sapiens]	30	220	25.2459	25.1542	23.947	25.8881	23.8772	24.1619	24.6088	25.469	24.089	25.1326	24.5919	24.5597	25.6454	25.1921	25.5718	24.7981
Q9UBU9-1	NXF1	nuclear RNA export factor 1 [OS=Homo sapiens]	26	220	24.676	24.3511	25.6857	24.5229	24.1882	25.9787	24.6445	25.4097	25.1332	24.8221	25.6718	24.9043	24.626	25.0849	24.4449	26.0962
Q9NYL9	TMOD3	tropomodulin-3 [OS=Homo sapiens]	18	220	25.3505	25.4226	25.5648	25.5983	24.533	26.5109	25.8552	26.4545	25.9376	25.6295	25.5421	25.4881	24.7098	25.3945	25.1488	26.055
P30048	PRDX3	Thioredoxin-dependent peroxide reductase, mitochondrial [OS=Homo sapiens]	10	220	25.639	25.6909	24.7956	26.4708	25.085	25.3874	25.0886	25.9999	25.1036	25.7947	25.5592	25.2055	26.1389	25.3085	25.7349	24.9816
O43663-1	PRC1	Protein regulator of cytokinesis 1 [OS=Homo sapiens]	25	219	25.0909	25.2761	25.4894	24.7659	24.243	26.0933	25.7846	26.1073	26.0736	25.5081	25.5921	25.1723	25.2605	25.4404	25.8032	26.2262
P68400	CSNK2A1	Casein kinase II subunit alpha [OS=Homo sapiens]	17	219	25.135	25.3821	24.6789	25.3744	24.2035	25.0433	24.8454	25.6059	24.8939	24.7262	24.6625	24.624	25.3622	24.6545	25.1915	25.3047
Q9P0L0	VAPA	vesicle-associated membrane protein-associated protein A [OS=Homo sapiens]	10	219	24.9707	25.2761	24.4738	26.2505	24.4449	24.8332	25.3538	26.1141	24.9112	25.3929	25.3919	25.3673	25.5934	23.9952	25.6138	25.1634
P08133-1	ANXA6	annexin A6 [OS=Homo sapiens]	32	218	24.1433	24.6794	23.9987	25.999	23.4063	23.5213	24.9096	26.1952	24.7659	24.7686	24.6969	24.3926	25.8503	23.7851	25.8707	24.3909
P46063	RECQL	ATP-dependent DNA helicase Q1 [OS=Homo sapiens]	24	218	25.5104	25.6128	24.7571	25.6051	23.9522	24.4418	24.5348	25.6238	24.4607	24.5747	23.9444	24.323	25.9793	25.1603	25.5042	24.3585
Q9Y3T9	NOC2L	Nucleolar complex protein 2 homolog [OS=Homo sapiens]	23	218	24.5823	24.5885	26.3152	24.6073	24.2157	26.5881	24.3666	25.7633	24.7849	24.4524	25.7979	25.3023	24.8892	25.2562	23.5601	26.4572
Q92615	LARP4B	la-related protein 4B [OS=Homo sapiens]	24	218	24.9278	25.4208	24.971	24.8064	24.0788	24.9392	25.6416	25.477	25.9411	25.4546	25.5761	25.2894	24.8079	24.5273	25.8725	25.5076
Q13148-1	TARDBP	TAR DNA-binding protein 43 [OS=Homo sapiens]	13	218	25.3623	25.5118	25.9009	25.4974	24.3726	26.0467	25.4691	25.9405	25.4616	25.4571	25.9371	25.6005	25.3256	24.8456	25.3558	26.2233
Q02790	FKBP4	Peptidyl-prolyl cis-trans isomerase FKBP4 [OS=Homo sapiens]	24	217	27.3947	27.2271	28.4227	28.7126	28.0331	26.7583	27.0583	27.7723	28.8162	27.1669	28.3585	28.1011	27.6222	27.7828	28.0114	28.601
P30530	AXL	Tyrosine-protein kinase receptor UFO [OS=Homo sapiens]	22	217	25.5715	25.4773	25.03	25.9117	25.7652	25.7047	25.7292	25.6849	25.3157	25.8595	25.4734	25.3901	25.2564	24.6835	24.4746	24.3166
P62195-1	PSMC5	26S proteasome regulatory subunit 8 [OS=Homo sapiens]	21	217	25.234	25.4366	24.2993	25.7244	24.3742	24.6402	24.6262	25.7028	24.5958	24.9074	24.9003	24.5035	25.423	24.407	25.3291	24.1861
Q969V3	NCLN	Nicalin [OS=Homo sapiens]	19	217	25.2057	24.8615	23.6883	25.1149	24.2398	24.208	24.5869	24.956	24.0672	24.7032	24.3572	24.5215	24.7549	24.5611	24.7074	24.2738
P63096-1	GNAI1	Guanine nucleotide-binding protein G(i) subunit alpha-1 [OS=Homo sapiens]	16	217	21.0327	21.2179	21.1379	21.0584	20.3851	22.0797	21.9509	22.8954	22.4572	21.1016	21.7919	21.4697	19.6324	20.1193	21.0442	22.4169
O75477	ERLIN1	erlin-1 [OS=Homo sapiens]	15	217	25.7833	25.4278	24.7665	25.4261	24.7545	24.8003	25.0731	24.959	24.3819	25.183	24.8161	24.8978	25.3036	25.2802	25.1045	24.6631
O75190	DNAJB6	DnaJ homolog subfamily B member 6 [OS=Homo sapiens]	13	217	24.8822	25.1271	25.225	24.9772	25.2235	25.2691	25.5046	25.3527	25.3296	25.3962	25.225	25.3935	25.3985	25.2942	25.6643	25.2552
O15371	EIF3D	Eukaryotic translation initiation factor 3 subunit D [OS=Homo sapiens]	21	216	25.552	25.9808	25.0768	26.1566	24.4189	24.8857	25.3925	25.989	25.1164	25.2362	25.2517	24.8829	26.1254	25.0091	25.825	25.5347
Q7L7X3	TAOK1	Serine/threonine-protein kinase TAO1 [OS=Homo sapiens]	34	216	23.7671	25.1661	25.0106	24.5542	24.5843	25.3553	25.2013	25.3277	25.5582	24.4789	24.3909	24.5776	25.4944	25.2216	25.771	25.365
Q969X6	CIRH1A; UTP4	U3 small nucleolar RNA-associated protein 4 homolog [OS=Homo sapiens]	22	216	24.6566	24.3379	25.8635	24.6408	24.1369	26.1599	24.3407	25.4658	24.8665	24.3492	25.396	24.969	24.9362	25.316	23.9897	26.1372
P51572	BCAP31	B-cell receptor-associated protein 31 [OS=Homo sapiens]	14	216	25.3626	25.6549	24.7381	26.9597	24.5188	25.062	25.7475	26.7489	25.3024	25.8851	25.9467	25.6521	26.2938	24.3823	26.1497	25.2696
P30153	PPP2R1A	serine/threonine-protein phosphatase 2A 65 kDa regulatory subunit A alpha isoform [OS=Homo sapiens]	22	216	25.7018	26.0729	25.6014	26.3383	25.3103	25.7148	25.8998	26.3067	25.7567	26.0425	25.7239	25.3066	26.3756	25.4366	26.2504	25.4306
P39656	DDOST	Dolichyl-diphosphooligosaccharide--protein glycosyltransferase 48 kDa subunit [OS=Homo sapiens]	14	216	26.305	25.865	24.6211	26.2641	24.1127	24.2934	25.3573	26.0332	24.7715	25.6564	25.2645	25.1207	26.0666	24.8473	25.7351	25.035
P61513	RPL37A	60S ribosomal protein L37a [OS=Homo sapiens]	5	216	27.3903	27.555	27.124	27.2817	26.7166	27.0805	27.0403	26.9844	26.8039	26.9561	26.6503	27.2058	27.5002	27.3469	27.0437	26.787
Q9UHD2	TBK1	Serine/threonine-protein kinase TBK1 [OS=Homo sapiens]	35	214	27.5569	27.5882	27.1647	25.2474	25.5757	25.3891	24.9325	24.2904	24.7957	24.0779	24.0806	24.117	23.8394	23.7398	23.5672	23.7864
Q15021	NCAPD2	condensin complex subunit 1 [OS=Homo sapiens]	32	214	25.0549	25.2073	25.1028	25.3419	24.5268	25.2448	24.3745	25.4059	24.7015	24.2999	24.3678	24.3803	25.1164	24.7047	24.6073	24.7395
Q86UE4	MTDH	protein LYRIC [OS=Homo sapiens]	19	214	24.8217	25.1398	24.7608	25.1437	23.789	25.0699	24.6794	25.5099	24.7669	24.7434	25.0024	24.7269	24.6027	24.4668	24.6971	25.437
P10515	DLAT	Dihydrolipoyllysine-residue acetyltransferase component of pyruvate dehydrogenase complex, mitochondrial [OS=Homo sapiens]	13	214	25.0481	24.6785	23.8451	26.2129	24.0737	24.4417	26.1669	24.6556	23.5464	24.452	23.9716	23.8816	26.3566	23.8069	24.4741	23.6219
P35232	PHB	Prohibitin [OS=Homo sapiens]	14	214	26.2957	26.3777	25.037	27.0881	25.0207	25.1767	25.9486	26.7852	25.2217	26.2347	25.9235	25.6757	26.6964	26.0358	26.3821	25.5021
P24928	POLR2A	DNA-directed RNA polymerase II subunit RPB1 [OS=Homo sapiens]	46	213	24.7693	24.8193	26.327	25.1679	24.3414	26.7361	24.3229	25.9417	25.1195	24.5754	26.0115	25.4757	25.0671	25.4004	24.1989	26.6715
Q7L2H7	EIF3M	Eukaryotic translation initiation factor 3 subunit M [OS=Homo sapiens]	14	213	25.3845	25.6079	25.5762	25.7806	25.8986	24.8742	25.3643	25.7203	25.445	25.6125	25.9251	24.9972	26.1221	25.5796	25.6743	25.887
P29317	EPHA2	Ephrin type-A receptor 2 [OS=Homo sapiens]	24	213	25.1035	25.0103	24.1036	25.3057	24.1445	24.7886	24.8998	25.1786	24.5147	24.9677	24.4573	24.462	24.4739	23.2474	24.3344	23.9608
Q9H0S4	DDX47	Probable ATP-dependent RNA helicase DDX47 [OS=Homo sapiens]	17	213	24.309	24.3274	25.4652	24.5037	23.9931	25.6261	24.2797	25.4486	24.7003	23.9067	25.0831	24.6235	24.3403	24.8669	24.1057	25.6835
Q9BYM8	RBCK1	ranBP-type and C3HC4-type zinc finger-containing protein 1 [OS=Homo sapiens]	31	212	27.5391	27.4824	27.2927	27.1802	27.5351	27.129	24.1762	23.599	26.139	26.0824	23.5472	23.3018	22.9409	22.8658	25.8316	25.4438
Q9Y678	COPG1	Coatomer subunit gamma-1 [OS=Homo sapiens]	25	212	25.3144	25.4448	24.3205	25.8107	23.7921	24.0802	24.5589	25.5122	24.0534	24.7497	24.4065	24.4649	25.7908	24.6226	25.4377	24.315
P09382	LGALS1	Galectin-1 [OS=Homo sapiens]	9	212	26.1117	26.6645	26.4103	27.8451	25.5662	26.7145	26.4795	28.2549	27.1784	26.6472	27.3594	26.6729	27.3519	25.9977	26.8379	27.3419
Q9NYU2-1	UGGT1	UDP-glucose:glycoprotein glucosyltransferase 1 [OS=Homo sapiens]	38	211	25.5047	25.1437	23.9831	25.4765	23.4577	24.5239	24.3134	25.4445	24.0082	24.7287	24.394	24.3987	25.1035	24.2589	24.9008	23.6166
Q01780	EXOSC10	exosome component 10 [OS=Homo sapiens]	29	211	24.6993	24.6299	25.6146	24.6982	23.5677	25.7138	23.7384	24.8025	24.1186	24.0919	25.228	24.5264	24.5418	24.6848	23.6033	25.7263
P22392-2	NME1-NME2; NME1; NME2	Isoform 3 of Nucleoside diphosphate kinase B [OS=Homo sapiens]	13	211	25.3972	26.0489	24.8705	27.2445	23.9221	24.7898	26.0515	27.6835	26.1538	25.9839	26.2382	25.8643	26.9945	24.4308	27.1177	25.7962
P62753	RPS6	40S RIBOSOMAL PROTEIN S6 [OS=Homo sapiens]	12	211	25.9279	26.0391	25.6762	25.9662	25.0137	25.8442	25.8635	26.4634	25.7742	25.7647	25.8892	26.0494	26.1977	25.3948	25.9742	26.4389
P84085	ARF5	ADP-ribosylation factor 5 [OS=Homo sapiens]	9	211	22.6689	22.5508	22.8005	22.583	21.7913	23.4966	22.6611	23.4397	22.6727	22.269	22.8622	22.6669	22.9435	21.9438	21.8143	23.4881
P48729-1	CSNK1A1	Casein kinase I isoform alpha [OS=Homo sapiens]	13	210	25.0127	25.0749	24.8848	25.0701	25.0936	25.6556	25.464	25.1178	24.9457	25.3376	25.0573	25.0661	25.1206	25.3848	24.8061	25.2572
P60660-2	MYL6	Isoform Smooth muscle of Myosin light polypeptide 6 [OS=Homo sapiens]	10	210	29.214	29.3988	29.2681	29.1893	29.4125	29.4013	29.2289	28.7681	28.7097	29.4547	28.9655	28.8573	29.2583	29.5287	28.8287	28.6265
Q15269	PWP2; LOC102724159	Periodic tryptophan protein 2 homolog [OS=Homo sapiens]	29	209	23.8572	24.0571	25.8008	23.907	23.258	26.0643	23.6644	25.3928	24.4716	24.1455	25.3987	24.7668	23.9433	24.716	22.8979	26.1
Q13114-1	TRAF3	TNF receptor-associated factor 3 [OS=Homo sapiens]	28	209	26.1625	26.3649	26.0449	26.4764	26.5358	26.4859	25.531	25.3251	25.412	25.8557	25.5283	25.7307	23.7041	23.6139	24.0991	24.2693
Q9ULW0	TPX2	Targeting protein for Xklp2 [OS=Homo sapiens]	32	209	24.6706	24.8349	25.9058	24.7976	24.0795	26.0859	25.0451	25.9257	25.3925	24.8227	25.6959	25.0727	24.9067	24.9206	25.0108	26.0677
Q8TDN6	BRIX1	Ribosome biogenesis protein BRX1 homolog [OS=Homo sapiens]	20	208	24.4459	24.1714	26.0506	24.6094	24.0751	26.542	23.9986	25.9397	24.9322	24.1661	25.7232	25.0697	24.3641	25.0497	23.4391	26.6677
Q8IWX8	CHERP	Calcium homeostasis endoplasmic reticulum protein [OS=Homo sapiens]	18	208	24.4673	24.6349	25.6615	24.2886	24.6175	25.9062	24.5037	25.1989	24.8322	24.6613	25.4787	25.0114	24.7986	25.0946	24.4137	25.8812
P29692-3	EEF1D	Isoform 3 of Elongation factor 1-delta [OS=Homo sapiens]	13	208				19.7673			18.7626	20.1667		19.1505	18.4376		19.6809		19.3216	19.702
P36957	DLST	Dihydrolipoyllysine-residue succinyltransferase component of 2-oxoglutarate dehydrogenase complex, mitochondrial [OS=Homo sapiens]	15	208	25.6874	25.6925	24.9997	26.3297	25.07	25.3156	25.1725	26.0931	24.7498	25.6142	25.3249	25.4233	25.9151	24.8583	25.4579	24.8639
P62333	PSMC6	26S proteasome regulatory subunit 10B [OS=Homo sapiens]	19	208	25.1954	25.4959	24.7748	25.8065	24.4473	24.7499	25.0269	25.9705	24.7599	25.203	24.7837	24.7134	25.8328	24.7096	25.5976	24.9616
P62913	RPL11	60S ribosomal protein L11 [OS=Homo sapiens]	10	208	26.9844	27.1157	26.9424	27.2293	26.505	27.2263	27.042	27.3511	26.8966	26.8505	26.9643	26.8324	27.2205	26.8506	27.1582	27.2963
P31040	SDHA	Succinate dehydrogenase [ubiquinone] flavoprotein subunit, mitochondrial [OS=Homo sapiens]	22	207	25.0888	25.4708	25.7182	26.2887	24.2718	24.3817	25.2525	26.1688	24.592	25.3993	25.4214	25.2291	25.747	24.4669	25.6193	24.5643
Q8IWA0	WDR75	WD repeat-containing protein 75 [OS=Homo sapiens]	30	207	23.8482	23.9169	26.0905	24.3177	23.4955	26.344	23.7381	25.5364	24.5802	23.8172	25.3832	24.7508	24.2714	25.022	23.2429	26.4071
P24752	ACAT1	Acetyl-CoA acetyltransferase, mitochondrial [OS=Homo sapiens]	20	207	25.2197	25.6211	24.2416	26.8773	24.2121	24.6678	25.4826	26.9309	24.9855	25.7487	25.7491	25.5472	26.1524	24.3495	26.045	25.0552
Q9H5Z1	DHX35	Probable ATP-dependent RNA helicase DHX35 [OS=Homo sapiens]	26	207	24.2585	24.7774	24.8705	24.7938	24.7238	25.3068	24.4933	24.1422	24.5818	24.5234	24.133	24.3532	25.1378	25.2813	24.4713	25.3633
Q9HAU5	UPF2	Regulator of nonsense transcripts 2 [OS=Homo sapiens]	30	207	24.3041	24.5154	24.1255	23.7097	23.0555	24.4521	24.973	24.6613	24.9745	24.4596	24.3591	24.284	23.8717	23.5835	24.8618	24.4287
P82650	MRPS22	28S ribosomal protein S22, mitochondrial [OS=Homo sapiens]	19	206	26.1996	25.8426	25.0812	25.6953	24.9147	25.4293	25.1236	25.098	24.783	25.0062	24.7587	24.8406	25.6535	25.576	24.9052	24.6706
O15111	CHUK	Inhibitor of nuclear factor kappa-B kinase subunit alpha [OS=Homo sapiens]	29	205	26.2918	26.2598	25.8746	25.9035	26.3692	25.9769	24.1948	23.6939	23.6885	24.6288	24.1653	24.9733	20.0842	21.313	19.9616	20.735
P61604	HSPE1	10 kDa heat shock protein, mitochondrial [OS=Homo sapiens]	14	205	25.6606	26.317	25.2625	27.6422	25.0934	25.5446	26.4365	27.6919	26.1146	26.8543	27.0277	26.4476	26.9375	25.3088	27.1363	26.2234
P60866	RPS20	40S ribosomal protein S20 [OS=Homo sapiens]	6	205	27.2002	27.5837	26.9824	27.4557	26.2944	27.1949	27.5403	28.0644	27.697	27.6721	27.8244	27.6473	27.4909	26.9105	27.9937	27.7994
P23921	RRM1	Ribonucleoside-diphosphate reductase large subunit [OS=Homo sapiens]	32	204	24.2135	24.9322	23.6882	25.7252	23.0892	23.741	24.5631	25.8279	24.3033	24.57	24.4583	24.1785	25.5837	23.2127	25.5248	23.9701
P11413-1	G6PD	Glucose-6-phosphate 1-dehydrogenase [OS=Homo sapiens]	21	204	25.0116	24.9486	23.8712	25.8957	23.7381	23.8939	23.7036	25.4194	23.5898	24.8747	24.1367	24.4696	25.6061	24.8873	24.8856	24.3824
Q9Y2R9	MRPS7	28S ribosomal protein S7, mitochondrial [OS=Homo sapiens]	15	204	25.4603	25.3724	24.9107	25.223	24.1423	25.2577	24.8829	25.2998	24.8306	24.8914	24.9079	24.5713	24.8283	24.6476	24.952	25.0492
Q9Y4K3	TRAF6	TNF receptor-associated factor 6 [OS=Homo sapiens]	22	203	24.7257	25.2911	24.062	26.2418	26.0419	25.8312	25.8898	26.0298	25.4831	26.3882	25.6477	26.0584	24.5343	23.9859	24.7014	23.674
Q9P258	RCC2	Protein RCC2 [OS=Homo sapiens]	19	203	25.0842	25.4268	24.8017	25.5585	23.6865	24.9623	24.7305	25.9116	25.028	24.7706	24.4773	24.4761	25.7919	24.7842	25.4824	24.7999
P49748-1	ACADVL	Very long-chain specific acyl-CoA dehydrogenase, mitochondrial [OS=Homo sapiens]	25	203	24.321	24.6736	23.8201	25.7719	23.6105	23.8549	24.4519	25.5781	24.3354	24.7161	24.6023	24.478	24.8153	23.9172	24.7512	24.103
Q9H8H0	NOL11	nucleolar protein 11 [OS=Homo sapiens]	25	203	25.217	25.2596	26.5359	25.2513	25.507	26.7374	24.4081	25.4818	25.115	24.5727	25.8032	25.0097	25.2998	25.8728	24.9332	26.3939
P17980	PSMC3	26S proteasome regulatory subunit 6A [OS=Homo sapiens]	17	203	25.1531	25.278	24.9941	25.5464	24.3817	25.0318	24.8847	25.5507	24.8754	25.0548	25.1164	24.8926	25.4258	24.7112	25.2787	25.0827
Q8N3C0	ASCC3	Activating signal cointegrator 1 complex subunit 3 [OS=Homo sapiens]	41	202	24.0839	24.5663	24.0114	24.3873	23.5252	24.6089	24.3943	24.5007	24.564	24.4486	24.1897	23.7672	24.2103	24.6833	24.633	24.2871
Q9Y4L1	HYOU1	Hypoxia up-regulated protein 1 [OS=Homo sapiens]	29	202	24.5283	24.7746	24.065	26.1076	22.8303	23.685	24.6239	26.1329	24.283	25.0801	24.9005	24.7312	25.3229	23.0956	25.2783	24.4051
P26368	U2AF2	Splicing factor U2AF 65 kDa subunit [OS=Homo sapiens]	12	202	24.8304	25.1307	25.346	25.3573	24.4274	25.9654	24.5889	25.3713	24.7102	25.115	25.623	24.8676	25.2643	24.8711	24.4273	25.8489
O95985	TOP3B	DNA topoisomerase 3-beta-1 [OS=Homo sapiens]	27	201	24.2434	24.7968	24.2681	24.7215	22.9143	24.0292	25.3016	25.9163	25.4554	25.054	25.08	24.8262	24.676	24.041	25.6568	25.0568
Q6DD88	ATL3	Atlastin-3 [OS=Homo sapiens]	15	201	25.5625	25.3945	26.0213	26.662	26.1695	25.0048	24.5612	25.6932	25.8191	24.6886	24.752	25.9601	26.7183	25.5301	26.1186	25.923
Q9H307	PNN	Pinin [OS=Homo sapiens]	21	201	24.061	24.5171	25.925	24.8244	23.7209	25.9878	24.7216	25.6777	24.8567	24.6172	25.5374	25.1936	24.6446	24.608	24.3341	26.1625
P30876	POLR2B	DNA-directed RNA polymerase II subunit RPB2 [OS=Homo sapiens]	36	200	23.8643	26.1129	25.2504	23.8248	26.9391	25.4189	24.2379	25.8553	24.0071	23.7477	25.9693	25.8345	24.48	24.5536	23.3224	25.7213
Q13867	BLMH	bleomycin hydrolase [OS=Homo sapiens]	19	200	24.9306	24.7451	25.7378	25.8747	26.1651	24.3071	25.2502	25.1609	25.423	24.6559	25.0904	25.1949	25.6903	24.8182	25.4051	25.702
P57740	NUP107	Nuclear pore complex protein Nup107 [OS=Homo sapiens]	29	200	26.0117	26.0051	26.0602	25.71	25.2848	26.2189	25.3276	25.9529	25.3579	25.4838	25.6996	26.0319	25.4013	25.459	24.7603	26.2923
Q86VP6-1	CAND1	cullin-associated nedd8-dissociated protein 1 [OS=Homo sapiens]	27	200	24.4788	24.7973	24.0411	25.2222	23.3751	23.7485	24.1716	25.3566	24.1	24.2538	24.1864	23.9758	25.2784	24.0236	25.1334	24.2456
Q5T749	KPRP	Keratinocyte proline-rich protein [OS=Homo sapiens]	18	200	25.7857	24.9389	26.3699	26.5089	27.1908	25.4146	25.9769	25.6489	26.4353	25.4452	25.8486	26.0392	26.3015	26.0033	26.3628	26.8061
Q13610	PWP1	Periodic tryptophan protein 1 homolog [OS=Homo sapiens]	18	200	24.5784	24.6419	25.1523	24.7167	23.6769	25.6538	24.295	25.2481	24.6165	24.6179	25.1657	24.8405	25.011	24.8227	24.7596	25.6273
Q15392	DHCR24	Delta(24)-sterol reductase [OS=Homo sapiens]	15	200	25.4222	25.4343	24.7845	25.207	24.7156	24.4892	25.5733	25.5099	25.1809	25.3142	25.1214	25.1228	25.5159	24.8312	25.5918	24.7382
P57088	TMEM33	Transmembrane protein 33 [OS=Homo sapiens]	10	200	26.3738	26.3182	25.9329	26.4136	26.0662	26.0453	26.6609	26.3711	26.0803	26.8229	26.2784	26.4206	26.3782	26.393	26.5139	26.0789
P18031	PTPN1	Tyrosine-protein phosphatase non-receptor type 1 [OS=Homo sapiens]	21	199	24.9988	25.3083	24.286	26.104	23.6895	24.055	24.8597	25.9994	24.6785	25.2103	25.0839	24.9341	25.4928	23.8121	25.3331	24.5007
P08240-1	SRPR; SRPRA	signal recognition particle receptor subunit alpha [OS=Homo sapiens]	22	199	25.6161	25.7457	25.164	25.7878	24.2021	25.0456	24.8709	25.4249	24.4756	24.7925	24.9131	24.7232	25.5264	24.8588	24.9864	24.8943
Q13185	CBX3; C15orf57; CCDC32	chromobox protein homolog 3 [OS=Homo sapiens]	12	199	25.2487	25.2978	26.2639	25.7878	24.7448	26.7887	24.6821	26.1898	25.4075	25.0572	26.1226	25.6956	25.5452	25.808	25.0149	26.8043
P62995	TRA2B	transformer-2 protein homolog beta [OS=Homo sapiens]	13	199	24.8325	24.8346	26.1867	24.9895	24.2238	26.5147	25.2852	25.8856	25.6912	24.8286	25.9167	25.2064	24.5224	25.1651	24.4603	26.2592
P84103	SRSF3	Serine/arginine-rich splicing factor 3 [OS=Homo sapiens]	10	199	25.1932	25.5249	25.9458	25.465	24.527	26.6413	25.5762	26.4307	26.029	25.9572	26.5494	26.0887	25.018	25.5084	25.4918	26.9294
Q9UQ80	PA2G4	proliferation-associated protein 2G4 [OS=Homo sapiens]	22	198	24.0737	25.324	24.0915	26.6244	24.9227	23.6649	25.0516	26.9573	25.1003	25.2376	25.2843	25.1271	26.1615	23.9124	26.2461	25.1905
O00622	CYR61	Protein CYR61 [OS=Homo sapiens]	19	198	25.0245	25.3002	25.3322	25.2989	25.0833	25.7949	25.8183	26.0979	25.9583	25.6955	25.6378	25.8065	25.3683	25.595	25.919	26.3184
Q8TED0	UTP15	U3 small nucleolar RNA-associated protein 15 homolog [OS=Homo sapiens]	25	197	24.388	24.1728	25.9732	24.4108	23.9291	26.2861	24.0292	25.8664	24.8976	24.075	25.832	25.0408	24.2262	25.1661	23.2914	26.6192
P24534	EEF1B2	Elongation factor 1-beta [OS=Homo sapiens]	9	197	25.3315	25.1951	24.3604	25.609	23.958	24.1339	24.1176	25.7093	23.8286	24.4458	24.2542	23.5768	25.7877	24.6786	25.3768	24.1425
P14678-1	SNRPB	Small nuclear ribonucleoprotein-associated proteins B and B' [OS=Homo sapiens]	10	197	25.139	25.3883	25.8244	25.5044	24.6252	26.4038	24.7545	25.608	25.1328	24.9404	26.0397	25.3501	25.5095	25.6545	24.3654	26.4988
Q9H5Q4	TFB2M	Dimethyladenosine transferase 2, mitochondrial [OS=Homo sapiens]	15	197	24.5269	24.587	23.9829	24.4573	24.3067	24.3126	24.7187	24.454	24.151	24.7807	24.281	24.6332	24.5535	24.5264	24.4531	24.1822
P22314	UBA1	Ubiquitin-like modifier-activating enzyme 1 [OS=Homo sapiens]	27	196	24.7482	25.0956	23.378	25.6555	23.2837	24.1479	24.0655	25.7778	23.8283	24.85	24.4606	24.2785	25.5976	24.2863	25.6766	24.4631
P35998	PSMC2	26S proteasome regulatory subunit 7 [OS=Homo sapiens]	24	196	25.3377	25.5753	25.1193	26.1177	24.8048	24.898	25.1871	26.1647	24.7984	25.2232	24.8698	24.9265	26.1094	24.8521	25.7023	24.8465
P60228	EIF3E	Eukaryotic translation initiation factor 3 subunit E [OS=Homo sapiens]	17	196	25.041	25.4309	24.6134	25.6875	24.189	24.7813	25.2138	25.9957	25.317	25.2467	25.075	24.9205	25.3688	24.2717	25.6709	25.795
Q9UJF2-2	RASAL2	Isoform 2 of Ras GTPase-activating protein nGAP [OS=Homo sapiens]	31	195	24.0902	24.4903	24.9857	24.328	24.1863	24.4859	24.8521	25.3473	25.2881	24.0243	23.7545	24.346	25.4533	24.6471	25.3178	24.8137
P35659-1	DEK	Protein DEK [OS=Homo sapiens]	18	195	25.2001	25.584	26.3802	25.4587	23.9429	26.9216	24.3469	26.4007	25.194	24.3699	25.6351	25.0498	25.4397	25.7241	24.2463	26.9828
P49750-4	YLPM1	Isoform 4 of YLP motif-containing protein 1 [OS=Homo sapiens]	37	194	24.659	24.8403	25.7388	24.7474	23.6836	25.9165	24.3232	25.2465	24.6771	24.3881	25.4131	24.9789	24.5569	25.0558	24.0532	25.7917
Q96AE4	FUBP1	Far upstream element-binding protein 1 [OS=Homo sapiens]	21	194	24.1647	24.6321	23.5229	25.5444	22.643	23.5193	24.3702	25.6961	24.2897	24.5723	24.847	24.6862	25.2175	22.797	25.0774	24.1821
P43686	PSMC4	26S proteasome regulatory subunit 6B [OS=Homo sapiens]	17	194	25.0665	25.4274	24.7236	25.6122	24.4588	24.4747	24.7858	25.6179	24.3883	24.8359	24.7092	24.5822	25.6071	24.4167	25.3263	24.2852
P61106	RAB14	Ras-related protein Rab-14 [OS=Homo sapiens]	13	194	24.7586	25.1296	24.4027	26.0924	24.3355	24.5765	24.822	26.067	24.7391	25.0121	24.9108	24.9279	25.652	24.2541	25.4311	24.7782
O43809	NUDT21	Cleavage and polyadenylation specificity factor subunit 5 [OS=Homo sapiens]	10	194	25.2229	25.6597	25.7152	25.4634	25.3454	25.9745	25.8328	25.4689	25.7979	25.817	25.8507	25.7014	25.4792	25.7641	25.5053	26.208
O95602	POLR1A	DNA-directed RNA polymerase I subunit RPA1 [OS=Homo sapiens]	51	193	23.8308	24.2252	25.4599	24.3237	23.6953	25.4497	23.5136	25.1974	24.2024	23.7331	25.033	24.3698	24.2114	24.602	23.2681	25.5529
Q15061	WDR43	WD repeat-containing protein 43 [OS=Homo sapiens]	26	193	24.8168	24.6925	26.4181	24.7242	24.381	26.81	24.7501	26.1459	25.4394	24.677	26.1473	25.6748	24.7735	25.6817	24.0694	26.9326
Q16181	SEPT7	Septin-7 [OS=Homo sapiens]	23	193	25.2756	25.5084	24.2617	25.8465	23.7721	24.3453	24.4507	25.7304	24.2472	24.4337	24.2515	24.0735	25.8694	24.4645	25.364	24.3077
Q16181-2	SEPT7	Isoform 2 of Septin-7 [OS=Homo sapiens]	23	193			20.1517
Q9BWM7	SFXN3	Sideroflexin-3 [OS=Homo sapiens]	15	193	26.324	26.134	25.7871	26.0644	26.011	25.447	26.3259	26.194	25.8552	26.4095	25.8698	26.2472	26.2004	26.5694	26.4078	25.8228
Q96DI7	SNRNP40	U5 small nuclear ribonucleoprotein 40 kDa protein [OS=Homo sapiens]	18	192	24.3356	24.3224	25.7627	25.1468	25.6433	26.5855	24.3229	26.3786	26.1026	24.3616	26.264	24.8849	25.2121	24.8048	24.0839	26.2292
Q9UH99	SUN2	SUN domain-containing protein 2 [OS=Homo sapiens]	21	192	24.3	24.5788	24.9873	24.7113	23.9534	25.4244	24.2749	24.7465	24.3791	24.0244	24.5188	24.0705	24.5737	24.7444	24.1991	25.0202
Q06210-1	GFPT1	glutamine--fructose-6-phosphate aminotransferase [isomerizing] 1 [OS=Homo sapiens]	26	192	24.469	24.9915	24.3382	25.0211	24.4725	24.2443	24.6231	24.8072	24.1943	25.0253	24.2071	24.3089	25.1149	24.7038	24.7879	23.9795
Q02809	PLOD1	Procollagen-lysine,2-oxoglutarate 5-dioxygenase 1 [OS=Homo sapiens]	25	192	24.4153	24.4358	23.6144	24.6679	22.3908	23.6509	23.8953	24.8305	23.6326	24.5175	24.3858	23.7585	24.3432	22.5552	24.1774	24.011
P23526-1	AHCY	Adenosylhomocysteinase [OS=Homo sapiens]	18	192	25.0923	25.8512	24.7116	26.5532	23.7814	23.9827	25.4744	26.8145	25.2005	25.4172	25.3963	25.0503	26.5835	23.8487	26.3888	25.1201
Q8NE71-1	ABCF1	ATP-binding cassette sub-family F member 1 [OS=Homo sapiens]	20	191	24.4278	25.3698	25.032	24.7717	23.5277	25.4341	24.4138	25.3297	24.45	23.9454	24.9448	24.5403	25.3879	24.6756	24.4614	25.1626
O00299	CLIC1	chloride intracellular channel protein 1 [OS=Homo sapiens]	13	191	25.8438	26.0311	25.0788	26.5236	23.4877	24.5981	25.3103	26.7642	25.159	25.1945	25.2605	24.7944	26.7276	24.3093	26.3658	24.8809
Q03135	CAV1	Caveolin-1 [OS=Homo sapiens]	11	191	25.478	25.8813	26.0705	26.0928	25.4226	27.5833	25.6786	27.1355	26.6993	25.835	26.3274	26.0877	25.4008	25.7058	25.516	27.0493
P52926-1	HMGA2	high mobility group protein HMGI-C [OS=Homo sapiens]	6	191	24.2935	24.6092	25.9958	25.0232	24.3182	26.4939	24.625	25.9612	25.4455	24.5841	25.6511	25.1471	25.0638	24.9602	24.9464	26.37
O75475-1	PSIP1	PC4 and SFRS1-interacting protein [OS=Homo sapiens]	26	190	24.4002	24.6629	25.5647	24.8229	24.4716	26.1829	23.6997	25.2942	24.4371	24.1795	25.2666	24.7877	24.9276	24.784	23.5205	26.1938
Q9C0C2	TNKS1BP1	182 kDa tankyrase-1-binding protein [OS=Homo sapiens]	32	190	24.8194	25.1077	24.6835	24.3117	22.8996	24.8185	24.8501	24.7953	24.7051	24.6494	24.8119	24.4096	24.5983	23.5542	24.8585	24.5785
Q9H7E2-3	TDRD3	Isoform 3 of Tudor domain-containing protein 3 [OS=Homo sapiens]	23	190	24.7913	25.2638	24.6461	24.2561	23.6086	24.9062	25.2974	25.3852	25.745	25.234	25.1389	25.4848	24.5987	24.1338	25.6003	25.3116
Q9UL54-2	TAOK2	Isoform 2 of Serine/threonine-protein kinase TAO2 [OS=Homo sapiens]	28	190	23.5636	24.4359	24.2999	23.9935	24.0401	24.1003	24.355	24.6089	24.7556	23.7781	22.7392	24.1538	24.9778	24.3744	24.7191	24.2411
P31930	UQCRC1	Cytochrome b-c1 complex subunit 1, mitochondrial [OS=Homo sapiens]	18	189	25.6307	25.5358	24.6605	26.3142	25.4475	25.1744	25.504	26.1934	24.6766	25.6522	25.1987	24.8832	25.7168	26.1195	25.841	25.0013
Q8WYP5	AHCTF1	protein elys [OS=Homo sapiens]	42	188	23.6173	23.755	25.0199	23.9137	23.5351	25.4628	23.3724	24.8207	24.0079	23.5271	24.8441	24.2918	23.8866	24.5223	23.4475	25.373
P25786-1	PSMA1	Proteasome subunit alpha type-1 [OS=Homo sapiens]	15	188	24.8264	25.2449	24.7859	26.0163	24.7288	24.7072	24.9251	25.7498	24.7993	25.1278	24.8248	24.8617	25.8248	24.5588	25.5116	24.7399
Q12797	ASPH	Aspartyl/Asparaginyl beta-hydroxylase [OS=Homo sapiens]	23	188	24.7333	24.7898	24.3538	25.4042	23.9659	24.6529	24.4817	24.5599	24.5611	25.116	24.7505	24.705	24.7696	24.9181	24.761	24.8719
Q14145	KEAP1	Kelch-like ECH-associated protein 1 [OS=Homo sapiens]	26	186	24.3349	24.6225	24.1348	24.7637	24.5686	25.1474	24.729	24.4995	24.663	25.6738	25.3203	25.4887	23.4227	23.9034	23.6413	24.2107
P41250	GARS	Glycine--tRNA ligase [OS=Homo sapiens]	22	186	25.2814	25.4587	24.0485	25.9696	23.8228	24.0083	24.5858	26.0249	24.1319	24.7197	24.5075	24.3608	25.8968	24.1295	25.3837	24.3612
Q9NXW2-1	DNAJB12	DnaJ homolog subfamily B member 12 [OS=Homo sapiens]	17	186	25.4038	25.1792	25.0094	25.4619	24.8478	25.0413	24.8798	25.1841	24.7088	24.9888	25.1194	24.9846	25.5241	25.1604	24.7416	25.0718
O43290	SART1	U4/U6.U5 tri-snRNP-associated protein 1 [OS=Homo sapiens]	31	185	24.1715	24.1146	25.1936	24.0979	23.5076	25.223	23.8369	24.7993	24.128	23.9615	24.8075	24.3042	23.5306	24.2527	23.0294	25.4443
Q9BYG3	MKI67IP; NIFK	MKI67 FHA domain-interacting nucleolar phosphoprotein [OS=Homo sapiens]	19	185	23.7938	24.3104	26.0897	24.4013	23.66	26.4458	24.104	25.5159	24.917	24.2892	25.7357	25.1386	24.2468	24.9871	23.6343	26.4009
Q6P1M0	SLC27A4	Long-chain fatty acid transport protein 4 [OS=Homo sapiens]	21	185	24.8268	24.6021	24.1655	24.5531	23.8968	23.9528	24.5535	24.5946	24.2084	24.7434	24.2373	24.4342	24.6001	24.6819	24.5654	23.8663
Q5T160	RARS2	probable arginine--tRNA ligase, mitochondrial [OS=Homo sapiens]	23	185	25.0752	25.0715	24.9283	24.9685	25.5413	24.7894	25.2714	24.8	24.7507	25.475	25.1417	25.0343	25.2161	25.2798	25.0888	24.593
P62937-2	PPIA	Isoform 2 of Peptidyl-prolyl cis-trans isomerase A [OS=Homo sapiens]	9	185	19.098	20.0049		20.5532		17.9283	18.82	20.6506	19.0866	18.8711	19.3307	18.7367	20.0025	18.1399	20.0658
O43166-2	SIPA1L1	Isoform 2 of Signal-induced proliferation-associated 1-like protein 1 [OS=Homo sapiens]	50	184	23.9183	23.7494	24.4483	23.9131	24.0367	26.0217	24.2287	25.6728	25.5573	24.316	25.0484	24.7824	24.0731	24.1901	24.2958	25.8094
P31939	ATIC	bifunctional purine biosynthesis protein purH [OS=Homo sapiens]	24	184	24.6801	24.7501	23.359	25.2634	21.1917	22.4581	23.9161	25.6685	23.6164	23.9311	23.9746	23.6707	25.4952	22.9035	25.0253	23.7622
Q13347	EIF3I	Eukaryotic translation initiation factor 3 subunit I [OS=Homo sapiens]	18	184	25.2778	25.7995	24.6924	26.2668	24.4699	24.9747	24.9125	26.0134	24.9882	25.2202	25.13	25.1007	26.0719	24.4168	25.7392	25.6045
Q9UG63	ABCF2	ATP-binding cassette sub-family F member 2 [OS=Homo sapiens]	19	184	25.1878	25.256	24.493	25.3507	24.3748	24.5766	24.5561	25.225	24.5354	24.8107	24.6693	24.718	25.1213	24.7839	24.8736	24.7303
Q8ND56	LSM14A	protein LSM14 homolog A [OS=Homo sapiens]	14	184	24.7697	25.2496	24.5841	25.2531	25.1297	25.2658	25.328	25.4277	25.9611	25.0394	24.9924	25.4888	25.6193	25.5491	25.7911	25.4681
P56537-1	EIF6	eukaryotic translation initiation factor 6 [OS=Homo sapiens]	7	184	24.4979	24.6398	25.6089	25.0471	23.908	25.904	24.6376	25.6863	24.8237	24.7121	25.6319	24.9907	25.0719	25.2744	24.9965	26.0472
Q10570	CPSF1	Cleavage and polyadenylation specificity factor subunit 1 [OS=Homo sapiens]	31	183	23.8551	24.0481	25.4209	23.5345	22.652	25.3618	23.7028	25.1288	24.3026	23.812	25.0282	24.2777	24.1214	24.1843	23.6095	25.5808
Q09028	RBBP4	Histone-binding protein RBBP4 [OS=Homo sapiens]	16	183	25.8986	26.2801	26.1633	26.3609	25.3873	26.5738	25.8354	26.7944	25.6429	25.9246	25.9944	25.7547	26.305	25.8117	26.0334	26.5922
Q02218	OGDH	2-oxoglutarate dehydrogenase, mitochondrial [OS=Homo sapiens]	31	183	25.198	25.4828	24.3304	25.7684	24.8728	24.8434	25.0422	25.2835	24.2978	25.0737	24.533	24.8791	25.5784	24.7235	25.3004	24.2179
Q92947-1	GCDH	Glutaryl-CoA dehydrogenase, mitochondrial [OS=Homo sapiens]	10	183	25.4687	25.3308	24.8958	25.1586	25.3216	25.1308	25.4276	25.0537	24.8744	25.8621	25.0968	25.3268	25.5745	25.5895	25.4391	24.8528
P30041	PRDX6	Peroxiredoxin-6 [OS=Homo sapiens]	15	183	24.4342	24.9661	23.5885	25.5367	24.0896	23.6132	24.8844	25.8265	24.365	25.051	24.7005	24.3783	25.3478	24.1761	25.4173	24.1414
Q8IYB8	SUPV3L1	ATP-dependent RNA helicase SUPV3L1, mitochondrial [OS=Homo sapiens]	23	182	24.7033	24.8594	24.3866	24.6061	22.9419	24.3659	24.8747	25.1986	25.2406	24.1084	24.5443	23.8744	24.3216	23.6761	24.8049	24.7379
Q9BY77	POLDIP3	Polymerase delta-interacting protein 3 [OS=Homo sapiens]	17	182	25.0125	25.0293	25.0566	24.691	24.4375	25.0973	24.8395	25.1459	24.9341	24.9639	25.1039	24.8507	24.7487	25.0046	24.9296	25.1983
Q96GD4	AURKB	Aurora kinase B [OS=Homo sapiens]	14	182	24.755	24.9575	25.0386	24.6797	24.5004	25.5389	25.0645	25.2247	25.0474	24.9088	25.1116	24.5323	24.9223	25.0474	24.9472	25.1953
P61019-1	RAB2A	Ras-related protein Rab-2A [OS=Homo sapiens]	13	182	23.1073	23.892	23.3201	24.9642	22.7996	22.936	23.6485	24.9401	23.0693	24.0244	23.6038	23.5885	24.538	23.4923	24.1952	22.9322
Q92979	EMG1	Ribosomal RNA small subunit methyltransferase Nep1 [OS=Homo sapiens]	12	181	23.4497	23.8082	25.2804	24.0034	23.0165	25.6028	24.0652	25.3057	24.7313	24.1507	25.1547	24.4855	24.3343	24.7655	23.9764	25.6681
Q04837	SSBP1	Single-stranded DNA-binding protein, mitochondrial [OS=Homo sapiens]	11	181	25.9564	26.3668	25.8377	26.3863	25.6484	26.2144	26.3451	26.6832	26.3058	26.2572	26.1344	26.1781	25.9588	26.2358	26.1267	26.0009
Q8NBS9-1	TXNDC5	Thioredoxin domain-containing protein 5 [OS=Homo sapiens]	13	180	24.6722	24.8248	23.3522	25.6537	22.9919	23.5618	24.2232	25.5196	23.8816	24.5188	24.7007	24.2234	25.2154	23.4669	25.0068	23.8578
Q9NVV4-2	MTPAP	Isoform 2 of Poly(A) RNA polymerase, mitochondrial [OS=Homo sapiens]	15	180	26.3889	26.5204	24.7201	26.2267	25.7671	25.7224	26.3627	24.5637	24.5055	26.8398	26.2314	24.3686	24.2729	24.498	25.7049	25.9536
Q9BPW8	NIPSNAP1	Protein NipSnap homolog 1 [OS=Homo sapiens]	11	180	25.1846	25.1148	23.8866	25.4041	25.3332	25.5426	25.5117	25.244	24.8361	25.9177	25.3923	25.3532	25.0221	25.4249	24.7858	24.6844
Q96EY7-1	PTCD3	pentatricopeptide repeat domain-containing protein 3, mitochondrial [OS=Homo sapiens]	14	179	25.4514	25.0556	25.2751	25.8399	25.3699	24.6217	24.7869	25.0002	25.4927	24.8956	25.0441	24.8607	24.883	25.3511	25.0164	25.2665
Q9Y281-1	CFL2	Cofilin-2 [OS=Homo sapiens]	11	179	22.9827	22.8994	23.0914	23.0162	22.0775	24.4438	23.7184	24.6204	24.0734	24.1699	23.893	23.6142	22.6182	22.9881	22.9562	24.5482
Q9H936	SLC25A22	Mitochondrial glutamate carrier 1 [OS=Homo sapiens]	11	179	26.3097	26.2754	25.9638	26.3405	25.9651	25.9858	26.077	25.9603	25.6541	26.2269	26.0711	26.2334	26.4329	26.0425	25.9631	25.7973
P82933	MRPS9	28S ribosomal protein S9, mitochondrial [OS=Homo sapiens]	17	178	25.2656	26.2702	24.3184	27.5732	24.1785	24.8166	24.3923	24.7482	24.4294	24.5128	24.2398	24.3185	24.8047	24.3045	24.6621	24.3661
Q9UKV3-1	ACIN1	Apoptotic chromatin condensation inducer in the nucleus [OS=Homo sapiens]	26	177	23.948	24.0662	26.1404	24.4666	24.0939	25.6762	24.0184	25.2248	24.8468	23.9228	25.4008	24.7668	24.4255	24.7666	23.5433	26.1299
Q8NC56-1	LEMD2	LEM domain-containing protein 2 [OS=Homo sapiens]	20	177	24.4214	25.3426	25.7465	24.307	23.7661	26.0254	24.7968	25.4069	25.1003	25.0459	24.8753	25.3579	25.2925	25.0257	24.3289	26.1752
P78347	GTF2I	General transcription factor II-I [OS=Homo sapiens]	25	177	25.6575	25.2126	25.0355	25.7885	23.9701	25.6305	25.8762	25.6606	25.2935	24.6041	24.5582	24.5495	24.9983	24.6998	24.5805	25.4871
Q9BQ39	DDX50	ATP-dependent RNA helicase DDX50 [OS=Homo sapiens]	19	177	24.1866	24.2201	24.4895	23.7704	22.7471	24.5646	24.3301	24.5088	24.4106	24.5109	24.5267	24.1155	23.7722	23.8512	24.1581	24.7414
P62316	SNRPD2	Small nuclear ribonucleoprotein Sm D2 [OS=Homo sapiens]	11	177	25.6417	25.8467	26.7849	25.8031	25.1458	26.9534	25.2951	26.1172	25.4707	25.7386	26.3921	26.0025	25.7865	25.3978	25.252	26.8502
Q86SQ0-1	PHLDB2	Pleckstrin homology-like domain family B member 2 [OS=Homo sapiens]	32	176	24.6264	24.7359	24.702	24.475	23.9329	25.3583	24.3939	25.156	25.0626	24.1992	24.3675	24.4296	24.5357	24.8172	24.5071	24.9635
P60900	PSMA6	Proteasome subunit alpha type-6 [OS=Homo sapiens]	14	176	25.0685	25.3874	25.0501	26.1673	24.8349	24.7685	24.8781	26.3297	25.3056	25.1382	24.9291	25.0422	25.9912	24.48	26.0727	25.2974
O94905-1	ERLIN2	Erlin-2 [OS=Homo sapiens]	18	176	26.3969	26.0445	25.6283	25.893	26.0004	25.2462	25.9768	25.6048	25.3507	26.1128	25.5432	25.5291	26.2939	25.9327	26.1253	25.1957
Q9P035	PTPLAD1; HACD3	Very-long-chain (3R)-3-hydroxyacyl-CoA dehydratase 3 [OS=Homo sapiens]	9	176	25.7989	25.7923	25.0867	25.549	24.7581	25.2264	25.7015	25.3789	25.1199	25.7158	25.3873	25.3871	25.215	24.9984	25.3794	25.433
Q9BW27	NUP85	nuclear pore complex protein Nup85 [OS=Homo sapiens]	20	175	24.2443	24.0468	25.2437	23.9535	24.0107	25.4806	24.0137	24.8437	24.1014	24.1353	24.8003	24.4497	23.9714	24.5636	23.7855	25.2937
Q9NUQ6	SPATS2L	SPATS2-like protein [OS=Homo sapiens]	17	175	24.2698	24.6591	24.6137	24.1075	23.121	24.4434	24.9204	25.1402	25.0799	24.4664	24.784	24.5168	24.4408	24.4986	25.0278	25.1151
Q17RY0-1	CPEB4	Cytoplasmic polyadenylation element-binding protein 4 [OS=Homo sapiens]	16	175	24.0637	24.4545	24.2733	24.1269	24.4725	24.3734	24.8744	24.4496	24.73	24.7654	24.4187	24.5609	24.3898	24.6732	24.8874	24.519
P51148	RAB5C	Ras-related protein Rab-5C [OS=Homo sapiens]	11	175	23.097	23.7632	23.4785	24.5002	22.8272	22.7648	23.772	24.625	23.1469	23.7611	23.4504	23.2127	24.1544	22.6359	24.2675	23.3228
Q3ZCQ8	TIMM50	Mitochondrial import inner membrane translocase subunit TIM50 [OS=Homo sapiens]	11	174	25.6879	25.6466	25.2856	25.835	25.2652	25.7358	25.3718	25.2372	24.8526	25.8825	25.3928	25.4324	25.7026	25.299	25.2028	25.1252
Q15019	SEPT2	septin-2 [OS=Homo sapiens]	14	173	25.1142	25.2632	23.9917	25.6203	23.8493	24.4494	24.2812	25.7159	23.9698	24.4848	24.2038	24.0582	25.4751	24.614	25.1346	24.3794
P00387	CYB5R3	NADH-cytochrome b5 reductase 3 [OS=Homo sapiens]	18	172	25.2002	25.0389	23.73	25.9304	23.6015	24.1171	25.1341	25.853	23.9425	25.1533	24.7374	24.3578	25.2269	24.0644	25.3588	24.9197
P48047	ATP5O	ATP synthase subunit O, mitochondrial [OS=Homo sapiens]	11	172	26.7644	26.5831	26.6544	27.2184	27.0569	25.8384	26.5471	26.7817	26.8363	26.6018	26.5239	26.5102	27.0645	26.7386	26.7608	26.91
P49915	GMPS	GMP synthase [glutamine-hydrolyzing] [OS=Homo sapiens]	27	171	24.6352	24.9795	23.9602	25.2882	23.3334	23.8927	23.8781	25.5715	23.91	24.339	24.0648	24.4628	25.5968	24.3095	25.2362	24.8958
Q92552	MRPS27	28S ribosomal protein S27, mitochondrial [OS=Homo sapiens]	15	171	25.0959	24.7622	24.3785	24.8018	24.2229	24.2448	24.4504	24.8098	24.2145	24.5969	24.0731	24.4643	24.4759	24.4126	24.6846	24.3038
Q9H0U4	RAB1B	ras-related protein Rab-1B [OS=Homo sapiens]	15	171	26.3288	26.2787	25.8229	27.1577	25.3411	25.8061	25.9654	27.2901	25.6429	26.1636	26.0244	25.8687	26.7448	25.5831	26.3688	26.1109
Q8N474	SFRP1	Secreted frizzled-related protein 1 [OS=Homo sapiens]	12	171	24.7439	25.3722	24.865	23.5756	23.6642	25.2734	24.7568	24.8336	25.3025	23.6814	23.8416	23.5579	24.5265	24.3847	24.2797	25.0244
Q9Y5M8	SRPRB	signal recognition particle receptor subunit beta [OS=Homo sapiens]	14	171	25.3121	25.4218	24.4894	25.7008	24.2913	24.442	24.7555	25.4168	24.116	24.9654	24.7316	24.5498	25.541	24.5687	24.8989	24.6981
P24539	ATP5F1	ATP synthase F(0) complex subunit B1, mitochondrial [OS=Homo sapiens]	12	171	26.6611	26.4866	25.6431	26.8979	25.8262	26.0511	26.1798	26.5814	25.5254	25.9886	26.1239	26.445	26.3075	25.7092	26.0201	25.7184
Q5JPE7	NOMO2	NODAL modulator 2 [OS=Homo sapiens]	31	170	24.0665	24.0405	22.4923	25.1775	22.7313	23.1436	23.8946	24.981	23.3402	24.0196	23.9951	23.7174	24.3774	22.9169	24.3483	23.418
P51858	HDGF	hepatoma-derived growth factor [OS=Homo sapiens]	17	170	24.0138	24.789	23.6884	25.9617	23.3202	23.1318	24.5531	26.4607	24.6695	24.6302	24.5553	24.1915	25.7764	23.4071	25.7798	24.3738
Q5BKZ1-3	ZNF326	Isoform 3 of DBIRD complex subunit ZNF326 [OS=Homo sapiens]	14	170	21.2878	20.9448	22.2189	20.6838	20.1204	22.5581	20.3082	21.8891	21.1534	19.6229	21.2742	21.4983	21.1163	21.848	20.4091	22.8981
Q92747	ARPC1A	Actin-related protein 2/3 complex subunit 1A [OS=Homo sapiens]	16	170	24.6249	24.1874	23.1567	24.7003	23.3636	25.2316	25.6774	25.4493	24.607	26.0438	25.7156	25.2704	23.5058	23.5427	24.2395	25.5176
Q15637-6	SF1	Isoform 6 of Splicing factor 1 [OS=Homo sapiens]	12	170	24.2781	24.6601	24.7056	24.4972	23.6687	24.6964	24.4008	25.0098	24.6066	24.6934	24.7442	24.7044	24.4586	23.9804	24.4784	25.0411
P51571	SSR4	translocon-associated protein subunit delta [OS=Homo sapiens]	6	169	25.3174	25.0441	24.3185	25.5357	24.1548	24.2352	24.2931	25.3031	24.0458	24.8215	24.2189	24.2676	25.5581	24.5568	24.8311	24.1128
Q9H6R4-1	NOL6	Nucleolar protein 6 [OS=Homo sapiens]	22	168	23.8869	24.0683	25.6197	23.8463	23.2186	25.7175	23.9379	25.1142	24.6629	23.9479	25.1862	24.7327	24.0529	24.7505	23.543	25.8961
Q9Y285	FARSA	Phenylalanine--tRNA ligase alpha subunit [OS=Homo sapiens]	15	168	24.782	24.8841	23.4976	25.0579	23.98	23.8106	24.2988	25.2151	24.0601	24.3731	23.6997	24.029	25.1048	24.3196	25.0036	23.8696
P06730	EIF4E	Eukaryotic translation initiation factor 4E [OS=Homo sapiens]	9	168	25.8024	26.2605	25.7728	25.5028	24.9531	25.9156	26.5582	26.7779	26.7442	26.5137	26.602	26.2206	25.8148	25.4082	26.8794	26.3915
Q9BXP5	SRRT	serrate RNA effector molecule homolog [OS=Homo sapiens]	24	167	24.4559	24.6733	25.1071	24.7568	23.5972	25.4212	24.3147	25.2	24.4205	24.3389	25.0684	24.5708	24.6564	24.526	24.1393	25.6125
Q9Y6C9	MTCH2	Mitochondrial carrier homolog 2 [OS=Homo sapiens]	10	167	25.0192	24.8658	24.0793	25.5637	24.5633	24.6217	25.5605	25.7454	24.6264	25.4051	25.513	25.3989	24.6301	24.7995	25.0993	25.2567
Q05048	CSTF1	Cleavage stimulation factor subunit 1 [OS=Homo sapiens]	15	166	24.7711	24.4886	25.3552	24.4566	23.5521	25.5104	24.768	25.9383	25.1485	24.9791	25.4367	24.9117	24.4857	24.5419	25.2221	25.9937
P12004	PCNA	proliferating cell nuclear antigen [OS=Homo sapiens]	14	166	24.9439	25.5208	25.3656	26.3918	23.9351	25.5927	25.3453	26.8204	25.4954	25.4736	25.6275	25.5318	26.1915	25.127	26.0478	25.946
O75390	CS	citrate synthase, mitochondrial [OS=Homo sapiens]	15	166	25.1639	25.4297	24.5783	26.4565	24.6374	24.5395	25.0715	26.1573	24.5915	25.415	25.3614	24.9653	25.8069	23.9396	25.6166	24.5216
Q8IUE6	HIST2H2AB	Histone H2A type 2-B [OS=Homo sapiens]	8	166	25.2454	25.1598	27.0269	25.4828	24.4511	27.5031	24.6946	25.6339	25.5638	24.2927	26.1124	26.0433	25.7902	26.1181	24.2898	26.7283
Q99986	VRK1	Serine/threonine-protein kinase VRK1 [OS=Homo sapiens]	18	165	23.3017	23.6218	25.3081	23.8613	22.7696	25.4244	23.2932	25.0833	24.598	23.1321	24.5267	23.9071	24.3229	24.8417	23.3934	25.7791
P67775	PPP2CA	Serine/threonine-protein phosphatase 2A catalytic subunit alpha isoform [OS=Homo sapiens]	13	165	24.0619	24.4747	23.6594	25.1143	23.03	23.9756	24.0555	25.3212	24.0489	24.2885	24.1404	24.1324	25.0376	23.6391	24.8475	24.2052
Q12792-2	TWF1	Twinfilin-1 [OS=Homo sapiens]	16	165	24.7358	24.4867	24.0532	24.7071	23.4923	25.1129	25.3488	25.5898	24.8965	25.9066	25.566	25.029	23.8755	24.06	23.9821	25.6074
O94826	TOMM70A; TOMM70	Mitochondrial import receptor subunit TOM70 [OS=Homo sapiens]	23	164	25.1678	25.2558	24.4323	26.3279	24.3572	23.635	24.4512	26.0058	24.5827	24.5996	24.6253	24.2502	25.4082	23.232	24.9336	24.0904
Q16576-1	RBBP7	Histone-binding protein RBBP7 [OS=Homo sapiens]	16	164	24.3637	24.4523	23.6473	24.6164	22.9801	24.2593	23.8989	24.81	23.3606	23.7057	23.975	23.5981	24.5542	23.81	24.3651	24.4334
P07996	THBS1	thrombospondin-1 [OS=Homo sapiens]	29	164	24.8059	24.8514	23.8241	24.5619	23.2195	23.7883	24.6131	24.7328	24.1577	24.2644	23.8553	24.2423	24.674	23.2254	24.5159	23.8347
O43395	PRPF3	U4/U6 small nuclear ribonucleoprotein Prp3 [OS=Homo sapiens]	23	164	24.5335	24.496	24.9726	24.4559	23.2815	24.9788	24.2947	25.0322	24.5087	24.1364	24.6986	24.1609	24.1972	24.2911	23.8008	25.2061
O43823	AKAP8	A-kinase anchor protein 8 [OS=Homo sapiens]	20	164	24.8292	24.8069	25.3784	24.4383	24.2994	25.3635	24.8263	24.9791	24.83	24.6248	25.1088	24.8744	24.3108	24.8699	24.4376	25.3738
Q92973-1	TNPO1	transportin-1 [OS=Homo sapiens]	21	164	23.732	24.1971	23.3906	25.1685	22.7202	23.5876	23.9649	25.1807	23.7062	24.3131	24.3183	23.9193	24.8383	23.1065	24.8223	24.1322
P10619	CTSA	lysosomal protective protein [OS=Homo sapiens]	9	164	25.88	25.7814	25.5395	25.7352	25.0712	26.0991	25.7789	25.8957	25.5641	25.7313	25.9039	25.4573	25.4931	25.3057	25.6181	25.8671
Q9H9B4	SFXN1	Sideroflexin-1 [OS=Homo sapiens]	13	164	25.42	25.2808	24.1362	25.7055	23.8576	23.9571	24.7825	25.6134	24.4743	24.8493	25.2435	24.9297	25.2822	24.0165	25.1939	24.7351
Q9Y2A7-1	NCKAP1	Nck-associated protein 1 [OS=Homo sapiens]	24	163	24.1323	24.3779	23.8111	24.4669	23.6336	23.9958	23.857	24.5244	23.5748	23.6618	23.3102	23.1437	24.5398	24.058	24.1519	24.001
Q9NTJ5	SACM1L	Phosphatidylinositide phosphatase SAC1 [OS=Homo sapiens]	21	163	24.6659	24.7274	23.3283	25.0331	22.9261	22.9863	23.9629	24.8783	22.9928	24.0706	23.7331	23.6573	24.7622	23.2519	24.3421	22.9969
Q2NL82	TSR1	Pre-rRNA-processing protein TSR1 homolog [OS=Homo sapiens]	21	163	24.3245	24.4875	23.8011	24.0785	23.1775	23.9064	23.7938	24.2198	23.853	23.6486	22.963	23.0835	24.8467	23.4913	23.926	23.6559
O43684	BUB3	Mitotic checkpoint protein BUB3 [OS=Homo sapiens]	11	163	24.7849	25.2741	25.2049	25.5344	24.6795	25.5531	24.9521	25.7061	25.1094	25.0303	25.5339	25.3256	25.4123	24.98	25.4894	25.6065
P21912	SDHB	Succinate dehydrogenase [ubiquinone] iron-sulfur subunit, mitochondrial [OS=Homo sapiens]	13	163	24.1515	24.4729	23.4196	25.5124	24.1734	23.9849	24.0991	25.1716	23.8673	24.4962	24.2517	24.295	24.6728	24.0549	24.4995	23.6511
P83731	RPL24	60S ribosomal protein L24 [OS=Homo sapiens]	7	163	26.0324	26.1287	26.4464	25.7737	23.9775	26.8447	25.0345	26.9479	26.3124	25.9036	26.4665	26.1475	25.6112	25.1462	25.654	26.906
P62266	RPS23	40S ribosomal protein S23 [OS=Homo sapiens]	5	163	27.1674	27.336	27.0432	27.1251	26.4956	27.1712	26.8784	27.438	27.2138	26.7407	26.9832	26.9773	27.0174	26.5316	26.921	27.3444
P62899	RPL31	60S ribosomal protein L31 [OS=Homo sapiens]	10	162	27.5746	27.7139	27.4698	27.1173	26.1981	27.6862	27.3902	27.8748	27.9192	27.6749	27.7605	27.6011	27.358	27.1565	27.7777	28.0227
Q14789	GOLGB1	Golgin subfamily B member 1 [OS=Homo sapiens]	58	161	25.365	25.4365	24.4205	25.4427	24.1541	24.4628	24.4081	24.2944	23.5765	24.3232	24.0603	24.1121	24.8025	25.1135	24.3254	23.4803
Q9BY44-1	EIF2A	Eukaryotic translation initiation factor 2A [OS=Homo sapiens]	25	161	24.8673	24.7917	24.2899	25.2104	22.5811	23.8828	24.1607	25.5148	24.6885	24.3988	24.2281	24.3712	25.4304	24.5158	25.1908	24.6035
Q8TF42	UBASH3B	ubiquitin-associated and SH3 domain-containing protein B [OS=Homo sapiens]	19	160	26.4981	26.545	26.0536	24.5385	24.4648	25.0346	25.2561	24.8295	24.8254	25.1744	24.6714	25.0988	22.8479	23.2973	22.9341	22.6409
O95831-1	AIFM1	Apoptosis-inducing factor 1, mitochondrial [OS=Homo sapiens]	15	160	24.8692	25.0528	25.1897	25.5984	24.1112	25.2724	24.8223	25.5118	24.5746	24.8858	24.9097	24.9408	25.1298	24.3297	25.0517	25.3389
O15269	SPTLC1	serine palmitoyltransferase 1 [OS=Homo sapiens]	13	160	25.1324	25.1074	24.3392	25.4341	24.7611	24.9052	25.0444	25.1968	24.6428	25.1062	24.8993	24.9668	25.0932	24.3419	24.7248	24.3445
Q53H12	AGK	Acylglycerol kinase, mitochondrial [OS=Homo sapiens]	15	160	24.7764	25.0889	24.2606	25.1988	24.7829	24.4711	24.8394	24.8728	25.0149	24.8132	24.64	25.0425	24.6987	25.2444	24.7749	24.6199
O00165	HAX1	HCLS1-associated protein X-1 [OS=Homo sapiens]	12	160	24.7248	24.393	24.0299	24.421	24.5511	24.603	23.8569	23.6204	23.4861	24.402	23.8284	24.1594	24.2826	24.6186	23.7764	23.8978
Q9UBM7	DHCR7	7-dehydrocholesterol reductase [OS=Homo sapiens]	7	160	26.224	26.2146	26.1807	26.2897	25.6002	26.1104	26.3773	26.605	26.3844	26.3499	26.4607	26.3452	26.3226	25.8522	26.5001	26.1741
Q9BVI4	NOC4L	Nucleolar complex protein 4 homolog [OS=Homo sapiens]	19	159	23.8293	23.8709	25.0831	23.565	23.2686	25.1809	23.6579	24.5946	24.1289	23.4882	24.6135	24.3422	23.912	24.3967	23.1454	25.3227
Q9UL18	AGO1; EIF2C1	protein argonaute-1 [OS=Homo sapiens]	19	159	21.2921	21.2953	20.9756	20.8991	20.7053	20.7157	21.874	21.5449	21.6475	21.7462	21.1293	21.1902	21.3033	21.3505	21.7705	21.2034
P05387	RPLP2	60S acidic ribosomal protein P2 [OS=Homo sapiens]	10	159	24.9215	25.0792	24.8036	24.875	26.4907	25.1168	25.0271	25.6377	24.9436	24.9066	25.5184	24.8774	25.2155	25.6287	25.4478	25.1729
P08621-1	SNRNP70	U1 small nuclear ribonucleoprotein 70 kDa [OS=Homo sapiens]	12	159	24.9553	25.1713	25.4688	25.2904	24.8998	25.7378	24.4785	24.9693	24.3732	24.5644	25.2752	24.8486	25.0801	24.9331	24.3562	25.406
P34932	HSPA4	Heat shock 70 kDa protein 4 [OS=Homo sapiens]	34	158	24.1737	24.8125	22.6079	25.7209	21.9848	22.9022	24.3441	26.206	24.3202	24.9743	24.6552	24.2713	25.7235	22.9827	25.4843	24.0722
O75531	BANF1	Barrier-to-autointegration factor [OS=Homo sapiens]	15	158	23.8084	24.16	25.8357	23.1612	24.6695	25.5633	24.415	25.5827	24.7927	24.2127	24.7111	24.6781	24.1035	25.9172	24.2221	25.8949
Q9Y4W2	LAS1L	Ribosomal biogenesis protein LAS1L [OS=Homo sapiens]	23	158	23.8873	23.6628	25.1341	23.5868	23.355	25.6571	23.7744	24.6727	23.8681	23.5273	24.5718	24.1734	23.9037	24.4489	22.8163	25.4422
Q9BSJ8	ESYT1	Extended synaptotagmin-1 [OS=Homo sapiens]	22	158	24.9695	24.6243	23.4287	25.2481	22.3614	22.9481	24.1026	25.4999	23.784	24.1054	24.3741	23.5524	24.7071	22.551	24.4544	23.6101
Q8WVV9	HNRNPLL; HNRPLL	Heterogeneous nuclear ribonucleoprotein L-like [OS=Homo sapiens]	16	158	23.4026	23.5687	23.5834	23.4192	21.7174	23.5002	23.2089	24.1187	23.6846	22.9209	23.6397	23.5028	23.3875	23.5331	23.7665	24.5493
Q8N684-1	CPSF7	Cleavage and polyadenylation specificity factor subunit 7 [OS=Homo sapiens]	14	158	24.6151	24.7621	24.8552	24.2791	23.6329	25.2848	24.7687	25.0051	25.0178	24.7276	25.0153	24.8381	23.9249	24.4047	24.7931	25.4099
Q9NUL3	STAU2	Double-stranded RNA-binding protein Staufen homolog 2 [OS=Homo sapiens]	20	157	26.5919	26.8622	26.6567	25.7717	24.8705	26.8516	27.5422	27.285	27.433	27.4641	27.5711	27.1514	25.9855	26.27	27.3359	26.8578
P40937-1	RFC5	Replication factor C subunit 5 [OS=Homo sapiens]	13	157	25.2859	25.262	24.6952	25.0869	24.4032	24.8267	25.105	25.2126	25.0109	25.1779	25.1229	25.0557	24.8882	24.8725	25.0315	25.0953
Q96TA2-1	YME1L1	ATP-dependent zinc metalloprotease YME1L1 [OS=Homo sapiens]	19	157	25.0162	24.5385	23.5673	24.67	23.8539	24.1223	24.3152	24.0875	23.6568	24.1983	23.4778	23.9961	24.6631	24.6949	23.8521	23.626
P55735-1	SEC13	protein SEC13 homolog [OS=Homo sapiens]	12	157	24.9495	25.2334	25.077	25.3922	24.8473	25.3943	24.3119	25.6442	24.4588	24.716	24.4	24.6527	25.3488	25.1019	24.8258	24.9843
P11166	SLC2A1	Solute carrier family 2, facilitated glucose transporter member 1 [OS=Homo sapiens]	9	157	25.1779	24.9291	24.1571	25.2555	24.8679	24.5739	25.1336	25.3799	24.7838	25.3992	25.0019	25.2284	24.7798	24.9253	25.1031	24.7727
Q14978-2	NOLC1	Isoform Beta of Nucleolar and coiled-body phosphoprotein 1 [OS=Homo sapiens]	20	157	24.4298	24.5027	26.1982	24.5296	24.191	26.6426	24.098	26.0867	25.2058	24.4757	25.9748	25.4037	24.9314	24.9953	23.5763	26.6982
O75691	UTP20	Small subunit processome component 20 homolog [OS=Homo sapiens]	35	156	24.2596	24.316	24.872	24.3402	24.3765	25.2714	24.0785	24.7053	24.207	24.2517	24.8112	24.571	24.2181	24.6602	23.9409	25.1189
Q13123	IK	Protein Red [OS=Homo sapiens]	20	156	23.654	24.1725	25.0407	24.2448	23.7455	25.4846	23.8384	24.8079	24.4318	23.9276	25.0334	24.3237	24.1564	24.3338	23.6997	25.4988
Q13895	BYSL	Bystin [OS=Homo sapiens]	15	156	23.9369	24.7851	25.4151	24.1318	25.1586	25.1047	24.7838	24.9616	24.8005	25.1282	24.7098	24.5203	25.0393	25.0446	24.674	25.385
Q9UNM6	PSMD13	26S proteasome non-ATPase regulatory subunit 13 [OS=Homo sapiens]	18	156	25.3688	25.429	24.9026	25.9959	26.059	25.0147	25.2255	26.5213	24.7367	25.2487	25.0266	25.0883	25.871	24.922	25.6685	25.0105
P12273	PIP	Prolactin-inducible protein [OS=Homo sapiens]	12	156	24.9339	24.9955	25.4641	25.4799	27.2722	26.1354	25.2488	24.8823	25.7572	25.3389	25.9164	25.3595	25.9859	25.6575	25.6137	25.4185
Q9Y618-1	NCOR2	Nuclear receptor corepressor 2 [OS=Homo sapiens]	31	155	24.8345	25.2133	25.0624	25.1536	24.9605	24.7174	25.0874	25.0972	25.0667	25.4051	24.6973	25.013	25.4991	24.9162	25.3156	24.6137
O60341	KDM1A	Lysine-specific histone demethylase 1A [OS=Homo sapiens]	20	155	24.932	24.6011	24.8581	24.4557	23.7628	25.1115	24.388	24.6545	24.4943	24.4576	24.3466	24.3515	24.5827	24.506	24.5492	25.0665
Q9NVA2-1	SEPT11	Septin-11 [OS=Homo sapiens]	17	155	24.8984	24.8787	23.7063	25.2887	22.5318	23.7402	24.0063	25.2445	23.7729	24.1148	23.3177	23.6674	25.2308	23.9188	24.8303	23.725
Q9BZE1	MRPL37	39S ribosomal protein L37, mitochondrial [OS=Homo sapiens]	16	155	25.2279	25.3016	24.57	25.0795	24.8515	25.0932	25.0894	24.9874	24.4199	25.1243	24.95	25.1584	24.7646	24.7674	24.6707	24.3508
Q9BYD1	MRPL13	39S ribosomal protein L13, mitochondrial [OS=Homo sapiens]	12	155	25.049	24.7774	23.7704	24.6819	24.4524	24.6211	23.8349	24.0995	23.545	24.4091	24.0128	24.0361	24.2342	24.4927	23.9934	24.038
O43172-1	PRPF4	U4/U6 small nuclear ribonucleoprotein Prp4 [OS=Homo sapiens]	21	154	23.7882	24.1832	24.9392	24.2882	22.2335	25.5414	24.9971	24.6932	24.7167	24.9904	25.3898	24.6457	23.8455	24.0058	24.87	25.4569
Q92878	RAD50	DNA repair protein Rad50 [OS=Homo sapiens]	24	154	24.8164	24.7871	23.957	24.8743	23.9026	24.2176	24.1464	24.4786	23.5096	24.2271	23.9823	24.1751	24.4918	24.0943	24.0771	23.649
P62820	RAB1A	Ras-related protein Rab-1A [OS=Homo sapiens]	13	154	22.6489	23.1002	22.1257	24.3163	22.3389	22.569	22.7209	24.1862	22.571	22.9886	22.9977	23.0094	23.3914	22.3624	23.704	22.7246
Q9GZT3-1	SLIRP	SRA stem-loop-interacting RNA-binding protein, mitochondrial [OS=Homo sapiens]	11	154	28.2109	28.0906	27.5059	27.699	27.6149	27.725	28.2307	27.9492	27.8158	27.8771	28.2163	28.0943	27.4736	27.0902	28.0523	27.6856
O75489	NDUFS3	NADH dehydrogenase [ubiquinone] iron-sulfur protein 3, mitochondrial [OS=Homo sapiens]	10	154	24.7939	24.8777	23.9862	25.0834	24.6842	24.6313	24.3128	24.642	24.0638	24.3845	24.273	24.0945	24.3919	24.7617	24.1746	24.2452
P13987	CD59	CD59 glycoprotein [OS=Homo sapiens]	8	154	25.3615	25.3387	26.0393	25.1137	25.5502	27.0161	26.7347	27.5011	27.2602	26.1201	26.7327	26.0137	24.9464	24.9718	25.9247	27.4999
P46821	MAP1B	microtubule-associated protein 1B [OS=Homo sapiens]	32	153	25.1146	25.2065	24.8989	25.1184	23.8941	24.7108	24.4681	25.1059	24.6372	24.4118	24.6641	24.4437	25.2056	24.275	24.9066	24.6982
Q9NWT1	PAK1IP1	p21-activated protein kinase-interacting protein 1 [OS=Homo sapiens]	19	153	23.3527	23.9548	25.3057	23.4551	22.4583	25.5786	23.7187	24.9963	24.1852	23.7339	25.0445	24.4317	23.4037	24.3156	23.0034	25.7157
Q8IZL8	PELP1	Proline-, glutamic acid- and leucine-rich protein 1 [OS=Homo sapiens]	19	153	23.7075	23.7922	25.4482	23.8818	23.0897	25.5401	23.1117	24.486	23.8285	23.1954	24.6983	24.0793	23.7824	24.172	22.3308	25.4717
Q5JPH6	EARS2	Probable glutamate--tRNA ligase, mitochondrial [OS=Homo sapiens]	16	153	24.5192	24.3447	23.6463	24.5171	24.5251	23.9979	24.6337	24.2281	23.9834	24.9518	24.2849	24.6623	24.3492	24.3667	24.6666	23.8754
P61619	SEC61A1	Protein transport protein Sec61 subunit alpha isoform 1 [OS=Homo sapiens]	8	153	26.3777	26.3736	25.9605	26.6869	25.8925	25.7861	26.1473	26.1612	25.679	26.1302	25.8876	26.1192	26.3906	25.5547	26.1931	25.5645
P22102-1	GART	trifunctional purine biosynthetic protein adenosine-3 [OS=Homo sapiens]	27	152	23.3477	23.9369	22.9613	24.7011	21.8353	22.7854	23.5651	25.168	23.2489	23.0662	23.7879	23.0134	24.4145	22.8305	24.4739	24.0469
Q96N67	DOCK7	Dedicator of cytokinesis protein 7 [OS=Homo sapiens]	37	152	24.3241	24.6162	24.3502	24.2829	23.9993	25.1129	24.128	24.5852	24.1556	23.9085	24.1661	24.0766	24.0827	24.2136	24.0033	24.5892
Q9BPX3	NCAPG	Condensin complex subunit 3 [OS=Homo sapiens]	20	152	24.2546	24.4174	24.2926	24.4163	22.9914	24.5181	23.5882	24.5162	24.0513	23.523	23.626	23.293	24.5617	24.3243	23.8166	24.0897
Q9BRK5-1	SDF4	45 kDa calcium-binding protein [OS=Homo sapiens]	14	152	26.3106	26.1819	25.7281	26.094	26.09	25.908	25.9203	25.7322	25.5481	26.1042	25.7588	26.1331	25.428	24.6354	25.7623	25.4196
Q9Y224	C14orf166; RTRAF	UPF0568 protein C14orf166 [OS=Homo sapiens]	15	152	24.0298	25.0275	24.7266	24.6916	24.9322	25.02	25.3472	25.7153	25.8237	25.729	26.3296	25.2468	24.8859	25.1802	25.957	25.948
Q99848	EBNA1BP2	Probable rRNA-processing protein EBP2 [OS=Homo sapiens]	15	152	24.1158	24.2542	26.5477	24.4073	23.9758	26.6767	24.2128	25.776	24.8108	23.8132	25.9905	25.2158	24.3662	24.9028	23.4485	26.8362
P61586	RHOA	Transforming protein RhoA [OS=Homo sapiens]	11	152	24.4973	25.0726	23.5845	26.161	22.8387	24.011	24.8435	26.3209	24.6496	25.1154	24.9078	24.7895	25.7667	23.4425	25.7142	24.4007
Q13206	DDX10	probable ATP-dependent RNA helicase DDX10 [OS=Homo sapiens]	27	151	23.5245	23.8018	25.3306	23.9516	23.1293	25.4293	23.3918	24.8146	24.1667	23.5312	25.0185	24.2015	23.9057	24.5566	23.0875	25.6158
Q96HC4	PDLIM5	PDZ and LIM domain protein 5 [OS=Homo sapiens]	19	151	24.7421	25.0591	24.1959	25.2286	23.3775	24.3379	24.5115	25.3287	24.3613	24.2196	24.337	23.9331	25.457	24.201	25.1991	24.4552
Q7L0Y3	TRMT10C	Mitochondrial ribonuclease P protein 1 [OS=Homo sapiens]	20	151	25.7478	25.4558	24.8049	25.4308	24.3603	25.2201	24.6151	25.56	24.5207	24.6668	24.4571	24.6105	25.2733	24.5501	24.5834	24.7451
Q969Z0-1	TBRG4	Protein TBRG4 [OS=Homo sapiens]	14	151	27.5894	27.9727	27.1297	28.3774	26.9479	26.8521	27.2058	28.4189	27.197	26.991	27.2338	27.52	28.5249	27.0032	27.9902	27.2219
O00232-1	PSMD12	26s proteasome non-atpase regulatory subunit 12 [OS=Homo sapiens]	19	150	25.3132	25.2757	24.2784	25.3631	23.8855	24.0245	24.3231	25.3075	23.8974	24.3989	24.2138	24.2205	25.4575	24.5273	24.9514	24.0449
P61326	MAGOH	Protein mago nashi homolog [OS=Homo sapiens]	12	150	24.9817	25.1025	25.9058	25.1063	24.5869	26.378	25.3848	26.1842	25.7548	25.2705	26.0431	25.3982	24.6496	25.3489	25.1809	26.5172
Q9NQC3	RTN4	Reticulon-4 [OS=Homo sapiens]	10	150	25.3585	25.5945	24.4956	26.6583	24.1519	24.5975	25.5531	26.6261	25.305	25.7693	25.4304	25.4666	26.0934	24.4	26.1838	25.1752
P59998	ARPC4	Actin-related protein 2/3 complex subunit 4 [OS=Homo sapiens]	7	150	25.3999	25.18	24.2853	25.6144	24.7546	25.7566	26.1619	26.0396	25.3992	26.7461	26.3716	26.0334	24.601	24.7632	25.0866	25.9358
Q02878	RPL6	60S ribosomal protein L6 [OS=Homo sapiens]	13	150	26.1634	26.4123	25.604	26.244	25.4611	26.0847	25.904	26.3549	25.38	25.3895	25.7764	26.001	26.5329	25.8603	26.086	26.0354
Q6YHK3-1	CD109	CD109 antigen [OS=Homo sapiens]	25	149	23.6865	23.4971	23.6571	23.4138	22.3024	24.7708	24.4322	25.5173	24.8796	23.9781	24.2032	24.0219	23.0882	23.3249	23.493	25.1508
Q96QK1	VPS35	Vacuolar protein sorting-associated protein 35 [OS=Homo sapiens]	22	149	25.1734	25.2205	23.6474	26.0058	23.9974	24.5109	25.358	26.1558	25.0494	25.3494	25.2929	24.9656	25.5589	24.347	25.8234	25.1135
P23258	TUBG1	tubulin gamma-1 chain [OS=Homo sapiens]	17	149	24.0186	24.176	24.3038	24.1477	24.047	24.6185	24.3708	24.3979	24.2013	24.4222	24.2818	24.2594	24.4789	24.5219	24.5417	24.4507
P52292	KPNA2	Importin subunit alpha-1 [OS=Homo sapiens]	15	149	25.6167	25.9328	27.2295	25.8924	26.8763	26.3547	25.925	25.9747	25.7605	25.8432	26.0774	25.1204	26.5416	27.9332	26.5431	25.7383
Q9BQ75	CMSS1	Protein CMSS1 [OS=Homo sapiens]	13	149	24.5691	24.9361	25.1439	24.645	23.5616	25.3921	25.0429	25.6085	25.3619	25.049	25.4512	24.9838	24.7945	25.0473	25.1203	25.8069
O60488-1	ACSL4	Long-chain-fatty-acid--CoA ligase 4 [OS=Homo sapiens]	19	148	24.2016	24.5374	22.9919	24.9496	22.8916	23.4765	23.4671	25.0479	23.7215	23.8512	23.7219	23.6484	24.5827	23.1139	24.1293	23.2948
Q8N163-1	CCAR2; KIAA1967	Cell cycle and apoptosis regulator protein 2 [OS=Homo sapiens]	19	148	24.4003	24.5953	24.9631	25.0108	23.5774	24.8085	23.8422	25.2459	24.0925	24.0457	24.678	24.2312	24.6472	24.0439	24.3195	25.013
O95758-1	PTBP3	Isoform 1 of Polypyrimidine tract-binding protein 3 [OS=Homo sapiens]	13	148	21.8434	22.4077	23.2734	21.9366	21.2891	23.3161	22.9092	23.5266	23.3155	22.8426	23.4147	23.0669	22.156	22.3762	23.1681	23.67
P17096-2	HMGA1	Isoform HMG-Y of High mobility group protein HMG-I/HMG-Y [OS=Homo sapiens]	6	148	19.9234	20.2151	22.399	21.0626	20.2419	23.2891	20.4091	22.7451	21.5157	20.6081	23.1058	21.7028		20.7869		23.2659
Q9Y5J1	UTP18	U3 small nucleolar RNA-associated protein 18 homolog [OS=Homo sapiens]	22	147	24.0687	24.5001	26.012	24.4276	23.5168	26.4964	24.5682	25.4307	24.8119	24.2795	25.6009	24.8188	23.8202	24.9989	23.3678	26.2807
O43818	RRP9	U3 small nucleolar RNA-interacting protein 2 [OS=Homo sapiens]	17	147	24.0903	24.3813	25.8776	24.4573	23.4498	26.291	24.4018	25.8247	24.9346	24.3237	25.5732	25.2183	24.3078	24.9461	23.88	26.3178
P15531	NME1	Nucleoside diphosphate kinase A [OS=Homo sapiens]	9	147	18.7535	20.167		21.6747			20.2175	21.5809	19.7285	19.8944	20.2189	19.9718	21.1569		21.0469	19.6047
Q9NXF1	TEX10	Testis-expressed protein 10 [OS=Homo sapiens]	25	146	23.5935	23.6713	25.0421	24.1288	22.88	25.3115	23.1037	24.5323	23.7646	23.2053	24.4897	23.4708	24.0788	23.7957	22.0587	24.9178
O00303	EIF3F	Eukaryotic translation initiation factor 3 subunit F [OS=Homo sapiens]	13	146	24.9446	25.2388	24.3738	25.5162	24.1335	24.3177	24.7236	25.7511	24.7571	24.7507	24.7579	24.5958	25.3943	24.0305	25.2829	25.3979
Q16629	SRSF7	serine/arginine-rich splicing factor 7 [OS=Homo sapiens]	9	146	24.6326	24.7524	26.1201	25.2296	24.3554	26.4956	25.1066	26.1093	25.3274	25.0112	26.3674	25.5876	24.8352	25.338	24.3585	26.4774
O94901-9	SUN1	Isoform 9 of SUN domain-containing protein 1 [OS=Homo sapiens]	26	145	23.5953	23.6213	25.2975	23.5043	22.5303	25.7549	23.1898	24.6753	24.1121	22.8704	24.8293	24.0485	23.8863	24.2679	22.7394	25.4519
P51532-4	SMARCA4	Isoform 4 of Transcription activator BRG1 [OS=Homo sapiens]	28	145	24.6231	24.6162	24.6844	24.2586	22.3622	24.81	23.0119	24.2732	23.3535	22.7631	23.8554	23.8674	24.2889	24.0983	23.335	24.4503
P55081	MFAP1	microfibrillar-associated protein 1 [OS=Homo sapiens]	17	145	24.5472	24.8311	25.0172	25.3041	24.8056	25.2351	24.9388	25.0857	24.8598	24.7801	25.0156	25.1325	24.9734	25.1596	25.0772	25.7642
Q9BQ67	GRWD1	Glutamate-rich WD repeat-containing protein 1 [OS=Homo sapiens]	14	145	24.3869	24.4614	24.314	24.4764	23.5808	25.0403	24.3387	25.0414	24.2967	24.5089	24.5339	24.0912	24.3819	24.8005	24.4673	24.8497
Q96A33-1	CCDC47	Coiled-coil domain-containing protein 47 [OS=Homo sapiens]	17	145	25.1106	25.1428	24.5162	25.4277	24.3251	24.6151	24.6425	24.9899	24.1842	24.6305	24.4729	24.4747	25.3475	24.0072	24.8003	24.5253
Q96S55-1	WRNIP1	ATPase WRNIP1 [OS=Homo sapiens]	16	145	25.9841	26.0094	25.7612	25.9171	26.2912	25.9929	25.5445	25.1246	25.1242	25.891	25.3273	25.9868	25.7406	24.9557	24.3354	24.2679
Q9GZS1-2	POLR1E	Isoform 2 of DNA-directed RNA polymerase I subunit RPA49 [OS=Homo sapiens]	17	145	24.197	24.3382	25.0406	24.5827	23.3929	25.402	23.8847	25.041	24.1849	23.9434	25.0156	24.4368	24.3704	24.3326	23.6557	25.1448
Q14331	FRG1	Protein FRG1 [OS=Homo sapiens]	13	145	24.0677	24.5681	24.4128	24.3763	24.5349	25.2392	24.7119	24.8834	25.136	24.4995	24.3741	24.6141	24.8325	25.1096	24.8247	25.4359
Q9UBS4	DNAJB11	DnaJ homolog subfamily B member 11 [OS=Homo sapiens]	15	144	24.5123	24.7133	24.1526	24.9793	24.3141	24.3056	24.3663	24.5813	23.8464	24.8685	24.4728	24.4145	24.7987	24.241	24.5509	24.2691
P07205	PGK2	Phosphoglycerate kinase 2 [OS=Homo sapiens]	7	144
O95470	SGPL1	sphingosine-1-phosphate lyase 1 [OS=Homo sapiens]	16	144	24.6171	24.6866	24.191	24.717	24.0002	24.4305	24.3056	24.4697	24.0771	24.167	24.2048	24.3789	24.4169	24.2806	24.2652	24.2924
P81605	DCD	Dermcidin [OS=Homo sapiens]	9	144	22.569	22.7602	20.6083	23.6181	24.783	23.7151	23.2653	23.5152	24.3663	24.2239	23.8964	23.6823	24.6848	24.1903	23.8186	22.694
P10599-1	TXN	thioredoxin [OS=Homo sapiens]	8	144	25.9525	25.8826	26.0502	26.9671	26.4028	25.4892	26.0653	26.9416	26.2698	25.9129	26.4761	26.1851	26.516	25.7528	26.6058	26.4185
Q15181	PPA1	Inorganic pyrophosphatase [OS=Homo sapiens]	18	143	23.6783	24.2903	23.4028	25.7035	22.3295	22.8901	24.5022	26.2069	24.3768	24.7849	24.4842	24.927	25.4999	22.9438	25.439	24.1077
Q92879-4	CELF1	Isoform 4 of CUGBP Elav-like family member 1 [OS=Homo sapiens]	12	143	24.687	24.6497	24.6007	24.4761	23.278	24.8532	25.0295	25.4662	25.1925	25.0215	25.1647	24.9363	24.3373	23.6242	25.1666	25.2123
Q9NUL3-7	STAU2	Isoform 7 of Double-stranded RNA-binding protein Staufen homolog 2 [OS=Homo sapiens]	19	143						18.3868	19.7485	19.4608	19.8533	19.2981	20.0388	18.656			19.5068	19.6664
Q8IXB1-1	DNAJC10	DnaJ homolog subfamily C member 10 [OS=Homo sapiens]	18	143	24.4906	24.7397	23.7796	24.3239	23.226	24.1503	24.8324	25.1634	24.8897	24.4281	24.4779	24.1923	23.7747	23.5299	24.6747	24.5251
P25789	PSMA4	Proteasome subunit alpha type-4 [OS=Homo sapiens]	10	143	24.2967	24.4858	24.2583	25.2087	24.0504	23.8525	24.5702	25.4968	24.604	24.5728	24.4007	24.4002	25.1165	23.6975	24.924	24.0561
P62861	FAU	40S ribosomal protein S30 [OS=Homo sapiens]	4	143	25.6773	26.2625	26.4461	26.2432	26.317	26.7596	26.795	27.1967	26.9398	27.486	27.4196	27.5323	26.3315	26.4149	26.133	27.4797
Q05682-4	CALD1	Isoform 4 of Caldesmon [OS=Homo sapiens]	22	142	23.7619	24.695	23.7129	25.3638	23.5078	23.1945	24.098	25.4715	24.3252	23.9035	23.541	23.7398	25.0193	23.1334	25.0647	23.674
O15014	ZNF609	zinc finger protein 609 [OS=Homo sapiens]	24	142	23.9104	24.1401	23.501	23.7188	23.751	23.4468	24.3559	24.0027	24.1561	24.31	23.8855	24.2412	24.1803	23.6803	24.2726	23.406
P26639-1	TARS	Threonine--tRNA ligase, cytoplasmic [OS=Homo sapiens]	26	142	25.036	25.5744	23.9998	25.6021	24.947	24.1887	25.063	25.8258	24.508	24.961	24.6896	24.5787	25.9949	25.2627	25.3836	24.3266
O15234	CASC3	Protein CASC3 [OS=Homo sapiens]	16	142	23.9054	24.3313	24.2585	23.2864	22.8485	24.4293	24.9354	25.0178	25.1484	24.2896	25.0168	24.4643	23.6072	23.1453	25.1432	25.0202
Q14257	RCN2	Reticulocalbin-2 [OS=Homo sapiens]	14	142	24.6069	24.3982	23.9536	24.3188	24.0685	24.1395	23.9336	23.9181	23.5136	24.7157	23.9532	24.3619	24.8285	24.4369	24.0608	23.9817
Q15428	SF3A2	splicing factor 3a subunit 2 [OS=Homo sapiens]	12	142	24.9005	24.9389	25.5847	24.9424	24.6463	25.8079	24.6092	25.4125	24.66	24.6276	25.4598	24.9658	25.0894	25.0271	24.4333	26.1246
Q9Y305-1	ACOT9	Acyl-coenzyme A thioesterase 9, mitochondrial [OS=Homo sapiens]	14	142	24.7552	24.7365	23.9712	24.6849	23.8677	24.0458	23.9836	24.4933	23.8886	24.2368	24.1417	24.3749	24.5938	23.9827	24.1984	24.0461
Q9Y2S7	POLDIP2	Polymerase delta-interacting protein 2 [OS=Homo sapiens]	14	141	24.7109	24.6097	23.6332	25.0631	24.3628	24.4294	23.7914	24.4019	23.5871	24.4508	24.283	24.269	24.4674	24.489	23.8549	23.3094
P62273-1	RPS29	40S ribosomal protein S29 [OS=Homo sapiens]	6	141	29.9207	30.0352	30.036	30.3387	30.8064	30.0491	30.3458	30.0526	30.804	30.6259	30.0018	30.3642	30.3981	30.6259	30.284	30.3443
P62854	RPS26; LOC101929876; RPS26P25	40S ribosomal protein S26 [OS=Homo sapiens]	4	141	25.8561	25.9965	26.0054	25.6866	24.4156	26.1426	25.3551	26.4952	26.1005	25.5952	26.2143	25.7636	25.8715	25.146	25.9524	26.6677
Q15075	EEA1	Early endosome antigen 1 [OS=Homo sapiens]	31	140	25.9551	25.3417	26.0593	26.8762	24.8157	24.79	24.7652	26.0764	26.6438	25.2987	26.0499	25.3882	25.8621	26.0316	25.7501	26.205
Q9NYH9	UTP6	U3 small nucleolar RNA-associated protein 6 homolog [OS=Homo sapiens]	23	140	23.0935	23.2624	25.056	23.0701	22.4205	25.2543	23.1107	24.6611	23.8089	22.9365	24.6136	23.9394	23.3142	24.3006	21.6345	25.267
Q01105-2	SET	Isoform 2 of Protein SET [OS=Homo sapiens]	11	140	23.5324	24.6112	23.4853	26.0661	22.8067	23.1396	24.7572	26.3147	24.5975	24.7355	24.8112	24.4714	25.9675	22.1767	25.9432	24.6871
Q8TAQ2	SMARCC2	SWI/SNF complex subunit SMARCC2 [OS=Homo sapiens]	15	140	20.9072	21.4892	21.6356	21.4336	20.1428	22.0506	20.2035	21.7828	21.1591	20.3594	20.7726	20.1284	21.2546	21.2615	21.3734	22.0155
P05121-1	SERPINE1	Plasminogen activator inhibitor 1 [OS=Homo sapiens]	13	140	23.886	23.8788	24.3939	24.1947	23.6185	25.7984	23.9609	24.9857	24.649	23.852	24.4821	24.2591	23.7486	24.5855	23.4897	25.6347
Q04917	YWHAH	14-3-3 protein eta [OS=Homo sapiens]	13	140	21.6153	22.651	22.0289	23.6113	20.1513	22.0901	22.3998	24.0423	22.1218	22.3262	22.1733	22.4849	23.3421	21.3977	23.4167	22.7317
P33991	MCM4	DNA replication licensing factor MCM4 [OS=Homo sapiens]	24	139	25.0532	24.7263	23.5711	25.4193	22.0739	23.84	23.9324	25.2122	23.3996	24.2579	24.0764	24.0253	25.2534	23.8029	24.8259	24.0076
Q9NY93	DDX56	Probable ATP-dependent RNA helicase DDX56 [OS=Homo sapiens]	21	139	23.9734	24.1155	25.856	24.0207	23.5289	25.7855	24.1446	25.3458	24.5842	24.1039	25.459	24.749	24.1704	24.509	23.6613	26.0955
Q96EE3	SEH1L	nucleoporin Seh1 [OS=Homo sapiens]	18	139	23.8366	24.0035	24.7456	23.8609	23.373	25.3328	24.1151	25.1054	24.2579	23.9715	24.6129	24.1037	24.1629	24.368	23.7771	25.2257
Q99575	POP1	Ribonucleases P/MRP protein subunit pop1 [OS=Homo sapiens]	24	139	23.6916	23.9764	24.3247	23.9597	22.0364	24.5056	23.6957	24.5645	23.8099	23.6763	24.0664	23.7194	23.9856	23.7243	23.8216	24.6836
P35613	BSG	Basigin [OS=Homo sapiens]	10	139	24.4366	24.6183	24.0529	26.111	23.2953	24.1675	24.822	26.1828	24.3848	25.2214	25.0103	24.6249	25.3231	23.2408	25.3169	24.4066
P48444	ARCN1	Coatomer subunit delta [OS=Homo sapiens]	21	139	24.6201	24.7512	24.1402	25.2272	23.5682	23.8504	23.6332	24.9264	23.3751	23.8151	23.6604	23.8368	25.2495	23.7989	24.6895	23.6189
Q9NYK5-1	MRPL39	39S ribosomal protein L39, mitochondrial [OS=Homo sapiens]	15	139	24.5007	24.5195	23.6795	24.6502	23.5078	23.8598	23.8818	24.6387	23.7709	23.6817	23.3947	23.6349	24.0145	23.4758	23.9914	23.7529
P32119	PRDX2	Peroxiredoxin-2 [OS=Homo sapiens]	12	139	23.8198	24.0086	24.8455	25.1392	25.366	23.6856	24.6948	24.8911	24.6797	24.4519	24.3677	24.5705	25.3249	24.8147	25.4451	24.7141
P19447	ERCC3	TFIIH basal transcription factor complex helicase XPB subunit [OS=Homo sapiens]	26	138	24.2976	24.158	24.2429	23.7635	23.3548	24.7673	24.0215	24.4052	23.7586	23.917	24.2019	24.135	23.5247	24.4769	23.6037	24.549
Q7L576-1	CYFIP1	cytoplasmic FMR1-interacting protein 1 [OS=Homo sapiens]	23	138	23.7118	23.9152	23.0979	24.2546	22.9906	23.6834	23.1305	23.9107	23.4323	23.1178	23.1971	22.7835	24.2108	23.807	23.5876	23.6155
Q9H4M9	EHD1	EH domain-containing protein 1 [OS=Homo sapiens]	21	138	24.1918	24.2255	23.9037	24.3841	22.9236	23.6612	23.1855	24.5984	23.7271	22.9745	23.1383	23.3724	24.5353	23.5973	23.8522	23.8345
Q10713	PMPCA	Mitochondrial-processing peptidase subunit alpha [OS=Homo sapiens]	16	138	24.8153	24.6345	23.6331	24.9683	23.0031	23.6701	23.6604	24.7882	23.2704	24.1478	24.1065	24.163	24.7702	23.571	24.3712	23.4124
P48594	SERPINB4	Serpin B4 [OS=Homo sapiens]	16	138	23.4154	22.6109	21.8961	22.0478	23.4448	21.8553	23.0313	22.3418	21.3824	20.9532	23.0081	21.6247	21.0605	19.4028	22.019	23.5367
Q96EP5	DAZAP1	DAZ-associated protein 1 [OS=Homo sapiens]	13	138	23.3486	23.8527	24.2905	23.8683	22.3612	24.5311	24.5457	25.6513	25.6259	24.8709	25.191	24.7883	23.799	23.7458	25.0014	25.8064
P52294	KPNA1	Importin subunit alpha-5 [OS=Homo sapiens]	12	138	24.0192	24.3491	24.1914	24.392	22.9241	24.2969	23.9843	24.4652	23.7951	23.911	24.2619	23.612	24.3263	23.9085	24.2114	24.3889
O60306	AQR	Intron-binding protein aquarius [OS=Homo sapiens]	38	137	23.9882	24.1144	25.2043	24.9256	24.5403	25.4139	23.8266	24.7897	24.6113	23.655	24.8962	24.6778	24.6875	24.7438	24.0399	25.5571
P21291	CSRP1	Cysteine and glycine-rich protein 1 [OS=Homo sapiens]	10	137	24.6728	25.2403	24.2212	25.4677	23.4775	23.9051	24.8095	25.7886	24.5294	24.4492	24.2446	24.1571	25.5845	23.6101	25.2812	24.3025
P13804-1	ETFA	Electron transfer flavoprotein subunit alpha, mitochondrial [OS=Homo sapiens]	11	137	24.3434	24.5809	23.7434	25.6481	24.0482	24.1298	24.2099	25.5676	23.8631	24.3334	27.3847	24.269	24.8481	23.9404	24.5624	24.2254
O95239-1	KIF4A	Chromosome-associated kinesin KIF4A [OS=Homo sapiens]	32	136	23.9417	24.4176	24.5617	24.1832	22.7014	24.4312	23.9459	24.1685	23.7619	23.0773	23.2947	23.0736	24.608	24.005	23.9859	24.1892
O00116	AGPS	Alkyldihydroxyacetonephosphate synthase, peroxisomal [OS=Homo sapiens]	21	136	23.7692	24.1087	23.4929	25.1176	23.3298	23.1331	23.7101	25.0899	23.7824	24.4097	24.0617	23.7953	24.588	22.8106	24.6733	23.4884
Q12904-1	AIMP1	aminoacyl tRNA synthase complex-interacting multifunctional protein 1 [OS=Homo sapiens]	14	136	25.0783	25.0084	24.3769	24.6588	24.2828	23.9665	24.5505	24.7388	23.5846	24.0174	23.7838	23.7215	25.0828	24.2446	24.74	23.8263
Q9P2K5-1	MYEF2	Myelin expression factor 2 [OS=Homo sapiens]	15	136	23.9782	24.0875	24.4177	23.7384	23.1893	24.7649	24.5303	24.5721	24.4935	24.306	24.6632	24.2693	23.5954	23.9715	24.2307	24.7781
P08758	ANXA5	annexin A5 [OS=Homo sapiens]	15	136	24.475	24.9007	23.7048	26.369	23.0241	23.5238	25.1533	26.6485	24.9906	24.8547	25.7436	24.7507	26.2263	23.8853	25.6848	25.0584
Q9UL40-1	ZNF346	Zinc finger protein 346 [OS=Homo sapiens]	11	136	23.6157	23.9437	23.6613	22.886	22.4888	24.2079	24.0439	24.2511	24.689	23.6307	23.904	23.4788	22.8656	22.9184	24.6247	24.3041
P00533-1	EGFR	epidermal growth factor receptor [OS=Homo sapiens]	23	135	24.2085	24.3096	23.3414	24.9562	23.562	24.0682	23.6955	24.6123	23.7667	23.8818	23.5619	23.8031	24.5378	23.3605	24.2345	24.029
Q70UQ0-4	IKBIP	Isoform 4 of Inhibitor of nuclear factor kappa-B kinase-interacting protein [OS=Homo sapiens]	16	135	24.8026	24.8906	24.328	25.4373	23.4325	24.6367	24.7704	25.5555	24.1287	24.6479	24.3917	24.4146	24.6633	23.457	25.0091	24.4875
O43175	PHGDH	D-3-phosphoglycerate dehydrogenase [OS=Homo sapiens]	17	135	24.545	24.7679	24.4905	24.8284	23.9123	24.1912	24.4512	25.2302	24.1941	24.2062	23.7764	24.3376	25.4093	23.9342	25.0934	23.946
P01834	IGKC	immunoglobulin kappa constant [OS=Homo sapiens]	5	135	23.4013	23.6316	24.1096	24.4697	24.7278	24.1523	23.8196	23.6136	23.7623	23.5862	24.4028	23.8577	23.9018	23.4261	24.5463	23.831
P13929-1	ENO3	Beta-enolase [OS=Homo sapiens]	6	135
Q13740-1	ALCAM	CD166 antigen [OS=Homo sapiens]	16	134	23.1358	23.7329	21.9301	25.3737	20.5314	22.4173	24.0543	25.3925	23.6472	24.5188	24.3249	23.7773	24.5933	21.434	24.5489	23.8044
P63167	DYNLL1	Dynein light chain 1, cytoplasmic [OS=Homo sapiens]	8	134	25.2859	25.3369	25.2542	24.6698	25.5487	25.3832	25.6461	25.2546	25.0586	25.3817	25.4704	25.0901	24.8805	25.5097	25.5408	25.6151
P46776	RPL27A	60S ribosomal protein L27a [OS=Homo sapiens]	7	134	27.0032	27.0673	26.8453	26.7261	25.7689	27.0761	26.61	27.1372	26.7687	26.7617	26.6719	26.6341	26.8774	26.7019	26.8538	27.1325
P09936	UCHL1	Ubiquitin carboxyl-terminal hydrolase isozyme L1 [OS=Homo sapiens]	13	133	24.1336	24.9015	23.5091	26.653	24.793	23.5004	25.0993	26.821	24.8469	25.3135	25.3449	24.9877	25.9357	25.6818	25.9577	25.0671
P61964	WDR5	WD repeat-containing protein 5 [OS=Homo sapiens]	14	133	24.2346	24.716	24.6738	24.7415	24.3327	24.5827	24.6676	24.9983	24.6994	24.8799	24.6388	24.5537	24.9119	24.709	25.0947	24.6865
Q9HD33-1	MRPL47	39S ribosomal protein L47, mitochondrial [OS=Homo sapiens]	11	133	24.8707	24.2576	23.6182	24.0107	22.9968	24.036	23.6376	24.1005	23.2515	23.8083	24.1659	24.1972	23.9563	23.7187	23.6538	23.8984
Q9GZR7	DDX24	ATP-dependent RNA helicase DDX24 [OS=Homo sapiens]	30	132	24.1313	24.0532	25.5669	24.0414	22.7739	25.8213	23.0066	24.7963	23.8838	23.3614	24.7919	24.5455	23.5135	23.9496	22.8201	25.7817
Q6UWP8-1	SBSN	Suprabasin [OS=Homo sapiens]	17	132	23.9781	23.6312	24.9009	24.7129	25.6424	24.4937	24.2533	24.2757	24.8192	24.3633	25.0059	24.7524	25.1501	24.6155	24.4713	24.5927
P78332	RBM6	RNA-binding protein 6 [OS=Homo sapiens]	25	132	23.8614	24.2203	24.4736	23.7487	22.6558	24.6508	24.5301	24.6007	24.4795	24.2727	24.8555	24.0517	23.2495	23.7528	24.3942	24.7591
P30086	PEBP1	phosphatidylethanolamine-binding protein 1 [OS=Homo sapiens]	12	132	23.594	24.0009	23.0221	25.5628	23.1458	23.329	24.0497	26.2609	24.3241	24.3447	24.4826	23.8894	25.3104	22.5417	25.4293	24.1483
P28370-1	SMARCA1	Probable global transcription activator SNF2L1 [OS=Homo sapiens]	22	132	21.397	21.9995	23.0917	22.1408	21.3834	23.1756	21.9721	22.4244	21.7771	20.8354	22.0796	21.7006	22.7583	22.2225	21.7052	23.0284
Q5SRD1	TIMM23B; LINC00843; LOC100652748	Putative mitochondrial import inner membrane translocase subunit Tim23B [OS=Homo sapiens]	5	132	25.45	25.3381	25.338	25.4993	25.6826	25.2628	25.7573	25.2544	25.2818	25.8337	25.3916	25.4838	25.2873	25.5078	25.584	25.269
P50914	RPL14	60S ribosomal protein L14 [OS=Homo sapiens]	6	132	25.6666	25.8317	26.1714	25.337	23.6628	26.5487	24.4331	26.5967	25.6226	24.9981	26.0899	25.9349	25.3363	24.7619	24.9062	26.8229
Q14669-2	TRIP12	Isoform 2 of E3 ubiquitin-protein ligase TRIP12 [OS=Homo sapiens]	27	131	23.909	24.1312	23.8024	23.8462	21.661	24.0292	23.7657	24.0271	23.679	23.5547	23.7463	24.047	23.3102	23.246	23.6684	23.9711
Q9BVJ6-1	UTP14A	U3 small nucleolar RNA-associated protein 14 homolog A [OS=Homo sapiens]	23	131	23.3821	23.3215	24.4505	22.8239	22.2083	24.8125	22.979	23.994	23.1923	22.9806	24.1892	23.4306	23.1634	23.9011	22.8191	24.6536
Q6RFH5-1	WDR74	WD repeat-containing protein 74 [OS=Homo sapiens]	16	131	23.0377	23.2101	25.1113	23.2306	23.0318	25.3917	23.2	24.8782	24.1474	23.7847	24.7528	24.2105	23.372	24.1051	23.2919	25.1349
Q9NXE4-1	SMPD4	Sphingomyelin phosphodiesterase 4 [OS=Homo sapiens]	20	131	23.8441	23.982	24.1416	23.8309	23.4154	24.3229	23.8093	23.9278	23.714	24.3818	24.0971	24.3328	23.9457	24.053	23.7373	24.1108
O15372	EIF3H	Eukaryotic translation initiation factor 3 subunit H [OS=Homo sapiens]	15	131	24.3695	24.8785	23.9319	25.3434	23.0394	24.0352	24.5668	25.4497	24.5584	24.7173	24.6978	24.3856	25.0776	23.5534	25.3558	25.2512
P49757	NUMB	Protein numb homolog [OS=Homo sapiens]	19	130	24.1734	24.3728	24.362	24.0052	23.7804	24.7048	24.1042	25.0502	25.2027	24.5238	24.1549	24.4138	23.8324	23.1694	23.9825	23.9312
Q9BWF3-1	RBM4	RNA-binding protein 4 [OS=Homo sapiens]	13	130	24.8281	24.7109	24.6793	24.9589	23.6172	24.7581	24.4431	25.3619	24.4183	24.3816	24.8719	24.3992	24.5195	24.316	24.0418	24.7151
Q9UIG0	BAZ1B	Tyrosine-protein kinase BAZ1B [OS=Homo sapiens]	43	129	23.8053	23.506	25.8017	23.508	23.3708	25.9714	23.4917	24.9573	23.9134	23.6355	25.1388	24.6696	23.6856	24.5186	22.9746	25.8346
O95433	AHSA1	activator of 90 kDa heat shock protein ATPase homolog 1 [OS=Homo sapiens]	17	129	25.2584	25.2085	24.4774	25.2768	24.6678	24.6851	24.6613	25.2186	24.2268	24.6219	24.2988	24.579	25.6663	24.8512	25.1513	24.6631
Q9Y221-1	NIP7	60S ribosome subunit biogenesis protein NIP7 homolog [OS=Homo sapiens]	9	129	23.5764	23.6148	25.1309	23.9427	23.6933	25.8854	23.7998	25.0694	24.2051	23.8049	25.1873	24.5486	24.0767	24.834	23.1755	26.0113
P01876	IGHA1	immunoglobulin heavy constant alpha 1 [OS=Homo sapiens]	11	129	24.4676	24.7982	25.8267	24.8867	26.5729	25.7749	25.309	24.7485	25.0464	24.7961	25.6834	25.4497	25.71	24.4972	26.1981	25.4042
P30084	ECHS1	Enoyl-CoA hydratase, mitochondrial [OS=Homo sapiens]	10	129	24.0099	24.2404	23.243	25.5884	23.9798	23.9384	24.3207	25.4326	23.9259	24.6295	24.7443	24.546	24.7638	23.4951	24.6119	23.8073
P55769	NHP2L1; SNU13	NHP2-like protein 1 [OS=Homo sapiens]	7	129	24.3948	24.4862	26.4764	24.6431	24.1059	26.6799	24.7007	25.7716	25.3511	24.6209	25.5896	25.2975	24.8504	25.5728	24.0433	26.7849
Q07157	TJP1	Tight junction protein ZO-1 [OS=Homo sapiens]	28	128	23.4501	23.9468	24.1238	23.9809	23.5463	24.845	23.7419	24.6219	23.9128	23.8082	23.5945	23.0754	24.1193	23.9211	24.106	24.3254
P49916-1	LIG3	DNA ligase 3 [OS=Homo sapiens]	22	128	23.4053	23.8816	24.4763	23.9922	22.8581	25.1709	23.7092	24.5475	24.3179	23.4319	23.8686	23.6367	23.8916	24.4768	23.891	24.6989
O75306-1	NDUFS2	NADH dehydrogenase [ubiquinone] iron-sulfur protein 2, mitochondrial [OS=Homo sapiens]	15	128	25.3075	25.3525	24.4821	25.4838	25.0473	24.6143	24.8844	25.0585	24.552	25.1123	24.5704	24.9058	25.0686	25.0321	24.9124	24.4215
Q5JWF2-1	GNAS	Guanine nucleotide-binding protein G(S) subunit alpha isoforms XLas [OS=Homo sapiens]	16	128	23.728	23.8292	23.4342	23.4877	22.1166	24.8088	24.9047	25.5107	25.2934	24.4933	24.4456	24.1673	23.441	23.3175	23.862	25.1443
Q9NW13-1	RBM28	RNA-binding protein 28 [OS=Homo sapiens]	23	127	24.4828	24.7216	26.0787	25.0939	25.2323	26.244	24.6836	25.4248	25.1522	24.5154	25.6099	25.2653	24.4793	24.661	24.3358	26.4559
Q9BZK7	TBL1XR1	F-box-like/WD repeat-containing protein TBL1XR1 [OS=Homo sapiens]	14	127	25.6718	25.717	25.589	25.6007	25.3756	25.3579	25.6278	25.5609	25.6673	25.4305	25.7427	25.4705	25.4904	25.4392	25.5882	25.357
Q8TB72-3	PUM2	Isoform 3 of Pumilio homolog 2 [OS=Homo sapiens]	15	127	24.7057	25.013	24.4462	22.8489	24.9215	23.1317	24.7539	24.7886	24.9237	24.8764	24.7956	24.9593	25.1739	25.2282	25.0203	24.5593
Q96I25	RBM17	Splicing factor 45 [OS=Homo sapiens]	14	127	24.0657	24.4094	25.1135	24.2989	23.7746	25.2854	24.0993	24.7907	24.1912	23.9203	24.8082	24.3911	24.041	24.6055	23.8328	25.5159
Q969G5	PRKCDBP; CAVIN3	Caveolae-associated protein 3 [OS=Homo sapiens]	10	127	25.2119	25.1757	25.1763	24.7463	24.409	25.9838	24.0482	25.4187	24.8064	24.0972	24.533	24.3476	24.8631	25.1634	23.9937	25.3525
P13073	COX4I1	Cytochrome c oxidase subunit 4 isoform 1, mitochondrial [OS=Homo sapiens]	8	127	24.616	24.9973	24.0327	25.9301	24.4973	24.4795	24.8012	25.7268	24.2831	25.0634	24.7977	24.7955	24.9869	24.3654	24.9893	24.3483
Q9NV06	DCAF13	DDB1- and CUL4-associated factor 13 [OS=Homo sapiens]	14	126	23.3561	23.573	24.953	23.6277	23.2299	25.2678	23.42	24.5604	24.093	23.2863	24.9062	24.0178	23.7458	24.4007	23.0989	25.0612
P01040	CSTA	Cystatin-A [OS=Homo sapiens]	9	126	24.9398	24.6588	25.6216	25.7365	27.3595	25.769	25.163	24.7396	25.4103	25.0361	25.4752	25.7669	25.5149	25.5096	25.1093	25.6274
Q15025	TNIP1	TNFAIP3-interacting protein 1 [OS=Homo sapiens]	27	125	27.7459	27.7165	27.0078	21.8642	23.216	22.1962	25.5086	25.1588	25.2554	25.2604	24.6783	25.3423	22.654	22.5134	22.4921	22.6086
O60216	RAD21	Double-strand-break repair protein rad21 homolog [OS=Homo sapiens]	20	125	23.5849	23.7932	24.8638	23.7968	22.7172	24.9287	22.9818	24.4515	23.6027	23.2247	24.2681	23.7701	23.7398	24.1249	22.7091	24.9315
Q9NR12-1	PDLIM7	PDZ and LIM domain protein 7 [OS=Homo sapiens]	12	125	24.5096	24.7103	24.2949	24.8703	25.1816	25.1426	24.6609	24.7496	24.7538	24.9397	24.5689	24.5722	25.1174	25.0177	24.842	24.9756
O94776	MTA2	Metastasis-associated protein MTA2 [OS=Homo sapiens]	19	125	24.9852	24.949	24.6864	24.7688	22.9809	24.8656	23.3541	24.7498	23.3968	23.8091	24.0506	24.2434	24.8772	24.0889	23.9887	24.7353
P28074-1	PSMB5	proteasome subunit beta type-5 [OS=Homo sapiens]	11	125	24.4607	24.9631	24.5805	25.6413	24.4663	24.1713	24.8496	25.5557	24.3813	25.0196	24.8319	24.3577	25.5013	24.1432	25.408	24.1745
Q8WVX9	FAR1	Fatty acyl-CoA reductase 1 [OS=Homo sapiens]	17	125	24.6856	24.7141	24.3149	24.6568	24.455	24.2334	24.8647	24.686	24.542	24.7346	24.5607	24.8307	24.827	24.5278	24.7028	24.3849
Q13247	SRSF6	Serine/arginine-rich splicing factor 6 [OS=Homo sapiens]	10	125	23.2695	23.6241	24.0232	23.7494	22.5822	24.5092	23.4779	24.5958	23.7461	23.8626	24.6105	24.0757	23.51	23.1901	23.4739	24.7618
P08473	MME	Neprilysin [OS=Homo sapiens]	22	124	23.1132	23.4323	23.5094	22.9099	22.6975	24.9534	24.6284	25.2355	24.9744	23.7586	23.7995	23.6248	22.391	22.6728	23.5149	24.9632
O43592	XPOT	Exportin-T [OS=Homo sapiens]	22	124	23.5186	23.767	22.8013	24.0197	22.4296	22.6224	23.5052	23.9247	23.0067	23.4219	22.6568	22.9767	24.2507	23.5117	24.0069	22.9322
P20339	RAB5A	Ras-related protein Rab-5A [OS=Homo sapiens]	11	124	24.7162	24.6116	23.8744	25.5833	23.3895	23.9722	24.113	25.2302	23.9193	24.6717	24.4713	24.0452	25.0209	23.7583	24.7456	24.0702
Q15645	TRIP13	Pachytene checkpoint protein 2 homolog [OS=Homo sapiens]	12	124	23.3264	23.5603	22.8263	23.6877	22.9487	22.9226	23.2912	23.7598	22.7601	23.1118	22.6626	22.7803	24.0531	23.4199	23.7337	22.7042
P61626	LYZ	lysozyme c [OS=Homo sapiens]	9	124	26.5752	25.6808	26.3125	27.0812	27.8931	26.7627	26.7832	25.8876	26.1086	25.8815	26.7044	26.5655	26.6912	25.5742	26.7965	26.3098
O95299	NDUFA10	NADH dehydrogenase [ubiquinone] 1 alpha subcomplex subunit 10, mitochondrial [OS=Homo sapiens]	12	124	25.9451	26.103	25.9398	26.3755	27.6785	25.6585	25.9018	26.01	26.14	25.9464	27.3177	25.9792	26.7935	26.2674	25.9135	25.9864
Q99714-1	HSD17B10	3-hydroxyacyl-CoA dehydrogenase type-2 [OS=Homo sapiens]	15	123	23.7538	24.8724	23.2341	24.968	23.3235	24.0587	24.1043	24.6959	23.3517	24.2488	24.3979	24.3401	24.4132	23.1572	24.6596	23.9323
Q7Z739	YTHDF3	YTH domain-containing family protein 3 [OS=Homo sapiens]	14	123	22.5515	22.8451	22.7476	22.5504	22.647	22.2753	23.1676	23.1533	23.578	22.9934	23.0571	22.8524	22.9763	22.1323	23.7747	23.0356
P50552	VASP	Vasodilator-stimulated phosphoprotein [OS=Homo sapiens]	14	123	24.7369	24.5812	23.6677	24.7543	22.701	23.3146	23.0556	24.8526	23.0324	22.7704	23.1375	23.0121	25.0255	23.2707	24.2022	23.2541
O75494-3	SRSF10; LOC100996657	Isoform 3 of Serine/arginine-rich splicing factor 10 [OS=Homo sapiens]	10	123	24.0737	23.9418	25.1491	23.8398	22.8326	25.5687	24.0159	24.7605	24.5558	24.0517	25.1518	24.6278	23.5574	24.4842	23.462	25.7243
Q86U42-1	PABPN1	polyadenylate-binding protein 2 [OS=Homo sapiens]	11	123	24.1061	23.928	25.0739	24.2899	23.2469	25.2235	23.7511	24.9046	24.3588	23.9565	24.6417	24.4856	24.2107	24.6264	23.8986	25.4216
P62318	SNRPD3	small nuclear ribonucleoprotein sm d3 [OS=Homo sapiens]	6	123	25.3534	25.4899	26.419	25.7458	25.0293	26.6569	25.0825	26.1635	25.4428	25.2686	26.0736	25.6778	25.6069	25.1867	24.974	26.662
P61006	RAB8A	Ras-related protein Rab-8A [OS=Homo sapiens]	11	123	24.0575	24.2555	23.3158	25.2609	23.4688	23.4553	23.6174	25.1989	23.5574	23.9478	23.8586	23.8566	24.8417	23.2891	25.2196	24.315
O75616-1	ERAL1	GTPase Era, mitochondrial [OS=Homo sapiens]	11	123	23.8571	23.9906	22.9885	23.7651	23.3405	23.5543	23.4833	23.7592	23.4958	23.4905	22.6933	23.0529	23.324	23.5024	23.3428	22.9821
P53680	AP2S1	AP-2 complex subunit sigma [OS=Homo sapiens]	7	123	25.4688	25.5263	25.0396	25.0735	24.3974	25.8795	25.4287	25.7756	25.5257	25.2404	25.1025	25.3546	25.1971	25.6862	25.2368	25.3813
Q5QJE6	DNTTIP2	Deoxynucleotidyltransferase terminal-interacting protein 2 [OS=Homo sapiens]	19	122	22.5458	22.9631	24.948	22.7444	22.1199	25.4402	22.3433	24.5542	24.1989	22.28	24.7591	23.4639	23.3101	24.0283	21.8375	25.4554
P05455	SSB	Lupus La protein [OS=Homo sapiens]	23	122	24.8314	24.8158	23.9465	25.127	22.3871	23.572	23.5983	25.1384	23.7447	23.6747	23.8596	23.8076	25.1339	23.2587	24.8955	23.6474
P17655-1	CAPN2	Calpain-2 catalytic subunit [OS=Homo sapiens]	16	122	24.4657	24.5907	23.5991	24.8253	22.855	23.5602	23.9339	24.8966	23.2316	23.5481	23.3732	23.7675	24.8688	23.8528	24.3187	23.4042
O75152	ZC3H11A	Zinc finger CCCH domain-containing protein 11A [OS=Homo sapiens]	20	122	23.5087	23.6714	24.5441	23.7435	22.3835	24.6015	23.3436	24.3088	23.9198	23.3179	24.3915	23.9331	23.3537	23.6091	23.6885	24.7324
Q9P2K5-2	MYEF2	Isoform 2 of Myelin expression factor 2 [OS=Homo sapiens]	15	122	18.5039		19.2387			19.0972		18.8743	18.5895			18.4064				21.1287
O43615	TIMM44	Mitochondrial import inner membrane translocase subunit TIM44 [OS=Homo sapiens]	15	122	24.7493	24.635	23.1748	24.7817	23.3413	23.1161	23.5156	24.157	23.6595	23.5239	23.3934	24.2153	24.6282	23.974	23.7655	23.4385
O75323-1	GBAS; NIPSNAP2	Protein NipSnap homolog 2 [OS=Homo sapiens]	10	122	24.8694	24.9224	24.3961	25.3477	25.0341	25.1929	24.7574	24.6556	24.7212	25.706	25.522	25.6862	24.489	24.5843	24.3548	24.4708
Q9BQ48	MRPL34	39S ribosomal protein L34, mitochondrial [OS=Homo sapiens]	5	122	25.8337	25.7368	25.5799	25.7984	25.8408	25.9176	26.0386	25.3975	25.5018	26.2017	26.235	26.1769	25.3729	26.0273	25.3071	25.6372
P49736	MCM2	DNA replication licensing factor mcm2 [OS=Homo sapiens]	24	121	23.5621	24.0625	22.8472	25.0097	21.3323	22.6469	23.2135	24.9458	23.1716	23.8184	23.8015	23.6664	24.8287	22.3932	24.6058	23.5603
Q01469	FABP5	Fatty acid-binding protein, epidermal [OS=Homo sapiens]	12	121	24.5769	24.4674	25.6743	25.6533	26.1976	26.0137	25.0461	24.9476	25.0028	25.0236	26.3982	25.1038	25.2542	24.47	25.3943	25.3378
Q9C0J8	WDR33	pre-mRNA 3' end processing protein WDR33 [OS=Homo sapiens]	20	121	23.2394	23.2844	24.3992	23.1444	22.4922	24.6527	23.2714	24.3943	23.5842	23.0032	24.3229	23.3973	23.443	23.4449	23.2515	24.8864
P05534	HLA-A	HLA class I histocompatibility antigen, A-24 alpha chain [OS=Homo sapiens]	10	121	19.8657	19.872	19.2656	20.6355	19.5668	18.9292	19.6958	20.6882	19.3664	19.9941	19.6333	20.1566	20.1763	19.0614	20.0042	19.2334
P49959	MRE11A; MRE11	Double-strand break repair protein MRE11 [OS=Homo sapiens]	17	121	23.9114	24.2136	23.1802	24.0102	23.1869	23.692	23.3008	23.976	23.1483	23.7048	23.7247	22.8639	23.6364	23.3935	23.5081	23.401
P61326-2	MAGOH	Isoform 2 of Protein mago nashi homolog [OS=Homo sapiens]	9	121						18.8318	20.2237		17.3533	20.4495	17.0004	17.6784		19.0178	17.3213
O75439	PMPCB	mitochondrial-processing peptidase subunit beta [OS=Homo sapiens]	17	121	25.1739	24.9703	24.5447	25.1784	24.0695	23.8603	24.081	24.975	23.6372	24.2938	23.8617	24.2181	25.2934	24.8459	24.8252	23.9153
Q8IUF8	MINA; RIOX2	ribosomal oxygenase 2 [OS=Homo sapiens]	13	121	23.5947	23.985	23.9821	24.2432	23.2659	23.7647	23.9699	24.4509	23.6496	23.5821	23.6821	23.4596	23.8663	23.7113	23.8756	23.9464
Q9BRQ8-1	AIFM2	Apoptosis-inducing factor 2 [OS=Homo sapiens]	12	121	24.824	24.3781	23.9546	24.6851	24.2874	24.4049	24.1723	24.5363	23.8093	24.3192	23.9028	24.2931	24.6935	24.774	24.6717	24.4216
Q96A35	MRPL24	39S ribosomal protein L24, mitochondrial [OS=Homo sapiens]	9	121	24.4769	24.454	23.7375	24.4763	24.2258	24.6892	24.3705	24.3369	24.2986	24.5454	25.0078	24.0961	24.1564	23.987	24.1959	24.7461
Q7KZ85	SUPT6H	transcription elongation factor spt6 [OS=Homo sapiens]	42	120	22.6811	22.9264	25.131	23.7052	23.9109	25.2615	22.9887	24.5837	23.5125	23.3815	24.7949	24.0983	23.5642	23.6653	22.5462	25.4838
O96008	TOMM40	Mitochondrial import receptor subunit TOM40 homolog [OS=Homo sapiens]	11	120	24.1682	24.1623	22.9662	25.3959	23.7109	23.9867	24.5771	25.3103	24.2479	24.9371	24.7919	24.6673	23.9685	24.1076	24.6971	24.248
Q8IWS0-1	PHF6	PHD finger protein 6 [OS=Homo sapiens]	14	120	23.3563	24.0124	23.9571	24.0471	22.4184	24.2392	23.3212	24.1954	23.9453	23.2187	23.8202	23.5865	24.1305	23.9698	23.9865	24.3122
Q01081	U2AF1; LOC102724594; U2AF1L5	Splicing factor U2AF 35 kDa subunit [OS=Homo sapiens]	8	120	25.1806	25.3192	25.5626	25.0036	24.5175	25.9374	24.4189	25.2747	24.7917	24.6871	25.4814	24.9041	25.1635	24.9582	24.5288	26.0086
Q96SB4-2	SRPK1	SRSF protein kinase 1 [OS=Homo sapiens]	16	120	23.6003	23.9076	23.7796	23.6695	22.8368	24.2636	23.9351	24.4747	24.227	23.9325	23.9445	23.7753	23.6388	23.738	24.1198	24.3525
P09001	MRPL3	39S ribosomal protein L3, mitochondrial [OS=Homo sapiens]	11	120	24.6916	24.4981	23.5618	24.4248	23.8282	24.1246	23.9899	24.273	23.8214	24.0751	23.8305	23.6827	24.1298	23.6544	24.0351	23.7567
P08579	SNRPB2	U2 small nuclear ribonucleoprotein B'' [OS=Homo sapiens]	10	120	25.5476	25.6025	26.2158	25.7357	25.0493	26.4602	25.0536	25.9578	25.4176	25.2471	25.9298	25.615	25.2983	25.3646	25.2307	26.4503
P25788-1	PSMA3	Proteasome subunit alpha type-3 [OS=Homo sapiens]	10	120	24.8132	25.1312	24.3987	25.8256	24.3115	24.2285	24.7472	25.8292	24.6276	24.9906	24.5613	24.8924	25.6698	24.2556	25.1278	24.6156
P62314	SNRPD1	Small nuclear ribonucleoprotein Sm D1 [OS=Homo sapiens]	4	120	25.1831	25.1746	26.2194	25.1733	24.5464	26.6828	25.0319	25.8046	25.1086	25.0853	26.1946	25.2572	24.899	24.9876	24.8107	26.6265
P52789	HK2	Hexokinase-2 [OS=Homo sapiens]	21	119	23.1089	23.5408	22.4699	23.861	22.0108	22.4717	22.196	23.895	22.7351	23.2041	23.0833	22.7958	23.4606	22.6424	23.5106	22.6508
P22735	TGM1	Protein-glutamine gamma-glutamyltransferase K [OS=Homo sapiens]	20	119	23.7094	22.897	24.8525	24.6534	25.4959	23.5468	23.8628	23.963	24.4737	23.2576	24.3342	24.2448	24.3286	23.6566	24.1846	24.8459
Q9H7B2	RPF2	Ribosome production factor 2 homolog [OS=Homo sapiens]	13	119	24.1456	24.0536	25.4112	24.2905	23.488	25.5904	23.9959	25.2697	24.2869	24.0823	25.1623	24.4725	24.3321	24.4626	23.39	25.7561
P52209	PGD	6-phosphogluconate dehydrogenase, decarboxylating [OS=Homo sapiens]	14	119	24.5251	24.8524	23.4001	25.8777	22.6411	23.2955	24.4327	25.8771	23.9492	24.7049	24.7635	24.4033	25.6466	23.7963	25.3367	24.1715
Q9Y4P3	TBL2	Transducin beta-like protein 2 [OS=Homo sapiens]	16	119	24.5751	24.5725	23.4827	24.6839	23.5172	24.2362	24.0437	24.5342	23.707	24.2021	23.9221	24.0671	24.7568	24.6846	24.0815	24.1251
P63220	RPS21	40S ribosomal protein S21 [OS=Homo sapiens]	8	119	24.061	24.6196	23.5383	25.7349	23.2193	23.7229	24.4932	26.1291	24.7103	24.5819	24.7302	24.5879	25.4708	23.6367	25.4515	24.52
Q9Y446	PKP3	Plakophilin-3 [OS=Homo sapiens]	18	119	24.4608	24.5941	24.9042	24.4177	24.2595	24.5383	24.7483	24.5777	24.6325	24.84	24.7054	24.3921	24.4975	24.6562	24.3856	24.5096
P13861	PRKAR2A	cAMP-dependent protein kinase type II-alpha regulatory subunit [OS=Homo sapiens]	15	119	24.3277	24.635	24.3486	24.8987	22.618	23.6551	23.8763	24.4738	23.6036	23.8358	23.6277	23.864	24.8866	23.9207	24.3269	23.6877
Q9Y3C1	NOP16	nucleolar protein 16 [OS=Homo sapiens]	7	119	24.1171	24.302	25.2601	24.1242	23.7433	25.4802	24.2925	24.8316	24.3496	24.1644	25.1164	24.3426	24.1372	24.1991	23.7697	25.5825
Q96TA1	FAM129B	Niban-like protein 1 [OS=Homo sapiens]	20	118	23.9855	24.364	23.3325	24.7864	23.5105	23.2219	23.7529	25.0615	23.4582	23.778	23.8412	23.5723	24.6912	23.5238	24.5139	23.5396
Q9NNW5	WDR6	WD repeat-containing protein 6 [OS=Homo sapiens]	19	118	23.6762	25.2096	23.4984	24.0784	22.9162	23.8114	24.6388	24.3595	23.8818	23.7298	23.6127	23.6422	24.0219	23.9134	24.0334	24.0425
P07858	CTSB	Cathepsin B [OS=Homo sapiens]	8	118	24.3231	24.5918	23.904	26.1702	24.1894	24.2035	24.5077	26.0533	24.3511	24.8169	24.9334	24.622	25.3972	23.6084	25.2437	24.6616
Q8TB72-1	PUM2	pumilio homolog 2 [OS=Homo sapiens]	15	118	17.1259	17.6684	18.1277	17.2833	19.3574				18.581							19.1006
P11177	PDHB	Pyruvate dehydrogenase E1 component subunit beta, mitochondrial [OS=Homo sapiens]	13	118	23.9014	24.181	23.6078	25.0357	23.5102	23.7572	24.0329	25.3642	23.7679	24.4484	24.0666	24.0036	24.3279	24.3586	24.8389	23.5529
Q14192	FHL2	Four and a half LIM domains protein 2 [OS=Homo sapiens]	14	118	23.8842	24.3575	24.0067	24.3729	23.4518	24.1689	23.6131	24.3817	23.6979	23.8495	23.7818	23.6945	24.6979	24.0797	24.3116	23.8642
P14324	FDPS	Farnesyl pyrophosphate synthase [OS=Homo sapiens]	8	118	24.2392	24.1196	23.0168	24.7742	22.5493	22.4662	23.5735	24.9524	23.2916	23.4821	23.613	23.3124	24.8064	22.8148	24.4077	23.0134
P81605-2	DCD	Isoform 2 of Dermcidin [OS=Homo sapiens]	9	118	27.4462	27.5096	27.8249	27.5439	28.5649	27.09	27.4392	27.1424	27.3944	26.8647	26.8373	26.8282	27.6295	27.1855	27.0917	25.8993
P51153	RAB13	Ras-related protein Rab-13 [OS=Homo sapiens]	10	118	24.0955	24.1349	23.5885	24.8343	23.763	23.7745	24.2116	24.7185	23.8267	24.357	24.1672	24.1691	24.2657	23.6995	24.2463	23.8127
Q9Y4C8	RBM19	Probable RNA-binding protein 19 [OS=Homo sapiens]	28	117	22.8293	22.5534	24.9186	22.5537	22.0018	25.1476	22.867	24.5938	23.8667	23.1315	24.5722	23.8302	23.2225	23.7231	22.4017	25.2391
Q5JRX3	PITRM1	Presequence protease, mitochondrial [OS=Homo sapiens]	21	117	24.2011	23.9892	23.3352	25.591	23.6707	24.5538	23.2685	25.4968	24.4389	24.5536	24.5784	24.4451	24.6315	24.4494	24.1507	24.3016
P17858-1	PFKL	ATP-dependent 6-phosphofructokinase, liver type [OS=Homo sapiens]	17	117	23.318	23.4799	22.17	23.1107	23.1428	22.1567	23.6345	22.9964	22.2394	23.7464	22.4644	22.9494	23.2163	23.53	23.3961	22.5678
Q9BTC0	DIDO1	Death-inducer obliterator 1 [OS=Homo sapiens]	24	117	24.0932	24.4291	24.2623	24.1466	22.7829	24.4909	23.4923	24.2714	23.9025	23.4793	23.9962	23.7068	23.3562	23.4832	23.97	24.2753
Q9BZZ5-2	API5	Isoform 2 of Apoptosis inhibitor 5 [OS=Homo sapiens]	20	117	24.1264	24.5974	23.7211	25.2024	24.198	23.4201	23.7175	25.47	24.0105	24.0562	24.2303	23.81	25.0957	23.4064	24.6835	23.9317
Q9Y4K0	LOXL2	Lysyl oxidase homolog 2 [OS=Homo sapiens]	19	117	24.2905	24.4234	23.5128	24.3757	23.0583	23.5465	24.088	24.4529	23.8914	24.0824	24.0015	23.8257	24.3444	23.6194	24.1059	23.4263
Q13045-1	FLII	protein flightless-1 homolog [OS=Homo sapiens]	21	117	24.4104	24.6352	24.3751	24.6847	24.2851	24.4375	24.6494	24.6704	24.5162	24.3663	24.1988	24.199	24.8789	24.4719	24.843	24.2011
Q9Y277	VDAC3	Voltage-dependent anion-selective channel protein 3 [OS=Homo sapiens]	8	117	23.3164	23.4931	22.5307	24.5231	23.1933	23.2244	23.9376	24.6683	23.2846	24.247	24.4748	23.8932	22.9886	22.9679	23.8029	23.6988
O14776-1	TCERG1	Transcription elongation regulator 1 [OS=Homo sapiens]	19	117	23.737	23.8844	24.0229	24.1723	22.3829	24.1426	23.3779	24.4648	23.0945	23.4792	23.5512	23.2196	24.5074	23.4549	23.7648	24.1602
P22234	PAICS	multifunctional protein ADE2 [OS=Homo sapiens]	15	117	24.4673	24.5762	23.8325	25.2492	23.4849	23.4327	24.194	25.4454	24.2119	24.1727	24.0164	23.8149	25.1628	23.6044	25.067	24.0007
Q02338	BDH1	D-beta-hydroxybutyrate dehydrogenase, mitochondrial [OS=Homo sapiens]	13	117	24.2086	23.9681	23.391	24.0828	23.9866	23.7029	24.1333	23.5857	23.5188	24.3776	23.7613	24.022	24.0928	24.0255	23.7967	23.2493
Q96GA3	LTV1	protein LTV1 homolog [OS=Homo sapiens]	14	117	23.2671	23.858	22.6828	22.4797	22.049	22.9742	24.213	24.1535	24.4354	23.8077	23.5687	23.5067	22.823	22.7614	24.1635	24.16
Q96C19	EFHD2	EF-hand domain-containing protein D2 [OS=Homo sapiens]	13	117	24.2982	24.2704	24.6717	24.6795	23.7829	26.0146	24.8358	26.1826	25.4879	24.9312	25.3836	24.8268	24.1418	24.5484	24.37	26.0607
P67870	CSNK2B	Casein kinase II subunit beta [OS=Homo sapiens]	7	117	23.7689	23.6969	23.8616	23.6452	23.0313	23.9016	23.7253	24.1448	23.5664	23.4416	23.4356	22.986	23.8621	23.3813	23.9983	24.0279
Q02978	SLC25A11	Mitochondrial 2-oxoglutarate/malate carrier protein [OS=Homo sapiens]	10	117	23.9691	23.9811	23.2826	24.3924	23.6163	23.1991	24.1127	24.1898	23.529	24.0491	23.9639	23.8964	23.953	23.7411	23.7662	23.6603
P05109	S100A8	Protein S100-A8 [OS=Homo sapiens]	9	117	25.6307	24.4734	25.4672	25.6608	26.6412	24.4609	25.3579	25.1132	24.3906	24.5856	25.8781	24.9997	24.9276	25.0763	25.2923	26.1113
O14744	PRMT5	Protein arginine N-methyltransferase 5 [OS=Homo sapiens]	20	116	23.7331	24.1033	23.8325	24.3983	23.1056	23.9501	24.1987	24.6479	24.2896	23.6241	23.5932	23.4168	24.5662	23.6741	24.6537	24.3436
Q8IYB3	SRRM1	Serine/arginine repetitive matrix protein 1 [OS=Homo sapiens]	14	116	24.8013	24.829	24.9725	24.6781	24.3908	25.3959	24.8296	24.8579	24.6723	24.8875	25.3918	25.0044	24.2763	24.5015	24.4079	25.3259
P43304	GPD2	Glycerol-3-phosphate dehydrogenase, mitochondrial [OS=Homo sapiens]	26	116	23.6981	23.8966	24.9849	24.9029	22.5426	21.8996	23.6722	24.996	23.09	25.4597	23.9244	23.7503	24.4874	22.4359	24.1142	23.0556
P37837	TALDO1	Transaldolase [OS=Homo sapiens]	16	116	26.3048	25.6555	25.1685	26.8568	25.9295	24.1397	25.3903	26.6579	25.1191	25.627	25.2264	26.0582	26.8168	24.4782	26.4992	25.9201
O75521	ECI2	Enoyl-CoA delta isomerase 2, mitochondrial [OS=Homo sapiens]	10	116	24.7739	25.0161	24.8074	25.0122	25.8857	24.672	24.6796	24.6994	25.0118	25.1735	24.2976	25.1191	25.4538	25.2053	24.5697	24.4557
Q07020	RPL18	60S ribosomal protein L18 [OS=Homo sapiens]	8	116	25.4367	25.609	25.2379	25.1608	24.2196	25.1405	24.9309	25.3407	24.6197	24.4805	25.141	24.7618	25.2994	24.7199	25.0399	25.3947
O60610-1	DIAPH1	Protein diaphanous homolog 1 [OS=Homo sapiens]	25	115	24.243	24.3908	23.3241	24.4372	23.136	23.7337	23.2597	24.4895	23.0618	23.1892	23.0784	22.921	24.8044	23.2628	24.1541	23.0236
Q9UHD8-1	SEPT9	Septin-9 [OS=Homo sapiens]	21	115	24.7866	24.9285	23.8844	25.0823	22.7722	23.5653	23.5992	24.9359	23.4764	23.4609	23.3633	22.9793	25.0905	23.9571	24.6942	23.4915
P36776	LONP1	Lon protease homolog, mitochondrial [OS=Homo sapiens]	22	115	24.5055	24.3827	23.8676	24.8989	23.2063	24.1136	23.7862	24.4107	23.6359	23.9917	23.9356	23.5597	24.2053	23.5692	24.0416	24.1956
P43490	NAMPT	nicotinamide phosphoribosyltransferase [OS=Homo sapiens]	17	115	23.9759	24.251	23.6178	25.1116	23.9808	23.9044	24.5091	25.342	24.0982	24.913	24.4917	24.4805	24.5976	23.8155	24.9213	24.3629
P09211	GSTP1	Glutathione S-transferase P [OS=Homo sapiens]	12	115	23.7589	24.1384	23.5054	25.3436	22.2713	21.9756	24.1577	25.6526	23.7651	24.1083	24.351	23.4159	24.9841	22.4406	25.1571	23.7167
Q9NRX1	PNO1	RNA-binding protein pno1 [OS=Homo sapiens]	11	115	23.4377	23.4658	24.2754	23.6955	22.6399	24.5348	23.4745	24.5719	24.0912	23.4883	24.1436	23.8831	23.6258	23.6579	23.6529	24.8559
O43824	GTPBP6	Putative GTP-binding protein 6 [OS=Homo sapiens]	14	115	24.2521	24.2071	23.7427	23.975	23.5376	23.7656	23.7434	24.0033	23.6917	23.6271	23.7437	23.6865	23.7129	23.7446	23.5547	23.7531
O60684	KPNA6	Importin subunit alpha-7 [OS=Homo sapiens]	11	115	21.0168	21.4532	20.9355	21.8447	19.9863	21.5597	20.3502	22.123	20.5043	20.3397	21.3392	20.3747	21.6505	20.8151	20.7561	21.0707
Q99519	NEU1	sialidase-1 [OS=Homo sapiens]	9	115	24.7924	25.024	24.7935	24.1532	23.306	24.7589	24.4266	24.7628	24.8835	24.3676	24.6038	24.4266	23.6556	22.732	24.6442	24.5721
Q5JTH9-1	RRP12	RRP12-like protein [OS=Homo sapiens]	24	114	24.2759	24.1346	25.2895	24.3128	23.6246	25.4231	23.8556	25.1341	24.3582	23.9153	24.9061	24.6388	23.8205	24.5935	23.8858	25.5268
Q99798	ACO2	Aconitate hydratase, mitochondrial [OS=Homo sapiens]	21	114	23.8468	24.2318	22.9285	25.3168	21.9769	23.22	23.5482	25.3655	23.3623	24.1093	24.1327	23.8522	24.8349	22.6934	24.2921	23.686
O00629	KPNA4	Importin subunit alpha-3 [OS=Homo sapiens]	12	114	23.733	24.149	24.0028	24.0876	22.5874	24.3406	23.7201	24.902	23.7199	24.0799	24.0941	23.7365	23.9624	23.8069	24.2945	24.4929
Q96CS3	FAF2	FAS-associated factor 2 [OS=Homo sapiens]	11	114	24.6141	24.4388	23.2701	24.8177	24.0097	23.6732	24.293	24.3655	23.523	24.4058	24.0277	23.9847	24.4138	24.0802	24.1437	23.8553
P13693	TPT1	Translationally-controlled tumor protein [OS=Homo sapiens]	8	114	24.4825	24.7322	22.973	25.9353	22.3886	23.237	24.5533	26.4626	24.4971	24.7103	24.9003	24.4542	25.6848	23.9164	25.8037	24.412
Q8NBQ5	HSD17B11	Estradiol 17-beta-dehydrogenase 11 [OS=Homo sapiens]	10	114	25.0466	25.1955	24.3714	25.2426	25.1097	24.3163	25.1476	24.9728	24.4376	25.1974	24.4763	25.0811	25.4425	25.3371	25.1503	24.1691
O60573	EIF4E2	eukaryotic translation initiation factor 4E type 2 [OS=Homo sapiens]	9	114	23.8681	24.1975	23.5897	24.2306	24.2281	24.1014	23.8896	23.6058	23.6291	24.0051	23.3483	23.6595	24.444	24.2855	24.1107	23.3936
P09104	ENO2	Gamma-enolase [OS=Homo sapiens]	6	114				19.0393				19.4408	17.5562		17.7325		18.0479		18.7822
P26373-1	RPL13	60S ribosomal protein L13 [OS=Homo sapiens]	9	114	25.3686	25.0729	24.8232	25.3229	24.1836	25.0256	24.6636	25.4752	24.2902	24.4244	24.7139	24.5072	24.9864	24.6956	24.8625	25.1559
Q13765-1	NACA	Nascent polypeptide-associated complex subunit alpha [OS=Homo sapiens]	4	114	23.6652	24.5545	23.6064	25.3225	23.5274	23.6811	24.1641	25.4113	24.1148	24.2191	24.1431	23.9189	25.1221	23.6552	25.0542	24.2337
P31025	LCN1	Lipocalin-1 [OS=Homo sapiens]	9	114	26.0758	26.1446	25.3513	25.7401	27.3906	26.2368	25.8826	25.3631	25.3414	25.8943	26.0165	26.3528	25.1486	25.0182	25.5218	25.5584
P49755	TMED10	Transmembrane emp24 domain-containing protein 10 [OS=Homo sapiens]	10	113	25.1021	25.0714	23.7392	25.6602	23.114	23.9424	24.4789	25.7375	24.2649	24.8755	24.7036	24.3732	25.3529	23.6422	25.2003	24.2169
P51665	PSMD7	26S proteasome non-ATPase regulatory subunit 7 [OS=Homo sapiens]	11	113	23.8927	24.022	23.1976	24.6598	23.0835	23.3773	23.4278	24.9486	23.3807	24.0239	23.3805	23.7795	24.3514	23.4008	24.1054	23.2869
P01857	IGHG1	Immunoglobulin heavy constant gamma 1 [OS=Homo sapiens]	9	113	23.2303	22.7873	24.0421	24.5379	24.7227	24.0733	24.7865	23.193	22.8738	22.887	24.5286	23.4539	23.1824	23.2932	23.5522	23.7879
P55010	EIF5	Eukaryotic translation initiation factor 5 [OS=Homo sapiens]	13	113	22.8879	24.4842	22.9321	24.7204	23.4547	23.5303	23.405	24.6629	22.7269	23.4112	23.0706	23.1805	24.7235	24.1599	24.4794	23.6389
O15260-1	SURF4	surfeit locus protein 4 [OS=Homo sapiens]	4	113	24.2114	24.412	23.8153	24.8969	23.8702	23.6719	24.1054	24.4761	23.7435	24.4322	24.0746	24.0009	24.5864	23.7995	24.3773	23.6898
O60287	URB1	nucleolar pre-ribosomal-associated protein 1 [OS=Homo sapiens]	41	112	23.8247	23.6615	24.8771	23.7021	23.2923	25.4813	23.9411	24.7606	24.4288	24.0954	24.6702	24.2244	23.8903	24.4389	23.3905	25.4543
Q15436	SEC23A	protein transport protein Sec23A [OS=Homo sapiens]	20	112	25.4464	25.7269	25.0136	25.5495	25.7758	24.9865	24.6546	25.2441	23.2548	25.0023	24.4106	24.8673	26.0559	25.8444	25.4775	24.9204
Q9H223	EHD4	EH domain-containing protein 4 [OS=Homo sapiens]	17	112	23.4741	23.6	23.1578	23.5948	22.5807	22.8472	23.0188	23.7711	23.2014	22.9574	22.8415	22.6219	23.7302	22.5912	23.7973	23.4698
O00422	SAP18	Histone deacetylase complex subunit SAP18 [OS=Homo sapiens]	11	112	23.6604	23.7343	25.4979	24.0233	23.5954	25.7627	23.7152	24.9146	24.2501	23.5804	24.8625	24.5084	24.0207	24.3757	23.2955	25.9111
Q13595-1	TRA2A	Transformer-2 protein homolog alpha [OS=Homo sapiens]	9	112	22.3827	22.4459	23.8731	22.6323	21.7637	24.5198	22.6846	23.6332	23.0444	22.9542	23.7608	23.1881	22.3716	22.846	22.5225	24.3872
Q96N66-1	MBOAT7	Lysophospholipid acyltransferase 7 [OS=Homo sapiens]	7	112	24.3627	24.4731	23.9887	24.9571	23.8306	23.7176	24.5641	24.836	24.0324	24.5897	24.3984	24.3223	24.649	24.0638	24.6295	23.9675
P49257	LMAN1	Protein ERGIC-53 [OS=Homo sapiens]	19	111	25.1511	24.8621	23.2879	25.6932	23.319	23.0865	24.147	25.5072	23.707	24.3314	24.2071	23.9451	25.0054	23.5629	24.8374	23.688
O43491-1	EPB41L2	band 4.1-like protein 2 [OS=Homo sapiens]	19	111	23.7204	24.0656	22.8712	24.4987	22.3599	23.7211	23.3719	24.567	23.3597	23.1476	23.443	23.4428	24.2187	22.5788	23.6848	23.6274
Q7L8L6	FASTKD5	FAST kinase domain-containing protein 5, mitochondrial [OS=Homo sapiens]	16	111	24.3358	24.0336	23.279	23.918	23.7536	23.4742	23.907	23.376	23.0604	23.9632	23.3704	23.7853	23.6223	23.5826	23.5683	23.0103
O43776	NARS	Asparagine--tRNA ligase, cytoplasmic [OS=Homo sapiens]	17	111	23.6918	24.0512	22.8944	24.5418	23.4354	23.5477	23.6987	24.6722	23.1157	23.6841	23.0242	23.3557	24.7395	23.8619	24.2079	22.4639
Q6NUK1	SLC25A24	Calcium-binding mitochondrial carrier protein SCaMC-1 [OS=Homo sapiens]	17	111	24.7381	24.8036	23.2725	25.6717	23.2224	23.3722	24.2839	25.587	23.9398	24.6203	24.4976	24.3197	25.1932	23.7691	24.7935	23.9176
Q9BUQ8	DDX23	Probable ATP-dependent RNA helicase DDX23 [OS=Homo sapiens]	17	111	23.3594	23.4169	24.7291	23.6034	22.9883	24.5815	22.8791	23.8668	23.2587	22.786	24.0815	23.3853	23.6281	23.7295	22.5371	24.7955
P30837	ALDH1B1	Aldehyde dehydrogenase X, mitochondrial [OS=Homo sapiens]	15	111	29.791	24.15	23.7813	24.4147	24.2822	23.973	24.0479	24.1636	23.553	24.1691	23.7038	24.0975	24.3157	24.1818	24.0969	23.114
P84095	RHOG	Rho-related GTP-binding protein RhoG [OS=Homo sapiens]	12	111	25.6569	25.7549	24.8779	26.0955	24.5224	24.9661	25.2932	26.0576	25.2896	25.1838	25.1441	25.3881	25.9319	25.0645	25.5872	24.965
O95292	VAPB	Vesicle-associated membrane protein-associated protein B/C [OS=Homo sapiens]	12	111	23.7456	24.1505	23.2161	25.2413	22.7425	23.3342	23.9455	25.1036	23.6624	24.2113	24.4624	24.0409	24.6505	22.7234	24.4322	23.9166
O14734	ACOT8	Acyl-coenzyme A thioesterase 8 [OS=Homo sapiens]	9	111	24.1272	23.993	23.5293	24.0236	23.8038	23.3543	23.888	23.5444	23.2996	24.0662	23.566	23.8364	24.0898	23.9953	23.9446	23.3784
P46977	STT3A	Dolichyl-diphosphooligosaccharide--protein glycosyltransferase subunit STT3A [OS=Homo sapiens]	13	111	24.8866	24.8405	24.0316	25.2522	23.9785	23.237	24.3194	24.9131	23.71	24.6736	24.0383	24.5092	24.9575	23.4958	24.7669	24.0592
P82663	MRPS25	28S ribosomal protein S25, mitochondrial [OS=Homo sapiens]	8	111	24.4977	24.2836	23.8349	24.3963	23.7405	24.0718	23.738	24.0442	23.6328	23.9462	23.7185	24.0289	23.8676	23.9066	23.8076	23.7152
P46778	RPL21	60S ribosomal protein L21 [OS=Homo sapiens]	7	111	26.2253	26.1023	26.1465	25.6269	23.8785	26.4839	24.9651	26.5837	25.573	25.268	25.7058	25.8007	25.4672	24.8929	25.5041	26.6235
P37108	SRP14	Signal recognition particle 14 kDa protein [OS=Homo sapiens]	8	111	24.952	25.2422	25.2407	25.3797	24.5275	25.394	25.0771	25.7052	25.2094	25.0988	25.1926	25.1799	25.3321	24.5353	25.3928	25.6181
O00267	SUPT5H	Transcription elongation factor Spt5 [OS=Homo sapiens]	26	110	23.4192	23.807	24.9241	24.2837	22.422	24.9022	23.2255	25.1071	23.7009	23.1031	24.4193	24.0412	24.0438	23.6157	23.5915	25.0863
Q8IX12	CCAR1	Cell division cycle and apoptosis regulator protein 1 [OS=Homo sapiens]	23	110	23.341	23.1016	24.1601	23.1	22.7658	24.3902	22.0128	23.6382	22.8258	22.1463	24.2605	23.2159	22.931	22.8444	20.9351	24.5127
P15170-3	GSPT1	Isoform 3 of Eukaryotic peptide chain release factor GTP-binding subunit ERF3A [OS=Homo sapiens]	21	110	24.4881	24.9114	24.0744	25.3054	23.6646	24.2084	24.3703	25.462	24.1814	24.2544	23.9956	24.3499	25.2809	23.8767	25.1247	24.2987
O43491-4	EPB41L2	Isoform 4 of Band 4.1-like protein 2 [OS=Homo sapiens]	18	110	18.6753	18.8704		19.6176	17.9772	18.9066	18.406	19.8997	18.4583		19.1265	18.0868	19.5326		18.9739	19.117
P61221	ABCE1	ATP-binding cassette sub-family E member 1 [OS=Homo sapiens]	17	110	24.6227	24.8876	24.3537	25.0149	24.4701	24.1488	24.72	25.0128	24.2341	24.7266	24.2436	24.2703	25.241	24.9874	25.2697	24.3387
P17812	CTPS1	CTP synthase 1 [OS=Homo sapiens]	17	110	23.99	24.1923	23.4566	24.7672	23.1892	23.3651	23.6386	24.9713	23.4327	23.6174	23.6388	23.0991	24.7888	23.331	24.2305	23.2984
Q13637	RAB32	Ras-related protein Rab-32 [OS=Homo sapiens]	13	110	25.1646	25.0035	24.3159	25.1703	24.7485	24.4531	24.9078	24.7992	24.1897	25.11	24.5709	24.997	24.6594	24.6809	24.7329	24.4207
Q93009	USP7	Ubiquitin carboxyl-terminal hydrolase 7 [OS=Homo sapiens]	23	109	24.0831	24.1552	23.4803	23.9779	23.5719	24.2186	23.8806	24.2048	23.8257	23.7997	23.821	23.5406	24.3528	24.1004	23.6957	24.6566
Q9BS26	ERP44	Endoplasmic reticulum resident protein 44 [OS=Homo sapiens]	11	109	24.7211	24.8044	23.6258	25.5255	22.8192	23.354	24.1486	25.3162	23.4916	24.036	23.8933	24.0458	25.0353	23.5752	24.5439	23.4928
Q7Z3B4	NUP54	Nucleoporin p54 [OS=Homo sapiens]	15	109	24.3279	24.211	24.6413	23.9523	23.3535	24.8175	23.9164	24.4231	23.5155	23.8738	23.8278	23.8999	24.4398	23.9294	23.8242	24.7118
Q9NZL4-1	HSPBP1	Hsp70-binding protein 1 [OS=Homo sapiens]	13	109	23.3648	23.5719	22.7742	24.1226	23.2162	23.1841	23.6604	24.3658	23.2552	23.333	23.1464	22.7554	24.1251	24.0573	23.826	23.3439
P62158	CALM3; CALM2; CALM1	Calmodulin [OS=Homo sapiens]	10	109	24.3077	23.9788	24.4932	23.3569	23.2143	24.3672	25.0432	24.0293	24.0854	25.1681	23.7854	24.3779	22.8449	24.1467	23.0992	24.5576
Q9BYD3	MRPL4	39S ribosomal protein L4, mitochondrial [OS=Homo sapiens]	7	109	23.7481	23.3353	22.2597	23.2274	22.6745	22.8308	23.0854	22.9662	22.0298	22.9962	22.6844	22.1992	23.2611	22.8208	23.1437	22.2402
P16401	HIST1H1B	Histone H1.5 [OS=Homo sapiens]	11	109	23.8977	23.5948	26.0256	23.1632	23.2743	25.0726	24.6345	25.0631	25.3245	24.1084	24.8542	24.8876	23.5854	24.6913	24.0783	26.8762
P16949-1	STMN1	Stathmin [OS=Homo sapiens]	10	109	24.2318	24.9517	24.1052	26.2339	23.3313	23.4701	24.8255	26.6139	25.2691	25.0198	25.1089	24.7635	25.9124	24.1644	25.9589	24.7331
Q7RTV0	PHF5A	PHD finger-like domain-containing protein 5A [OS=Homo sapiens]	8	109	24.485	24.685	25.4612	24.8205	24.669	25.4805	24.4901	24.9832	24.5472	24.3531	25.1356	24.8278	24.7268	25.0354	24.1157	25.7192
Q15652	JMJD1C	probable JmjC domain-containing histone demethylation protein 2C [OS=Homo sapiens]	26	108	23.7736	24.0611	23.6616	23.8767	23.191	23.3464	24.1485	23.9235	23.8142	23.7358	23.4484	23.6028	24.1578	23.7634	24.1653	23.0195
O15226	NKRF	NF-kappa-B-repressing factor [OS=Homo sapiens]	27	108	23.1316	23.4872	24.6523	23.1141	22.9701	24.7054	23.1396	24.2985	23.4961	22.6635	24.1682	23.6872	23.5131	24.172	22.9207	24.7596
O75569-1	PRKRA	Interferon-inducible double-stranded RNA-dependent protein kinase activator A [OS=Homo sapiens]	11	108	23.4846	23.9995	23.4595	23.9707	22.6028	23.8176	24.4089	24.161	24.8358	23.833	23.9348	24.1654	23.2749	23.4099	24.2286	24.1644
Q9UN37	VPS4A	Vacuolar protein sorting-associated protein 4A [OS=Homo sapiens]	11	108	23.5987	23.5244	23.2008	23.7741	23.2612	23.5169	23.5117	23.7761	23.1477	23.5582	23.2189	23.1851	23.5694	23.4913	23.4463	23.2935
Q9NPJ8-3	NXT2	Isoform 3 of NTF2-related export protein 2 [OS=Homo sapiens]	9	108	23.7993	23.8228	24.1072	23.8229	23.8598	24.6735	26.8417	24.0776	23.9513	24.0181	24.0274	24.1047	24.1251	24.551	23.707	24.4893
P09496-2	CLTA	Isoform Non-brain of Clathrin light chain A [OS=Homo sapiens]	12	108	24.6198	25.3877	25.5218	24.9084	25.0257	25.9691	24.8471	25.989	25.3491	24.9837	24.9796	25.0728	24.6032	24.5499	24.8886	25.4641
Q52LJ0-2	FAM98B	Isoform 2 of Protein FAM98B [OS=Homo sapiens]	9	108	22.727	22.9031	21.725	22.7556	21.5085	21.8699	21.8034	22.6993	22.1846	21.965	21.4494	21.7259	22.8823	21.8032	22.6127	21.8879
O00566	MPHOSPH10	U3 small nucleolar ribonucleoprotein protein Mpp10 [OS=Homo sapiens]	18	107	22.4655	22.6057	24.5703	22.5097	21.697	25.0958	22.531	24.7004	23.6646	22.5693	24.6114	23.6373	22.5991	23.6033	21.1636	25.1966
Q9BSC4-1	NOL10	Nucleolar protein 10 [OS=Homo sapiens]	24	107	23.4475	23.5365	25.0015	23.3458	23.6438	25.4561	22.72	24.7598	24.2535	22.3456	24.6856	23.843	23.6248	24.4612	22.9476	25.3859
Q9UM54-6	MYO6	Isoform 6 of Unconventional myosin-VI [OS=Homo sapiens]	28	107	26.4078	26.6026	26.3626	25.6489	27.082	25.9848	26.8666	26.646	26.4143	26.8704	26.4565	26.8978	26.1836	26.3107	26.0125	25.4227
P57678	GEMIN4	Gem-associated protein 4 [OS=Homo sapiens]	22	107	23.3545	23.756	23.4454	23.6538	22.8748	24.0054	23.5692	23.6831	23.3949	23.6529	23.6758	22.9845	23.3446	23.8434	23.8122	23.7469
A0FGR8-2	ESYT2	Isoform 2 of Extended synaptotagmin-2 [OS=Homo sapiens]	17	107	24.2299	24.2909	23.4642	24.3109	22.861	23.6476	23.6984	23.9006	23.8892	23.4926	23.1176	23.62	23.8251	23.5355	23.6541	23.1667
Q13724-1	MOGS	Mannosyl-oligosaccharide glucosidase [OS=Homo sapiens]	16	107	23.5909	23.8866	22.7461	24.3931	23.2933	23.2204	25.035	24.107	23.2903	24.3554	23.8183	23.0034	25.2154	23.4971	23.8333	23.8324
P28066-1	PSMA5	Proteasome subunit alpha type-5 [OS=Homo sapiens]	9	107	24.1299	24.3471	23.4722	24.9342	23.9426	23.32	24.0877	24.9295	24.3071	24.1714	23.8079	24.1169	24.7965	23.6435	24.6033	24.2071
Q9NP72	RAB18	Ras-related protein Rab-18 [OS=Homo sapiens]	12	107	23.6279	23.6784	22.9066	25.0097	22.9164	23.1403	23.6959	24.5953	23.1897	23.9087	23.5882	23.6706	24.1846	23.2239	24.3176	23.3089
P62633-1	CNBP	Cellular nucleic acid-binding protein [OS=Homo sapiens]	7	107	25.6403	26.328	25.7324	26.5304	26.4915	25.399	26.1321	26.717	26.2384	26.1594	25.6843	26.0924	26.8248	26.0183	26.8173	26.011
P25787	PSMA2	Proteasome subunit alpha type-2 [OS=Homo sapiens]	7	107	23.1914	23.5108	23.3453	24.7454	23.1776	23.329	23.6917	24.866	23.7118	23.5275	23.735	23.5059	24.6492	22.9352	24.4252	23.5782
Q13155	AIMP2	aminoacyl tRNA synthase complex-interacting multifunctional protein 2 [OS=Homo sapiens]	10	107	25.05	25.1899	24.5274	25.0106	24.1274	24.3515	24.3012	24.5135	23.7287	24.0596	23.9322	23.9243	25.1473	24.5752	24.8171	23.9665
Q9Y3B7-1	MRPL11	39S ribosomal protein L11, mitochondrial [OS=Homo sapiens]	10	107	24.4904	24.2493	23.9798	24.539	23.0499	24.0272	24.0165	24.2112	23.6847	24.1381	24.1813	23.7478	24.1452	24.2589	23.9511	24.1585
O75223-1	GGCT	gamma-glutamylcyclotransferase [OS=Homo sapiens]	9	107	23.3151	23.5144	24.6191	24.775	24.9457	24.1043	23.4634	24.3587	24.2264	23.1664	24.6909	23.9963	24.4768	23.8775	24.2467	24.5482
Q9Y3B4	SF3B14; SF3B6	Splicing factor 3B subunit 6 [OS=Homo sapiens]	5	107	24.6388	24.5198	25.0273	24.5044	24.1446	25.4646	24.1103	24.7493	24.2487	24.2907	24.8897	24.5009	24.5101	24.7689	23.976	25.4487
P08559	PDHA1	Pyruvate dehydrogenase E1 component subunit alpha, somatic form, mitochondrial [OS=Homo sapiens]	13	106	23.6898	24.0062	22.6799	25.0855	22.6263	23.054	23.3781	24.864	23.0542	24.0665	23.4952	23.4017	24.1223	22.875	24.029	23.3991
P38117	ETFB	electron transfer flavoprotein subunit beta [OS=Homo sapiens]	14	106	23.9289	24.3862	23.0674	25.6147	23.2598	23.2264	23.9974	25.2986	23.8372	24.4812	24.3584	24.3689	24.7057	23.0609	24.5077	23.8833
P22061	PCMT1	protein-L-isoaspartate(D-aspartate) O-methyltransferase [OS=Homo sapiens]	9	106	24.0074	24.5182	24.0401	24.5402	24.3069	24.1719	24.0587	24.6915	24.4548	24.3957	24.1629	24.0511	25.0431	24.1676	24.7067	24.2755
Q9Y295	DRG1	developmentally-regulated GTP-binding protein 1 [OS=Homo sapiens]	12	106	23.3823	23.78	23.2565	23.8245	22.7016	23.1085	23.3503	23.934	23.1704	23.1865	22.8665	22.8255	23.8781	23.2264	23.8356	23.1877
Q92804-1	TAF15	TATA-binding protein-associated factor 2N [OS=Homo sapiens]	8	106	21.4516	22.4561	22.6183	22.1355	19.6463	23.2554	21.4355	22.2855	22.6225	21.7077	23.7026	22.6483	21.5051	22.5875	22.0422	23.4222
Q9NR56-1	MBNL1	Muscleblind-like protein 1 [OS=Homo sapiens]	9	106	24.8876	25.1728	24.9745	25.0601	24.2158	24.901	25.4493	25.4425	25.7422	25.2264	25.2488	25.2098	25.3262	24.645	25.5743	25.2646
Q14692	BMS1	ribosome biogenesis protein BMS1 homolog [OS=Homo sapiens]	27	105	22.7333	23.0322	24.6197	23.1124	22.0127	24.931	22.1814	24.0681	23.1896	22.5171	23.9529	23.3632	23.0997	23.6633	21.8549	24.8809
P13797	PLS3	Plastin-3 [OS=Homo sapiens]	23	105	23.5589	23.761	22.7841	24.9941	21.8678	22.3937	23.1598	25.1789	23.3655	23.6003	23.8659	23.1021	24.737	22.3288	24.5101	23.3783
Q8NBJ5	COLGALT1; GLT25D1	Procollagen galactosyltransferase 1 [OS=Homo sapiens]	17	105	24.4319	24.1444	22.4236	24.4254	22.0063	22.279	23.0882	24.2639	22.7508	23.4386	23.2714	22.819	23.9972	22.9575	23.8032	22.8839
Q13077	TRAF1	Tnf receptor-associated factor 1 [OS=Homo sapiens]	13	105	23.9935	24.2256	24.089	24.9119	25.3861	25.1763	24.5707	23.5108	24.0405	24.9238	24.5033	24.5061				18.2256
Q9UKX7	NUP50	Nuclear pore complex protein Nup50 [OS=Homo sapiens]	14	105	23.6246	24.0061	24.4483	23.9137	22.7776	24.1726	23.2515	24.4068	23.3395	23.7677	24.2054	23.8581	23.8105	23.2644	23.4943	24.354
Q15907	RAB11B	Ras-related protein Rab-11B [OS=Homo sapiens]	10	105	25.8689	25.3826	24.5696	25.869	23.6418	24.1488	24.4969	25.7256	24.3574	24.5671	24.4885	24.565	25.5751	24.2246	25.0844	24.4945
P61962	DCAF7	DDB1- and CUL4-associated factor 7 [OS=Homo sapiens]	9	105	29.2499	23.8869	24.1289	23.813	24.0275	23.8127	24.0824	23.7763	23.7736	24.2115	23.5275	23.8468	24.3326	24.279	24.4122	23.696
P19388	POLR2E	DNA-directed RNA polymerases I, II, and III subunit RPABC1 [OS=Homo sapiens]	8	105	23.7455	23.7783	24.7996	23.9094	23.2187	24.9661	23.3	24.42	23.6335	23.404	24.1806	23.9263	23.8348	24.0219	23.3681	24.8665
P24390	KDELR1	ER lumen protein-retaining receptor 1 [OS=Homo sapiens]	3	105	24.9672	25.3645	24.2361	25.6134	24.6033	24.5465	25.2059	24.6429	24.5499	25.0858	24.6654	25.0356	25.3324	24.9852	25.298	24.2717
P40222	TXLNA	alpha-taxilin [OS=Homo sapiens]	18	104	23.8561	24.5142	23.5591	24.4684	23.1585	23.9332	23.694	24.4481	24.1324	23.7674	23.166	23.4776	24.8468	24.3387	24.7355	24.1676
Q99497	PARK7	protein DJ-1 [OS=Homo sapiens]	10	104	24.1326	24.5091	24.0445	25.6882	23.5933	23.6331	24.7052	26.2213	24.7934	24.8358	24.9504	24.5843	25.4594	24.2815	25.6435	24.6121
Q9H845	ACAD9	Acyl-CoA dehydrogenase family member 9, mitochondrial [OS=Homo sapiens]	17	104	24.374	24.1551	24.1302	24.789	23.432	23.3814	23.44	24.2934	22.2493	23.551	23.6547	23.4172	24.4256	23.5204	23.4349	22.7838
O00767	SCD	acyl-CoA desaturase [OS=Homo sapiens]	9	104	24.3142	24.3094	23.7745	24.5624	24.1428	23.5269	24.1972	24.1619	23.6753	24.2836	24.0281	23.7694	24.3599	23.6926	24.3301	23.2827
O43251-8	RBFOX2	Isoform 8 of RNA binding protein fox-1 homolog 2 [OS=Homo sapiens]	10	104	23.6071	23.7077	23.7486	23.4401	23.5421	23.9551	24.1227	23.4637	23.7027	23.9946	23.9917	23.9937	23.8397	23.7316	23.9631	23.9335
P62304	SNRPE	small nuclear ribonucleoprotein E [OS=Homo sapiens]	5	104	23.7732	23.8654	24.7289	24.2114	23.4763	25.2234	23.8671	24.6589	23.9539	23.9072	25.0142	24.2459	24.0629	24.3251	23.4979	25.3596
Q86VI3	IQGAP3	Ras GTPase-activating-like protein IQGAP3 [OS=Homo sapiens]	29	103	23.8573	24.2207	23.2394	23.5377	22.1563	23.3748	22.7961	23.5588	22.8355	22.1525	21.6889	22.5363	23.9633	23.6177	23.3336	22.9037
P23458	JAK1	Tyrosine-protein kinase JAK1 [OS=Homo sapiens]	27	103	25.1866	25.3496	25.0709	25.2639	25.2299	25.4187	26.0612	25.8392	25.9981	25.8607	25.8697	25.5172	24.0141	23.8225	25.6766	25.305
O14974	PPP1R12A	Protein phosphatase 1 regulatory subunit 12A [OS=Homo sapiens]	22	103	23.5677	23.5617	23.7396	24.0199	23.1529	24.6052	24.1233	25.0957	24.3918	23.4803	23.4763	23.3143	23.8234	23.1228	24.1321	24.5203
Q9NSE4	IARS2	Isoleucine--tRNA ligase, mitochondrial [OS=Homo sapiens]	18	103	23.9419	23.6709	22.5724	24.004	23.1747	22.9543	22.9393	24.071	22.2132	23.2715	23.0576	22.8806	24.0221	23.1538	23.2375	22.7203
Q9NSD9	FARSB	Phenylalanine--tRNA ligase beta subunit [OS=Homo sapiens]	17	103	23.8339	24.2978	23.3967	24.8179	22.6621	22.8549	23.841	24.9789	23.4054	23.7561	24.1812	23.3905	25.063	23.3843	24.9495	23.534
P06396	GSN	Gelsolin [OS=Homo sapiens]	15	103	24.3086	23.7457	23.5654	24.3248	23.6701	23.6718	23.4668	23.8334	23.1499	23.3152	23.1985	23.2913	24.0597	23.299	23.5553	23.6264
Q9UNQ2	DIMT1	Probable dimethyladenosine transferase [OS=Homo sapiens]	13	103	24.4241	24.5591	24.2686	24.1436	22.8656	24.4206	24.1942	24.6768	24.4659	24.5337	24.4662	24.4273	24.0473	24.1606	24.4174	24.451
O14880	MGST3	Microsomal glutathione S-transferase 3 [OS=Homo sapiens]	5	103	23.6086	23.2172	22.5954	23.6865	22.6504	23.4808	23.9032	23.9707	23.2237	23.8461	23.8814	23.6262	22.6694	22.8914	23.2048	23.349
Q71UM5	RPS27L	40S ribosomal protein S27-like [OS=Homo sapiens]	4	103								21.454
A6NHR9-1	SMCHD1	structural maintenance of chromosomes flexible hinge domain-containing protein 1 [OS=Homo sapiens]	31	102	23.9344	23.5066	24.1417	23.9758	22.0071	24.3413	22.8793	23.6333	23.0338	23.0319	23.6894	23.147	23.2165	23.9141	23.213	23.9779
P29144	TPP2	Tripeptidyl-peptidase 2 [OS=Homo sapiens]	26	102	23.9529	24.2499	23.2982	24.6806	23.351	23.7072	23.6975	24.7345	24.0243	24.0199	23.6738	24.3883	24.3025	23.7377	24.3753	23.632
A1L0T0	ILVBL	Acetolactate synthase-like protein [OS=Homo sapiens]	13	102	23.7547	23.7291	23.3571	24.2165	23.5941	23.1435	23.3294	24.0455	23.6424	23.3157	23.7249	23.226	23.6238	22.6415	23.1342	22.6743
P55786	NPEPPS	puromycin-sensitive aminopeptidase [OS=Homo sapiens]	18	102	23.7712	23.6961	22.9669	24.0793	22.0594	21.509	22.699	24.063	22.6819	22.687	22.3268	22.7197	24.1938	22.5947	23.75	22.6418
Q9BVK6	TMED9	Transmembrane emp24 domain-containing protein 9 [OS=Homo sapiens]	10	102	25.9809	26.0499	24.5719	26.0146	25.8033	25.0828	26.1487	25.813	25.0327	26.2064	25.1987	26.0623	26.1274	26.4249	26.1623	25.055
P27144	AK4; LOC100507855	Adenylate kinase 4, mitochondrial [OS=Homo sapiens]	10	102	24.7932	24.7263	23.3578	25.1345	23.6203	23.5371	23.8912	25.5453	22.6356	23.732	23.8124	23.5713	24.7966	22.5445	24.2087	23.2961
Q9NX05-1	FAM120C	constitutive coactivator of PPAR-gamma-like protein 2 [OS=Homo sapiens]	12	102	21.5422	22.1469	21.3292	21.5205	19.32	21.9904	22.3384	22.4929	22.5686	22.216	22.6377	22.6788	21.794	20.2732	22.2323	22.5132
Q9NPL8	TIMMDC1	Complex I assembly factor TIMMDC1, mitochondrial [OS=Homo sapiens]	11	102	24.0026	24.0769	23.0459	24.3654	23.8698	23.3527	23.9437	23.9782	23.5373	24.0111	23.7059	24.2474	23.6027	23.7035	23.8951	23.4397
Q9Y266	NUDC	nuclear migration protein nudC [OS=Homo sapiens]	18	101	23.2423	23.9486	26.0068	25.0291	26.838	25.4102	26.3262	26.387	23.6769	23.9181	23.7314	27.0098	26.9991	22.9588	24.4428	24.0526
Q6PJG2	ELMSAN1	ELM2 and SANT domain-containing protein 1 [OS=Homo sapiens]	17	101	23.9045	23.9269	23.366	23.3102	22.8203	23.4996	23.2115	23.6887	23.4315	23.5607	23.1473	23.3505	23.3451	23.2186	23.701	23.2728
Q07960	ARHGAP1	rho GTPase-activating protein 1 [OS=Homo sapiens]	13	101	23.7338	23.4735	23.1879	23.8369	21.3357	23.2767	22.0109	23.9745	22.5684	22.1522	22.8312	22.7097	23.9221	22.9177	23.4212	23.4282
P62857	RPS28	40S ribosomal protein S28 [OS=Homo sapiens]	7	101	24.3658	25.212	24.5416	25.9171	24.0087	24.6806	24.6897	26.1056	24.8456	25.3055	24.8942	24.9155	25.8434	24.0533	25.5803	25.1286
Q13835-2	PKP1	Isoform 1 of Plakophilin-1 [OS=Homo sapiens]	19	100	24.0241	22.377	24.221	24.5477	24.2821	23.0692	23.0883	23.2624	23.9811	23.9387	23.8931	24.2351	24.2675	24.2629	23.2012	23.7743
Q9P2I0	CPSF2	Cleavage and polyadenylation specificity factor subunit 2 [OS=Homo sapiens]	19	100	22.9364	23.1128	24.4238	22.3351	21.3686	24.5206	22.7409	24.2259	23.3369	22.8083	23.5911	23.2607	22.984	23.2725	22.638	24.6553
P07947	YES1	tyrosine-protein kinase Yes [OS=Homo sapiens]	18	100	24.4115	23.2395	23.3856	22.3128	22.0642	24.5719	24.1429	24.8078	24.737	23.6596	23.8867	22.8706	22.7517	23.0706	23.0807	24.5293
P20618	PSMB1	proteasome subunit beta type-1 [OS=Homo sapiens]	9	100	24.8232	24.8317	24.7676	25.4044	24.0238	23.976	24.6581	25.7599	24.5924	25.1281	24.6402	24.6936	25.5481	24.2524	25.33	24.4966
Q9Y2D5	AKAP2; PALM2-AKAP2	A-kinase anchor protein 2 [OS=Homo sapiens]	19	99	23.6524	23.7278	23.9594	24.525	23.3598	24.7679	23.1599	24.9103	25.0276	23.4525	24.0272	23.2125	23.3698	24.1624	23.6283	25.507
Q6P158-1	DHX57	putative ATP-dependent RNA helicase DHX57 [OS=Homo sapiens]	25	99	22.5565	23.2395	22.4913	22.3272	22.2274	22.4906	23.8278	23.7377	23.736	23.646	23.1253	23.1061	22.8513	23.3249	24.0703	23.2309
O60716-1	CTNND1	Catenin delta-1 [OS=Homo sapiens]	21	99	23.7639	24.2944	23.6058	24.0163	23.382	24.0809	23.6466	23.6716	23.021	23.805	23.5281	23.2465	24.0447	23.383	24.0751	23.3365
P19784	CSNK2A2	casein kinase II subunit alpha' [OS=Homo sapiens]	15	99	24.338	24.3912	24.5694	24.5874	24.1412	23.9866	24.0267	24.7202	24.5298	23.8856	23.726	23.6629	24.7816	23.936	24.3979	24.1695
P54578	USP14	Ubiquitin carboxyl-terminal hydrolase 14 [OS=Homo sapiens]	17	99	23.5195	23.6347	22.5262	24.4875	20.4491	21.91	22.9991	24.5167	21.9781	22.8094	22.6697	22.3254	24.4925	22.1509	23.7569	22.1126
Q13868	EXOSC2	Exosome complex component Rrp4 [OS=Homo sapiens]	11	99	23.3971	23.5405	24.296	23.884	23.6168	24.5531	23.2037	24.1101	23.3834	23.3073	24.0497	23.5702	24.0099	23.9793	23.5965	24.6383
Q14847	LASP1	LIM and SH3 domain protein 1 [OS=Homo sapiens]	12	99	23.738	24.3818	23.5652	25.2348	22.621	23.2851	24.2177	25.5298	24.208	23.9854	24.3612	23.8182	25.2237	22.5696	25.239	23.7334
Q8WWC4	C2orf47; MAIP1	m-AAA protease-interacting protein 1, mitochondrial [OS=Homo sapiens]	8	99	24.8451	24.7061	24.3355	24.776	24.5409	24.5764	24.2527	24.5159	24.3181	24.8314	24.627	24.8366	24.8155	24.526	24.5826	24.2427
Q96SB3	PPP1R9B	Neurabin-2 [OS=Homo sapiens]	20	98	22.728	22.5219	23.311	22.7391	21.9838	25.2719	23.0839	25.1018	24.5385	23.0157	23.9779	23.574	22.5107	22.6308	22.3987	24.9795
Q9HDC9	APMAP	Adipocyte plasma membrane-associated protein [OS=Homo sapiens]	14	98	22.6286	23.1566	21.1197	24.7429	21.0222	22.0228	23.293	24.7396	22.7184	23.6736	23.6973	23.3275	23.757	22.0382	24.0697	22.7822
P55036-1	PSMD4	26S proteasome non-ATPase regulatory subunit 4 [OS=Homo sapiens]	11	98	23.896	24.3121	23.7354	24.6207	23.0729	23.5794	23.7743	24.6541	23.4899	24.1305	23.4212	23.5999	24.6095	23.3651	24.365	23.3913
Q15417	CNN3	Calponin-3 [OS=Homo sapiens]	11	98	24.4511	24.6176	23.6263	24.835	22.2838	23.3975	23.5789	24.911	23.3482	23.3663	22.8369	22.6931	24.8698	22.9855	24.3317	23.1332
Q16698	DECR1	2,4-dienoyl-CoA reductase, mitochondrial [OS=Homo sapiens]	10	98	23.6229	24.0044	23.2967	24.5614	23.5184	24.4277	23.5209	24.528	23.5592	23.7869	23.7919	23.0801	23.962	23.6568	23.696	23.5772
Q58FG1	HSP90AA4P	Putative heat shock protein HSP 90-alpha A4 [OS=Homo sapiens]	3	98	19.4403	19.263		20.2265				20.5236	18.1612	18.4659		18.7082	19.6628		19.1807	19.0135
P42766	RPL35	60S ribosomal protein L35 [OS=Homo sapiens]	4	98	25.1615	25.2546	25.1026	25.0648	24.533	25.4567	24.9574	25.6191	25.1965	24.9318	25.4654	25.125	25.2319	24.8234	25.2437	25.7633
Q6PJT7-1	ZC3H14	Zinc finger CCCH domain-containing protein 14 [OS=Homo sapiens]	24	97	23.2968	23.1859	25.0696	23.4489	23.1004	25.2143	22.8573	24.0532	23.3128	23.3075	24.4738	23.7912	23.3885	23.9755	22.7618	25.0966
Q9HCS7	XAB2	Pre-mRNA-splicing factor SYF1 [OS=Homo sapiens]	22	97	23.5282	23.8447	24.9033	23.9904	23.739	25.2633	23.3411	23.768	23.9296	23.217	24.0852	24.2784	23.9243	24.1136	23.6067	24.7964
P26640	VARS; VARS2	Valine--tRNA ligase [OS=Homo sapiens]	20	97	23.7256	24.3666	23.2097	24.6126	22.8942	23.3847	23.5284	24.3866	23.1791	23.606	22.9901	23.1104	24.7463	22.7535	24.3167	23.2075
Q12996-1	CSTF3	Cleavage stimulation factor subunit 3 [OS=Homo sapiens]	20	97	24.9734	24.974	25.5151	24.804	24.7232	25.6304	25.2395	25.6795	25.318	24.6655	25.788	25.576	24.5058	24.1506	25.1985	25.8088
Q8NFW8	CMAS	N-acylneuraminate cytidylyltransferase [OS=Homo sapiens]	13	97	23.5129	23.8757	23.8605	23.9308	22.6283	24.5343	23.7994	24.2319	23.7469	23.5789	24.1759	23.9355	23.9796	24.3464	23.683	24.3436
Q9NX58	LYAR	Cell growth-regulating nucleolar protein [OS=Homo sapiens]	13	97	23.2405	23.394	23.5771	23.3085	22.6062	24.12	23.4037	24.0544	23.358	23.2104	23.9264	23.5564	23.2679	23.0068	23.4037	24.4711
Q15738	NSDHL	sterol-4-alpha-carboxylate 3-dehydrogenase, decarboxylating [OS=Homo sapiens]	14	97	23.8502	24.5721	22.9802	25.2476	22.498	23.028	24.1802	25.4442	23.8546	24.3342	24.4454	24.1296	24.635	22.7503	24.6817	23.8762
Q9UQ88-1	CDK11A	Cyclin-dependent kinase 11A [OS=Homo sapiens]	16	97	24.1847	24.2674	23.6654	24.4201	24.4412	24.4012	23.6907	23.9773	23.4947	23.8741	23.7651	24.0069	24.3348	24.8218	24.0453	24.2663
Q15286	RAB35	Ras-related protein Rab-35 [OS=Homo sapiens]	11	97	23.9671	23.4246	22.7838	23.6425	22.4173	23.1686	24.3169	24.5226	23.8826	23.8812	23.6771	23.5774	23.6973	22.433	23.6596	23.8891
P08651	NFIC	Nuclear factor 1 C-type [OS=Homo sapiens]	10	97	24.0477	24.2822	24.5985	24.1802	23.5448	24.8439	24.3281	24.5905	24.3032	24.128	24.4721	24.0323	24.5383	24.3127	24.3389	24.5316
P30040-1	ERP29	Endoplasmic reticulum resident protein 29 [OS=Homo sapiens]	9	97	23.7194	24.1376	22.5895	25.5322	21.8012	22.429	23.7207	25.4259	23.6367	24.1742	24.0967	23.909	25.0033	22.0496	24.5418	23.5223
P31947-1	SFN	14-3-3 protein sigma [OS=Homo sapiens]	8	97	21.3649	19.0858	21.5113	21.3617	21.2553	17.4349	21.3363	20.6591	20.4987	21.8733	20.9161	20.6701	18.3568	18.2895	20.1345	22.4132
Q14566	MCM6	DNA replication licensing factor MCM6 [OS=Homo sapiens]	24	96	24.7818	25.1475	24.0655	25.4617	24.3182	24.5892	24.9696	25.6118	24.364	24.9425	24.8561	24.9269	25.3531	24.007	25.4566	24.9915
P23229-6	ITGA6	Isoform Alpha-6X1X2A of Integrin alpha-6 [OS=Homo sapiens]	26	96	23.303	23.7053	22.0529	24.7493	22.3515	21.9132	23.3862	24.9806	23.2615	23.6761	23.3556	22.8094	23.9449	22.1292	24.0134	22.6857
Q5SY16	NOL9	Polynucleotide 5'-hydroxyl-kinase NOL9 [OS=Homo sapiens]	16	96	22.5036	22.7296	24.2751	22.8609	21.5554	24.4829	22.0675	24.0515	23.2129	22.2103	23.6543	22.9256	22.9333	23.1244	22.0972	24.6337
O75131	CPNE3	Copine-3 [OS=Homo sapiens]	17	96	24.056	24.1936	24.3378	25.2957	24.6256	24.4694	24.2881	25.3505	24.4943	23.997	24.6563	24.8624	25.0554	23.7499	25.1362	24.6416
Q16222-1	UAP1	UDP-N-acetylhexosamine pyrophosphorylase [OS=Homo sapiens]	17	96	23.4523	23.4061	22.2349	24.5907	20.8449	21.2444	23.1774	25.367	23.6334	23.3916	22.6162	22.7862	24.7422	22.474	24.5035	22.7912
P09543-1	CNP	2',3'-cyclic-nucleotide 3'-phosphodiesterase [OS=Homo sapiens]	13	96	24.4475	24.351	23.7856	24.4817	23.7643	24.1726	23.83	24.1946	23.7553	24.024	23.9696	23.74	24.1709	23.8208	23.4799	23.9023
Q14677-1	CLINT1	Clathrin interactor 1 [OS=Homo sapiens]	13	96	24.3807	24.1889	23.7984	24.2897	23.5023	23.8016	24.0717	24.1392	23.9461	24.0034	24.3261	24.2675	24.2485	23.6246	24.3029	23.3132
Q9NVH1-1	DNAJC11	DnaJ homolog subfamily C member 11 [OS=Homo sapiens]	10	96	23.1586	22.2943	21.6021	22.9299	22.9859	22.3677	22.7414	22.8736	22.4284	23.1785	23.1105	22.6842	21.7062	22.4338	22.8623	22.5255
Q9Y399	MRPS2	28S ribosomal protein S2, mitochondrial [OS=Homo sapiens]	13	96	25.071	25.1067	24.2065	25.0431	24.1865	24.7842	24.2146	24.9042	24.3332	24.5715	24.3148	24.4834	24.6805	24.3138	24.235	24.4144
Q8N766-1	EMC1	ER membrane protein complex subunit 1 [OS=Homo sapiens]	23	95	24.6525	24.7175	24.1701	25.0907	24.2339	24.3577	24.4321	24.7775	23.9209	24.5589	23.7954	24.3457	24.6589	24.261	24.443	24.0484
O60333-3	KIF1B	Isoform 3 of Kinesin-like protein KIF1B [OS=Homo sapiens]	23	95	23.1627	23.8374	23.7169	23.0306	22.296	22.868	23.9698	24.1464	24.166	23.8319	23.6239	23.4083	22.4302	22.5667	24.1492	23.207
P50570-1	DNM2	Dynamin-2 [OS=Homo sapiens]	16	95	23.2947	23.3935	22.9878	23.8441	22.8812	22.576	23.2515	23.5419	22.1692	22.5241	22.2673	22.1711	23.8773	23.0718	23.3111	22.8737
P52565-1	ARHGDIA	rho GDP-dissociation inhibitor 1 [OS=Homo sapiens]	7	95	23.9886	24.4946	23.6851	25.0082	24.5669	23.9166	24.2112	25.0937	24.2333	24.3566	24.2522	23.9707	24.0704	21.3151	24.6652	23.1993
P40938	RFC3	replication factor C subunit 3 [OS=Homo sapiens]	14	95	23.8032	24.1345	23.9815	24.2004	23.4588	24.0251	23.989	24.4241	23.9755	24.2226	23.9472	23.914	24.4617	24.0977	24.4659	24.2856
O95140	MFN2	Mitofusin-2 [OS=Homo sapiens]	15	95	23.7792	23.5349	23.5626	23.3662	22.2339	23.0081	23.1569	23.0215	22.1379	23.5067	23.0309	23.2233	22.8901	22.9592	23.2865	22.6015
P31153	MAT2A	S-adenosylmethionine synthase isoform type-2 [OS=Homo sapiens]	11	95	23.427	23.9202	23.0104	24.7384	22.1668	22.8943	23.4911	25.0466	23.6927	24.0631	23.6963	23.7551	24.3917	22.4795	24.5876	23.3901
P47985	UQCRFS1	cytochrome b-c1 complex subunit Rieske, mitochondrial [OS=Homo sapiens]	7	95	24.2471	24.4241	24.0575	24.8517	24.4159	24.466	24.1281	24.8155	23.6391	24.4845	24.3855	24.2706	24.1766	24.3713	24.3054	23.8983
Q13425-1	SNTB2	Beta-2-syntrophin [OS=Homo sapiens]	15	95	24.2747	24.066	22.6905	24.0741	22.931	23.8205	22.5942	23.7247	22.9253	22.8777	22.6936	23.1688	23.3508	23.7658	22.8479	23.047
Q7L1Q6-1	BZW1	Basic leucine zipper and W2 domain-containing protein 1 [OS=Homo sapiens]	16	95	24.1688	24.7485	24.015	25.7672	23.3043	23.9129	24.5866	25.8233	24.477	24.6298	24.4111	24.4646	25.5195	23.6676	25.5566	24.8284
Q92688	ANP32B	Acidic leucine-rich nuclear phosphoprotein 32 family member B [OS=Homo sapiens]	11	95	22.5148	23.0234	22.1554	24.7177	21.3794	21.9261	23.2248	25.2389	23.2314	23.8626	23.8583	23.2496	24.5491	21.8629	24.6274	23.6074
P29558-1	RBMS1	RNA-binding motif, single-stranded-interacting protein 1 [OS=Homo sapiens]	8	95	23.6237	23.8763	23.8737	23.2468	22.7745	23.8563	24.2935	24.3976	24.6185	24.0264	23.9198	24.054	23.6708	23.2289	24.6344	24.3216
Q659C4-1	LARP1B	La-related protein 1B [OS=Homo sapiens]	7	95	17.7014	18.1036	17.469	17.3184		17.5337	18.0762	18.4215	18.4617	18.5134	17.7807	17.8875			18.5733	18.2715
Q16555-1	DPYSL2	Dihydropyrimidinase-related protein 2 [OS=Homo sapiens]	18	94	23.8364	24.4231	23.6964	24.9077	22.9563	24.0437	24.413	25.2043	24.1816	24.2632	24.27	23.5433	24.8377	22.7752	25.1789	23.7493
P35249	RFC4	replication factor C subunit 4 [OS=Homo sapiens]	13	94	22.5278	23.0674	22.5364	23.2259	21.923	22.8641	23.1981	23.8032	22.9953	23.2316	23.2488	23.0677	23.4952	22.6446	23.4849	23.4568
Q9NX24	NHP2	H/ACA ribonucleoprotein complex subunit 2 [OS=Homo sapiens]	6	94	22.8414	22.8978	24.3409	22.8384	22.5756	24.5013	23.2207	24.1704	23.4643	22.7795	23.9741	23.6862	22.998	22.8401	22.3422	24.9041
Q8NCN5	PDPR	Pyruvate dehydrogenase phosphatase regulatory subunit, mitochondrial [OS=Homo sapiens]	15	94	24.059	23.8898	22.8724	23.9241	23.425	23.091	23.0803	23.6583	22.6705	23.375	23.3909	23.0468	23.7579	23.2991	22.6797	22.9546
Q15070-1	OXA1L	Mitochondrial inner membrane protein OXA1L [OS=Homo sapiens]	9	94	24.0673	24.0896	23.9295	24.0035	23.9862	23.6363	24.0756	23.8258	23.8393	24.1363	23.8506	24.0818	24.1827	23.7528	24.0913	23.7505
Q9NW64-1	RBM22	Pre-mRNA-splicing factor RBM22 [OS=Homo sapiens]	13	93	22.5003	23.1378	24.1039	23.2594	22.6016	24.4717	22.705	24.0512	23.1008	22.6598	23.8986	23.3519	23.578	23.6574	23.0592	24.74
O96019-1	ACTL6A	Actin-like protein 6A [OS=Homo sapiens]	11	93	24.6909	24.1267	24.7459	24.6358	23.3648	24.7107	23.0988	24.404	22.8537	23.3844	23.902	23.2485	24.8445	24.0066	23.8554	24.732
P06454-1	PTMA	Prothymosin alpha [OS=Homo sapiens]	8	93	23.7976	24.3971	22.949	25.3917	19.0457	22.6293	24.7606	26.6465	24.7163	25.0251	25.2436	24.7959	25.0587	23.1084	26.0994	24.845
Q9Y2J4	AMOTL2	Angiomotin-like protein 2 [OS=Homo sapiens]	15	93	23.1088	23.2219	23.2608	23.1028	23.0941	23.5264	23.3812	23.4083	23.5227	23.3518	23.181	23.4021	23.5169	23.1997	23.4827	23.379
P07954	FH	fumarate hydratase, mitochondrial [OS=Homo sapiens]	12	93	25.6031	25.8274	25.0385	26.0576	25.8458	25.0614	25.7958	25.8662	25.0312	25.7399	25.2332	25.4495	26.1267	25.9623	25.8065	24.6027
Q9NR31	SAR1A	GTP-binding protein SAR1a [OS=Homo sapiens]	9	93	24.5109	24.4426	23.8294	24.79	22.7531	23.8302	23.8014	24.8923	23.2779	23.6152	23.9604	23.8667	24.943	24.0365	24.2944	23.7692
Q16630	CPSF6	Cleavage and polyadenylation specificity factor subunit 6 [OS=Homo sapiens]	9	93	23.5788	24.1001	23.7418	23.8864	23.7061	23.9392	23.7489	24.0911	23.8519	23.9876	24.0331	23.7815	23.8841	24.0139	23.6134	24.3986
P49589-1	CARS	Cysteine--tRNA ligase, cytoplasmic [OS=Homo sapiens]	18	92	23.277	24.2654	22.9314	24.8891	22.6929	22.8992	23.4025	24.6944	23.5948	23.5742	23.0031	23.302	24.8221	22.334	24.6125	23.1902
Q9Y617-1	PSAT1	phosphoserine aminotransferase [OS=Homo sapiens]	14	92	23.8764	24.3619	22.8402	25.0121	18.6897	22.668	23.751	25.4092	23.8213	24.0872	23.4989	23.8044	24.9005	23.217	24.9031	23.6921
P45973	CBX5	chromobox protein homolog 5 [OS=Homo sapiens]	10	92	21.9074	22.1793	24.1725	22.3618	22.1876	24.7644	21.4052	23.2405	22.4696	22.1972	23.6316	22.5581	22.1396	23.5207	21.1327	24.3819
O75934	BCAS2	Pre-mRNA-splicing factor spf27 [OS=Homo sapiens]	11	92	23.179	23.1731	23.499	23.146	22.6477	24.0985	22.1476	24.3108	23.3486	22.6968	24.1097	23.7809	23.3104	23.5411	22.4021	24.5796
Q6UUV7-1	CRTC3	CREB-regulated transcription coactivator 3 [OS=Homo sapiens]	10	92	23.8097	24.0555	23.6869	23.7992	24.1126	23.4186	23.975	23.0694	23.6505	23.4565	23.3223	23.5085	24.3115	24.3375	24.1357	23.3767
P07384	CAPN1	Calpain-1 catalytic subunit [OS=Homo sapiens]	15	92	29.024	29.0514	28.598	28.7519	29.3158	28.5423	28.9564	28.5728	28.6198	29.1147	28.102	29.1901	29.4172	29.6706	29.0956	27.9888
Q00587-1	CDC42EP1	Cdc42 effector protein 1 [OS=Homo sapiens]	10	92	23.3517	23.5522	23.1073	23.3526	23.1893	23.327	23.6201	22.9039	23.0399	23.3468	22.6976	23.0537	23.8122	23.4106	23.365	22.9386
P40925	MDH1	Malate dehydrogenase, cytoplasmic [OS=Homo sapiens]	10	92	23.1757	24.1143	22.3431	25.2038	21.6815	22.5079	23.938	25.5741	23.8538	24.009	23.8778	23.5092	24.6662	22.0487	24.6725	23.7313
Q9HD45	TM9SF3	Transmembrane 9 superfamily member 3 [OS=Homo sapiens]	11	92	24.5605	24.174	23.3752	24.604	23.417	23.2387	23.7685	23.9833	23.0482	24.0631	23.6468	23.8262	24.1338	23.4262	23.8986	23.245
Q969N2	PIGT	GPI transamidase component PIG-T [OS=Homo sapiens]	13	92	24.7228	24.3755	23.9075	24.6118	23.3122	23.9015	23.8527	24.2354	23.6524	23.959	24.081	24.1515	24.4506	24.3422	23.937	23.8772
Q9BQ04	RBM4B	RNA-binding protein 4B [OS=Homo sapiens]	11	92
P46939	UTRN	Utrophin [OS=Homo sapiens]	32	91	24.1499	24.1858	23.3735	24.1498	23.1687	24.1187	23.027	23.7305	23.287	23.4534	23.6853	23.5235	23.854	23.6727	23.4883	23.6648
A3KMH1	VWA8	von Willebrand factor A domain-containing protein 8 [OS=Homo sapiens]	26	91	25.9538	26.7203	26.1679	25.9619	27.0258	25.6479	26.5115	25.665	25.4609	26.365	25.9303	25.9557	26.8327	26.8895	26.0781	25.0423
P36551	CPOX	Oxygen-dependent coproporphyrinogen-III oxidase, mitochondrial [OS=Homo sapiens]	18	91	23.2441	23.7517	21.2474	24.7292	22.4784	22.6113	22.944	24.6278	22.8229	23.6543	23.4224	23.3393	24.2975	23.1049	23.7839	23.0994
Q08379	GOLGA2	Golgin subfamily A member 2 [OS=Homo sapiens]	16	91	23.6773	23.7592	22.732	23.9154	22.0771	22.9288	22.8828	22.6914	21.9837	23.0115	22.6332	22.8848	23.1979	22.9918	22.9218	22.4166
Q8NFH3	NUP43	Nucleoporin Nup43 [OS=Homo sapiens]	9	91	22.7764	22.8564	23.9906	22.9684	21.9996	24.0532	23.0374	23.9727	23.2656	23.1368	23.7356	23.0364	23.1276	23.3977	22.7155	24.3358
Q99733	NAP1L4	Nucleosome assembly protein 1-like 4 [OS=Homo sapiens]	9	91	23.6975	23.7411	24.336	24.7845	24.6558	23.0492	23.8244	24.7142	24.2921	23.776	23.9127	23.7394	24.5001	23.215	24.337	24.1793
Q9NX20	MRPL16	39S ribosomal protein L16, mitochondrial [OS=Homo sapiens]	9	91	25.3793	25.2869	24.6806	24.735	24.5989	24.6946	25.4422	24.8088	24.7533	25.2246	25.2622	25.0066	24.3018	24.6481	24.5672	24.8562
P49720	PSMB3	proteasome subunit beta type-3 [OS=Homo sapiens]	5	91	23.1799	23.6993	23.4152	24.4491	23.1503	23.347	23.4873	24.4023	23.4792	23.855	23.4797	23.3153	23.9298	22.9605	24.1186	23.1052
P56134	ATP5J2	ATP synthase subunit f, mitochondrial [OS=Homo sapiens]	2	91	22.6267	22.7276	21.979	23.4763	22.4592	22.3385	23.3942	23.6798	22.9472	23.4879	22.9546	23.0257	23.1828	22.6228	23.7609	22.8693
Q14699	RFTN1	raftlin [OS=Homo sapiens]	15	90	22.901	23.5778	22.9583	23.4114	21.3524	24.033	24.1003	24.7505	24.2074	23.5701	23.151	23.3299	22.5953	22.2157	23.5054	24.0476
P43246-1	MSH2	DNA mismatch repair protein MSH2 [OS=Homo sapiens]	21	90	24.5884	24.6384	24.2264	24.4233	23.8337	23.7703	23.7348	24.5509	23.8052	24.5648	23.6913	23.8786	24.4765	23.0899	24.4633	24.537
Q96HE7	ERO1L; ERO1A	ERO1-like protein alpha [OS=Homo sapiens]	16	90	23.4565	23.7608	21.5494	25.1143	20.5826	21.5368	23.2914	25.1468	22.805	23.6921	23.7928	23.6725	24.2041	20.7931	23.7706	22.604
Q12907	LMAN2	Vesicular integral-membrane protein VIP36 [OS=Homo sapiens]	12	90	27.1321	27.1157	27.0091	27.3042	26.1692	28.1242	27.7019	28.0925	27.6669	27.6413	27.6783	27.1537	26.3042	26.9479	26.778	27.4654
O60664-1	PLIN3	Perilipin-3 [OS=Homo sapiens]	15	90	23.0214	23.7925	22.7842	25.0298	21.4319	21.9064	23.7888	25.4253	23.7115	23.4823	23.7687	23.5413	24.9038	21.3543	24.7583	23.823
Q99755	PIP5K1A	Phosphatidylinositol 4-phosphate 5-kinase type-1 alpha [OS=Homo sapiens]	12	90	23.6119	23.5646	23.2371	23.3929	22.0517	23.2055	23.5638	23.8412	23.6369	23.6483	23.7367	23.3925	22.7807	23.2242	23.3738	23.8082
Q9Y3Y2	CHTOP	Chromatin target of PRMT1 protein [OS=Homo sapiens]	8	90	23.7831	23.9708	25.4507	24.0227	22.6166	25.3181	23.5252	24.6898	24.3785	23.3901	24.9371	24.4995	24.3304	24.1843	23.4411	25.5594
P62633-4	CNBP	Isoform 4 of Cellular nucleic acid-binding protein [OS=Homo sapiens]	7	90	19.3021	20.087	19.3992	19.5854			19.1323	20.2872	19.67	19.618		19.2086	19.5864	18.5891	19.7107	18.8401
P61224-1	RAP1B	Ras-related protein Rap-1b [OS=Homo sapiens]	10	90	24.3122	24.3568	22.5004	25.3359	21.0469	22.8323	24.1056	25.1956	23.6278	24.3178	24.3289	24.1649	24.6365	23.2022	24.5273	23.6339
P53597	SUCLG1	Succinate--CoA ligase [ADP/GDP-forming] subunit alpha, mitochondrial [OS=Homo sapiens]	6	90	25.1251	25.4553	24.9903	25.4276	25.5725	24.6925	24.9845	25.0728	24.9438	25.2197	24.6462	25.4133	25.6017	25.4109	25.2367	24.4622
Q9Y5S9	RBM8A; LOC101060541	RNA-binding protein 8A [OS=Homo sapiens]	8	90	24.9885	25.1697	25.9216	25.122	24.293	26.1496	24.8533	25.8487	25.4486	24.7367	25.7298	25.5422	25.0545	25.0167	24.879	26.2118
Q7Z2W9	MRPL21	39S ribosomal protein L21, mitochondrial [OS=Homo sapiens]	6	90	23.9879	23.5334	22.6542	23.5383	22.9993	23.2538	22.9626	23.3824	22.5392	23.0424	23.0642	22.6994	23.3953	23.2746	22.9544	22.8328
P84098	RPL19	60S ribosomal protein L19 [OS=Homo sapiens]	7	90	25.914	26.0118	25.5976	25.8664	25.0016	25.7975	25.8707	26.4	25.9033	25.5492	25.8847	25.5572	25.8906	25.2895	26.2778	25.7801
Q96T37-1	RBM15	Putative RNA-binding protein 15 [OS=Homo sapiens]	22	89	22.858	23.1767	24.2503	23.4362	22.7791	24.3583	22.7785	24.5324	23.3219	22.1958	23.7821	23.5051	23.1173	23.1233	21.084	24.6658
O75153	CLUH; KIAA0664	Clustered mitochondria protein homolog [OS=Homo sapiens]	21	89	23.7952	24.1865	23.4737	24.3156	23.5067	22.9077	22.8753	24.2987	22.4996	23.3083	22.833	22.6329	24.5309	23.5911	24.0602	23.0512
Q01085	TIAL1	Nucleolysin TIAR [OS=Homo sapiens]	11	89	18.6289	17.8409	17.0831	19.4072		19.0877	17.2488	19.9188	18.5037	18.0129	19.1924	18.5211			18.7914	19.7435
P01833	PIGR	Polymeric immunoglobulin receptor [OS=Homo sapiens]	16	89	22.5057	23.2307	23.3964	23.4243	24.5542	23.9721	23.4427	22.8255	23.265	23.0275	24.3206	23.6995	23.4237	22.4455	24.2599	23.805
Q01085-2	TIAL1	Isoform 2 of Nucleolysin TIAR [OS=Homo sapiens]	11	89	26.8261	26.6034	27.4534	27.3466	27.7718	26.226	26.7136	26.8552	27.4208	26.8415	26.9067	27.1094	27.372	27.1562	27.1511	27.1762
Q9NV31	IMP3	U3 small nucleolar ribonucleoprotein protein IMP3 [OS=Homo sapiens]	9	89	22.4746	22.7891	23.87	22.3615	21.3957	24.4601	22.1418	23.6694	23.0295	22.267	23.788	23.1748	22.3601	23.464	21.8337	24.4181
Q13616	CUL1	Cullin-1 [OS=Homo sapiens]	17	89	25.1449	25.2673	24.4712	25.3239	24.8948	25.0662	24.996	25.2712	24.7273	25.1522	24.8877	25.172	25.7812	25.4477	25.112	24.5983
Q96SZ6	CDK5RAP1	CDK5 regulatory subunit-associated protein 1 [OS=Homo sapiens]	12	89	23.3571	23.3524	22.6551	23.4798	23.1232	23.7954	22.6403	22.5022	22.7541	22.8219	22.7922	22.5625	22.8411	23.316	22.7071	22.3026
P30405	PPIF	Peptidyl-prolyl cis-trans isomerase F, mitochondrial [OS=Homo sapiens]	10	89	23.8847	24.2316	23.1793	25.7909	23.3381	23.917	23.8722	25.47	23.3823	24.5639	24.419	24.3107	24.8289	23.9882	24.4772	23.6335
Q8NFJ5	GPRC5A	Retinoic acid-induced protein 3 [OS=Homo sapiens]	7	89	23.2333	23.7953	23.989	23.0746	22.4822	24.6875	25.0301	26.0931	25.8009	24.5635	24.9722	23.2915	23.246	23.7178	24.1944	24.7764
P60981-1	DSTN	Destrin [OS=Homo sapiens]	8	89	22.556	23.0952	22.5758	23.8008	21.6871	23.4542	23.23	24.0555	22.8985	23.3542	23.0523	22.5328	23.8809	22.286	23.535	23.2967
Q9Y241	HIGD1A	HIG1 domain family member 1A, mitochondrial [OS=Homo sapiens]	3	89	27.9419	28.1662	27.9198	28.2061	29.3343	27.8375	28.0883	28.0173	27.9921	28.5257	27.5088	28.3766	29.0672	28.6674	28.6652	27.5739
Q96RP9	GFM1	Elongation factor G, mitochondrial [OS=Homo sapiens]	18	88	25.8073	26.292	26.1278	26.0602	26.557	25.765	26.0375	25.3884	25.0944	26.0718	25.1797	25.6506	26.4352	25.4938	25.8244	24.8681
O00154	ACOT7	cytosolic acyl coenzyme A thioester hydrolase [OS=Homo sapiens]	14	88	24.0529	24.2819	22.8926	24.8736	21.3673	21.6925	23.7534	25.374	23.4559	23.8813	23.7002	22.8877	24.851	22.9136	24.8187	23.277
Q9BW92	TARS2	Threonine--tRNA ligase, mitochondrial [OS=Homo sapiens]	15	88	25.002	25.4279	24.2602	24.2641	25.348	24.3507	24.5186	24.918	24.4695	23.5787	24.0425	25.1898	25.3751	23.2526	23.565	23.4359
Q9BRQ6	CHCHD6	MICOS complex subunit mic25 [OS=Homo sapiens]	9	88	25.1125	25.1886	24.9313	25.0746	24.8596	24.7941	24.8998	24.8408	24.7283	24.7878	24.8502	25.0432	25.063	24.6289	25.0126	24.5895
Q6UB35-1	MTHFD1L	Monofunctional C1-tetrahydrofolate synthase, mitochondrial [OS=Homo sapiens]	15	88	23.5752	23.7381	22.9017	23.6955	22.9018	23.369	23.052	23.494	22.3067	23.4166	23.1501	22.5711	23.4173	22.8742	22.7592	22.6411
P54819	AK2	Adenylate kinase 2, mitochondrial [OS=Homo sapiens]	10	88	24.3069	25.7325	22.717	25.0918	21.5865	21.622	23.8335	25.4014	22.9644	23.8612	23.8284	23.7539	24.6539	21.8647	25.2303	23.062
P62330	ARF6	ADP-ribosylation factor 6 [OS=Homo sapiens]	6	88	23.4917	23.4589	23.3903	23.8966	22.6797	24.0254	23.0281	24.2313	23.298	23.2835	23.003	22.992	23.8014	23.601	23.3448	23.8637
Q92820	GGH	Gamma-glutamyl hydrolase [OS=Homo sapiens]	8	88	22.5966	23.2193	22.6949	24.2997	23.6883	23.1634	23.7027	23.8722	23.3866	23.1264	23.467	23.3074	23.8562	22.7404	23.2141	23.4055
Q14146	URB2	Unhealthy ribosome biogenesis protein 2 homolog [OS=Homo sapiens]	30	87	21.3529	21.3198	24.4254	21.3243	21.4228	24.5788	22.13	23.6401	22.5528	21.9991	24.2282	22.7953	20.5831	22.8424	19.6187	24.8459
Q15020	SART3	Squamous cell carcinoma antigen recognized by T-cells 3 [OS=Homo sapiens]	22	87	24.6945	24.8222	23.7904	24.8246	23.4892	24.072	24.1276	24.8115	24.2038	24.7281	24.3281	24.3663	24.5677	24.3865	24.7745	24.2986
Q13617-1	CUL2	Cullin-2 [OS=Homo sapiens]	16	87	23.3171	23.662	22.0369	23.8666	21.3672	21.7468	22.3747	23.6837	22.5528	22.7215	22.2496	22.3116	23.7649	22.294	23.6258	22.1258
P00491	PNP	purine nucleoside phosphorylase [OS=Homo sapiens]	14	87	22.6327	23.4291	23.0338	24.4898	22.8585	22.2318	23.1624	24.6638	23.3609	23.319	23.4483	23.2294	24.107	22.7579	24.1379	22.8487
Q9Y2Z4	YARS2	Tyrosine--tRNA ligase, mitochondrial [OS=Homo sapiens]	11	87	23.3885	23.3957	21.7334	23.5147	21.7096	22.2343	22.3146	23.4076	22.4713	22.7026	22.9523	22.6258	23.0046	22.8307	22.7743	22.2019
Q9Y3Z3	SAMHD1	deoxynucleoside triphosphate triphosphohydrolase SAMHD1 [OS=Homo sapiens]	13	87	23.4023	23.5741	22.5921	23.5612	22.7286	22.4237	23.4748	23.8503	22.6208	23.2626	23.0046	22.9496	23.7952	22.979	23.6782	22.5033
P62495	ETF1	Eukaryotic peptide chain release factor subunit 1 [OS=Homo sapiens]	15	87	24.3472	24.4826	23.8295	24.9028	22.5132	23.2348	23.6128	24.3932	22.8775	23.6638	23.2221	23.1448	25.0014	23.6217	24.472	23.567
P00403	COX2	Cytochrome c oxidase subunit 2 [OS=Homo sapiens]	5	87	24.6354	24.1579	23.3292	24.9359	23.129	23.1193	24.019	25.0834	23.5025	24.4046	24.3348	23.8196	24.1145	23.6972	24.4878	23.9383
Q8WWQ0	PHIP	PH-interacting protein [OS=Homo sapiens]	29	86	22.5098	22.3374	24.5019	21.6228	22.6628	24.9297	22.7376	24.0176	22.7832	22.4884	23.6872	22.8216	22.1875	24.0381	22.807	24.8399
Q9Y2R4	DDX52	Probable ATP-dependent RNA helicase DDX52 [OS=Homo sapiens]	17	86	21.911	22.576	23.9778	22.387	22.0094	24.1454	22.1378	23.2062	22.8771	22.1226	23.6519	22.8884	22.3203	23.2751	21.2309	24.1102
Q9UDY2	TJP2	Tight junction protein ZO-2 [OS=Homo sapiens]	19	86	22.8089	23.085	22.9495	23.1132	21.7016	24.2123	23.2194	23.8239	23.5581	22.8556	22.8253	22.9118	22.678	22.6866	23.3861	24.8202
P04745	AMY1A; AMY1C; AMY1B	alpha-amylase 1 [OS=Homo sapiens]	17	86	23.3264	23.3583	23.9105	23.1011	24.4299	23.3481	23.2912	23.4179	22.6653	23.107	23.7197	24.0949	23.5001	23.0754	23.2499	23.4954
O43747-1	AP1G1	AP-1 complex subunit gamma-1 [OS=Homo sapiens]	16	86	24.1394	24.11	23.0135	24.3641	21.922	23.0293	22.6786	24.32	22.5068	23.0651	22.4399	23.0027	24.3615	23.1812	23.6698	22.9659
O14965	AURKA	Aurora kinase A [OS=Homo sapiens]	10	86	22.6028	22.7314	22.2986	22.3257	22.4444	23.0869	23.1394	23.5639	23.3088	23.2201	23.7673	22.6132	22.4776	22.2929	23.4355	23.406
P23368-1	ME2	NAD-dependent malic enzyme, mitochondrial [OS=Homo sapiens]	15	86	23.1409	23.2547	22.926	24.6188	22.4246	23.0473	23.2953	24.5817	23.0176	23.7129	23.6075	23.4354	23.483	22.8688	23.7111	23.2106
Q8TCT9-1	HM13	Minor histocompatibility antigen H13 [OS=Homo sapiens]	8	86	24.2609	24.3712	23.3716	25.1429	23.0517	23.646	24.1065	24.968	23.7808	24.4125	24.2586	24.21	24.7065	23.3885	24.4999	23.991
Q9Y3B9	RRP15	RRP15-like protein [OS=Homo sapiens]	9	86	22.7618	22.8648	24.9357	22.8688	22.2492	24.9757	22.6208	24.2748	23.4414	22.6058	24.2207	23.6903	23.1608	23.5498	22.0284	25.0951
Q9NWH9-1	SLTM	SAFB-like transcription modulator [OS=Homo sapiens]	18	85	23.2032	23.5792	24.7403	23.0958	21.7614	24.9462	23.379	24.1221	23.855	23.3282	24.5264	23.9519	22.8686	23.5099	23.4377	24.9188
O15294	OGT	UDP-N-acetylglucosamine--peptide N-acetylglucosaminyltransferase 110 kDa subunit [OS=Homo sapiens]	20	85	23.459	23.3467	22.9721	23.7239	22.5743	23.445	23.171	24.0119	22.9153	22.9462	22.8526	22.5905	23.7866	22.6941	23.0608	23.0357
P28288	ABCD3	ATP-binding cassette sub-family D member 3 [OS=Homo sapiens]	17	85	24.53	24.6707	24.019	24.5301	23.3237	24.2568	23.1723	23.5208	23.0753	23.8009	23.2863	23.4916	24.2013	24.4682	22.4485	23.525
O75436-1	VPS26A	Vacuolar protein sorting-associated protein 26A [OS=Homo sapiens]	11	85	23.4096	23.4962	22.7099	24.2871	21.8107	22.5541	23.1481	24.4804	22.8777	23.4676	23.1766	22.9075	24.0534	22.0753	23.691	23.1308
Q92665	MRPS31	28S ribosomal protein S31, mitochondrial [OS=Homo sapiens]	10	85	23.9864	23.8282	22.9889	23.5035	22.917	23.3296	23.1703	23.6641	23.267	23.5645	23.2352	23.091	23.5216	22.9254	23.602	23.1839
Q9H6F5	CCDC86	Coiled-coil domain-containing protein 86 [OS=Homo sapiens]	10	85	22.7544	22.8681	24.3263	22.9298	19.0993	24.7199	21.1627	24.1014	23.337	22.1986	24.1846	23.333	22.1532	22.2297	22.132	24.7706
P36897	TGFBR1	TGF-beta receptor type-1 [OS=Homo sapiens]	13	85	23.9933	23.806	23.559	24.0218	24.0038	23.6674	23.8305	23.7769	23.2274	23.8894	23.4546	23.5218	23.2196	22.59	22.9379	22.8223
Q8WVM0	TFB1M	Dimethyladenosine transferase 1, mitochondrial [OS=Homo sapiens]	12	85	22.6049	22.8642	22.4542	22.7282	22.1756	23.0754	22.4171	22.7496	22.2695	23.007	22.6396	22.557	22.5248	23.1059	22.6969	22.7429
Q9UBI6	GNG12	guanine nucleotide-binding protein g(i)/g(s)/g(o) subunit gamma-12 [OS=Homo sapiens]	8	85	23.4783	23.7452	23.8043	23.0028	23.5861	24.8735	25.2679	25.7734	25.2357	24.4226	24.8157	24.243	22.4244	23.4091	24.1556	25.3571
P53999	SUB1	Activated RNA polymerase II transcriptional coactivator p15 [OS=Homo sapiens]	7	85	22.8133	23.903	22.8352	24.2016	22.8	22.9961	23.0405	24.4078	23.1508	23.175	22.6294	22.8613	23.8509	23.1474	24.0464	23.5235
Q14966-1	ZNF638	Zinc finger protein 638 [OS=Homo sapiens]	30	84	22.4847	23.6843	24.3598	22.2656	23.4355	24.1495	22.6202	23.4136	23.1515	23.7513	24.2138	23.2184	22.6492	23.2046	22.0531	24.5547
Q9NY61	AATF	Protein AATF [OS=Homo sapiens]	12	84	22.332	21.7162	23.3831	22.1067	20.9353	24.1292	21.8723	23.8115	22.7046	22.0486	23.1137	22.7998	22.4326	22.8194	21.5498	24.003
Q8WXI9	GATAD2B	Transcriptional repressor p66-beta [OS=Homo sapiens]	14	84	24.3851	24.5753	23.5184	24.0243	22.4715	23.6184	23.1784	24.3063	22.9757	22.8779	23.2158	23.4977	23.933	23.4347	23.4107	23.9836
Q8WXX5	DNAJC9	dnaJ homolog subfamily C member 9 [OS=Homo sapiens]	11	84	23.3734	23.7447	23.1765	23.6772	22.7236	23.6427	23.5622	24.1397	23.7792	23.1151	23.1777	22.9371	23.8091	23.3572	23.7778	24.154
Q9H2U2	PPA2	Inorganic pyrophosphatase 2, mitochondrial [OS=Homo sapiens]	12	84	22.4751	22.7434	20.993	24.1527	21.6749	22.1762	22.3817	24.0074	22.2761	22.7157	23.1216	22.7187	23.1803	21.5571	22.6794	22.524
O95817	BAG3	BAG family molecular chaperone regulator 3 [OS=Homo sapiens]	15	84	22.9497	23.6459	22.8429	23.9529	23.6531	23.5998	22.6525	23.8777	22.9882	23.3949	22.6113	23.3258	24.2642	23.4973	23.5437	23.2071
P02792	FTL	Ferritin light chain [OS=Homo sapiens]	7	84	22.9276	23.5518	22.7645	24.0226	23.8946	23.5277	23.4916	24.2332	23.0443	24.3628	24.7589	24.2494	23.3168	22.8004	23.6801	23.6785
Q9HCD5	NCOA5	Nuclear receptor coactivator 5 [OS=Homo sapiens]	14	84	23.3114	23.2584	24.9202	23.1638	21.9771	25.133	22.7893	24.2005	23.4163	22.7958	24.5736	23.5506	23.2194	23.9584	22	25.1568
P51610-1	HCFC1	Host cell factor 1 [OS=Homo sapiens]	18	84	23.9165	23.7481	23.4163	24.2419	22.84	23.6695	23.1239	24.4169	23.0161	23.4221	23.5504	23.3783	24.0024	23.1403	23.6367	23.6082
P08574	CYC1	Cytochrome c1, heme protein, mitochondrial [OS=Homo sapiens]	7	84	22.8981	23.6655	22.2124	24.0881	23.2749	22.5148	23.7305	24.018	23.3254	23.7601	23.1911	23.7061	23.1199	23.6983	23.7661	23.1571
Q01628	IFITM3	Interferon-induced transmembrane protein 3 [OS=Homo sapiens]	4	84	23.9613	24.3719	23.3309	25.0908	23.8245	24.173	24.6491	24.8212	24.0636	24.3558	24.1503	24.348	23.502	22.2682	23.6118	22.9433
P15927-1	RPA2	Replication protein A 32 kDa subunit [OS=Homo sapiens]	7	84	24.1669	24.5993	25.2919	24.441	23.6643	24.3622	24.2125	25.1481	24.9016	23.9995	24.3393	23.7895	24.8126	25.0474	24.5603	24.6453
O75821	EIF3G	Eukaryotic translation initiation factor 3 subunit G [OS=Homo sapiens]	12	84	24.4449	24.6371	23.1915	24.8012	23.7596	23.8435	23.8999	24.5815	23.9175	23.9566	24.0033	24.0266	24.7891	23.64	24.5067	24.3532
Q9Y383	LUC7L2	Putative RNA-binding protein Luc7-like 2 [OS=Homo sapiens]	9	84	23.5784	24.3152	24.3415	24.2323	23.9934	24.0926	23.5876	24.2201	23.739	23.6109	23.5303	23.5287	24.2844	24.3589	24.1994	23.924
Q9Y3C6	PPIL1	Peptidyl-prolyl cis-trans isomerase-like 1 [OS=Homo sapiens]	6	84	23.9829	24.2622	25.0277	24.2928	23.9558	25.2084	24.0892	24.5087	24.3891	24.0773	24.5519	24.2303	24.5465	24.2354	24.2572	25.0197
Q8WUK0	PTPMT1	Phosphatidylglycerophosphatase and protein-tyrosine phosphatase 1 [OS=Homo sapiens]	10	84	24.258	24.2485	23.9268	24.1602	24.4314	24.1186	24.2418	23.6938	23.9605	24.2639	23.7959	24.3254	24.438	24.6382	24.1019	23.7027
P20337	RAB3B	Ras-related protein Rab-3B [OS=Homo sapiens]	8	84	24.3151	24.0681	23.3805	24.0874	23.279	22.993	23.3921	23.935	22.9127	23.569	23.3712	23.3758	23.5655	23.5364	23.1165	23.0371
Q12923	PTPN13	Tyrosine-protein phosphatase non-receptor type 13 [OS=Homo sapiens]	26	83	22.6297	23.3118	23.0636	22.4846	21.4076	24.0209	23.2421	23.8024	24.0486	21.4078	22.8137	23.057	22.7868	23.1515	22.9855	23.9328
P12694	BCKDHA	2-oxoisovalerate dehydrogenase subunit alpha, mitochondrial [OS=Homo sapiens]	10	83	22.9422	23.0617	22.4409	23.5217	23.0302	23.0436	22.2777	22.7337	22.0013	22.9309	22.5221	22.9345	23.3778	23.2289	22.7967	22.4668
O00505	KPNA3	Importin subunit alpha-4 [OS=Homo sapiens]	10	83	22.8055	23.3087	22.642	23.0828	21.9612	23.369	23.0314	23.6077	22.8697	22.6401	23.1044	22.7099	23.4008	22.4953	23.4014	23.5693
P29590	PML	Protein PML [OS=Homo sapiens]	20	82	22.6024	22.9001	24.3234	22.9872	22.3384	24.273	23.1441	23.728	23.2612	22.936	23.8902	23.0341	23.0303	23.2348	22.8575	24.6173
Q14574-1	DSC3	Desmocollin-3 [OS=Homo sapiens]	7	82	22.4631	22.6046	23.6008	23.9419	23.8874	22.583	23.0904	22.8738	24.0876	23.109	23.4545	22.874	23.8013	23.6406	23.257	24.0438
O96005-1	CLPTM1	Cleft lip and palate transmembrane protein 1 [OS=Homo sapiens]	11	82	23.5853	23.4015	22.0259	24.2358	21.7656	21.7697	22.7423	23.9547	22.6932	23.3139	23.2304	22.9328	23.4769	22.2486	23.5324	22.5767
Q13601	KRR1	KRR1 small subunit processome component homolog [OS=Homo sapiens]	12	82	22.961	22.8626	24.63	22.6497	21.6848	24.6787	22.3728	24.267	23.8021	22.9192	24.2135	23.5446	22.8477	23.48	22.0301	24.9852
Q9UPT8	ZC3H4	Zinc finger CCCH domain-containing protein 4 [OS=Homo sapiens]	13	82	23.4046	23.9944	23.528	23.6171	21.9546	23.0012	23.725	24.0252	23.5615	23.4565	23.6933	23.4429	23.5998	22.9212	23.6298	23.5295
Q9NQS7	INCENP	Inner centromere protein [OS=Homo sapiens]	14	82	23.2466	23.4548	24.3253	22.7123	22.9665	24.3757	23.0878	24.1658	23.7449	22.9751	23.5186	23.2984	23.5168	23.9425	22.7697	24.2346
Q13418	ILK	Integrin-linked protein kinase [OS=Homo sapiens]	11	82	23.0113	24.3487	22.4302	23.3333	22.282	22.7626	23.9352	24.7936	21.8123	23.5966	22.2375	22.2998	23.4757	22.4872	23.0692	22.6591
Q14938-3	NFIX	Isoform 3 of Nuclear factor 1 X-type [OS=Homo sapiens]	9	82	22.5698	22.68	22.6436	22.7024	20.4151	23.2002	22.5374	22.7635	22.6656	22.06	22.7405	22.5426	22.3314	22.6094	22.3214	22.7536
Q5SNT2-1	TMEM201	Transmembrane protein 201 [OS=Homo sapiens]	10	82	22.9223	22.6292	23.5258	22.5125	21.9047	23.4321	22.4766	23.2891	22.6241	22.9086	23.176	23.271	22.8027	22.7285	22.0813	23.5961
Q8NI27-1	THOC2	THO complex subunit 2 [OS=Homo sapiens]	26	81	22.8747	23.1996	24.6196	23.0083	22.093	24.6331	23.2474	24.3456	23.372	22.6587	24.127	23.5979	23.0546	23.7162	22.3127	24.7778
O95071	UBR5	E3 ubiquitin-protein ligase UBR5 [OS=Homo sapiens]	25	81	23.3866	23.7028	23.5866	23.7384	23.1627	22.6622	22.817	22.8444	23.2629	22.9433	22.7232	22.7977	23.7665	23.2024	23.1218	23.0065
Q9NQ55-1	PPAN; PPAN-P2RY11	suppressor of SWI4 1 homolog [OS=Homo sapiens]	12	81	22.5701	22.7374	24.8544	22.7526	22.1041	24.8993	22.6852	24.2058	23.2793	22.7693	24.3774	23.1272	22.6365	23.0865	22.1214	25.147
O60763-1	USO1	General vesicular transport factor p115 [OS=Homo sapiens]	18	81	23.6828	23.5618	22.8043	24.2751	20.9445	22.3585	22.3648	23.791	21.8725	22.8253	21.9997	22.2647	23.7994	21.8538	23.7286	22.4648
Q9H9Y6-1	POLR1B	DNA-directed RNA polymerase I subunit RPA2 [OS=Homo sapiens]	19	81	22.3065	22.2965	23.8341	22.2733	21.1887	23.9421	21.4881	23.3231	22.4392	21.057	23.2408	22.2834	22.2828	22.3243	20.619	23.7396
Q15024	EXOSC7	Exosome complex component RRP42 [OS=Homo sapiens]	9	81	22.5345	22.9457	23.5601	22.9115	21.8077	23.7349	22.0896	23.3192	22.6536	22.1883	23.3113	23.0368	22.5095	22.7496	22.4853	23.9177
O00487	PSMD14	26S proteasome non-ATPase regulatory subunit 14 [OS=Homo sapiens]	7	81	22.6794	22.911	22.3251	23.484	19.5011	22.4238	21.7774	23.5904	22.2969	22.9124	22.7697	22.0615	23.5043	22.2396	23.0997	21.9231
P28070	PSMB4	Proteasome subunit beta type-4 [OS=Homo sapiens]	6	81	23.7881	24.1217	23.8527	24.9076	23.7087	23.9497	24.0188	24.8374	24.0241	24.0882	23.8426	23.9833	24.6126	23.8934	24.4878	23.8484
Q70UQ0	IKBIP	Inhibitor of nuclear factor kappa-B kinase-interacting protein [OS=Homo sapiens]	11	81	22.5601	22.6971	21.99	23.3796	21.3735	21.6889	22.2957	23.4487	22.4969	22.6906	22.3369	22.6498	22.6661	21.5441	22.6193	21.9749
Q27J81	INF2	Inverted formin-2 [OS=Homo sapiens]	18	80	23.6051	23.744	22.3743	23.997	21.7495	22.6998	22.7414	23.7548	22.4229	22.401	22.6922	22.5584	23.6106	22.3162	23.0947	22.231
P27695	APEX1	DNA-(apurinic or apyrimidinic site) lyase [OS=Homo sapiens]	13	80	24.667	24.9154	23.9401	24.8985	24.1537	23.4911	23.8765	25.0033	23.4551	24.3869	24.0032	24.3189	25.3528	25.2781	24.9762	23.8031
Q9Y6G9	DYNC1LI1	Cytoplasmic dynein 1 light intermediate chain 1 [OS=Homo sapiens]	14	80	23.5012	23.8034	22.769	24.0751	22.5696	22.9006	23.3572	24.1386	23.0869	22.8675	23.2193	23.042	24.2574	23.0993	24.0721	23.4079
Q16543	CDC37	Hsp90 co-chaperone Cdc37 [OS=Homo sapiens]	13	80	22.8911	23.3895	22.1935	24.236	21.4466	22.5215	22.3091	24.4345	22.5202	22.4352	22.628	22.6725	23.9338	21.3443	23.8094	22.6733
P09972	ALDOC	Fructose-bisphosphate aldolase C [OS=Homo sapiens]	6	80	20.3322	20.7136	18.998	21.4142		19.0907	20.7934	22.0093	20.3774	20.5625	20.5805	20.2957	21.358		21.3428	20.2897
O15511-1	ARPC5	Actin-related protein 2/3 complex subunit 5 [OS=Homo sapiens]	5	80	23.2439	23.08	22.4833	23.4913	22.2547	23.5469	24.1877	24.0605	23.2175	24.7897	24.1606	23.977	22.539	22.4618	22.9794	24.1517
P09012	SNRPA	U1 SMALL NUCLEAR RIBONUCLEOPROTEIN A [OS=Homo sapiens]	8	80	23.2903	23.5655	23.7683	23.7453	22.0714	23.3404	22.1967	23.7361	22.6175	22.2563	23.6209	23.4281	23.6654	23.0497	22.2257	24.2075
P35250-1	RFC2	Replication factor C subunit 2 [OS=Homo sapiens]	10	80	23.3217	23.4485	23.3381	23.5247	22.3278	23.6313	23.4501	23.8582	23.1679	23.5468	23.1704	23.363	23.6964	23.3674	23.743	23.4928
P61313-1	RPL15	60S ribosomal protein L15 [OS=Homo sapiens]	9	80	25.3668	25.4824	25.4893	25.4862	24.8173	25.4787	25.2368	25.5087	24.7285	24.3786	25.1758	24.6964	25.5854	24.9089	25.2711	25.3348
P60953	CDC42	Cell division control protein 42 homolog [OS=Homo sapiens]	6	80	24.5056	24.8523	23.9299	25.5569	23.8055	24.2466	24.7565	25.454	24.6528	24.6629	24.8466	24.61	25.1945	23.9379	25.1978	24.7127
Q92734-1	TFG	Protein TFG [OS=Homo sapiens]	10	79	24.7085	24.4337	23.2076	24.453	22.3034	23.1086	22.8762	23.9827	22.4492	22.8078	21.8406	24.8783	25.0526	25.9504	23.8927	22.3538
O43399	TPD52L2	Tumor protein D54 [OS=Homo sapiens]	13	79	23.3682	23.9205	23.1468	25.3021	22.6185	23.1018	23.7943	25.6074	23.8409	24.2272	24.057	24.11	24.9777	23.2442	25.0181	23.4372
Q15691	MAPRE1	Microtubule-associated protein RP/EB family member 1 [OS=Homo sapiens]	8	79	24.3418	24.4891	23.5492	25.2367	22.9722	23.5624	23.9794	25.6712	24.0718	24.0112	24.4018	23.8975	25.1384	23.6569	24.8356	24.1848
Q8TCJ2	STT3B	Dolichyl-diphosphooligosaccharide--protein glycosyltransferase subunit STT3B [OS=Homo sapiens]	13	79	24.5478	24.7071	23.5269	24.8042	23.1363	22.8608	23.8202	24.0984	23.2967	23.124	23.2733	23.3075	24.9848	24.3994	23.3403	24.1796
Q96MU7-1	YTHDC1	YTH domain-containing protein 1 [OS=Homo sapiens]	11	79	22.9207	22.8888	24.2673	22.8175	22.6697	25.8969	23.3987	24.0115	23.6	23.1871	24.3007	23.5958	22.7689	23.6605	23.1902	24.6175
Q5T280	C9orf114; SPOUT1	putative methyltransferase C9orf114 [OS=Homo sapiens]	10	79	23.2281	23.2931	23.9245	23.2712	21.9093	24.2592	22.4568	23.8604	23.3803	23.1163	24.0565	23.5079	22.8968	23.8015	23.0228	24.427
Q96G23	CERS2	Ceramide synthase 2 [OS=Homo sapiens]	6	79	24.0587	24.1584	23.4849	24.9097	23.0809	23.3807	23.7237	24.698	23.4447	24.2906	24.1691	23.9986	24.1482	23.3024	24.4033	23.639
P56270-1	MAZ	Myc-associated zinc finger protein [OS=Homo sapiens]	7	79	23.0875	23.4907	23.3338	23.4215	22.3956	23.712	23.4537	23.9766	23.7268	23.4861	23.3302	23.2336	23.0138	23.3798	23.7679	23.6122
P61026	RAB10	ras-related protein rab-10 [OS=Homo sapiens]	10	79	22.1808	23.3421	21.6328	25.2533	21.4128	22.1081	22.9086	24.8686	22.3337	22.9728	23.0361	22.6454	23.329	21.6358	24.4661	23.1375
P61020	RAB5B	Ras-related protein Rab-5B [OS=Homo sapiens]	7	79	20.4105	20.9121	19.9286	22.1389	19.4051	20.5421	20.7608	22.1487	20.4153	20.607	21.036	20.7131	21.1103	19.3683	21.7357	20.5561
Q9Y3U8	RPL36	60S ribosomal protein L36 [OS=Homo sapiens]	4	79	25.0036	24.7676	24.2583	24.1506	22.7575	24.596	23.5132	24.9713	23.8239	23.3787	23.9593	24.2897	24.3882	24.1629	23.8151	24.8531
Q03001-7	DST	dystonin [OS=Homo sapiens]	29	78	22.9617	23.1729	22.1741	23.2672	21.1261	22.3423	22.2393	22.9311	22.3063	22.8059	22.9459	22.3626	22.8893	22.4023	22.5622	22.2607
Q8WVM7	STAG1	Cohesin subunit SA-1 [OS=Homo sapiens]	25	78	23.1262	23.2474	24.8957	23.6698	22.8761	24.9933	22.3945	24.1256	23.0915	23.673	24.2844	23.624	23.4606	23.2965	22.4638	24.9349
Q99569	PKP4	Plakophilin-4 [OS=Homo sapiens]	21	78	23.3794	23.5357	23.5923	23.2036	22.8481	24.2385	23.9088	24.3076	24.2114	23.5883	23.952	23.6564	22.6177	22.9435	23.3453	24.1023
Q7L014	DDX46	probable ATP-dependent RNA helicase DDX46 [OS=Homo sapiens]	21	78	24.3634	24.7321	24.1836	24.7669	23.987	24.1899	23.5431	24.244	23.6389	24.1745	23.7647	23.6515	24.5085	23.9068	24.4286	23.8493
Q9BZJ0	CRNKL1	Crooked neck-like protein 1 [OS=Homo sapiens]	16	78	22.7692	23.0235	23.9127	23.1225	21.9737	24.6056	22.1624	23.186	22.6627	22.091	23.8572	23.6424	23.1117	23.2469	22.4347	24.5188
P15121	AKR1B1	aldose reductase [OS=Homo sapiens]	13	78	22.3418	23.4676	22.2328	25.2326	21.8873	22.003	23.3656	24.9097	23.2115	23.5788	23.4813	23.2227	24.8191	22.2712	24.4498	23.3262
P60891	PRPS1	ribose-phosphate pyrophosphokinase 1 [OS=Homo sapiens]	10	78	23.4648	23.6428	22.6213	24.8231	23.2812	22.3444	23.1469	23.9552	23.0076	23.2196	22.814	23.882	23.9736	21.986	24.0126	23.2636
Q8NFH4	NUP37	Nucleoporin Nup37 [OS=Homo sapiens]	8	78	23.88	24.2488	24.5847	24.8779	22.646	25.2647	24.5586	25.4832	24.548	24.8206	24.6825	24.6443	24.5732	24.1059	24.7279	25.0923
O60427	FADS1	Fatty acid desaturase 1 [OS=Homo sapiens]	11	78	23.4789	23.3595	23.199	23.204	23.3947	23.0867	23.9327	23.276	23.2586	24.0324	23.2961	23.5276	23.485	23.474	23.6271	23.2135
P20340-2	RAB6A	Isoform 2 of Ras-related protein Rab-6A [OS=Homo sapiens]	9	78	24.0381	23.7417	23.6832	24.5653	22.7361	23.4312	23.1138	24.5576	23.2607	23.284	23.004	23.4042	23.7935	23.3102	23.8392	23.6012
P08134	RHOC	Rho-related GTP-binding protein RhoC [OS=Homo sapiens]	7	78	21.0132	20.7405	17.966	21.5972	21.0108	18.9459	19.1004	21.4587	20.3303	21.1795	19.1935	20.8438	21.3437	20.9782	21.1605	19.8626
P50750	CDK9	Cyclin-dependent kinase 9 [OS=Homo sapiens]	11	78	22.4045	22.6028	21.9909	22.5658	21.6201	22.7551	22.2419	23.0753	22.0391	22.5173	22.4452	22.2144	22.2537	22.131	22.3968	22.865
Q8IX01-1	SUGP2	SURP and G-patch domain-containing protein 2 [OS=Homo sapiens]	19	77	22.1774	22.5463	24.274	22.4677	21.2801	24.1852	21.5275	23.8203	23.0626	22.4862	23.6214	23.0321	22.7343	22.6929	22.4056	24.2723
Q9P2N5	RBM27	RNA-binding protein 27 [OS=Homo sapiens]	14	77	23.0954	23.435	22.7351	22.9304	21.3054	22.7254	22.8669	23.3599	23.0867	22.9244	22.6219	22.826	23.2459	22.7732	23.0297	23.1899
P18074-1	ERCC2	Tfiih basal transcription factor complex helicase xpd subunit [OS=Homo sapiens]	17	77	23.4022	23.2451	23.2863	23.8418	22.6838	23.1584	22.884	23.0495	22.4948	23.1138	22.4992	22.4379	23.3564	23.0315	23.6017	22.7843
O95202-1	LETM1	mitochondrial proton/calcium exchanger protein [OS=Homo sapiens]	14	77	23.1463	23.8003	22.3543	24.7692	22.2285	22.4746	23.381	24.6192	22.9918	23.6029	23.3723	23.3214	24.1602	21.9949	23.8358	22.7799
P23588	EIF4B	eukaryotic translation initiation factor 4B [OS=Homo sapiens]	10	77	21.8463	22.9272	22.0525	23.814	20.9617	22.1457	22.6552	23.941	22.5495	22.6395	22.495	22.5152	23.3127	20.8524	23.5052	22.7443
P55145	MANF	Mesencephalic astrocyte-derived neurotrophic factor [OS=Homo sapiens]	9	77	22.7111	23.3963	21.2015	25.008	20.6241	21.3253	23.9826	25.1718	23.2852	23.6079	23.8653	23.448	24.1811	21.7408	24.1344	23.3694
Q9HBH1	PDF	Peptide deformylase, mitochondrial [OS=Homo sapiens]	8	77	22.5985	22.8337	22.809	22.8474	22.9405	23.2403	23.1323	22.9902	23.0296	23.0284	22.8806	22.929	22.626	22.6539	22.6055	23.1706
Q8WUY1	THEM6	Protein THEM6 [OS=Homo sapiens]	9	77	23.5411	23.3417	23.3328	23.6152	23.0899	23.1933	23.3771	23.5486	22.9742	23.2518	23.2831	22.9864	23.6157	23.2234	22.981	23.1202
P18077	RPL35A	60S ribosomal protein L35a [OS=Homo sapiens]	8	77	26.4768	26.6605	26.5991	26.4375	25.5254	26.7403	25.9278	26.5378	25.7087	25.8367	25.9232	26.0585	26.3552	25.8135	25.5906	26.0123
O75955	FLOT1	Flotillin-1 [OS=Homo sapiens]	17	76	23.6138	23.6509	24.0898	23.5533	22.596	25.0885	24.1185	25.0806	24.6702	23.9253	24.1726	24.067	23.0798	23.872	23.6068	25.1084
Q96T88	UHRF1	E3 ubiquitin-protein ligase UHRF1 [OS=Homo sapiens]	22	76	23.2838	22.9917	23.7876	22.9874	21.4737	24.464	22.6195	23.0951	22.8479	22.4592	23.9478	22.9692	23.1292	23.3579	22.4589	24.0066
P35251-1	RFC1	Replication factor C subunit 1 [OS=Homo sapiens]	18	76	24.043	23.7755	25.8674	24.9288	25.8604	24.2779	24.4941	23.1215	25.7639	24.9935	25.7349	24.0365	23.8458	24.7274	25.2762	25.3237
P80723	BASP1	Brain acid soluble protein 1 [OS=Homo sapiens]	11	76	21.9194	22.9408	20.4767	24.2823	20.4398	22.2128	24.1036	24.4733	23.4655	23.8494	23.4384	23.8432	23.1904	21.4251	24.1846	23.4636
Q9Y3A4	RRP7A	Ribosomal RNA-processing protein 7 homolog A [OS=Homo sapiens]	11	76	22.9661	22.9464	24.5804	22.4864	22.3741	24.981	23.0781	23.8339	23.5405	22.8972	24.0761	23.6732	22.3158	23.838	22.429	24.7756
P42357	HAL	Histidine ammonia-lyase [OS=Homo sapiens]	16	76	23.7976	23.3467	23.6986	24.7447	24.7774	22.4277	22.7699	23.5697	23.866	22.7466	23.1969	23.9251	23.9614	23.7809	23.3679	23.8421
O43237	DYNC1LI2	Cytoplasmic dynein 1 light intermediate chain 2 [OS=Homo sapiens]	11	76	23.5612	23.7056	23.0361	24.1592	23.8422	23.425	23.4395	23.9828	22.8848	23.8388	23.1597	23.4058	24.1295	23.683	23.7215	23.0647
O43293-1	DAPK3	Death-associated protein kinase 3 [OS=Homo sapiens]	10	76	22.795	22.9076	23.0688	22.9086	22.2024	23.8597	23.216	23.4514	23.3693	23.2228	23.2022	23.0942	22.465	23.1627	23.1924	23.7259
P98175-1	RBM10	RNA-binding protein 10 [OS=Homo sapiens]	13	76	22.6593	22.7511	23.7167	23.3476	21.9093	24.1781	22.3475	23.8328	23.0589	22.5998	23.4764	22.622	22.8956	23.0317	22.8882	24.1533
P53985	SLC16A1	Monocarboxylate transporter 1 [OS=Homo sapiens]	6	76	24.3695	24.4715	23.2839	24.9879	24.8258	23.514	24.5732	24.3879	24.3471	24.8076	24.4385	24.5801	24.5107	24.5227	24.2854	24.3339
Q96EL2	MRPS24	28S ribosomal protein S24, mitochondrial [OS=Homo sapiens]	6	76	24.0821	23.8453	23.36	24.2659	24.1681	24.3003	23.3846	23.1575	22.6098	23.4985	23.4552	23.1705	23.5703	24.044	23.1535	23.5655
P35240-1	NF2	merlin [OS=Homo sapiens]	11	76	23.2249	23.5379	23.2419	23.198	23.323	23.8662	23.074	23.5101	22.9315	22.8049	23.1167	22.685	23.2505	22.9859	23.1538	23.3679
Q6DKI1	RPL7L1	60S ribosomal protein L7-like 1 [OS=Homo sapiens]	9	76	22.7293	22.8708	24.2778	22.9119	22.0819	24.6648	22.2877	23.94	23.267	21.9411	24.1348	23.5191	22.745	23.4991	21.9408	24.9831
O75342	ALOX12B	Arachidonate 12-lipoxygenase, 12R-type [OS=Homo sapiens]	9	76	23.6245	23.2491	24.2805	24.175	24.9724	22.391	23.6985	23.5747	24.5149	23.499	24.0633	23.5408	24.2781	24.0284	23.8981	24.4427
Q9NVX2	NLE1	Notchless protein homolog 1 [OS=Homo sapiens]	13	75	22.3711	22.7253	24.4266	22.5967	22.9199	24.669	22.1927	24.3264	23.1508	22.7676	24.0307	23.5512	22.6779	23.3616	22.4821	24.7322
P13674-1	P4HA1	prolyl 4-hydroxylase subunit alpha-1 [OS=Homo sapiens]	16	75	23.406	23.7655	23.6857	24.5114	21.401	22.3749	22.5709	24.1869	21.9272	23.3682	23.518	23.1648	23.5809	22.6009	23.4047	22.7347
Q53EP0	FNDC3B	Fibronectin type III domain-containing protein 3B [OS=Homo sapiens]	15	75	23.4834	23.6083	22.4707	23.6237	22.1933	23.1461	23.3424	23.3989	22.775	23.2494	22.9126	23.089	22.799	22.1617	22.6503	22.6457
Q9UHB9	SRP68	Signal recognition particle subunit SRP68 [OS=Homo sapiens]	12	75	23.1582	23.493	22.3759	23.9813	22.8368	22.281	22.3817	23.5205	22.8089	22.533	22.5559	22.4741	23.8067	22.7272	23.3031	22.5922
P18465	HLA-B	HLA class I histocompatibility antigen, B-57 alpha chain [OS=Homo sapiens]	8	75	21.8508	21.9906	20.8049	22.8693	21.168	21.5374	21.8657	22.7162	20.4734	21.9184	22.0629	22.2138	21.7019	20.2931	22.0583	21.5259
Q68D10-1	SPTY2D1	Protein SPT2 homolog [OS=Homo sapiens]	16	75	23.0516	23.1352	22.7509	22.5734	21.8553	24.106	23.5148	23.5318	23.647	23.5757	23.4697	23.5819	22.5286	23.1942	23.5213	24.0076
P63279	UBE2I	SUMO-conjugating enzyme ubc9 [OS=Homo sapiens]	7	75	22.7664	23.0109	23.0977	22.9823	21.9265	23.1423	22.6607	23.8982	22.7702	22.6251	22.8838	22.584	23.2004	22.5709	22.8322	23.4362
O75431	MTX2	Metaxin-2 [OS=Homo sapiens]	7	75	23.8677	23.4836	23.3889	23.4905	22.6217	23.8263	23.5095	23.5078	23.1994	23.47	23.814	23.7181	23.0019	22.997	22.9614	23.0515
Q14739	LBR	Lamin-B receptor [OS=Homo sapiens]	9	75	23.797	23.754	22.7948	23.8444	22.2981	22.6906	22.4736	23.5279	22.4718	23.1176	23.6643	22.7398	23.3465	22.6887	23.3941	22.8366
O15145	ARPC3	Actin-related protein 2/3 complex subunit 3 [OS=Homo sapiens]	5	75	23.7653	23.4666	23.0255	23.8902	22.9493	24.1973	24.7943	24.6442	23.8251	25.1041	24.9125	24.4439	22.8227	22.4903	23.3738	24.7638
Q8IXM3	MRPL41	39S ribosomal protein L41, mitochondrial [OS=Homo sapiens]	6	75	25.1875	25.0108	25.0194	25.6962	26.2279	23.5009	25.1658	25.5628	25.4831	25.5419	25.8239	25.7081	27.2908	25.2217	26.7878	25.5258
O15213	WDR46	WD repeat-containing protein 46 [OS=Homo sapiens]	17	74	21.7676	21.7327	24.4648	22.2743	22.0395	24.8709	22.2778	24.0134	22.7783	21.2704	23.946	23.127	22.713	23.1458	20.8755	24.8432
Q14684	RRP1B	Ribosomal RNA processing protein 1 homolog B [OS=Homo sapiens]	17	74	23.0189	23.1083	24.2917	23.23	21.9554	24.3678	22.5935	23.4393	23.4062	23.0095	24.1068	23.023	23.0638	23.0583	22.152	24.2825
Q02818	NUCB1	Nucleobindin-1 [OS=Homo sapiens]	15	74	21.9034	22.561	18.7052	24.4106	20.7997	22.5782	23.0842	24.4822	22.3231	23.223	23.2933	22.8477	23.9551	19.8454	23.7865	22.7837
Q9NZV1	CRIM1	Cysteine-rich motor neuron 1 protein [OS=Homo sapiens]	14	74	22.9551	22.7762	22.7267	23.8716	23.7413	23.6275	23.8322	23.3766	23.566	23.5396	22.731	23.1635	19.129	23.1344	19.1746	20.0206
P31150	GDI1	Rab GDP dissociation inhibitor alpha [OS=Homo sapiens]	13	74	21.875	22.1756	20.0297	22.5455	18.6042	17.9194	21.3133	22.8096	20.6751	22.4605	22.0178	22.2195	22.6193	19.8789	22.2212	20.9035
O75396	SEC22B	Vesicle-trafficking protein SEC22b [OS=Homo sapiens]	9	74	24.1931	24.1474	22.9676	25.0025	22.2726	22.6867	23.4345	24.5558	23.0134	23.416	23.6038	23.5692	24.5379	23.0021	23.8566	23.2189
Q13888-1	GTF2H2; GTF2H2C	General transcription factor IIH subunit 2 [OS=Homo sapiens]	10	74	22.8269	23.289	23.7038	23.553	23.0585	23.8798	23.2965	23.1854	23.2743	23.4001	23.3122	23.0488	23.4378	23.9067	23.27	23.7105
P62070	RRAS2	Ras-related protein R-Ras2 [OS=Homo sapiens]	7	74	23.9847	23.2721	23.197	23.2947	23.5852	23.9707	23.871	24.6713	23.5492	24.4388	24.0139	23.7122	22.8971	22.4306	23.0559	23.2439
P11717	IGF2R	Cation-independent mannose-6-phosphate receptor [OS=Homo sapiens]	29	73	23.4093	23.376	23.044	24.4762	21.7076	23.9794	23.35	24.0488	22.786	22.522	24.5546	23.2986	24.1949	22.2149	23.5461	23.1584
Q69YQ0-1	SPECC1L	Cytospin-A [OS=Homo sapiens]	20	73	22.4652	23.3073	22.616	22.5768	23.1114	24.1776	23.3515	24.3922	23.878	23.6474	23.2393	23.3101	22.9579	22.9398	23.6121	23.7184
Q9BXJ9	NAA15	N-alpha-acetyltransferase 15, NatA auxiliary subunit [OS=Homo sapiens]	20	73	23.729	24.0532	22.4184	24.447	21.415	22.2863	22.1541	24.3421	21.9204	22.8664	21.9985	22.3293	24.5786	22.2208	24.0023	22.646
Q16881-1	TXNRD1	Thioredoxin reductase 1, cytoplasmic [OS=Homo sapiens]	15	73	21.248	22.5859	21.6957	24.6168	20.9504	22.5289	22.3755	23.9615	21.8155	23.6851	23.2793	23.222	23.1199	21.8534	23.5742	23.0525
P21964-1	COMT	Catechol O-methyltransferase [OS=Homo sapiens]	10	73	22.1477	22.4387	20.9311	24.0477	19.6327	21.6063	22.4894	23.705	21.9297	23.0549	22.7229	22.1622	23.4392	21.0568	23.2023	21.3606
Q8IXI1	RHOT2	Mitochondrial Rho GTPase 2 [OS=Homo sapiens]	13	73	23.982	23.5631	23.4632	23.8432	22.8041	22.9279	23.3881	23.8521	23.2761	23.7285	23.7128	23.3004	23.8617	23.1953	23.5314	23.4742
Q9UBQ5	EIF3K	Eukaryotic translation initiation factor 3 subunit K [OS=Homo sapiens]	7	73	23.0131	23.5877	22.7377	23.7235	22.5015	22.27	23.1619	23.9935	23.0179	23.3652	23.4314	22.7023	23.326	21.9209	23.4704	23.5691
Q96D15	RCN3	Reticulocalbin-3 [OS=Homo sapiens]	7	73	22.5005	22.4188	21.7829	23.6367	21.778	21.4132	22.4431	23.6474	22.1496	23.1805	23.1109	23.0347	23.2307	22.1317	23.2543	22.4353
P83916	CBX1	Chromobox protein homolog 1 [OS=Homo sapiens]	6	73	20.8378	18.8725	23.0695	20.5859	20.5967	23.287	19.6376	21.6913	21.4775	20.7469	22.714	21.627	21.4276	21.9662	18.3333	23.2213
P40616	ARL1	ADP-ribosylation factor-like protein 1 [OS=Homo sapiens]	8	73	23.2918	22.8965	22.7152	23.2361	22.4128	22.5106	22.6517	23.0721	22.1556	22.861	22.3384	22.7732	23.429	22.5989	22.4218	22.2703
Q9BT22	ALG1	chitobiosyldiphosphodolichol beta-mannosyltransferase [OS=Homo sapiens]	7	73	23.0016	22.7068	21.8843	23.0658	21.8289	22.1159	22.3528	23.0229	21.7002	22.6447	22.4095	22.4661	22.9068	22.3229	22.293	22.031
Q9BXS6	NUSAP1	Nucleolar and spindle-associated protein 1 [OS=Homo sapiens]	11	73	22.8845	22.887	22.5572	22.9813	22.1765	22.2829	22.851	23.2209	22.9904	22.3953	23.0888	22.7158	22.6018	21.6158	22.2292	22.9299
P82930	MRPS34	28S ribosomal protein S34, mitochondrial [OS=Homo sapiens]	8	73	24.0831	23.9373	23.3459	23.719	22.8314	23.4456	23.0151	23.3912	22.9556	22.8788	23.1971	23.0012	23.46	23.155	23.0648	23.3608
Q6ZVX7	NCCRP1	F-box only protein 50 [OS=Homo sapiens]	6	73	24.0025	23.4656	24.4053	24.5106	24.8113	22.9311	23.7585	23.4476	24.2549	22.9834	23.8904	24.118	23.8738	25.3247	23.9446	24.6169
Q15517	CDSN	corneodesmosin [OS=Homo sapiens]	2	73	21.7057	21.2477	23.3681	22.8931	23.5382	22.0722	22.5453	22.1079	23.5134	22.2496	22.8894	22.1321	22.9328	22.9751	22.8024	23.1101
P49588	AARS	Alanine--tRNA ligase, cytoplasmic [OS=Homo sapiens]	17	72	23.8037	24.0514	22.747	24.4574	22.7168	22.6963	23.0588	24.5572	22.5212	23.036	23.047	21.92	24.8435	22.6933	24.141	22.5433
Q5VTR2	RNF20	E3 ubiquitin-protein ligase BRE1A [OS=Homo sapiens]	22	72	27.4806	27.8388	27.4565	26.9211	26.1925	27.5044	28.56	28.054	28.4966	28.3551	28.3426	28.1626	26.8501	26.9928	28.169	28.0078
Q12834	CDC20	cell division cycle protein 20 homolog [OS=Homo sapiens]	13	72	22.7777	23.2	23.0999	22.7491	22.0409	22.7691	22.968	23.492	23.5071	22.6779	22.2842	22.3623	23.3398	22.9632	23.188	22.4517
Q8WUF5	PPP1R13L	RelA-associated inhibitor [OS=Homo sapiens]	18	72	24.0878	24.2187	24.6037	24.2436	24.2946	23.1234	24.2035	24.2275	24.0567	24.1443	24.8288	23.1946	25.1029	25.0192	24.5599	23.8634
Q16658	FSCN1	Fascin [OS=Homo sapiens]	13	72	23.785	24.2845	23.0975	24.9469	23.49	23.1577	23.524	24.8499	23.7704	23.9096	23.3072	23.6229	24.8412	23.2833	24.3449	23.4562
Q9H9J2	MRPL44	39S ribosomal protein L44, mitochondrial [OS=Homo sapiens]	9	72	24.6255	24.2731	23.2637	24.0605	23.3824	23.966	23.8276	24.2358	23.2575	24.071	23.5557	23.7505	23.9058	23.8123	23.7559	23.394
P61163	ACTR1A	Alpha-centractin [OS=Homo sapiens]	10	72	23.4809	23.3066	22.7806	23.8011	21.7375	23.1131	22.9099	24.0929	22.5564	23.4623	22.6884	22.5966	23.535	22.3418	23.4526	22.7776
P51531	SMARCA2	Probable global transcription activator SNF2L2 [OS=Homo sapiens]	13	72						21.1915
P39687	ANP32A	Acidic leucine-rich nuclear phosphoprotein 32 family member A [OS=Homo sapiens]	11	72	23.0294	23.673	21.9904	25.0735	19.5976	21.2905	23.4707	25.4233	23.2532	23.8837	23.3342	23.7254	24.6551	21.6597	24.713	23.2929
P78417	GSTO1	Glutathione S-transferase omega-1 [OS=Homo sapiens]	11	72	23.6921	23.9593	22.4518	24.3912	20.5087	21.2766	23.096	24.6766	22.4468	22.8802	22.7117	22.6725	24.4542	21.9404	24.3159	22.6026
Q6NUQ4	TMEM214	Transmembrane protein 214 [OS=Homo sapiens]	12	72	23.5594	23.3668	23.1357	23.7277	22.2804	23.0538	22.8415	23.6531	23.6894	22.8059	23.2611	23.8451	23.2586	23.3186	22.7496	23.284
Q15363	TMED2	Transmembrane emp24 domain-containing protein 2 [OS=Homo sapiens]	4	72	22.7224	23.2037	21.2212	24.6607	21.6066	21.8059	23.1181	24.0612	22.2899	23.0314	22.8819	23.2945	24.0049	21.7021	23.4969	22.8112
Q96FQ6	S100A16	Protein S100-A16 [OS=Homo sapiens]	5	72	22.5578	22.648	23.292	24.1118	24.0568	21.9466	23.0699	24.3421	23.4591	22.4537	23.7283	23.0594	23.8814	22.6409	24.2496	23.8076
Q9H0U3	MAGT1	Magnesium transporter protein 1 [OS=Homo sapiens]	7	72	24.3457	24.3314	23.4028	24.2959	23.405	23.6657	23.5832	23.9516	23.3603	23.8469	23.2984	23.3603	23.9579	22.7552	23.907	23.6407
Q96T23	RSF1	remodeling and spacing factor 1 [OS=Homo sapiens]	26	71	22.4214	21.6628	24.3974	22.8161	21.5017	25.1674	19.5256	23.4999	23.1528	19.7953	23.1691	22.4082	23.6556	23.7722	22.4723	24.1521
P46100	ATRX	transcriptional regulator ATRX [OS=Homo sapiens]	28	71	23.2284	22.7226	24.1647	22.8232	22.1287	24.6781	21.5498	23.84	23.12	21.6716	23.6984	21.702	23.0513	23.5422	22.032	24.4844
Q5UIP0	RIF1	Telomere-associated protein RIF1 [OS=Homo sapiens]	18	71	22.5801	22.7055	23.1063	22.7038	20.9612	23.0196	22.1674	22.5986	22.5742	22.0331	22.7394	21.8937	22.519	22.6857	22.1528	22.9699
Q9BV38	WDR18	WD repeat-containing protein 18 [OS=Homo sapiens]	10	71	23.2232	23.0499	25.4438	23.396	22.9249	25.1422	23.1417	24.0118	23.6737	22.7741	24.3413	23.7084	23.3448	23.7081	22.9314	25.1264
Q86UK7-1	ZNF598	E3 ubiquitin-protein ligase ZNF598 [OS=Homo sapiens]	14	71	22.4864	23.2502	22.9535	22.9083	22.1602	22.8566	23.0872	22.9955	22.9356	22.7256	23.0624	22.4902	23.1535	22.6737	23.0448	22.9032
Q8NE86	MCU	Calcium uniporter protein, mitochondrial [OS=Homo sapiens]	9	71	23.428	22.8792	21.9404	23.7147	22.1654	22.5222	22.7069	23.2656	22.5343	23.168	23.2942	22.8136	22.9703	22.7903	22.882	22.5324
P84090	ERH	Enhancer of rudimentary homolog [OS=Homo sapiens]	5	71	23.2057	23.651	24.3672	22.8595	24.0921	24.404	23.9451	24.1789	24.0114	23.7034	24.6068	24.1108	22.9302	24.029	23.2657	24.9719
O00743	PPP6C	Serine/threonine-protein phosphatase 6 catalytic subunit [OS=Homo sapiens]	9	71	26.1999	26.5389	26.2953	26.5899	27.2448	25.8463	26.3342	26.3863	25.4307	26.7802	25.5578	26.5261	27.278	27.3408	26.4189	24.8639
Q9BYN8	MRPS26	28S ribosomal protein S26, mitochondrial [OS=Homo sapiens]	6	71	24.6795	24.4412	24.3628	23.967	23.6694	24.3229	24.2555	24.5425	24.0667	24.065	24.3398	23.6626	23.678	23.8808	24.3091	24.4538
Q9P0J0	NDUFA13	NADH dehydrogenase [ubiquinone] 1 alpha subcomplex subunit 13 [OS=Homo sapiens]	5	71	23.1189	22.9482	21.8907	22.9785	22.4285	22.1944	22.8967	22.7141	22.125	23.1244	22.4513	22.7747	22.7302	22.4757	22.8603	22.3064
P54577	YARS	Tyrosine--tRNA ligase, cytoplasmic [OS=Homo sapiens]	21	70	24.5243	24.5836	22.095	24.4262	21.2865	21.3867	24.2544	24.7715	22.7335	23.7467	22.9424	24.0433	24.484	23.1057	24.4425	23.2383
Q9H501	ESF1	ESF1 homolog [OS=Homo sapiens]	20	70	21.5788	21.6278	24.3043	21.6174	21.4298	24.3257	21.4179	23.9036	22.9591	21.4456	23.807	23.2025	21.9288	22.7582	20.7347	24.741
O14578	CIT	Citron Rho-interacting kinase [OS=Homo sapiens]	23	70	23.808	23.4672	22.8881	22.9056	21.2335	22.6936	24.6586	23.0734	22.4265	22.3885	22.9932	23.5827	22.5074	23.0184	22.4336	22.5027
P68871	HBB	Hemoglobin subunit beta [OS=Homo sapiens]	9	70	23.681	23.4558	25.5132	23.4537	23.038	22.2491	23.1172	23.9933	23.6159	24.0456	23.1282	24.008	23.1976	24.134	23.3179	23.5637
O43837-1	IDH3B	isocitrate dehydrogenase [NAD] subunit beta, mitochondrial [OS=Homo sapiens]	12	70	24.1122	23.9704	23.0515	24.5052	23.6092	23.263	23.7348	24.1714	23.304	24.0708	23.6695	23.7083	23.7719	23.5894	23.7555	23.2828
Q96RT1	ERBB2IP; ERBIN	Erbin [OS=Homo sapiens]	15	70	22.1957	21.6159	21.7824	22.5726	22.2982	23.0998	21.7282	22.802	21.9529	22.3476	21.9143	21.988	21.9657	21.9183	21.4423	22.2861
Q16822-1	PCK2	Phosphoenolpyruvate carboxykinase [GTP], mitochondrial [OS=Homo sapiens]	15	70	24.2006	23.6106	25.4672	26.2443	24.5469	22.9691	23.414	25.1344	26.2619	25.4012	25.6139	25.7749	24.5539	25.012	25.0408	23.8454
P56545	CTBP2	c-terminal-binding protein 2 [OS=Homo sapiens]	12	70	22.5986	23.5993	22.8049	23.5677	21.5901	23.7942	22.2379	23.5925	22.5363	22.6738	23.3957	23.0003	22.5148	22.6043	22.8435	23.2483
P04062	GBA	glucosylceramidase [OS=Homo sapiens]	9	70	23.4205	23.8573	22.9787	24.398	23.4747	23.8028	23.9742	24.0477	23.0739	24.276	23.8461	23.7082	23.4879	23.4743	23.8856	23.1894
Q96DA0	ZG16B	Zymogen granule protein 16 homolog B [OS=Homo sapiens]	6	70	23.2294	22.7786	24.2802	22.8129	25.1687	24.2909	24.5726	22.5491	23.4305	23.3479	24.0145	23.7225	23.2056	22.4753	24.3077	25.2424
P52298-1	NCBP2	Nuclear cap-binding protein subunit 2 [OS=Homo sapiens]	9	70	23.9327	24.1866	23.6459	23.5981	22.3018	24.4881	24.3302	24.6532	24.5346	24.293	24.902	24.351	24.0677	23.6724	24.3237	24.7614
P63000-1	RAC1	Ras-related C3 botulinum toxin substrate 1 [OS=Homo sapiens]	8	70	23.5655	24.073	23.0245	24.5259	22.6653	23.5815	24.3063	24.7337	23.5405	24.0344	23.6805	24.0851	24.4556	22.7983	24.3429	24.0456
P52701	MSH6	DNA mismatch repair protein MSH6 [OS=Homo sapiens]	25	69	24.1068	24.8165	24.2834	25.0115	22.9877	24.6107	23.5435	25.9404	24.1639	23.7345	23.4321	24.0073	25.158	24.3916	24.7831	24.8773
Q13523	PRPF4B	Serine/threonine-protein kinase PRP4 homolog [OS=Homo sapiens]	17	69	23.7725	23.6946	24.7973	23.5334	22.7362	24.7924	23.7536	24.6171	23.8829	23.3529	24.5485	24.0853	23.6431	24.3936	23.5303	24.9867
Q9BQ52-1	ELAC2	Zinc phosphodiesterase ELAC protein 2 [OS=Homo sapiens]	18	69	23.5675	23.6719	22.2553	23.8306	23.2216	22.948	22.9041	23.5036	22.4074	22.9673	22.9903	22.5444	23.3037	23.15	23.3945	22.4631
Q9H3U1	UNC45A	Protein unc-45 homolog A [OS=Homo sapiens]	19	69	21.6497	22.6942	21.8621	23.103	21.7699	22.5178	22.897	23.206	22.2245	23.5588	22.4076	21.8196	23.2112	22.4211	23.6262	22.1637
Q99805	TM9SF2	Transmembrane 9 superfamily member 2 [OS=Homo sapiens]	11	69	24.2906	23.2944	22.0329	24.019	21.7614	22.2585	23.0716	23.8209	22.4921	23.2686	22.5315	22.6221	23.2448	21.5328	23.0046	22.7798
Q00688	FKBP3	peptidyl-prolyl cis-trans isomerase FKBP3 [OS=Homo sapiens]	9	69	22.3452	23.3496	22.2291	24.5227	21.3706	22.2028	22.9349	24.5247	22.9621	23.0432	22.7157	22.9904	24.2288	21.8976	24.187	22.7924
P32322	PYCR1	Pyrroline-5-carboxylate reductase 1, mitochondrial [OS=Homo sapiens]	9	69	23.7487	23.3084	22.3983	23.7132	22.8544	22.7486	21.6883	22.84	22.4084	22.3383	22.1236	22.5348	23.1503	22.9911	22.5687	22.2947
P48651	PTDSS1	phosphatidylserine synthase 1 [OS=Homo sapiens]	7	69	23.0164	22.8742	21.4409	24.274	23.8841	22.1163	22.378	22.2632	22.1156	22.1423	21.8353	22.4338	22.2078	22.9403	22.137	22.2695
Q9HAV7	GRPEL1	GrpE protein homolog 1, mitochondrial [OS=Homo sapiens]	9	69	23.2055	23.5204	21.9979	24.7675	23.1476	23.0911	23.2286	24.5208	22.9078	23.717	24.0455	23.5801	24.0203	22.7455	23.8692	23.2603
P98179	RBM3	RNA-binding protein 3 [OS=Homo sapiens]	5	69	22.9244	23.7107	24.1663	24.2092	23.2284	24.5797	23.5255	25.0891	24.7802	24.0176	24.8854	24.1153	23.8982	23.6615	24.1871	25.53
P49406	MRPL19	39S ribosomal protein L19, mitochondrial [OS=Homo sapiens]	9	69	23.5837	23.3878	21.8618	23.4579	21.9057	22.7588	22.7021	23.4226	22.7545	22.9321	22.7716	22.6418	23.3326	22.3463	22.68	22.0235
Q09472	EP300	Histone acetyltransferase p300 [OS=Homo sapiens]	19	68	23.0655	23.0263	22.5558	22.7545	22.6654	22.4348	22.92	23.0556	21.8655	22.9058	21.7149	22.6365	23.088	23.4768	22.6899	22.5052
Q13769	THOC5	THO complex subunit 5 homolog [OS=Homo sapiens]	13	68	22.8161	22.8321	24.8512	22.7255	22.314	24.5766	22.1303	23.6775	23.3007	22.7169	24.0883	23.399	22.7998	22.8822	22.0254	24.8175
P53992	SEC24C	Protein transport protein sec24c [OS=Homo sapiens]	16	68	22.6283	23.2028	21.9624	23.5381	21.5886	22.7727	21.924	23.3748	21.8282	22.7149	21.7564	22.0846	23.7071	22.5011	22.8551	21.8202
Q15185	PTGES3	Prostaglandin E synthase 3 [OS=Homo sapiens]	8	68	23.6262	23.7801	22.6412	25.164	22.0961	22.8188	23.4768	25.4064	23.4497	23.6888	23.9117	23.6397	24.6386	23.3808	24.4771	23.8839
Q9NXV6	CDKN2AIP	CDKN2A-interacting protein [OS=Homo sapiens]	11	68	22.3416	22.3428	22.138	22.3673	21.3789	22.6364	22.6778	22.8982	22.3528	22.2025	22.5612	21.7789	22.2017	21.4836	22.1817	22.7543
O00330-1	PDHX	Pyruvate dehydrogenase protein X component, mitochondrial [OS=Homo sapiens]	9	68	24.1881	23.988	23.4252	24.3663	23.684	23.5523	23.6765	24.0924	23.0741	23.8115	23.5252	23.5277	23.9895	22.8391	23.8556	23.2516
Q9NVJ2	ARL8B	ADP-ribosylation factor-like protein 8B [OS=Homo sapiens]	8	68	23.6127	23.1055	22.3359	23.9247	21.0641	22.2554	22.8614	23.9535	22.6907	22.5444	23.2869	22.7585	23.7106	22.5194	22.8294	22.9344
Q9H857-2	NT5DC2	Isoform 2 of 5'-nucleotidase domain-containing protein 2 [OS=Homo sapiens]	13	68	22.4475	22.3878	21.4652	22.7764	22.7387	22.6803	21.7436	21.4973	21.2009	22.2259	20.8682	22.2699	22.184	22.6021	21.5735	20.7074
P0DMU9	LOC102723631; CT45A10; CT45A5; CT45A6; LOC102723680; CT45A9	Cancer/testis antigen family 45 member A10 [OS=Homo sapiens]	8	68	23.253	23.4865	22.9399	22.9214	23.116	24.1517	23.2269	23.5937	23.4741	22.9733	23.0596	23.3089	23.3722	23.4233	22.9744	23.707
Q12965	MYO1E	unconventional myosin-Ie [OS=Homo sapiens]	10	68	21.5835	22.0916	21.6639	21.593	20.5871	21.7033	21.629	22.2286	21.2555	21.9417	21.5566	20.8944	21.4036	21.3381	22.0395	21.6072
Q15287-1	RNPS1	RNA-binding protein with serine-rich domain 1 [OS=Homo sapiens]	5	68	23.9815	22.4786	24.773	22.5597	22.477	25.1844	24.1948	23.0372	22.9013	22.5083	24.6694	23.731	22.3314	24.8595	21.9562	24.6908
Q08170	SRSF4	Serine/arginine-rich splicing factor 4 [OS=Homo sapiens]	10	68	24.9644	25.2201	25.1024	25.0443	23.7846	25.4398	24.6202	25.2149	24.6585	24.9393	25.3894	25.2286	24.6376	24.3965	24.2845	25.6001
P43307	SSR1	Translocon-associated protein subunit alpha [OS=Homo sapiens]	5	68	24.2387	26.3769	23.3298	25.9723	23.4019	25.8197	23.8212	24.4121	23.4581	24.2146	24.0819	23.9545	24.0299	23.712	24.0634	23.6087
Q5XKP0	C19orf70	MICOS complex subunit MIC13 [OS=Homo sapiens]	4	68	23.6227	23.6001	23.2043	23.7652	23.7132	23.6651	23.8104	23.5955	23.3814	24.0722	23.4487	23.569	23.7979	23.9217	23.7293	23.4306
O75964	ATP5L	ATP synthase subunit g, mitochondrial [OS=Homo sapiens]	5	68	23.4188	23.2624	21.942	23.8688	22.1177	21.6813	23.2462	23.7614	22.7352	23.0961	22.9271	23.6516	23.8291	22.0846	23.833	22.6702
Q92614-1	MYO18A	Unconventional myosin-XVIIIa [OS=Homo sapiens]	25	67	22.6139	22.3695	22.438	22.7238	22.045	24.1944	22.1321	23.6223	22.8466	22.0563	22.3514	22.236	21.9605	22.9458	21.4022	23.1163
Q14203	DCTN1	Dynactin subunit 1 [OS=Homo sapiens]	19	67	23.6573	23.7831	22.565	23.9403	22.4902	22.9105	22.3225	23.5089	22.1789	22.0265	22.2418	22.3539	24.1098	23.188	23.4362	22.9596
P26358-1	DNMT1	DNA (cytosine-5)-methyltransferase 1 [OS=Homo sapiens]	20	67	23.6034	23.7993	23.9541	23.7988	22.7021	23.7429	22.9447	24.2844	23.0922	22.8677	23.3654	23.244	23.648	23.1794	23.6116	23.9525
Q14254	FLOT2	Flotillin-2 [OS=Homo sapiens]	17	67	24.5741	25.2408	24.8235	25.0589	23.9491	25.8314	25.584	26.2469	26.2908	25.5929	25.7525	26.0203	24.7439	25.0471	26.063	25.9189
O75874	IDH1	Isocitrate dehydrogenase [NADP] cytoplasmic [OS=Homo sapiens]	12	67	22.5813	23.1332	22.8608	24.1253	22.2617	21.7533	22.6194	24.1334	22.0382	22.3941	22.4136	22.1056	24.109	21.6674	23.7506	22.8157
P16152	CBR1; SETD4	Carbonyl reductase [NADPH] 1 [OS=Homo sapiens]	11	67	22.9145	22.8857	21.9989	24.3797	22.8409	22.2766	22.6677	24.4383	23.4893	23.7411	22.7406	23.0168	24.3079	23.4042	23.9809	23.4449
P32780	GTF2H1	General transcription factor IIH subunit 1 [OS=Homo sapiens]	12	67	23.0775	22.8284	22.7042	22.9373	21.8359	23.6595	23.0376	22.8118	22.5583	22.9225	23.1788	23.0406	23.0156	23.3061	22.9723	23.3641
Q6UXN9	WDR82	WD repeat-containing protein 82 [OS=Homo sapiens]	10	67	23.1661	23.3155	23.249	23.3959	21.6018	23.5095	22.7813	23.6724	22.9514	22.7774	22.8768	22.884	23.409	23.2639	23.4612	23.7214
Q15427	SF3B4	Splicing factor 3b subunit 4 [OS=Homo sapiens]	5	67	22.9292	23.0169	23.1196	23.585	22.975	24.2912	22.832	24.0018	23.1412	23.2261	23.6725	22.8617	23.2452	23.4574	23.1951	24.4631
P50995	ANXA11	annexin A11 [OS=Homo sapiens]	10	67	21.9693	22.5941	21.3629	23.6139	20.3945	21.8775	22.2244	23.9484	22.5051	22.232	22.6509	21.2855	23.0484	18.6625	23.569	21.7153
O14828	SCAMP3	Secretory carrier-associated membrane protein 3 [OS=Homo sapiens]	6	67	22.9342	22.9424	22.3931	23.9718	20.9348	22.0562	23.1777	24.3257	23.2039	23.167	23.3988	23.289	23.6716	22.4716	23.8633	22.8955
O95197-3	RTN3	Isoform 3 of Reticulon-3 [OS=Homo sapiens]	3	67	23.0107	23.2992	22.1984	24.6256	21.4693	22.2317	23.2594	24.3934	23.0301	23.4075	23.6294	22.6989	23.5625	21.5462	23.4658	22.6455
O95425-4	SVIL	Isoform SV4 of Supervillin [OS=Homo sapiens]	27	66	21.9026	22.3247	22.8072	22.0683	22.9714	24.6689	23.4194	23.9032	24.0817	23.1042	23.3916	23.2728	21.8408	23.0317	22.4642	24.058
Q96FV9-1	THOC1	THO complex subunit 1 [OS=Homo sapiens]	19	66	22.4812	22.5077	24.7227	22.9074	21.4749	24.6051	21.9616	23.9254	22.9283	22.3865	24.0445	22.9407	21.9315	23.1793	21.9234	24.9848
Q9HB71	CACYBP	Calcyclin-binding protein [OS=Homo sapiens]	11	66	22.2826	22.7808	22.6106	24.8673	21.6799	23.4911	23.2853	25.0287	22.998	23.4646	23.523	22.9229	24.4411	22.0306	24.5045	23.7831
Q8N9T8	KRI1	Protein KRI1 homolog [OS=Homo sapiens]	13	66	22.3855	22.1436	23.7663	22.0831	21.0635	24.0368	22.1446	23.298	22.6135	22.0384	23.5471	22.6257	22.0719	22.6557	21.3146	23.9248
Q15003	NCAPH	Condensin complex subunit 2 [OS=Homo sapiens]	13	66	24.0455	24.2021	23.8368	24.0289	22.6822	24.2475	23.183	23.9354	23.6678	23.276	23.2711	23.2249	24.2003	24.2082	23.7518	23.0464
Q9BZH6	WDR11	WD repeat-containing protein 11 [OS=Homo sapiens]	18	66	22.4185	22.9803	22.3202	22.5077	21.8016	22.6894	23.4308	23.1547	23.239	22.8692	23.0388	22.1815	22.5609	22.1761	23.2667	22.8908
Q53GS7-1	GLE1	Nucleoporin GLE1 [OS=Homo sapiens]	14	66	21.5148	21.8959	22.8439	21.4127	20.5831	22.9956	21.85	22.8697	22.1621	21.5507	23.0129	22.3092	21.1095	22.3188	20.9474	23.3051
O76094	SRP72	Signal recognition particle subunit SRP72 [OS=Homo sapiens]	13	66	23.0425	23.5503	22.4644	23.5192	21.7636	22.6465	22.3594	23.4743	22.0725	22.3609	21.7786	22.3158	23.6277	21.6851	23.3321	22.0613
Q13619-1	CUL4A	cullin-4A [OS=Homo sapiens]	16	66	23.629	23.6182	23.4372	24.3561	22.5909	23.9122	22.8488	24.2916	22.9971	22.7971	23.2377	23.0569	24.4103	22.6125	23.6348	23.9257
Q14165	MLEC	Malectin [OS=Homo sapiens]	8	66	23.1553	23.5342	22.4084	24.3909	22.2639	22.3294	23.2641	23.7397	23.1297	23.2236	22.988	22.9855	23.9227	22.9175	23.925	22.914
O95900	TRUB2	Probable tRNA pseudouridine synthase 2 [OS=Homo sapiens]	12	66	23.2291	23.0189	22.536	22.5016	22.5063	22.8974	23.1488	22.96	23.0053	23.0534	22.5165	22.7713	22.7722	22.6218	22.5536	22.4068
Q9P2R7	SUCLA2	Succinate--CoA ligase [ADP-forming] subunit beta, mitochondrial [OS=Homo sapiens]	8	66	23.583	24.4544	22.2195	23.6274	22.6872	22.9072	22.0961	22.9656	21.7004	23.4054	22.5589	23.9858	23.0957	23.1214	23.7821	23.3895
Q9BRJ7-1	NUDT16L1	Tudor-interacting repair regulator protein [OS=Homo sapiens]	11	66	22.7628	22.8842	22.894	22.4769	21.7801	23.1849	23.2621	23.5522	23.668	23.1538	23.5876	22.9209	22.2908	22.3302	23.2368	23.6235
P54920	NAPA	alpha-soluble nsf attachment protein [OS=Homo sapiens]	11	65	22.606	23.1914	22.1727	23.9966	22.8764	22.549	22.8388	24.4059	22.3004	23.0266	23.1803	22.7215	24.1748	22.8332	23.7833	23.0154
Q96RR1-1	C10orf2; TWNK	Twinkle protein, mitochondrial [OS=Homo sapiens]	14	65	22.8315	23.0555	22.327	22.6636	23.0132	23.521	23.4107	23.3136	23.5902	23.242	23.5133	23.1284	22.2909	22.6604	23.5154	23.1687
Q8IY37	DHX37	Probable ATP-dependent RNA helicase DHX37 [OS=Homo sapiens]	20	65	22.9492	22.9444	23.1836	22.5051	22.0513	23.6776	23.0474	23.7738	23.206	23.1432	23.4129	22.7993	22.2072	23.14	22.7368	23.6575
P00441	SOD1	Superoxide dismutase [Cu-Zn] [OS=Homo sapiens]	7	65	22.3688	22.7249	21.8126	24.5444	22.7902	21.574	22.7516	25.1317	22.7754	23.3862	23.4573	23.0754	24.3824	21.9709	24.2667	23.2975
P39748	FEN1	Flap endonuclease 1 [OS=Homo sapiens]	9	65	21.0955	22.5857	20.6702	23.3658	24.1514	22.2581	22.3694	24.3331	22.4323	22.6766	22.7829	21.5403	22.7329	21.7321	23.8715	22.7383
Q8N884	MB21D1; CGAS	cyclic GMP-AMP synthase [OS=Homo sapiens]	12	65	22.5992	21.6992	24.0944	22.3634	21.174	24.7592	20.6291	23.7077	23.2738	20.9784	23.5164	23.2605	21.7327	23.3489	20.8494	24.5528
P20073-1	ANXA7	Annexin A7 [OS=Homo sapiens]	13	65	22.5971	22.9757	23.2073	24.2893	22.3278	22.8487	22.9196	24.7397	23.1268	23.3772	23.5116	23.3133	24.1231	22.9252	24.1917	23.4891
O15355	PPM1G	Protein phosphatase 1G [OS=Homo sapiens]	14	65	23.0313	23.5588	22.6038	23.9285	21.2031	21.7427	22.8739	24.3918	23.0108	22.7838	22.6099	22.5703	24.0634	21.1663	23.978	22.777
Q8WVV4-1	POF1B	Isoform 1 of Protein POF1B [OS=Homo sapiens]	13	65	22.4715	22.3025	23.9744	24.0907	24.0967	20.9957	21.9779	22.9048	23.8251	23.8195	22.3698	22.7856	24.0386	22.704	22.8911	23.5179
P35237	SERPINB6	serpin B6 [OS=Homo sapiens]	12	65	22.536	23.0148	21.5261	23.9482	21.9128	21.6775	21.814	23.9897	21.4637	22.0459	22.0301	21.3454	23.5932	21.6956	22.5881	21.9107
Q8TC12	RDH11	Retinol dehydrogenase 11 [OS=Homo sapiens]	9	65	24.2173	24.3089	23.2747	25.1686	23.1705	22.8753	23.9232	25.0011	23.9553	23.8735	23.8242	24.1555	24.6317	22.7225	24.3404	23.2779
Q9Y2G8	DNAJC16	DnaJ homolog subfamily C member 16 [OS=Homo sapiens]	12	65	23.1067	23.0238	22.0185	22.6677	21.9887	22.6899	22.3442	22.4094	22.0803	23.0621	22.7325	22.6057	22.5125	23.002	21.9458	22.9419
P43363	MAGEA10	Melanoma-associated antigen 10 [OS=Homo sapiens]	5	65	23.0415	22.9388	21.9298	23.1668	22.2129	22.1222	22.1526	23.3054	22.2176	22.1119	22.01	22.261	23.3624	22.3317	22.9175	22.1084
Q15773	MLF2	Myeloid leukemia factor 2 [OS=Homo sapiens]	6	65	23.4128	23.2916	23.4733	23.3863	23.4289	24.0135	23.3348	23.1144	23.4418	23.3179	23.3616	23.3585	23.5076	23.819	23.4789	23.5459
Q9H074	PAIP1	Polyadenylate-binding protein-interacting protein 1 [OS=Homo sapiens]	8	65	23.67	23.9198	23.2034	22.9518	21.6175	23.2544	24.1688	24.0576	24.4188	24.0974	23.9806	23.8909	23.0869	22.4356	24.4002	23.8335
P14649	MYL6B	Myosin light chain 6B [OS=Homo sapiens]	4	65	20.7835	21.5711	20.1446	21.4329	21.1697	21.6632	22.0209	21.5603	21.1146	21.6158	21.5718	21.1612	21.2448	21.6605	21.4408	21.1759
Q53ET0	CRTC2	CREB-regulated transcription coactivator 2 [OS=Homo sapiens]	11	64	23.241	23.3402	22.4797	22.2318	22.4876	22.1462	22.4693	21.6456	22.4656	22.4101	21.7432	22.633	23.3749	23.6477	22.9942	21.8346
Q9H6S1-1	AZI2	5-azacytidine-induced protein 2 [OS=Homo sapiens]	17	64	24.8257	25.2944	24.5875	23.3874	23.3654	24.5571	22.4123	21.9694	22.6726	22.551	21.5805	22.6588	21.8014	21.9121	21.7185	20.0027
Q9H6W3	C14orf169; RIOX1	ribosomal oxygenase 1 [OS=Homo sapiens]	11	64	23.4682	23.4477	22.587	22.9692	22.4522	23.9206	23.0905	23.2613	22.7407	22.9107	23.4082	22.8875	23.0076	23.2998	22.8312	23.4313
Q9NRG9-1	AAAS	Aladin [OS=Homo sapiens]	15	64	22.4785	22.4882	23.0657	22.5051	21.9397	23.3076	22.4829	23.4944	22.9701	22.3505	23.1904	22.1232	22.742	22.4942	22.2886	23.3891
O43791	SPOP	Speckle-type POZ protein [OS=Homo sapiens]	9	64	22.7627	22.9534	24.041	22.7404	22.6465	24.1987	23.845	24.0947	24.0529	23.7073	24.305	23.5592	22.6955	22.8736	23.6571	24.2658
Q6PIU2	NCEH1	Neutral cholesterol ester hydrolase 1 [OS=Homo sapiens]	10	64	22.571	23.6041	21.2574	24.2144	20.8248	21.0113	22.6538	24.2873	21.892	23.1688	23.0136	22.8353	23.5389	20.5256	23.4544	22.1058
Q96QD9-1	FYTTD1	UAP56-interacting factor [OS=Homo sapiens]	12	64	22.9116	23.0654	24.6468	22.9493	22.2973	24.7281	22.4425	24.0193	23.5004	22.7534	23.9998	23.2825	23.1281	23.0878	22.3011	24.6465
P19623	SRM	spermidine synthase [OS=Homo sapiens]	10	64	22.9385	23.1727	21.1723	23.4484	20.6723	20.8839	22.1171	23.8971	22.0235	22.3965	22.2866	22.0835	23.6947	21.7139	23.1776	21.9502
Q99436	PSMB7	Proteasome subunit beta type-7 [OS=Homo sapiens]	8	64	22.499	23.3791	22.2463	23.6361	21.3915	22.2714	22.9929	24.1208	22.9939	22.7538	22.3976	22.0913	23.1513	21.3808	23.1615	22.6021
Q96DV4	MRPL38	39S ribosomal protein L38, mitochondrial [OS=Homo sapiens]	10	64	23.7159	23.5692	22.806	23.5996	22.0307	22.9681	22.79	23.3623	22.528	23.1971	22.5511	22.5861	23.2955	21.8133	22.9744	21.6057
O75347	TBCA	Tubulin-specific chaperone A [OS=Homo sapiens]	8	64	22.1018	22.4387	19.9597	24.5531		20.6533	22.1725	24.6479	22.253	22.6023	22.2382	22.5679	24.3285	20.7339	23.5168	22.1834
Q9NTK5-1	OLA1	obg-like ATPase 1 [OS=Homo sapiens]	9	64	23.8096	23.7495	22.72	24.0387	21.2703	21.7563	22.1819	24.1917	22.2293	22.5859	22.3748	22.0834	24.3693	22.3076	23.4737	22.6898
Q31612	HLA-B	HLA class I histocompatibility antigen, B-73 alpha chain [OS=Homo sapiens]	6	64	19.9244			20.6593				19.6387	19.1251	19.7808
Q13951	CBFB	Core-binding factor subunit beta [OS=Homo sapiens]	8	64	23.2236	23.3914	23.0806	23.4523	22.5641	23.4683	23.2388	23.7945	23.0935	22.9293	22.8383	23.2353	23.8537	23.5489	23.2402	23.7828
Q9Y3D9	MRPS23	28S ribosomal protein S23, mitochondrial [OS=Homo sapiens]	6	64	23.7711	23.9948	23.5015	23.6756	23.2659	23.4678	23.7389	24.0286	23.34	23.8167	23.5265	23.4403	23.7155	23.0852	23.845	23.6634
Q6P1L8	MRPL14	39S ribosomal protein L14, mitochondrial [OS=Homo sapiens]	3	64	25.2859	25.0483	25.2095	25.6315	26.0119	24.2588	25.6251	24.9189	25.2135	25.1472	25.1367	25.1257	26.0182	25.5937	25.1762	25.6467
O75394	MRPL33	39S ribosomal protein L33, mitochondrial [OS=Homo sapiens]	3	64	23.2863	23.0973	22.5152	22.9682	22.8391	22.7729	22.9478	22.5077	22.4613	23.0622	22.2348	22.7054	22.833	22.8571	22.3041	22.4504
O95163	IKBKAP; ELP1	Elongator complex protein 1 [OS=Homo sapiens]	22	63	23.0836	23.5281	22.7415	23.6267	23.0581	22.7955	22.9979	23.3609	21.6837	22.4909	21.9772	22.2896	24.0355	23.3219	23.4633	22.3004
Q9Y4I1-1	MYO5A	Unconventional myosin-Va [OS=Homo sapiens]	19	63	23.8588	24.15	24.2123	23.2556	23.6493	24.4517	24.2937	24.2001	24.1637	23.7127	23.7085	23.5172	23.6138	24.3374	24.0964	23.9356
O76021	RSL1D1	Ribosomal L1 domain-containing protein 1 [OS=Homo sapiens]	16	63	22.3032	22.6149	24.1003	22.1099	21.4563	24.1758	23.118	24.0989	23.441	22.5852	24.1788	24.3485	22.1919	22.788	21.8348	24.9682
Q96J84-1	KIRREL; KIRREL1	Kin of IRRE-like protein 1 [OS=Homo sapiens]	13	63	22.6403	22.7182	22.4066	22.849	22.9228	23.9521	22.9739	23.0256	23.0152	23.1134	22.5177	22.7136	21.0127	21.6512	20.9616	22.6404
P02794	FTH1	Ferritin heavy chain [OS=Homo sapiens]	9	63	21.5883	22.6321	21.5599	23.5949	24.0687	23.3322	22.3387	22.9887	22.6153	24.0819	24.2542	24.4551	22.0412	22.3901	22.1485	22.9625
P49862	KLK7	Kallikrein-7 [OS=Homo sapiens]	7	63	21.7752	21.8643	23.2756	23.415	24.005	23.8347	22.442	22.5107	22.8324	22.4654	23.5833	22.7589	22.9732	21.896	22.9784	23.1855
O00411	POLRMT	DNA-directed RNA polymerase, mitochondrial [OS=Homo sapiens]	17	63	23.4457	23.3931	22.4299	23.1762	22.828	23.0551	23.2563	23.0029	23.0865	23.0905	22.7171	22.8332	22.1255	22.3622	22.7544	22.7376
Q9BXY0	MAK16	Protein MAK16 homolog [OS=Homo sapiens]	12	63	22.5274	22.3641	24.4494	22.542	21.2744	24.9535	21.2322	24.0394	23.4775	21.4759	24.3502	23.2923	22.0168	23.2069	21.3623	25.0628
Q01804-1	OTUD4	OTU domain-containing protein 4 [OS=Homo sapiens]	14	63	22.4333	23.0747	22.7644	22.7705	21.6949	22.7453	23.4624	23.3299	23.7059	23.4787	23.5393	23.0811	22.5883	22.1879	23.5828	23.4373
Q9UFN0	NIPSNAP3A	protein NipSnap homolog 3A [OS=Homo sapiens]	8	63	23.2827	22.8503	22.253	24.2266	22.247	22.2016	22.8072	23.8826	22.7275	23.2061	23.5503	22.8073	23.4157	22.4322	23.1249	22.6519
Q9UBR2	CTSZ	Cathepsin Z [OS=Homo sapiens]	8	63	23.0167	23.4821	21.3062	25.0831	21.8045	22.3669	23.188	25.0627	23.174	23.4283	23.6941	23.5591	24.2379	21.9618	23.9728	22.9334
Q8WU90	ZC3H15	Zinc finger CCCH domain-containing protein 15 [OS=Homo sapiens]	9	63	22.8731	23.2098	22.6172	23.3562	21.274	22.4353	22.4841	23.5226	22.4173	22.5099	21.3353	22.4728	23.2863	21.735	23.3991	22.3983
P0CG12	CHTF8	Chromosome transmission fidelity protein 8 homolog isoform 2 [OS=Homo sapiens]	11	63	24.2569	24.0216	25.1838	24.9457	24.949	23.4774	24.9776	24.478	25.4687	24.4799	24.2328	24.9303	25.144	24.9346	25.1683	24.7831
P99999	CYCS	cytochrome c [OS=Homo sapiens]	8	63	24.5994	24.3595	22.8617	25.6407	22.0906	22.4479	23.8705	25.7137	23.7846	24.2062	24.1614	23.9571	24.8094	22.5091	24.4095	23.6919
P41223	BUD31	Protein BUD31 homolog [OS=Homo sapiens]	7	63	21.5915	22.0046	23.248	22.3402	21.1681	23.7247	21.5381	23.1159	22.4575	21.4673	22.8625	22.6097	22.6297	22.5542	21.6397	23.7351
Q14160	SCRIB	protein scribble homolog [OS=Homo sapiens]	19	62	22.8711	22.6845	22.3764	22.676	22.0126	24.0036	23.2349	24.2177	23.4403	22.6793	22.6324	22.2326	22.1398	22.6426	22.3645	23.4736
P28838	LAP3	cytosol aminopeptidase [OS=Homo sapiens]	15	62	22.5631	23.131	21.9219	24.2929	23.7825	23.835	22.8539	24.9123	24.2397	23.335	23.5917	23.2329	24.0663	22.5212	23.6801	22.9481
Q08J23	NSUN2	tRNA (Cytosine(34)-C(5))-methyltransferase [OS=Homo sapiens]	16	62	23.1255	23.5876	22.8444	23.8575	21.9404	22.3212	22.8551	24.1356	22.5487	23.0117	22.4362	22.6193	23.7241	21.9153	23.7633	22.7777
Q9H0F6-1	SHARPIN	Sharpin [OS=Homo sapiens]	11	62	25.5691	25.4913	25.5367	25.457	26.1291	25.6985	21.4799	18.4082	21.5823	19.51	17.7371		21.1882	19.8081	19.9155	19.3873
Q9Y3E5	PTRH2	Peptidyl-tRNA hydrolase 2, mitochondrial [OS=Homo sapiens]	7	62	24.1226	24.2276	24.1641	24.8302	24.4814	24.0651	23.7102	23.8914	23.4358	22.909	23.8937	23.8393	24.9324	24.7086	24.2783	23.1392
Q53GS9	USP39	U4/U6.U5 tri-snRNP-associated protein 2 [OS=Homo sapiens]	13	62	23.1073	23.3247	24.3409	23.3052	22.4024	23.9196	22.8885	23.998	22.8737	22.8046	23.7252	23.0147	23.1811	23.2501	22.6958	24.2774
Q9UHI6	DDX20	Probable ATP-dependent RNA helicase DDX20 [OS=Homo sapiens]	16	62	22.8819	23.4181	22.8918	24.0352	22.1514	23.3284	23.2325	24.1089	23.0819	23.7882	22.6717	23.5289	23.4531	23.1438	23.763	23.1275
P42224-1	STAT1	Signal transducer and activator of transcription 1-alpha/beta [OS=Homo sapiens]	12	62	22.4625	22.7244	21.6351	23.155	21.1226	21.4475	21.6417	23.0175	21.6718	21.6441	21.6892	21.778	23.0675	21.8788	22.5033	21.9961
Q9NPA3	MID1IP1	Mid1-interacting protein 1 [OS=Homo sapiens]	9	62	22.5479	22.4	22.29	21.7492	23.3377	22.036	22.6591	21.7868	22.3542	22.2315	22.1177	21.6573	23.1458	23.1731	23.104	21.6662
P07686	HEXB	Beta-hexosaminidase subunit beta [OS=Homo sapiens]	12	62	22.8492	22.9854	22.5729	24.1836	21.9976	21.4496	22.9686	24.0829	22.9412	23.2086	23.301	23.2162	23.8579	22.0684	23.6649	22.8582
O94874-1	UFL1	E3 UFM1-protein ligase 1 [OS=Homo sapiens]	15	62	23.0745	23.2226	21.8275	23.2205	22.1372	21.2836	22.2712	22.5176	21.4586	22.4544	22.1963	21.9825	22.7419	22.1849	22.5072	22.1624
Q9BYD2	MRPL9	39S ribosomal protein L9, mitochondrial [OS=Homo sapiens]	9	62	24.6247	24.0642	23.6609	23.9814	22.9415	23.9344	23.4526	24.0227	23.2828	23.5558	23.5114	23.2646	23.7413	22.6855	23.7426	23.4247
O14737	PDCD5	Programmed cell death protein 5 [OS=Homo sapiens]	6	62	19.6532	21.2077	20.2969	22.8113	20.1619	21.2655	21.9383	23.656	21.8344	22.2929	22.6188	21.3379	22.8743	20.5592	23.2107	21.983
Q9NR28-1	DIABLO	Diablo homolog, mitochondrial [OS=Homo sapiens]	8	62	25.1876	25.1422	25.1839	24.8388	25.6948	25.0782	25.0507	24.553	24.7774	25.4414	24.7261	25.0224	24.1055	23.8812	23.3623	22.9497
Q16740	CLPP	ATP-dependent Clp protease proteolytic subunit, mitochondrial [OS=Homo sapiens]	7	62	23.3968	23.4499	23.3287	24.1765	24.3394	23.905	23.4082	23.595	22.976	23.982	23.9455	23.5599	23.0672	23.9562	23.528	23.3037
O43324-1	EEF1E1	Eukaryotic translation elongation factor 1 epsilon-1 [OS=Homo sapiens]	8	62	24.3693	24.1288	23.3547	23.8289	22.9467	22.9176	23.2465	23.4687	22.7276	22.8327	22.7174	22.4422	24.6044	24.1334	23.5935	22.8177
Q9Y679-1	AUP1	Ancient ubiquitous protein 1 [OS=Homo sapiens]	7	62	23.4842	23.5383	23.221	23.6286	22.7441	23.255	24.0264	23.5232	23.5365	23.752	23.803	23.6617	23.3192	22.8542	23.9826	23.3187
O43159	RRP8	ribosomal rna-processing protein 8 [OS=Homo sapiens]	15	61	22.1041	22.2127	23.896	22.3392	20.7925	24.2474	22.0947	23.403	22.496	21.9053	23.9066	23.2538	21.3569	23.2426	21.4687	24.4039
P53582	METAP1	Methionine aminopeptidase 1 [OS=Homo sapiens]	11	61	21.6261	21.7161	22.158	22.6191	20.2897	22.7748	21.0296	23.3031	22.0478	21.8182	23.3807	22.0118	22.2191	21.1791	21.4439	23.5854
Q9Y4E8	USP15	ubiquitin carboxyl-terminal hydrolase 15 [OS=Homo sapiens]	18	61	22.8991	23.2685	22.2578	23.3965	22.299	22.4342	22.5369	23.5699	22.4758	23.0864	22.4585	22.5899	23.2295	21.2544	23.2595	22.0534
Q13823	GNL2	Nucleolar GTP-binding protein 2 [OS=Homo sapiens]	14	61	22.7412	22.679	23.7457	22.4233	21.6485	24.1384	22.3858	23.2497	22.2434	22.5395	23.5495	23.0269	21.9378	21.2177	21.996	24.2866
Q9UJZ1	STOML2	Stomatin-like protein 2, mitochondrial [OS=Homo sapiens]	9	61	23.8284	23.5932	22.2562	24.2754	22.7511	21.46	22.2412	23.887	23.4557	23.3775	23.1569	23.4074	23.8885	22.9314	23.7647	22.9653
Q13555-4	CAMK2G	Isoform 4 of Calcium/calmodulin-dependent protein kinase type II subunit gamma [OS=Homo sapiens]	12	61	22.8005	23.0377	22.6077	22.5942	20.9914	22.6034	22.4857	22.7984	22.797	21.9376	21.5394	21.9462	23.1916	22.5981	22.7952	22.4064
Q8NFH5	NUP35	Nucleoporin NUP53 [OS=Homo sapiens]	8	61	23.1401	23.117	23.9366	23.068	22.7715	23.9472	23.1863	23.5727	23.024	22.9687	23.3524	23.3471	23.2779	23.2473	22.7015	23.8371
Q13243-1	SRSF5	Serine/arginine-rich splicing factor 5 [OS=Homo sapiens]	6	61	22.7936	23.1118	22.8444	22.827	20.8759	23.4724	22.0752	23.3216	22.7918	23.1995	23.4615	22.8116	22.6429	22.8313	22.6503	23.6134
P49419-2	ALDH7A1	Isoform 2 of Alpha-aminoadipic semialdehyde dehydrogenase [OS=Homo sapiens]	16	60	22.3492	22.8772	22.1918	23.8948	20.5176	20.6512	22.083	24.288	22.6615	22.5229	23.0145	22.4326	23.8179	21.0253	23.5397	22.6222
O94979	SEC31A	Protein transport protein Sec31A [OS=Homo sapiens]	15	60	23.1645	23.7534	22.7591	23.9759	21.8121	22.8016	22.6838	24.1776	22.9128	22.7319	22.5171	23.3105	24.0763	22.2653	24.0734	22.8507
P54727	RAD23B	UV excision repair protein RAD23 homolog B [OS=Homo sapiens]	9	60	23.5587	24.0195	23.4665	24.6956	23.3875	23.3852	23.6838	25.3769	23.5103	23.8187	23.6997	23.7692	24.6674	24.0553	24.6555	23.8322
P21399	ACO1	Cytoplasmic aconitate hydratase [OS=Homo sapiens]	16	60	22.4196	22.8905	21.7279	23.7677	21.244	22.0762	22.549	23.9045	22.6409	22.9109	22.9929	22.2868	23.6967	21.0175	23.4431	22.3286
Q9BRZ2-1	TRIM56	E3 ubiquitin-protein ligase TRIM56 [OS=Homo sapiens]	12	60	22.1549	22.919	22.3888	21.7454	21.4615	22.521	23.2121	23.0175	23.2271	22.8652	23.2406	22.8975	22.2901	22.8294	23.5678	22.5431
Q92754	TFAP2C	Transcription factor AP-2 gamma [OS=Homo sapiens]	12	60	22.9451	22.9208	23.7682	22.6852	21.9389	24.087	22.8812	23.5562	23.2148	22.6789	23.3078	23.2541	23.2737	23.8597	22.8685	24.0744
Q99536	VAT1	Synaptic vesicle membrane protein VAT-1 homolog [OS=Homo sapiens]	11	60	21.5419	24.6977	20.8813	23.9264	21.9066	21.0649	23.5301	24.3934	21.8794	23.0803	22.9371	22.812	23.4195	21.7176	23.419	21.9309
Q9H9Y2	RPF1	Ribosome production factor 1 [OS=Homo sapiens]	8	60	21.6507	21.3428	23.9716	21.8445	20.2463	23.9719	21.8287	23.0238	22.6427	21.1075	23.5478	22.3757	22.1119	22.5858	21.7806	24.2291
Q9BR76	CORO1B	Coronin-1B [OS=Homo sapiens]	10	60	22.825	22.8835	22.1272	23.2542	20.9566	23.0959	22.7892	23.7491	22.1309	23.0088	23.0268	22.4822	23.2763	22.4359	22.3031	23.1621
Q9H0L4	CSTF2T	cleavage stimulation factor subunit 2 tau variant [OS=Homo sapiens]	12	60	22.2171	22.1065	24.0016	22.264	20.654	24.3907	22.1248	23.2552	22.0729	21.9112	23.3714	22.4943	22.0887	22.1956	21.574	24.4856
Q13492-1	PICALM	Phosphatidylinositol-binding clathrin assembly protein [OS=Homo sapiens]	10	60	23.6545	23.4643	21.9148	23.7749	21.5254	22.2107	22.0485	24.2526	22.8662	21.5048	20.86	22.0993	23.7468	22.0486	22.9569	21.6511
P24468	NR2F2	COUP transcription factor 2 [OS=Homo sapiens]	8	60	22.9289	22.8589	22.9587	22.5318	21.8796	23.735	22.7783	23.2989	22.9051	22.3875	22.7028	22.7253	22.9279	22.5902	22.8447	23.4586
Q8TAE8	GADD45GIP1	Growth arrest and DNA damage-inducible proteins-interacting protein 1 [OS=Homo sapiens]	9	60	23.4596	23.2937	22.5266	23.44	23.7305	23.335	22.4431	23.0286	23.5957	22.739	22.273	23.727	23.3554	23.9002	23.0385	22.3129
Q9UI09	NDUFA12	NADH dehydrogenase [ubiquinone] 1 alpha subcomplex subunit 12 [OS=Homo sapiens]	7	60	23.2322	23.2832	22.3217	23.518	22.9138	22.4369	22.7725	23.0931	22.6628	23.0842	22.2713	22.4169	23.1955	22.7061	23.0812	22.5273
P48556	PSMD8	26S proteasome non-ATPase regulatory subunit 8 [OS=Homo sapiens]	8	60	24.0928	24.1657	23.3107	24.5642	22.9814	23.3063	23.5843	24.6509	23.3644	23.7407	23.5441	23.3623	24.4366	23.0978	24.0261	23.2976
P78346-1	RPP30	ribonuclease P protein subunit p30 [OS=Homo sapiens]	8	60	22.59	22.5155	22.9135	22.429	21.5531	23.1214	21.2752	22.7094	22.275	22.0311	22.4777	21.8804	22.3083	22.3589	22.0046	22.8794
P62834	RAP1A	ras-related protein Rap-1A [OS=Homo sapiens]	8	60	18.5612	19.0752	19.8936	20.7543	19.8163	19.8876	20.1047	20.5428		19.5343		18.7185	20.6406	19.1556	19.2728	19.337
P62308	SNRPG	Small nuclear ribonucleoprotein G [OS=Homo sapiens]	3	60	23.2739	23.7829	25.1387	24.2692	23.7908	25.0255	23.6214	24.5902	24.0953	23.3828	25.2055	24.0605	24.1766	24.093	23.7735	25.6595
P62891	RPL39; RPL39P3	60S ribosomal protein L39 [OS=Homo sapiens]	2	60	25.9725	25.9459	26.0697	25.3331	24.8388	26.2376	25.7807	25.7154	25.9177	25.8466	25.5403	25.8961	26.1062	26.1813	25.6153	26.5986
Q8N3U4-1	STAG2	Cohesin subunit SA-2 [OS=Homo sapiens]	23	59	21.0033	20.7725	21.817	21.8196	19.8073	22.6561	20.4113	22.1376	20.8088	20.4058	21.6832	21.027	20.7059	21.2219	19.8777	22.2344
Q8N5C6	SRBD1	S1 RNA-binding domain-containing protein 1 [OS=Homo sapiens]	16	59	23.3159	23.3018	23.8125	23.7658	23.4873	23.4413	23.3393	23.664	24.2413	23.6504	24.0119	23.7576	23.186	23.5656	23.7625	24.1189
P53350	PLK1	Serine/threonine-protein kinase PLK1 [OS=Homo sapiens]	12	59	21.8465	22.4054	22.5423	21.8878	21.4424	22.701	22.4412	22.6297	22.8145	22.0885	22.3164	21.6732	21.802	21.9784	22.1237	23.1227
O95571	ETHE1	Persulfide dioxygenase ETHE1, mitochondrial [OS=Homo sapiens]	8	59	22.6663	22.9613	21.3857	23.9416	21.7927	22.1557	22.9177	23.9254	22.6033	23.1915	23.3186	22.8385	23.4163	21.7949	23.5103	22.4379
Q6P1J9	CDC73	Parafibromin [OS=Homo sapiens]	13	59	23.1479	23.051	23.2372	23.0697	21.278	23.4071	21.181	23.1052	21.8325	21.7511	22.7718	22.5395	22.7788	22.6287	21.6262	23.8089
Q9H147	DNTTIP1	Deoxynucleotidyltransferase terminal-interacting protein 1 [OS=Homo sapiens]	10	59	23.2878	23.2031	23.067	22.6016	22.355	22.9561	23.2769	23.0594	23.053	23.2888	22.9432	22.9186	23.1911	23.1076	23.2924	22.5729
Q9Y6E2	BZW2	Basic leucine zipper and W2 domain-containing protein 2 [OS=Homo sapiens]	13	59	21.848	22.606	22.014	23.4366	20.8435	21.727	22.1517	23.5178	22.2399	21.9996	22.0836	22.4003	23.0359	21.6716	23.0428	22.234
O00560-1	SDCBP	Syntenin-1 [OS=Homo sapiens]	7	59	22.9828	22.9907	22.9861	23.045	22.491	23.7375	23.0007	23.2846	22.8954	22.879	22.4936	22.5461	22.6296	22.7533	22.6935	22.8229
P33316-3	DUT	Deoxyuridine 5'-triphosphate nucleotidohydrolase, mitochondrial [OS=Homo sapiens]	6	59	22.3958	23.0391	23.2094	24.1926	23.0054	22.439	23.0707	24.5964	22.6018	22.7911	22.8921	22.6849	24.0708	24.1462	24.4539	22.1773
P56182	RRP1	Ribosomal RNA processing protein 1 homolog A [OS=Homo sapiens]	11	59	23.6369	23.562	24.6543	23.4743	23.9264	24.7193	23.4793	24.4781	23.7595	23.2028	24.2541	23.6136	23.2923	23.6493	23.5533	24.8848
P18887	XRCC1	DNA repair protein XRCC1 [OS=Homo sapiens]	8	59	21.9032	22.343	23.1901	22.7694	20.7492	23.8648	21.8199	23.3246	22.815	21.176	22.4506	22.1043	23.1487	23.058	22.6458	23.2419
Q92544	TM9SF4	Transmembrane 9 superfamily member 4 [OS=Homo sapiens]	8	59	23.1581	23.2697	21.5552	24.0846	21.3603	21.1548	22.0391	23.5635	21.8714	22.5231	22.5381	22.5225	23.3026	21.293	22.8244	21.6712
Q96AY3	FKBP10	Peptidyl-prolyl cis-trans isomerase FKBP10 [OS=Homo sapiens]	10	59	23.2388	23.2686	22.2163	24.1563	21.1443	21.1143	22.1755	23.9108	22.2409	22.7145	22.4602	22.1556	23.8773	21.6317	23.0164	22.0131
Q9BU23-1	LMF2	Lipase maturation factor 2 [OS=Homo sapiens]	7	59	22.6624	22.5512	21.1256	22.7787	21.8846	21.8861	22.0592	22.2081	21.5492	22.59	22.2863	22.0294	22.4556	21.6614	22.088	21.362
Q96GC5-1	MRPL48	39S ribosomal protein L48, mitochondrial [OS=Homo sapiens]	5	59	23.3865	23.0987	21.7946	23.4145	22.1955	22.2188	22.3972	22.8471	21.7505	22.4699	21.9008	22.353	22.4991	21.3868	22.2737	21.6161
Q14164	IKBKE	Inhibitor of nuclear factor kappa-B kinase subunit epsilon [OS=Homo sapiens]	20	58	25.4212	25.3893	25.1762	21.0492	21.9438	21.0352	22.0113	22.5102	21.9811	22.1664	20.6286	21.3904	22.1477	19.5181	20.3144	21.8952
Q13423	NNT	NAD(P) transhydrogenase, mitochondrial [OS=Homo sapiens]	15	58	23.5602	23.1142	21.6623	23.8219	20.7999	21.7281	21.7073	23.3689	21.062	22.7118	22.325	22.322	23.2428	22.5129	22.4705	22.2183
P11047	LAMC1	Laminin subunit gamma-1 [OS=Homo sapiens]	13	58	22.8131	22.8769	22.2794	23.612	20.4943	21.6746	22.1418	23.1416	21.5067	22.4689	22.072	22.3629	23.24	20.8522	22.5639	21.9248
P53634-1	CTSC	Dipeptidyl peptidase 1 [OS=Homo sapiens]	10	58	22.6183	22.9414	22.3276	24.0384	22.5969	23.1594	22.7725	23.8689	22.9322	22.7838	23.3181	22.7056	23.1255	21.8757	23.3566	23.1157
Q709F0-1	ACAD11	acyl-CoA dehydrogenase family member 11 [OS=Homo sapiens]	12	58	22.0023	22.0898	22.1679	20.8323	21.1673	21.7329	24.2897	23.7197	24.0399	24.2915	23.4526	23.0232	21.429	22.2128	24.1283	23.0008
Q8WWY3	PRPF31	U4/U6 small nuclear ribonucleoprotein Prp31 [OS=Homo sapiens]	12	58	23.5589	23.6163	24.0209	23.5557	22.1487	24.1109	23.0454	24.2995	23.5104	22.9144	23.9651	23.481	23.358	23.5052	23.5003	24.4406
O75844	ZMPSTE24	caax prenyl protease 1 homolog [OS=Homo sapiens]	11	58	24.3267	24.1429	24.8356	24.8892	23.5479	21.2314	23.9914	24.8579	23.2754	23.957	23.6402	22.8191	24.5244	23.3734	24.0202	22.9644
P35052	GPC1	Glypican-1 [OS=Homo sapiens]	11	58	21.8257	21.7123	21.4332	23.4221	23.9104	24.6551	22.4398	22.822	22.9413	22.9063	23.6112	23.0463	20.6338	23.1942	21.4486	23.9986
Q96AC1	FERMT2	Fermitin family homolog 2 [OS=Homo sapiens]	14	58	23.6467	23.1293	22.4037	24.0125	22.7093	22.9349	21.7683	23.578	22.2757	23.0226	22.0266	22.7961	23.5884	22.8984	22.895	21.7328
P26006	ITGA3	Integrin alpha-3 [OS=Homo sapiens]	13	58	25.3842	25.6911	25.3441	25.4705	26.1721	25.3474	25.5519	25.5885	25.2711	25.7329	25.2185	25.4721	25.6124	25.9542	25.855	24.8273
Q9Y3B3-1	TMED7; TMED7-TICAM2	Transmembrane emp24 domain-containing protein 7 [OS=Homo sapiens]	7	58	24.0735	24.1968	23.5272	24.9212	23.2236	23.841	24.5132	24.9016	23.9164	24.452	24.0155	24.106	24.2792	23.5043	24.3117	23.4641
P09486	SPARC	Sparc [OS=Homo sapiens]	8	58	23.6307	23.7828	21.6695	24.3594	22.0961	21.7006	23.5805	24.6745	23.2296	23.6832	23.3092	23.5793	24.0914	21.1377	24.2819	23.0283
O43169	CYB5B	Cytochrome b5 type B [OS=Homo sapiens]	5	58	22.7054	22.8176	20.9247	24.034	21.9313	21.2775	23.2125	24.357	22.4924	23.1798	23.019	22.3474	23.3792	21.0531	23.2859	22.5841
P26583	HMGB2	High mobility group protein B2 [OS=Homo sapiens]	7	58	21.7061	21.872	21.5083	22.9983	21.1539	21.473	21.7255	23.8057	22.6815	21.8784	22.3874	21.3548	23.1064	21.0037	23.0975	22.842
A4D1E9-1	GTPBP10	GTP-binding protein 10 [OS=Homo sapiens]	10	58	22.3471	22.5801	21.577	22.2998	21.6042	21.9321	21.9749	22.3538	21.6349	21.9637	21.9629	22.0728	21.993	21.9431	21.7793	21.9733
Q9Y508-1	RNF114	E3 ubiquitin-protein ligase RNF114 [OS=Homo sapiens]	6	58	21.9034	22.4565	22.1182	23.0808	22.3624	22.8737	22.4081	23.1318	22.3868	23.3616	22.7746	23.1888	22.4989	21.5762	22.4498	22.4939
Q9UH17-1	APOBEC3B	DNA dC->dU-editing enzyme APOBEC-3B [OS=Homo sapiens]	8	58	22.6368	22.7132	23.5812	23.3721	22.6207	23.2874	23.1135	23.1402	23.7901	23.2525	23.6059	23.1065	22.7816	23.4191	23.2256	23.9153
Q7Z5Q1	CPEB2	Cytoplasmic polyadenylation element-binding protein 2 [OS=Homo sapiens]	7	58		19.763	17.9889	18.875			17.7801	19.2478	20.137			19.5534	17.5636	18.3336	20.0544
P78316	NOP14	Nucleolar protein 14 [OS=Homo sapiens]	18	57	22.3005	22.6189	24.095	22.919	22.1528	24.1534	22.3345	23.5681	22.4653	22.4919	23.3121	22.8642	22.8225	23.1731	22.2149	24.0193
Q13111-1	CHAF1A	Chromatin assembly factor 1 subunit A [OS=Homo sapiens]	16	57	22.6488	22.741	23.379	23.0211	22.0434	24.2367	21.9546	22.9435	22.5505	22.5041	22.819	22.643	22.9697	22.9739	22.2636	23.634
P42696	RBM34	RNA-binding protein 34 [OS=Homo sapiens]	18	57	21.5951	21.746	24.7411	21.96	21.3293	24.6795	21.424	23.6156	23.1339	21.9444	24.2627	22.8124	22.2084	23.134	20.8388	24.8939
P48735	IDH2	Isocitrate dehydrogenase [NADP], mitochondrial [OS=Homo sapiens]	14	57	23.1191	23.1086	21.8087	24.7569	22.4437	22.3413	21.8717	23.2165	22.8815	22.4787	22.3417	23.8914	24.4476	24.4351	22.1795	21.7335
P49821	NDUFV1	NADH dehydrogenase [ubiquinone] flavoprotein 1, mitochondrial [OS=Homo sapiens]	13	57	23.4012	23.6684	22.473	24.291	23.7456	23.0317	23.1911	24.1773	22.6614	23.3171	23.5553	23.3732	23.73	23.1303	23.3882	22.9495
P22830-1	FECH	Ferrochelatase, mitochondrial [OS=Homo sapiens]	11	57	24.275	23.9566	23.7731	24.1442	23.5455	24.6821	24.2913	24.2977	24.1128	24.343	24.645	24.3551	23.6829	23.6242	23.823	24.3523
Q14527	HLTF	Helicase-like transcription factor [OS=Homo sapiens]	12	57	22.3209	22.7002	22.344	22.4653	21.5142	22.524	21.6186	22.378	21.9082	21.3862	21.4849	21.7603	22.9464	22.7122	22.6568	22.2198
Q92599-1	SEPT8	Septin-8 [OS=Homo sapiens]	11	57	22.1293	22.5017	21.8983	22.8477	20.9164	22.2007	21.4171	22.7924	21.5819	20.1163	21.1493	21.7602	22.9805	21.5443	22.2938	22.15
Q9BPX5	ARPC5L	actin-related protein 2/3 complex subunit 5-like protein [OS=Homo sapiens]	4	57	23.1372	22.9887	22.8852	23.2514	22.1431	23.9765	24.6092	24.2652	23.4536	24.8788	24.7704	24.3192	22.4984	22.8915	22.6615	24.35
Q9P015	MRPL15	39S ribosomal protein L15, mitochondrial [OS=Homo sapiens]	10	57	24.2937	24.0817	23.3289	23.8757	23.2116	23.5128	23.3999	23.6522	22.2669	23.2961	22.85	22.7992	24.1903	23.796	23.6423	22.6323
Q9NP92	MRPS30	39S ribosomal protein S30, mitochondrial [OS=Homo sapiens]	6	57	23.8762	23.7777	22.6426	24.0048	22.7772	23.3511	22.788	23.5606	22.4691	23.2377	23.0253	23.178	23.205	22.7111	23.1674	22.914
Q92930	RAB8B	Ras-related protein Rab-8B [OS=Homo sapiens]	8	57		19.1377		19.9459	18.9542	19.6015	18.5945	20.7123	19.0901	19.4108	19.8402	18.7753	18.9916		18.8218	18.0085
Q9UHV9	PFDN2	Prefoldin subunit 2 [OS=Homo sapiens]	4	57	22.3368	22.804	22.3831	23.5742	22.6667	22.2737	22.7546	23.4836	22.4733	22.9034	22.6784	22.216	23.6813	22.2867	23.6039	22.7382
Q13137-1	CALCOCO2	Calcium-binding and coiled-coil domain-containing protein 2 [OS=Homo sapiens]	14	56	23.8639	24.1087	23.8701	23.1091	23.2474	23.3006	22.1721	21.9142	22.0129	22.0809	21.9354	22.057		19.3972	18.455	16.8881
O14786-1	NRP1	Neuropilin-1 [OS=Homo sapiens]	13	56	22.5488	22.8947	21.1752	23.2364	22.3164	22.2476	22.2823	23.6523	21.5208	23.0178	22.8151	22.0723	23.2542	22.0474	22.8855	21.8956
P51553-1	IDH3G	isocitrate dehydrogenase [NAD] subunit gamma, mitochondrial [OS=Homo sapiens]	7	56	22.1929	22.5787	20.9013	23.018	21.916	22.4684	21.882	23.3072	21.2305	22.486	22.2111	22.2333	22.2455	21.7553	22.1601	21.6558
P50213-1	IDH3A	Isocitrate dehydrogenase [NAD] subunit alpha, mitochondrial [OS=Homo sapiens]	13	56	23.2578	23.1949	22.186	24.7281	21.3017	22.2761	23.1385	24.5291	22.5499	23.8135	23.6263	23.3928	24.0754	22.6765	23.8065	23.7797
Q9UKM7	MAN1B1	endoplasmic reticulum mannosyl-oligosaccharide 1,2-alpha-mannosidase [OS=Homo sapiens]	10	56	23.4581	23.1537	22.3214	23.0998	23.0128	22.9322	22.3341	22.7433	21.6861	22.9782	22.1936	22.6297	23.2813	21.8177	22.67	22.0191
P52434	POLR2H	DNA-directed RNA polymerases I, II, and III subunit RPABC3 [OS=Homo sapiens]	5	56	23.1722	22.9385	23.83	23.0895	22.3259	23.671	22.7475	23.5395	22.7354	22.6803	22.981	22.972	23.1629	23.2402	22.4131	24.0423
O15160	POLR1C	DNA-directed RNA polymerases I and III subunit RPAC1 [OS=Homo sapiens]	6	56	21.8024	21.6593	23.1304	22.3048	22.0538	22.7314	21.0935	22.5479	20.6162	22.5752	23.0767	21.3391	21.2151	21.9941	21.3902	22.8074
O14735	CDIPT	CDP-diacylglycerol--inositol 3-phosphatidyltransferase [OS=Homo sapiens]	4	56	23.7843	23.7587	22.9166	23.6562	23.0209	23.2595	23.1352	23.1126	22.5732	23.6656	22.358	23.1037	23.539	22.82	23.1754	22.618
P62306	SNRPF	Small nuclear ribonucleoprotein F [OS=Homo sapiens]	2	56	23.4399	23.3914	24.4435	23.541	23.409	24.2602	22.9647	24.2242	23.3673	22.9515	24.2839	23.4152	23.5333	23.4384	22.9813	24.8481
O94915-1	FRYL	protein furry homolog-like [OS=Homo sapiens]	32	55	23.227	23.414	22.8005	23.3094	22.4901	23.4852	25.2113	24.4215	23.8898	23.9152	22.9764	22.7727	23.0994	23.3169	23.4276	22.8966
Q6PL18-1	ATAD2	ATPase family AAA domain-containing protein 2 [OS=Homo sapiens]	22	55	21.8835	20.8962	24.2626	20.9638	20.0464	24.3957	20.8612	22.2883	21.6737	20.4408	23.0883	21.8077	21.9865	22.2875	18.8392	24.1339
P55809	OXCT1	Succinyl-CoA:3-ketoacid coenzyme A transferase 1, mitochondrial [OS=Homo sapiens]	14	55	23.5851	24.4423	23.985	25.084	23.7792	22.9387	23.4766	25.2594	23.7091	24.232	23.6705	23.6996	24.5853	23.6917	23.8177	23.5581
Q32MZ4	LRRFIP1	Leucine-rich repeat flightless-interacting protein 1 [OS=Homo sapiens]	13	55	24.1031	24.4549	22.8208	24.3163	23.0553	23.8139	24.0699	23.983	23.3197	23.961	23.9169	24.1618	23.5683	23.167	24.2525	23.2655
P50897	PPT1	Palmitoyl-protein thioesterase 1 [OS=Homo sapiens]	8	55	21.385	22.3251	21.0119	23.8856	20.4153	20.4782	22.6678	23.8937	22.1185	22.7868	22.8312	22.1611	23.2996	20.0803	23.2078	21.9637
P38606	ATP6V1A	V-type proton ATPase catalytic subunit A [OS=Homo sapiens]	12	55	20.8351	21.8465	21.6019	22.9969	20.7341	22.6871	22.4042	23.4441	22.4202	22.1861	22.0366	21.6278	22.7465	20.9451	22.7908	23.0023
Q07866-1	KLC1	Kinesin light chain 1 [OS=Homo sapiens]	12	55	23.4169	23.6651	22.7042	23.7378	21.608	22.1315	22.1216	23.6203	21.6874	21.4823	21.7012	22.6842	23.8199	23.1579	23.78	22.4827
P05067-1	APP	Amyloid beta A4 protein [OS=Homo sapiens]	11	55	22.9579	23.1225	22.3003	23.4287	22.2928	21.9719	22.8739	23.3077	22.4462	22.68	22.5543	22.4745	23.3933	22.8357	22.5358	22.2614
Q16401	PSMD5	26S proteasome non-ATPase regulatory subunit 5 [OS=Homo sapiens]	10	55	23.1555	23.4251	22.7756	23.8831	23.3889	23.1513	22.9995	23.836	22.5309	23.3574	22.5658	22.9226	23.7007	23.1535	23.2753	22.6875
Q13112	CHAF1B	Chromatin assembly factor 1 subunit B [OS=Homo sapiens]	11	55	22.6629	22.7947	23.5527	23.1575	22.3016	24.1096	22.5736	23.0808	22.2244	21.8988	22.7634	22.5222	23.2227	23.3499	22.3961	23.8675
Q9Y580	RBM7	RNA-binding protein 7 [OS=Homo sapiens]	9	55	22.6409	23.0271	23.3111	22.5505	22.4918	23.4489	22.6629	23.0588	22.5567	22.545	22.7554	23.3426	23.1378	23.5554	22.5001	23.2978
Q9HC36	RNMTL1; MRM3	rRNA methyltransferase 3, mitochondrial [OS=Homo sapiens]	7	55	23.4146	23.2474	22.5705	23.1071	21.2312	22.8487	22.6835	23.2721	22.4604	22.8195	22.6916	22.2579	22.4834	22.3766	22.8246	22.4873
P18827	SDC1	syndecan-1 [OS=Homo sapiens]	5	55	23.3434	23.1972	22.6972	23.4645	23.3873	23.1046	22.8086	22.9519	22.3649	23.0435	22.4178	22.8676	23.6533	23.1858	22.9184	22.1046
Q8TA86	RP9	retinitis pigmentosa 9 protein [OS=Homo sapiens]	8	55	21.5945	25.0779	23.1661	22.0626	21.7428	24.3549	22.9755	22.9316	24.0539	23.0247	23.0832	22.9151	21.8796	22.9614	22.338	24.6613
P46779	RPL28	60S ribosomal protein L28 [OS=Homo sapiens]	7	55	24.7266	24.8974	25.0293	24.8777	23.4967	25.2845	24.1438	25.2565	24.2039	23.7693	24.3394	24.0745	24.6529	23.7939	24.5119	25.6847
P05204	HMGN2	Non-histone chromosomal protein HMG-17 [OS=Homo sapiens]	8	54	20.0001	20.7272	22.8418	21.8234	20.9167	23.5607	21.3051	23.6675	22.2711	22.2683	23.5376	22.8007	21.9385	21.6726	20.4856	24.5528
Q9UHD1	CHORDC1	cysteine and histidine-rich domain-containing protein 1 [OS=Homo sapiens]	11	54	22.6836	22.9411	21.1928	23.9774	20.3809	21.0221	22.0937	24.1945	22.0405	22.3969	21.9832	22.2716	23.4999	21.5797	23.3662	22.2035
Q96JJ7-1	TMX3	Protein disulfide-isomerase TMX3 [OS=Homo sapiens]	10	54	25.0003	24.7034	24.4744	24.7473	24.2421	24.2775	24.1985	24.0585	23.8903	24.5048	24.1303	24.4113	24.9444	24.5345	24.0472	23.7303
Q9BXW7	CECR5; HDHD5	Haloacid dehalogenase-like hydrolase domain-containing 5 [OS=Homo sapiens]	9	54	21.8186	21.9542	20.1594	22.2332	21.7696	21.5934	21.0818	22.9905	20.9943	21.5914	21.3379	20.9107	21.8957	21.2762	21.8321	22.5827
P52943	CRIP2	Cysteine-rich protein 2 [OS=Homo sapiens]	6	54	22.5888	22.8966	22.2154	23.1965	22.1345	22.469	22.7347	23.4946	22.5666	22.6366	22.7631	22.3375	23.2495	22.1952	23.0907	22.1405
Q96QA5	GSDMA	gasdermin-A [OS=Homo sapiens]	8	54	22.9013	22.4838	23.8356	23.7147	24.1631	21.8968	23.1576	22.2436	23.42	22.2029	22.9171	22.9213	23.6643	22.497	23.0193	23.53
P23919	DTYMK	thymidylate kinase [OS=Homo sapiens]	10	54	23.3082	23.435	22.3814	23.7197	20.8891	21.8074	22.4316	23.9615	22.1171	22.5422	22.5115	22.2688	23.9694	22.0404	23.417	22.6999
Q9Y6V7	DDX49	Probable ATP-dependent RNA helicase ddx49 [OS=Homo sapiens]	9	54	21.8174	22.0074	22.8857	22.4261	21.909	23.3769	22.8523	23.1399	22.8662	22.5619	23.1998	22.842	22.3548	23.2762	21.9548	23.5975
Q7KZN9	COX15	Cytochrome c oxidase assembly protein COX15 homolog [OS=Homo sapiens]	7	54	22.9213	22.7897	22.45	22.9462	22.6367	21.9503	22.8551	22.5984	22.1141	23.1595	22.4717	22.7909	21.81	22.7373	22.7817	22.3525
O14773	TPP1	Tripeptidyl-peptidase 1 [OS=Homo sapiens]	3	54	21.7426	22.1448	22.2669	23.0929	22.3008	22.1392	22.5468	22.8392	22.0791	22.7425	22.4339	22.4538	22.8289	22.2079	22.6424	22.29
Q6Y1H2	PTPLB; HACD2	Very-long-chain (3R)-3-hydroxyacyl-CoA dehydratase 2 [OS=Homo sapiens]	4	54	22.8678	23.0109	22.9853	23.1815	22.557	22.8754	23.1139	23.0024	22.6148	23.0675	23.2262	22.9504	23.2817	23.1291	23.1242	22.7603
O60869-1	EDF1	Endothelial differentiation-related factor 1 [OS=Homo sapiens]	3	54	21.1609	22.8167	21.3287	23.8639	23.0053	21.7354	23.0194	24.0413	22.8154	23.0943	22.4823	22.4009	23.1988	22.3623	23.5426	22.5802
P40429	RPL13A	60S ribosomal protein L13a [OS=Homo sapiens]	7	54	25.6136	25.5056	25.3885	25.281	24.547	25.4305	24.9876	25.475	24.6914	24.4001	24.6982	24.6359	25.3925	24.9386	25.2588	25.2226
Q9Y3D3	MRPS16	28S ribosomal protein S16, mitochondrial [OS=Homo sapiens]	4	54	24.1466	23.6956	22.8987	23.4762	22.8228	23.3797	23.0995	23.3037	22.6116	23.1127	23.1441	22.92	23.245	23.3531	23.0503	22.9769
Q92626	PXDN	peroxidasin homolog [OS=Homo sapiens]	16	53	22.6364	22.9591	22.81	22.826	21.1564	23.278	22.9684	23.366	22.9619	22.8991	22.4828	22.5804	22.7283	23.7886	22.8618	22.611
Q8WTT2	NOC3L	Nucleolar complex protein 3 homolog [OS=Homo sapiens]	17	53	21.2028	21.8281	23.4551	22.3528	20.9914	24.2088	21.5597	23.2622	21.8223	21.1538	23.0956	22.721	22.8501	22.34	21.3712	23.6821
Q8TEW0	PARD3	Partitioning defective 3 homolog [OS=Homo sapiens]	18	53	21.7968	22.4558	21.6034	21.9797	19.9991	23.7743	22.8138	24.0727	23.2622	21.73	22.5715	22.0607	21.5956	22.8982	22.1491	23.4596
Q13409-1	DYNC1I2	cytoplasmic dynein 1 intermediate chain 2 [OS=Homo sapiens]	13	53	22.552	22.9001	22.2461	24.0033	22.3158	22.7703	22.5113	23.8936	22.7766	22.6612	22.3102	22.3533	23.4973	21.9518	23.5487	22.6888
P20290-2	BTF3	Isoform 2 of Transcription factor BTF3 [OS=Homo sapiens]	7	53	24.3226	24.8897	23.7407	26.2854	23.7959	24.1047	24.7176	26.2432	24.5339	24.9568	24.8444	24.8668	25.7333	23.8287	25.6715	25.2529
Q9Y2L1-1	DIS3	exosome complex exonuclease RRP44 [OS=Homo sapiens]	13	53	22.8819	23.0726	21.9831	23.2955	21.032	21.4957	21.7425	23.221	21.8356	22.0543	21.5001	21.5649	23.402	21.8356	22.867	21.8603
Q8WVM8	SCFD1	Sec1 family domain-containing protein 1 [OS=Homo sapiens]	11	53	23.6766	23.8304	22.5377	23.9552	22.2004	23.0657	22.9252	23.2551	23.1069	23.5468	23.2581	23.2975	24.1671	23.3903	23.7881	23.1007
Q9Y696	CLIC4	Chloride intracellular channel protein 4 [OS=Homo sapiens]	9	53	22.6135	23.3079	21.8497	24.7342	20.5387	21.3773	22.6781	24.3444	21.9634	22.3172	22.6591	22.4543	24.7616	22.0802	23.6904	22.5432
P11310-1	ACADM	medium-chain specific acyl-CoA dehydrogenase, mitochondrial [OS=Homo sapiens]	13	53	23.4954	23.4293	22.0659	24.1918	23.0686	22.2063	23.0154	24.0347	23.0311	23.0424	22.8987	23.6307	23.6713	23.0056	23.8953	23.0226
Q9BW19	KIFC1	Kinesin-like protein KIFC1 [OS=Homo sapiens]	12	53	22.1271	22.5356	22.2936	21.867	20.4714	22.2827	22.8172	22.7187	22.8257	22.1265	22.1668	21.5538	22.2168	21.9551	22.9782	22.5167
Q6UN15-1	FIP1L1	Pre-mRNA 3'-end-processing factor FIP1 [OS=Homo sapiens]	11	53	21.796	22.1458	24.056	22.2672	21.5233	24.1843	21.9684	23.2856	22.617	22.7045	23.3114	22.6134	22.0029	23.2191	21.7754	24.0639
Q15437	SEC23B	protein transport protein Sec23B [OS=Homo sapiens]	10	53	22.0212	22.0415	21.7951	22.1371	19.0762	21.6428	21.3894	22.3087	21.3776	21.316	22.5781	21.3556	22.6985	21.993	22.6306	21.4064
Q9BYD6	MRPL1	39S ribosomal protein L1, mitochondrial [OS=Homo sapiens]	11	53	24.0858	23.8294	22.9612	23.6431	22.7418	23.1984	23.1801	24.0513	22.842	23.2541	23.8327	23.2563	23.3598	22.8717	23.8602	23.3023
P12081	HARS	Histidine--tRNA ligase, cytoplasmic [OS=Homo sapiens]	11	53	22.8312	22.7575	22.5747	23.8894	22.1185	22.2415	22.2511	23.9759	23.7078	22.5088	22.8136	22.6447	23.9675	22.5746	23.5376	21.7261
Q12824-1	SMARCB1	SWI/SNF-related matrix-associated actin-dependent regulator of chromatin subfamily B member 1 [OS=Homo sapiens]	9	53	22.9321	23.1129	23.1917	22.9784	21.4141	23.2171	21.7377	22.9409	21.6928	21.7864	22.4999	21.7301	22.8846	22.5637	21.8659	23.1503
Q5T3I0	GPATCH4	G patch domain-containing protein 4 [OS=Homo sapiens]	9	53	22.0014	22.032	21.1094	22.0304	20.4902	21.6687	23.2751	23.1233	23.2643	22.5587	23.0441	22.8574	20.9806	21.4291	22.7991	23.4106
Q9UI42-1	CPA4	Carboxypeptidase A4 [OS=Homo sapiens]	10	53	22.6662	22.7108	23.1775	23.4641	24.054	23.1584	22.7598	22.4547	22.8438	22.3627	22.9397	22.8899	23.3181	22.724	23.256	23.3626
Q9Y676	MRPS18B	28S ribosomal protein S18b, mitochondrial [OS=Homo sapiens]	8	53	23.9161	23.6893	23.2602	23.3758	22.8911	22.9205	23.1324	22.8948	22.3077	23.1971	23.1174	22.5986	23.094	23.232	23.6114	22.3598
P82675	MRPS5	28S ribosomal protein S5, mitochondrial [OS=Homo sapiens]	10	53	24.1738	24.0515	23.3828	24.3409	23.2177	23.6743	23.0122	23.9564	22.843	23.2049	23.5325	23.2421	23.23	22.8239	22.6444	22.9114
P07602-1	PSAP	Prosaposin [OS=Homo sapiens]	9	53	22.5133	22.4772	20.7665	23.8289	21.9673	20.1226	22.8533	24.2229	22.4142	22.7259	23.3263	21.8998	22.9648	21.1277	23.7954	22.3497
P48730-1	CSNK1D	Casein kinase I isoform delta [OS=Homo sapiens]	7	53	22.3723	22.4603	22.4509	22.0945	21.9947	22.6431	22.8556	22.5271	22.6432	22.3102	23.1	22.5276	22.1692	22.1543	22.6821	22.6488
P47813	EIF1AX; LOC101060318; LOC107984923	Eukaryotic translation initiation factor 1A, X-chromosomal [OS=Homo sapiens]	6	53	21.5114	23.7133	22.2888	24.0721	23.0324	23.1934	23.1297	23.9977	23.4976	23.0533	23.0894	22.4356	24.0487	22.9317	24.1946	23.1137
P54709	ATP1B3	sodium/potassium-transporting ATPase subunit beta-3 [OS=Homo sapiens]	5	53	23.2066	23.4392	22.7724	24.2064	22.0402	22.8298	23.2747	24.3085	21.7741	23.5571	23.3701	22.7509	23.6105	22.1644	23.7848	22.9444
Q9Y421-1	FAM32A	Protein FAM32A [OS=Homo sapiens]	5	53	22.9165	23.284	23.1236	23.6234	23.9887	23.8015	23.9885	23.8637	23.8755	23.9634	23.3385	24.0197	23.7109	23.9669	24.0047	23.7083
P15153	RAC2	Ras-related C3 botulinum toxin substrate 2 [OS=Homo sapiens]	5	53	19.0305	18.9754	18.2399	19.0779	17.4885	17.8304	18.2227	19.278		18.7021	18.4445	18.401	18.8031	17.8917	18.5513	18.0945
O15427	SLC16A3	Monocarboxylate transporter 4 [OS=Homo sapiens]	4	53	23.0957	23.363	22.5021	23.806	22.8747	22.5021	23.4127	23.4589	22.7907	23.3643	23.2455	23.3492	22.975	22.5495	23.5262	22.7432
P60903	S100A10	Protein S100-A10 [OS=Homo sapiens]	2	53	21.0629	21.3302	20.5949	21.6284	21.4617	21.1425	21.5836	21.9396	20.6662	22.0553	22.2861	20.9058	21.9414	20.3539	21.9869	21.4866
Q8IZH2-1	XRN1	5'-3' exoribonuclease 1 [OS=Homo sapiens]	16	52	21.2549	22.2877	21.7142	22.3913	21.1452	22.4252	22.4038	22.6826	22.4039	22.2542	21.5343	22.1767	21.7253	22.1887	22.5972	22.6348
Q8IUD2-1	ERC1	ELKS/Rab6-interacting/CAST family member 1 [OS=Homo sapiens]	20	52	23.3662	23.473	22.8365	23.4011	21.728	23.295	22.6689	22.9158	22.5867	21.7738	21.8544	21.795	23.2247	23.4724	21.8646	21.9272
Q14108-1	SCARB2	Lysosome membrane protein 2 [OS=Homo sapiens]	8	52	23.2571	23.4558	22.6519	24.262	21.9584	22.6187	23.1474	24.1047	22.5436	23.1795	23.5803	22.8119	24.1125	23.2544	23.9524	24.1164
Q53EZ4-1	CEP55	Centrosomal protein of 55 kDa [OS=Homo sapiens]	12	52	22.5978	23.0489	22.6929	22.1784	21.3693	23.1037	22.2386	22.7684	22.8705	22.223	21.8495	21.9534	23.0347	23.0041	22.09	23.0723
Q13442	PDAP1	28 kDa heat- and acid-stable phosphoprotein [OS=Homo sapiens]	7	52	22.5034	23.352	22.7797	24.186	22.8346	21.9571	22.9251	24.3972	23.0152	22.5208	22.6153	22.3465	24.079	21.8392	23.4769	22.3694
A8K2U0	A2ML1	Alpha-2-macroglobulin-like protein 1 [OS=Homo sapiens]	16	52	22.2182	21.8268	23.0069	22.5552	23.6076	21.1979	22.6682	22.3092	22.7898	22.6211	23.1543	22.1855	23.0319	22.518	22.7291	23.5651
Q96D46	NMD3	60S ribosomal export protein NMD3 [OS=Homo sapiens]	14	52	22.9702	23.0043	22.0358	23.1805	21.5797	21.9109	20.5295	22.4672	20.7624	21.3747	22.2354	21.6475	23.3435	22.3791	22.3507	21.7933
Q6ZRP7	QSOX2	Sulfhydryl oxidase 2 [OS=Homo sapiens]	9	52	22.556	22.5164	21.1836	23.3022	21.4477	21.5036	22.0126	23.0992	21.1979	22.9437	22.1453	22.101	22.8093	21.5396	22.6221	21.8386
Q9Y2P8	RCL1	RNA 3'-terminal phosphate cyclase-like protein [OS=Homo sapiens]	11	52	23.0531	22.7124	24.4002	21.6934	21.5926	24.4355	22.8606	23.608	22.9064	22.3834	23.7731	23.3349	22.2111	23.1185	21.2934	24.6497
Q9NRA8	EIF4ENIF1	Eukaryotic translation initiation factor 4E transporter [OS=Homo sapiens]	14	52	22.3599	23.1698	22.9497	23.2973	23.9551	23.3619	23.2472	23.416	23.1658	23.3774	23.2861	23.9507	23.8967	22.7868	24.1369	22.7212
P50502	ST13	Hsc70-interacting protein [OS=Homo sapiens]	6	52	22.4331	23.0824	21.2334	24.1517	21.1308	20.927	21.985	24.2675	22.6728	22.8408	22.0566	22.8374	23.6044	20.445	23.8687	22.7458
Q15031	LARS2	Probable Leucine--tRNA ligase, mitochondrial [OS=Homo sapiens]	11	52	22.9085	22.5579	21.1186	22.765	21.4457	21.765	21.719	21.9798	20.7581	21.7484	20.1773	21.2308	22.5053	22.1326	21.6605	20.8137
O43148-1	RNMT	mRNA cap guanine-N7 methyltransferase [OS=Homo sapiens]	9	52	22.7645	23.2787	22.7807	23.5736	23.0472	22.7321	22.7235	23.8897	22.9299	22.6341	22.5988	23.3644	23.4518	22.838	22.9842	23.3604
P49721	PSMB2	proteasome subunit beta type-2 [OS=Homo sapiens]	8	52	21.6587	23.1595	22.65	23.3337	22.9209	22.056	22.9662	24.3783	22.8972	22.7469	23.4869	22.8803	23.4996	20.75	23.4752	23.3449
P63151	PPP2R2A	Serine/threonine-protein phosphatase 2A 55 kDa regulatory subunit B alpha isoform [OS=Homo sapiens]	10	52	23.5014	23.8189	23.8044	23.5601	23.5848	23.2482	23.2078	23.667	23.3073	23.2271	22.578	23.0532	24.1959	23.8157	23.8974	22.5223
O75947-1	ATP5H	ATP synthase subunit d, mitochondrial [OS=Homo sapiens]	9	52	21.7524	22.3777	21.4269	23.7619	22.8636	21.4524	21.7115	23.3858	21.5856	22.266	22.6684	21.6849	23.4189	22.3586	22.1174	22.1409
P82673-1	MRPS35	28S ribosomal protein S35, mitochondrial [OS=Homo sapiens]	9	52	23.1618	23.1328	21.954	23.0328	22.0149	22.3335	22.1288	22.8121	21.4524	22.4132	22.1498	21.8815	22.6515	21.7525	23.5232	22.5562
Q9H444	CHMP4B	Charged multivesicular body protein 4b [OS=Homo sapiens]	9	52	22.9944	23.5033	23.1854	23.7471	22.4093	23.7306	23.356	24.42	23.8079	23.1231	22.984	22.9159	23.3177	22.2285	23.4905	23.3993
O75718	CRTAP	Cartilage-associated protein [OS=Homo sapiens]	9	52	23.0863	23.1118	22.1348	23.2972	21.6209	22.3218	22.1805	23.0986	21.8786	22.7925	22.5905	22.5164	23.1103	22.2613	22.6809	22.2243
Q9HCN8	SDF2L1	Stromal cell-derived factor 2-like protein 1 [OS=Homo sapiens]	5	52	22.5062	22.6968	21.7359	23.2555	22.0675	21.8298	22.3419	23.1135	21.7615	22.8372	22.5526	22.4049	22.9974	22.1451	22.6219	21.7545
Q9NY12-1	GAR1	H/ACA ribonucleoprotein complex subunit 1 [OS=Homo sapiens]	6	52	22.5489	22.2489	23.5076	22.2847	21.869	23.4788	21.9423	23.5797	22.6255	22.2663	23.7426	23.4338	22.82	23.2031	21.9757	24.2826
Q9NZ45	CISD1	CDGSH iron-sulfur domain-containing protein 1 [OS=Homo sapiens]	4	52	23.1636	23.3656	22.5134	24.1527	22.7515	22.6168	23.285	23.888	22.6761	23.5715	23.1529	23.199	23.1547	22.507	23.4355	22.5886
Q9BVL2	NUPL1; NUP58	Nucleoporin p58/p45 [OS=Homo sapiens]	5	52	22.1042	21.9523	21.5466	22.1275	20.472	22.7336	20.7524	22.6343	21.4507	21.489	21.9168	21.4731	22.1097	22.2701	20.8791	21.9693
Q86SK9-1	SCD5	stearoyl-CoA desaturase 5 [OS=Homo sapiens]	4	52	22.6543	22.7984	22.457	23.0354	22.6185	22.3226	22.5842	22.663	22.2405	22.5353	22.6438	22.539	23.021	22.4548	22.5762	22.1037
A0AVT1-1	UBA6	Ubiquitin-like modifier-activating enzyme 6 [OS=Homo sapiens]	22	51	22.5123	22.9583	22.0214	24.7719	21.1274	22.0591	22.0232	23.8631	22.1907	22.0472	22.1007	21.407	23.4227	21.6116	23.2491	22.2085
P49321	NASP	Nuclear autoantigenic sperm protein [OS=Homo sapiens]	9	51	21.5826	22.3636	21.3212	23.924	19.3546	20.4271	22.2724	24.3212	22.2214	22.336	22.0332	21.2719	24.2078	20.4841	24.091	21.5694
O00151	PDLIM1	PDZ and LIM domain protein 1 [OS=Homo sapiens]	9	51	21.5722	22.6173	20.4582	23.6621	19.6185	21.9874	20.7958	23.6637	21.393	22.1194	22.4824	21.8254	23.1279	19.6346	22.7859	22.4128
Q53HL2	CDCA8	Borealin [OS=Homo sapiens]	10	51	21.7013	22.4778	24.4783	22.8655	21.6354	24.6803	22.2402	22.8908	22.1614	21.6833	23.4309	21.8325	21.0294	22.3568	20.7172	23.4671
P69905	HBA2; HBA1	Hemoglobin subunit alpha [OS=Homo sapiens]	6	51	22.6091	22.0691	23.9383	21.3423	21.6514	19.2725	20.0272	21.3471	21.1928	22.3471	19.4584	22.7331	21.1324	23.1052	20.6692	21.99
Q93063	EXT2	exostosin-2 [OS=Homo sapiens]	10	51	22.4255	21.9783	21.1482	22.4152	20.5086	21.5795	21.235	21.9629	20.311	21.5238	21.3961	21.332	21.8766	21.5144	21.191	21.7717
Q96S97	MYADM	myeloid-associated differentiation marker [OS=Homo sapiens]	4	51	22.827	23.1901	23.2099	22.4996	23.2044	24.367	23.16	23.1887	23.9767	23.2071	23.1335	22.6392	22.0619	22.5841	22.4268	23.8941
Q9NWU5	MRPL22	39S ribosomal protein L22, mitochondrial [OS=Homo sapiens]	8	51	26.2655	26.368	26.3345	26.3746	26.2033	26.82	26.4724	26.4426	26.1862	26.2241	26.5467	26.5838	26.3888	26.2983	26.7918	26.2936
Q99816	TSG101	tumor susceptibility gene 101 protein [OS=Homo sapiens]	10	51	22.669	23.0963	22.9019	22.7321	22.2519	22.1505	22.839	22.7972	21.7527	22.3149	21.8105	22.259	22.6688	21.5855	22.4942	21.6921
P09234	SNRPC	U1 small nuclear ribonucleoprotein C [OS=Homo sapiens]	4	51	22.4199	23.2332	23.6634	23.6351	22.3321	23.7123	22.6663	22.9135	22.109	22.5955	24.0051	23.2102	23.0589	22.677	22.4387	24.3016
Q06265-1	EXOSC9	Exosome complex component RRP45 [OS=Homo sapiens]	8	51	22.8641	22.4481	23.5441	22.1586	21.3983	23.5026	22.235	22.7206	21.7715	22.6372	22.5956	22.0339	22.2465	22.7133	21.9085	23.1117
Q15434	RBMS2	RNA-binding motif, single-stranded-interacting protein 2 [OS=Homo sapiens]	6	51	21.6018	22.0312	22.0741	20.1912	19.8162	21.1866	22.0244	22.5845	23.1829	22.3764	22.2375	22.2291	22.0026	21.2814	22.8391	22.7648
P28072	PSMB6	Proteasome subunit beta type-6 [OS=Homo sapiens]	6	51	23.8572	24.1917	24.013	24.914	23.8665	23.3459	24.0626	25.0893	24.0889	24.2906	24.1082	24.047	24.8492	23.5027	24.6625	24.1532
O43447	PPIH	peptidyl-prolyl cis-trans isomerase H [OS=Homo sapiens]	8	51	22.6832	22.7744	23.427	23.0178	21.6601	23.2555	22.3428	23.6281	22.7173	22.4272	23.268	22.5772	22.6569	22.5287	22.867	23.7408
Q96LW7-2	C9orf89; CARD19	Isoform 2 of Caspase recruitment domain-containing protein 19 [OS=Homo sapiens]	5	51	22.9637	22.6408	22.4463	22.5062	22.2989	23.0533	22.7768	22.5194	22.3928	22.6105	23.1308	22.8507	21.4575	21.994	22.3005	22.3098
Q9UGR2	ZC3H7B	Zinc finger CCCH domain-containing protein 7B [OS=Homo sapiens]	13	50	19.9733	21.1155	20.2259	21.782	20.1452	21.522	21.1465	22.2856	22.4243	22.4604	21.9625	22.0324	19.5964	20.7971	21.7276	21.3672
Q9UKN8	GTF3C4	General transcription factor 3C polypeptide 4 [OS=Homo sapiens]	13	50	23.2683	23.1402	23.0642	23.1676	22.3001	23.2265	22.0097	23.7748	23.0034	23.0529	23.0883	22.9963	23.3714	23.1831	23.047	23.1987
Q6IBS0	TWF2	Twinfilin-2 [OS=Homo sapiens]	10	50	22.4188	22.3325	21.2156	22.971		22.4928	22.46	23.4074	21.9093	23.1142	23.0745	22.734	22.8522	21.6224	22.5408	23.05
Q5JTV8	TOR1AIP1	Torsin-1A-interacting protein 1 [OS=Homo sapiens]	9	50	22.4589	23.0389	22.413	23.8874	22.1581	22.3403	22.2623	23.3212	21.9451	22.1412	22.8325	22.95	23.169	21.8294	22.5322	22.6372
Q6R327-1	RICTOR	Rapamycin-insensitive companion of mTOR [OS=Homo sapiens]	13	50	23.1332	23.3542	23.3786	23.1999	22.755	23.3091	24.0238	23.3928	23.6075	23.3188	23.1415	23.3015	23.0945	23.0839	23.283	23.5713
Q9NUL7	DDX28	Probable ATP-dependent RNA helicase DDX28 [OS=Homo sapiens]	13	50	22.9606	22.4642	21.8515	21.9153	21.1651	22.2656	22.2979	21.8547	21.8934	22.0544	22.1628	21.6933	22.0195	20.0719	22.2201	21.9569
Q8WUM9	SLC20A1	Sodium-dependent phosphate transporter 1 [OS=Homo sapiens]	9	50	22.808	23.1655	22.604	23.8067	23.6137	23.7472	23.5727	23.3748	22.965	23.3793	22.4784	23.3228	21.8068	20.9333	21.4523	20.2298
O75381-1	PEX14	Peroxisomal membrane protein PEX14 [OS=Homo sapiens]	10	50	23.103	23.203	22.0217	23.5501	22.2602	23.2036	22.2324	23.1548	21.6635	22.8927	22.38	22.8009	22.4097	22.5345	22.6215	22.6505
Q99661-1	KIF2C	Kinesin-like protein KIF2C [OS=Homo sapiens]	12	50	22.3462	23.1176	23.3403	22.9008	21.817	22.9075	22.9244	23.6908	23.1713	22.3867	22.8612	21.8239	22.8377	22.458	23.1936	23.4548
Q15005	SPCS2	Signal peptidase complex subunit 2 [OS=Homo sapiens]	6	50	23.2496	22.9242	21.4202	23.1531	21.1839	20.697	22.3975	23.344	21.4411	21.3992	22.369	22.1168	22.7239	21.3137	22.5748	22.2866
Q8NBM4-1	UBAC2	Ubiquitin-associated domain-containing protein 2 [OS=Homo sapiens]	11	50	22.7504	22.4786	23.3735	22.8482	22.378	22.1008	22.9869	22.5275	22.3718	22.7821	22.4634	22.5398	22.0086	22.7929	22.6909	22.2082
Q9UMY1-1	NOL7	Nucleolar protein 7 [OS=Homo sapiens]	7	50	22.4955	22.4377	24.4952	22.5986	21.5824	24.6438	22.5523	23.8012	23.1213	22.5438	24.0483	23.313	22.6101	23.2501	22.0253	24.5978
Q96C36	PYCR2	Pyrroline-5-carboxylate reductase 2 [OS=Homo sapiens]	9	50	23.9878	23.3395	22.5622	23.8089	22.4588	22.7241	22.499	23.5984	21.3846	22.9027	23.0723	22.6883	23.2649	22.9651	22.5507	22.1549
Q9NUI1	DECR2	Peroxisomal 2,4-dienoyl-CoA reductase [OS=Homo sapiens]	8	50	23.2817	23.3145	23.1285	23.2028	23.3115	22.7103	23.4153	22.4752	23.1311	23.1174	23.1406	23.3554	23.1966	23.22	23.2313	22.6045
Q8N0V3-1	RBFA	Putative ribosome-binding factor A, mitochondrial [OS=Homo sapiens]	6	50	23.1284	23.2496	22.7954	23.2423	23.4236	23.2211	23.342	22.7885	23.5837	23.0711	22.5437	23.1518	23.0259	23.3353	22.2807	23.463
Q92522	H1FX	Histone H1x [OS=Homo sapiens]	7	50	21.884	22.092	21.268	21.5959	20.3319	23.2836	23.2691	23.7338	22.6767	22.6475	23.1558	23.6033	21.6508	21.1514	22.6047	23.7719
Q9P0J6	MRPL36	39S ribosomal protein L36, mitochondrial [OS=Homo sapiens]	4	50	26.3552	26.8206	26.5132	27.0687	26.8592	26.8304	26.8227	27.0176	27.5816	27.3773	27.7304	27.5802	26.3352	25.8095	26.664	27.3179
Q8TDD1	DDX54	ATP-dependent RNA helicase DDX54 [OS=Homo sapiens]	17	49	21.814	22.177	23.3194	21.8589	21.4708	23.1817	22.0244	23.0614	22.149	21.8132	23.3992	22.6788	21.0914	21.8915	21.2378	23.7219
Q7Z478	DHX29	ATP-dependent RNA helicase Dhx29 [OS=Homo sapiens]	13	49	22.6914	22.7415	23.0735	22.9113	21.7304	22.8755	22.9837	23.0105	23.0419	22.9132	22.912	22.5232	22.5031	22.6403	22.8885	22.843
P13798	APEH	Acylamino-acid-releasing enzyme [OS=Homo sapiens]	14	49	22.0373	23.1543	21.6624	23.3323	23.0434	21.5626	22.7019	23.5157	22.4637	22.6673	22.6045	22.7135	23.2023	22.4721	23.0922	22.6197
P16435	POR	NADPH--cytochrome P450 reductase [OS=Homo sapiens]	14	49	23.953	23.6633	22.1808	24.2319	18.0266	21.2868	22.3437	23.6776	21.6064	22.7322	22.8894	22.378	23.7294	21.4516	23.0053	22.2938
P40763	STAT3	Signal transducer and activator of transcription 3 [OS=Homo sapiens]	10	49	22.0359	22.4657	21.0399	22.9248	20.0515	21.1693	21.7006	22.7218	21.0715	20.5545	20.8547	20.8401	22.6565	21.8723	22.5342	21.3941
Q9C0C7-1	AMBRA1	Activating molecule in BECN1-regulated autophagy protein 1 [OS=Homo sapiens]	12	49	23.8378	23.7429	23.2336	23.3391	23.0607	23.4338	23.9474	23.37	23.5078	23.6869	23.7064	23.5446	22.9087	22.943	23.7365	23.0862
Q9UL25	RAB21	Ras-related protein Rab-21 [OS=Homo sapiens]	7	49	23.0722	23.034	22.1987	24.0017	21.4034	22.156	22.8642	23.682	23.3251	23.4073	23.3459	22.8595	23.2447	22.7327	23.3662	22.2394
Q14241	TCEB3; ELOA	Elongin-A [OS=Homo sapiens]	13	49	22.4188	22.6519	22.4755	22.8052	21.537	23.0113	22.0715	23.1562	22.4538	22.1525	22.6111	22.4361	22.2354	21.9743	22.2229	23.3576
Q9P0V9	SEPT10	septin-10 [OS=Homo sapiens]	9	49	22.2215	22.5359	21.0204	22.6563	20.3215	20.5006	21.4513	22.5749	20.5288	21.5423	20.8251	20.5186	22.7604	21.3205	22.17	20.4494
P38432	COIL	coilin [OS=Homo sapiens]	11	49	21.1238	21.7949	23.9151	22.9142	21.6873	24.0005	21.7056	23.3119	22.4834	21.6405	23.299	22.0417	22.1885	22.7156	21.3454	23.7752
P23497	SP100	Nuclear autoantigen Sp-100 [OS=Homo sapiens]	11	49	21.1263	20.6825	23.4771	22.5404	20.0819	23.2564	21.9095	23.2152	21.9627	20.1261	22.5826	22.6767	22.5341	22.934	21.8445	23.5691
Q9BZG1	RAB34	Ras-related protein Rab-34 [OS=Homo sapiens]	10	49	23.1028	22.9456	22.0283	23.2097	22.0405	21.8484	22.4227	22.8822	21.9187	22.5324	22.1704	22.4553	22.9324	22.4869	22.3938	21.7887
Q15154-1	PCM1	Pericentriolar material 1 protein [OS=Homo sapiens]	9	49	21.1535	22.1555	21.2158	21.3533	19.606	20.919	22.0043	21.8838	22.1357	22.0397	21.8158	21.8691	20.2879	21.2144	22.3477	21.5561
Q13084	MRPL28	39S ribosomal protein L28, mitochondrial [OS=Homo sapiens]	8	49	23.7049	23.334	22.5156	23.5427	22.1484	22.9943	23.0574	23.2975	22.5788	22.924	23.1711	23.0361	22.7445	22.2715	23.1187	22.5494
Q9BVV7	TIMM21	Mitochondrial import inner membrane translocase subunit TIM21 [OS=Homo sapiens]	6	49	23.7793	23.9246	23.2293	23.8558	23.352	23.77	23.8828	23.6751	23.6756	23.8297	24.0434	23.9365	23.6204	23.5388	23.918	23.6567
Q9NWB6	ARGLU1	Arginine and glutamate-rich protein 1 [OS=Homo sapiens]	7	49	23.8854	24.2736	24.6023	24.4069	24.7357	24.8453	23.9312	23.6887	24.1602	24.3008	24.8819	24.6006	24.0719	24.8341	24.1713	24.8004
P49207	RPL34	60S ribosomal protein L34 [OS=Homo sapiens]	5	49	24.5536	24.6035	25.2442	23.903	23.2284	25.7208	23.6472	25.5056	24.3341	23.3009	25.0736	24.0542	23.8238	23.9571	23.7881	25.8906
Q8IY81	FTSJ3	pre-rRNA processing protein FTSJ3 [OS=Homo sapiens]	12	48	22.6653	21.4445	23.0793	22.1655	21.8171	23.4019	20.8546	22.4959	21.136	21.9638	23.3131	22.9553	23.1004	23.3104	22.7453	23.8593
Q9H6S0	YTHDC2	Probable ATP-dependent RNA helicase YTHDC2 [OS=Homo sapiens]	13	48	21.7578	22.0952	21.8728	22.1036	21.9565	22.6548	22.3702	23.0524	23.0571	22.611	22.5455	22.5295	21.7552	22.4933	22.9785	22.6433
Q8TF68-1	ZNF384	Zinc finger protein 384 [OS=Homo sapiens]	7	48	23.1605	23.0889	22.9296	23.107	22.1089	24.1838	22.8969	22.858	22.694	22.9069	22.638	22.9196	23.0048	23.5643	22.4683	23.2791
P61289-1	PSME3	Proteasome activator complex subunit 3 [OS=Homo sapiens]	8	48	22.2343	22.2865	21.7163	22.8428	20.2591	21.3328	22.2418	23.6267	21.7299	22.2594	22.1593	21.0443	22.9272	20.8193	23.2522	22.1435
Q9NUJ1	ABHD10	Mycophenolic acid acyl-glucuronide esterase, mitochondrial [OS=Homo sapiens]	9	48	22.6078	22.4291	21.0586	23.7518	22.3761	22.1419	22.3362	23.4355	21.7205	22.6879	22.7161	22.653	22.9753	22.3108	22.591	22.2099
P07199	CENPB	Major centromere autoantigen B [OS=Homo sapiens]	9	48	21.8799	21.845	23.5431	22.255	20.4998	24.1117	21.145	23.3359	22.5061	21.317	23.0249	22.4895	21.8725	22.9476	20.8992	23.9491
Q99470	SDF2	Stromal cell-derived factor 2 [OS=Homo sapiens]	5	48	22.3227	22.2693	21.6225	22.6408	21.7087	21.8945	21.9178	22.6665	21.643	22.5268	22.2039	22.1625	22.6032	21.3542	22.2167	21.9337
Q9H2K8	TAOK3	Serine/threonine-protein kinase TAO3 [OS=Homo sapiens]	9	48	19.4241	19.5345	19.7986	18.9815	19.3737	20.4369	20.4307	20.7243	20.312	19.4839	19.8222	19.3656	20.6066	20.4778	20.5444	20.8769
P00749	PLAU	Urokinase-type plasminogen activator [OS=Homo sapiens]	12	48	22.2539	22.6142	22.1991	21.8996	20.8338	22.7269	22.6068	23.6774	23.5132	21.9506	21.7034	21.555	21.9565	21.2891	22.7127	23.2356
Q14019	COTL1	coactosin-like protein [OS=Homo sapiens]	10	48	22.471	23.2694	22.1524	24.8507	20.1265	21.9244	23.3799	25.1989	23.3499	23.2274	23.4088	23.1889	24.6968	21.4861	24.4973	23.099
Q96CB9	NSUN4	5-methylcytosine rRNA methyltransferase NSUN4 [OS=Homo sapiens]	9	48	22.7134	22.8054	22.1098	22.4355	22.6318	22.7628	22.2878	22.2362	21.8294	22.4985	22.3135	22.3856	22.2497	22.6824	22.2458	22.1445
Q5T750	C1orf68	Skin-specific protein 32 [OS=Homo sapiens]	7	48	24.3392	23.4628	24.4583	24.5827	25.5101	23.0646	24.2476	23.6463	24.0736	23.6336	23.2732	24.3136	23.7653	24.3157	24.5914	24.8793
O95478	NSA2	Ribosome biogenesis protein NSA2 homolog [OS=Homo sapiens]	8	48	22.135	21.7758	23.8633	21.6184	21.6532	24.0274	21.1735	22.9861	22.2537	22.3451	23.4338	22.5404	20.6861	21.7895	20.3041	24.1496
Q9H3N1	TMX1	Thioredoxin-related transmembrane protein 1 [OS=Homo sapiens]	7	48	23.42	23.4788	22.6481	24.5203	22.7667	22.8238	23.3279	24.3427	22.203	23.1564	23.4731	23.2767	23.7184	20.939	23.3487	22.3797
Q13404	UBE2V1; TMEM189-UBE2V1	Ubiquitin-conjugating enzyme E2 variant 1 [OS=Homo sapiens]	5	48	23.5867	23.4716	22.6952	24.1149	20.2093	22.1507	21.6253	24.1541	22.5135	22.1649	22.1248	22.3634	24.0098	22.3527	23.4381	22.6537
Q8N983-4	MRPL43	Isoform 4 of 39S ribosomal protein L43, mitochondrial [OS=Homo sapiens]	5	48	23.2032	23.1555	21.8459	23.0237	22.2599	22.5418	22.535	22.5765	21.9791	22.4604	21.8763	22.4941	23.1375	22.2165	22.7447	22.055
Q86XK2-1	FBXO11	F-box only protein 11 [OS=Homo sapiens]	15	47	22.3437	22.4583	22.4004	21.0805	20.5424	22.8908	23.3505	23.1329	23.6906	22.8936	22.8729	22.4694	21.4151	21.6416	23.2543	23.1944
P49773	HINT1	Histidine triad nucleotide-binding protein 1 [OS=Homo sapiens]	6	47	21.7478	22.6114	21.5574	23.5804	19.6157	20.1354	22.7772	24.9369	23.1895	22.6515	22.735	21.826	24.0956	21.282	24.2535	22.4033
Q15050	RRS1	Ribosome biogenesis regulatory protein homolog [OS=Homo sapiens]	12	47	22.9209	22.821	23.8916	22.2129	22.2281	24.4437	22.3474	23.7869	22.7925	23.0057	23.7222	23.518	22.3918	23.2212	22.4319	24.6823
Q8N1G4	LRRC47	Leucine-rich repeat-containing protein 47 [OS=Homo sapiens]	9	47	22.7049	23.0729	21.7851	23.622	20.9062	21.7682	22.0744	23.4912	21.2538	21.948	22.1498	21.4903	23.281	20.894	23.1148	21.6562
Q8IWC1	MAP7D3	MAP7 domain-containing protein 3 [OS=Homo sapiens]	10	47	21.2443	21.9616	22.8239	22.6807	21.8881	22.4585	23.7128	22.3631	22.083	22.2268	21.6507	21.7936	22.4665	22.3785	22.6927	21.9507
O00203-1	AP3B1	AP-3 complex subunit beta-1 [OS=Homo sapiens]	11	47	22.5736	22.8198	21.5137	22.8857	21.1327	21.674	20.226	22.5298	19.9633	21.1071	20.8997	20.6168	22.5672	21.7401	22.5387	21.2033
P04080	CSTB	Cystatin-B [OS=Homo sapiens]	5	47	24.4278	22.0756	23.1361	22.543	24.0109	19.4182	22.6715	23.8858	22.5576	21.9154	23.9147	20.559	22.1783	20.1707	23.4723	24.4277
Q15629	TRAM1	Translocating chain-associated membrane protein 1 [OS=Homo sapiens]	6	47	23.5565	23.9362	23.1036	23.9755	23.2583	23.0345	23.1978	23.1753	22.6292	23.3633	23.2585	23.5039	23.6672	23.4206	23.1977	23.1421
Q9ULX3	NOB1	RNA-binding protein NOB1 [OS=Homo sapiens]	8	47	22.8133	22.2279	23.4003	22.1728	21.1554	24.4435	24.8813	26.133	25.8341	26.6669	26.1279	22.2716	22.8214	22.8804	26.9889	23.0371
O95232-1	LUC7L3	Luc7-like protein 3 [OS=Homo sapiens]	6	47	21.6248	22.3196	22.4212	22.2003	21.7612	22.6443	21.2114	21.8475	20.7875	21.625	22.2158	21.762	22.046	21.8252	21.6716	22.5488
Q16610-2	ECM1	Isoform 2 of Extracellular matrix protein 1 [OS=Homo sapiens]	7	47	21.8965	21.8408	23.0993	23.5802	23.4131	22.2888	22.9419	22.6784	23.589	22.3639	23.0359	22.8722	22.8754	22.8645	22.6098	22.8266
O95168-1	NDUFB4	NADH dehydrogenase [ubiquinone] 1 beta subcomplex subunit 4 [OS=Homo sapiens]	4	47	23.2559	23.0768	22.0399	23.4357	22.3411	22.366	22.5189	23.4199	22.3025	22.6198	22.4397	22.6758	22.9298	22.9373	22.6557	22.8041
P22531	SPRR2E	Small proline-rich protein 2E [OS=Homo sapiens]	4	47	22.2472	21.1096	21.8298	22.7575	24.0885	21.2752	22.8056	22.0662		20.4569	22.9519	21.9753	20.3493	21.2562	22.9417	23.5371
Q8WXH0-1	SYNE2	Nesprin-2 [OS=Homo sapiens]	30	46	22.6061	22.6059	23.6546	23.0709	24.0232	22.9448	21.5692	22.7832	22.3541	22.2276	22.5243	21.9184	22.9689	23.2317	21.387	23.0901
Q96AX9	MIB2	E3 ubiquitin-protein ligase MIB2 [OS=Homo sapiens]	21	46	23.9324	24.2032	23.8994	22.1006	22.3128	22.5118	20.8592	22.7259	21.5562	22.4598	21.5218	22.2748	18.6437	19.4767	19.7844	19.8484
Q9H488-1	POFUT1	GDP-fucose protein O-fucosyltransferase 1 [OS=Homo sapiens]	10	46	23.9102	23.5361	22.1133	24.341	21.0428	21.2575	22.6437	23.901	21.7779	27.788	22.434	22.1288	24.155	22.568	22.8364	22.1637
O76003	GLRX3	glutaredoxin-3 [OS=Homo sapiens]	10	46	22.1724	22.5605	20.4224	23.6869	19.8803	20.9704	22.4867	23.6468	21.8	22.4421	22.175	21.7798	23.7313	20.7869	23.184	22.0155
Q99615-1	DNAJC7	DnaJ homolog subfamily C member 7 [OS=Homo sapiens]	11	46	22.44	22.9053	22.6182	23.4099	22.0508	22.4623	22.5726	23.4593	22.0842	22.2671	22.1301	22.7075	23.746	22.5257	23.198	22.5059
Q9BRJ2	MRPL45	39S ribosomal protein L45, mitochondrial [OS=Homo sapiens]	8	46	25.9539	25.2988	25.1604	24.8955	24.6566	25.4368	26.328	26.0088	25.2886	26.4116	26.214	25.7978	24.5558	25.0584	25.9128	24.949
O95747	OXSR1	Serine/threonine-protein kinase OSR1 [OS=Homo sapiens]	10	46	21.8924	22.2993	21.6637	22.4767	20.3291	21.2665	21.5018	22.929	21.2537	21.4964	21.4665	21.2235	22.7995	21.2408	22.5113	21.7028
O43493-1	TGOLN2	Trans-Golgi network integral membrane protein 2 [OS=Homo sapiens]	8	46	21.6593	22.5742	22.3611	23.8567	19.0676	20.7287	21.9252	23.5649	22.1375	22.7742	22.3063	22.1287	23.0285	20.8459	23.0486	21.4738
Q7Z7H5	TMED4	Transmembrane emp24 domain-containing protein 4 [OS=Homo sapiens]	5	46	21.7127	21.8322	20.9404	23.0794	22.7723	22.9836	23.1869	22.8041	22.0914	23.4066	23.296	22.944	21.3226	18.5671	21.4031	20.3965
Q14320	FAM50A	Protein FAM50A [OS=Homo sapiens]	8	46	22.4908	22.6447	22.3503	23.3761	21.9062	22.0127	21.7837	23.4876	21.7468	22.2595	21.9077	22.2279	23.4245	21.8098	22.8052	22.7707
Q13620-1	CUL4B	Isoform 2 of Cullin-4B [OS=Homo sapiens]	10	46	20.6866	20.8486	20.5643	20.4446	19.8894	20.4777	19.6812	19.7092	19.609	20.1575	20.5422		20.6552	20.6454	20.3622	20.1771
P82664	MRPS10	28S ribosomal protein S10, mitochondrial [OS=Homo sapiens]	6	46	22.1754	22.1583	21.9233	22.3245	22.149	22.1503	21.491	22.3674	21.3642	21.2557	22.002	21.3278	22.3771	21.7012	21.5922	22.0707
O15235	MRPS12	28S ribosomal protein S12, mitochondrial [OS=Homo sapiens]	5	46	24.7971	24.5794	23.7429	24.1912	23.9738	24.3812	24.2032	24.8194	23.8998	24.3997	24.2834	24.4031	24.5606	24.459	24.437	24.3981
Q8N7H5	PAF1	RNA polymerase II-associated factor 1 homolog [OS=Homo sapiens]	8	46	22.2266	22.4422	22.5955	22.6936	21.8722	22.8578	21.2955	22.7466	21.73	21.964	22.5287	22.2325	22.1655	21.3258	21.7116	22.9412
Q15382	RHEB	GTP-binding protein rheb [OS=Homo sapiens]	6	46	22.7936	22.5982	22.0565	23.0452	21.2487	22.3291	22.0098	22.4016	21.3173	22.2813	21.5472	22.0256	22.7169	21.7211	22.4596	22.2195
P16520	GNB3	Guanine nucleotide-binding protein G(I)/G(S)/G(T) subunit beta-3 [OS=Homo sapiens]	3	46	19.0767	18.5781	18.3632	18.3951	18.2096		20.426			20.0867	19.4181		18.8466	18.5964		19.7689
Q9NQT5	EXOSC3	exosome complex component RRP40 [OS=Homo sapiens]	9	45	21.5208	21.6101	23.2135	22.0022	21.7075	23.3781	21.0265	22.5815	22.094	21.3965	22.5867	22.1842	21.811	22.5272	20.733	23.3644
Q9BY89-1	KIAA1671	Uncharacterized protein KIAA1671 [OS=Homo sapiens]	14	45	22.1437	22.1114	21.8072	21.7426	21.1185	22.81	22.4102	22.4674	22.4469	22.4493	22.8766	22.9426	20.2422	21.5407	22.0752	23.0112
Q5PRF9	SAMD4B	protein Smaug homolog 2 [OS=Homo sapiens]	8	45	21.2551	21.6994	21.2422	20.8107	19.4006	21.63	22.0311	22.1963	21.9226	21.8159	22.1674	21.4691	20.7713	21.5564	22.0471	21.9878
Q15785	TOMM34	Mitochondrial import receptor subunit TOM34 [OS=Homo sapiens]	8	45	21.4791	22.7156	21.4145	23.2268	21.8027	21.6962	22.3066	23.4713	22.4681	22.1911	22.3038	21.3981	23.3252	21.6696	23.3382	22.3031
Q9NZI7	UBP1	Upstream-binding protein 1 [OS=Homo sapiens]	8	45	22.05	21.6248	22.0248	21.3243	20.0671	22.8829	22.0903	22.6045	22.2852	21.9477	20.398	21.4102	21.6928	22.6732	21.793	22.3572
Q9H553-1	ALG2	Alpha-1,3/1,6-mannosyltransferase ALG2 [OS=Homo sapiens]	8	45	23.1043	22.6531	20.4458	22.968	21.5986	21.3592	21.8188	22.1609	21.8064	22.5897	22.312	21.5727	22.8602	22.3087	22.3424	21.3331
Q6ZUT6-1	C15orf52; CCDC9B	Uncharacterized protein C15orf52 [OS=Homo sapiens]	10	45	22.3241	22.7596	23.9475	23.365	23.5582	23.2647	23.5221	23.9559	24.1526	22.9413	22.8835	23.4342	23.7837	23.1206	23.9746	24.0992
Q8IYD1	GSPT2	eukaryotic peptide chain release factor GTP-binding subunit ERF3B [OS=Homo sapiens]	11	45	18.7121	19.0124	17.8348	19.0664		18.3352		19.8955	18.7085	17.9636	18.6565	18.1177	19.0632		19.3642	18.3433
Q5JVF3	PCID2	PCI domain-containing protein 2 [OS=Homo sapiens]	10	45	21.8361	21.5445	22.4994	21.4339	20.2054	22.9076	20.9535	21.4701	22.2122	21.2294	22.7805	20.6518	21.6785	21.7473	22.1759	22.8001
Q9H7Z7	PTGES2	Prostaglandin E synthase 2 [OS=Homo sapiens]	10	45	22.4708	22.4079	21.2098	23.8109	20.2536	21.005	22.4755	23.6184	22.3934	22.8596	22.6042	22.7149	23.1193	20.9359	22.9816	22.0215
Q9BVS5	TRMT61B	tRNA (adenine(58)-N(1))-methyltransferase, mitochondrial [OS=Homo sapiens]	8	45	22.1674	22.4748	22.2636	21.8275	21.8955	22.4484	21.9979	22.1271	21.5465	22.1697	21.6682	21.2885	21.2036	20.2242	21.9684	21.7856
Q96J02	ITCH	E3 ubiquitin-protein ligase Itchy homolog [OS=Homo sapiens]	8	45	22.1263	22.1129	21.4432	22.7448	22.0589	22.6447	22.4392	22.6143	21.9872	22.4406	21.9132	21.8779	22.1211	21.2792	22.0588	21.7102
Q6YN16	HSDL2	Hydroxysteroid dehydrogenase-like protein 2 [OS=Homo sapiens]	8	45	22.2242	22.3397	20.3548	23.2172	21.6519	21.1345	22.2502	22.7447	21.3953	22.1856	22.1551	21.7176	22.5618	20.7599	22.3682	21.2023
Q969H8	C19orf10; MYDGF	Myeloid-derived growth factor [OS=Homo sapiens]	4	45	22.5729	23.1233	21.8782	25.2931	21.0001	21.9328	23.4103	24.9311	22.8447	23.314	23.7267	23.7395	24.3798	21.1914	24.2811	22.8467
[truncated: 2,667 more rows]

## Sheet: sgRNF31_AP_Phospho
Master Protein Accessions	Master Protein Descriptions	Modifications in Master Proteins	Annotated Sequence	Number of Missed Cleavages	Modifications	sgCTRL_TNF_BR1	sgCTRL_TNF_BR2	sgCTRL_TNF_BR3	sgCTRL_TNF+HOPIN8_BR1	sgCTRL_TNF+HOPIN8_BR2	sgCTRL_TNF+HOPIN8_BR3	sgRNF31_TNF_BR1	sgRNF31_TNF_BR2	sgRNF31_TNF_BR3	sgRNF31_TNF+HOPIN8_BR1	sgRNF31_TNF+HOPIN8_BR2	sgRNF31_TNF+HOPIN8_BR3	negCtrl_BR1	negCtrl_BR2	negCtrl_BR3	negCtrl_BR4
[truncated: 824 more rows]
